# Supplementary material for: Identifying sex-linked markers in Litoria aurea: a novel approach to understanding sex chromosome evolution in an amphibian
Source: Sci Rep. 2019 Nov 12;9:16591. doi: 10.1038/s41598-019-52970-4 (PMC6851140; doi:10.1038/s41598-019-52970-4)
Supplement: Supplementary file 2 — Dataset 1 [file 41598_2019_52970_MOESM2_ESM.xlsx]

## Sheet: Original SNP Data
*	*	*	*	*	*	*	*	*	*	*	*	*	*	*	*	*	*	DLit18-3649	DLit18-3649	DLit18-3649	DLit18-3649	DLit18-3649	DLit18-3649	DLit18-3649	DLit18-3649	DLit18-3649	DLit18-3649	DLit18-3649	DLit18-3649	DLit18-3649	DLit18-3649	DLit18-3649	DLit18-3649	DLit18-3649	DLit18-3649	DLit18-3649	DLit18-3649	DLit18-3649	DLit18-3649	DLit18-3649	DLit18-3649	DLit18-3649	DLit18-3649	DLit18-3649	DLit18-3649	DLit18-3649	DLit18-3649	DLit18-3649	DLit18-3649
*	*	*	*	*	*	*	*	*	*	*	*	*	*	*	*	*	*	911118212002	911118212002	911118212002	911118212002	911118212002	911118212002	911118212002	911118212002	911118212002	911118212002	911118212002	911118212002	911118212002	911118212002	911118212002	911118212002	911118212002	911118212002	911118212002	911118212002	911118212002	911118212002	911118212002	911118212002	911118212002	911118212002	911118212002	911118212002	911118212002	911118212002	911118212002	911118212002
*	*	*	*	*	*	*	*	*	*	*	*	*	*	*	*	*	*	1	1	1	1	1	1	1	1	1	1	1	1	1	1	1	1	1	1	1	1	1	1	1	1	1	1	1	1	1	1	1	1
*	*	*	*	*	*	*	*	*	*	*	*	*	*	*	*	*	*	A	B	C	D	E	F	G	H	A	B	C	B	D	E	F	G	H	A	B	C	D	E	C	F	G	H	A	B	C	D	E	F
*	*	*	*	*	*	*	*	*	*	*	*	*	*	*	*	*	*	1	2	2	2	2	2	2	2	3	3	3	1	3	3	3	3	3	4	4	4	4	4	1	4	4	4	5	5	5	5	5	5
*	*	*	*	*	*	*	*	*	*	*	*	*	*	*	*	*	*	Keep paper label and return remaining DNA to Tariq [Original species: aurea]	Keep paper label and return remaining DNA to Tariq [Original species: aurea]	Keep paper label and return remaining DNA to Tariq [Original species: aurea]	Keep paper label and return remaining DNA to Tariq [Original species: aurea]	Keep paper label and return remaining DNA to Tariq [Original species: aurea]	Keep paper label and return remaining DNA to Tariq [Original species: aurea]	Keep paper label and return remaining DNA to Tariq [Original species: aurea]	Keep paper label and return remaining DNA to Tariq [Original species: aurea]	Keep paper label and return remaining DNA to Tariq [Original species: aurea]	Keep paper label and return remaining DNA to Tariq [Original species: aurea]	Keep paper label and return remaining DNA to Tariq [Original species: aurea]	Keep paper label and return remaining DNA to Tariq [Original species: aurea]	Keep paper label and return remaining DNA to Tariq [Original species: aurea]	Keep paper label and return remaining DNA to Tariq [Original species: aurea]	Keep paper label and return remaining DNA to Tariq [Original species: aurea]	Keep paper label and return remaining DNA to Tariq [Original species: aurea]	Keep paper label and return remaining DNA to Tariq [Original species: aurea]	Keep paper label and return remaining DNA to Tariq [Original species: aurea]	Keep paper label and return remaining DNA to Tariq [Original species: aurea]	Keep paper label and return remaining DNA to Tariq [Original species: aurea]	Keep paper label and return remaining DNA to Tariq [Original species: aurea]	Keep paper label and return remaining DNA to Tariq [Original species: aurea]	Keep paper label and return remaining DNA to Tariq [Original species: aurea]	Keep paper label and return remaining DNA to Tariq [Original species: aurea]	Keep paper label and return remaining DNA to Tariq [Original species: aurea]	Keep paper label and return remaining DNA to Tariq [Original species: aurea]	Keep paper label and return remaining DNA to Tariq [Original species: aurea]	Keep paper label and return remaining DNA to Tariq [Original species: aurea]	Keep paper label and return remaining DNA to Tariq [Original species: aurea]	Keep paper label and return remaining DNA to Tariq [Original species: aurea]	Keep paper label and return remaining DNA to Tariq [Original species: aurea]	Keep paper label and return remaining DNA to Tariq [Original species: aurea]
AlleleID	CloneID	AlleleSequence	TrimmedSequence	SNP	SnpPosition	CallRate	OneRatioRef	OneRatioSnp	FreqHomRef	FreqHomSnp	FreqHets	PICRef	PICSnp	AvgPIC	AvgCountRef	AvgCountSnp	RepAvg	Frog1	Frog10	Frog11	Frog12	Frog13	Frog14	Frog15	Frog16	Frog17	Frog18	Frog19	Frog2	Frog20	Frog21	Frog22	Frog23	Frog24	Frog25	Frog26	Frog27	Frog28	Frog29	Frog3	Frog30	Frog31	Frog32	Frog33	Frog34	Frog35	Frog36	Frog37	Frog38
37439511|F|0-41:A>G-41:A>G	100074385	TGCAGTATCCAATCCCTATGGTTTAACACTAACATCTTGAAATACAACTCAGCTTGATGTTTCGCTCAT	TGCAGTATCCAATCCCTATGGTTTAACACTAACATCTTGAAATACAACTCAGCTTGATGTTTCGCTCAT	41:A>G	41	1	0.615385	0.538462	0.461538	0.384615	0.153846	0.473373	0.497041	0.485207	15.641	12.4286	1	1	1	1	1	0	1	0	0	0	1	0	0	0	0	1	0	0	1	2	2	1	2	0	1	0	0	0	1	0	0	1	0
37443390|F|0-32:T>C-32:T>C	100083157	TGCAGTTACAGGAGGGCAGATAATGGTCGGTTTCCTGCGCTGATCGGTGCTCGTTACATAGAGCGTCGT	TGCAGTTACAGGAGGGCAGATAATGGTCGGTTTCCTGCGCTGATCGGTGCTCGTTACATAGAGCGTCGT	32:T>C	32	1	0.634615	0.5	0.5	0.365385	0.134615	0.463757	0.5	0.481879	5.85714	3.11429	1	0	1	1	1	1	1	1	1	1	2	0	1	0	1	0	0	1	0	2	0	0	0	2	0	0	0	2	1	0	1	0	2
37425570|F|0-37:C>T-37:C>T	100046248	TGCAGTATTACTAACAAAATCAGGCAGCTATTGGTCACCTCATGTTGCTGTGTCACATGTGCCGGCCAG	TGCAGTATTACTAACAAAATCAGGCAGCTATTGGTCACCTCATGTTGCTGTGTCACATGTGCCGGCCAG	37:C>T	37	1	0.634615	0.538462	0.461538	0.365385	0.173077	0.463757	0.497041	0.480399	12.6429	12.2857	1	1	1	2	2	0	2	0	1	0	1	0	0	2	0	1	0	1	1	1	0	1	1	0	1	0	0	0	0	0	0	1	2
37437054|F|0-8:A>G-8:A>G	100069165	TGCAGCCTACATTTCCCATGATGCATCTGGCTCTTTACAGACAGTGGGTGCAGTCTCATCACACTGCAC	TGCAGCCTACATTTCCCATGATGCATCTGGCTCTTTACAGACAGTGGGTGCAGTCTCATCACACTGCAC	8:A>G	8	1	0.538462	0.634615	0.365385	0.461538	0.173077	0.497041	0.463757	0.480399	9.23529	6.12195	1	0	0	0	0	1	0	1	2	1	0	0	1	1	1	0	0	0	1	0	2	1	1	1	1	2	1	1	1	0	1	2	2
37418707|F|0-60:G>C-60:G>C	100033212	TGCAGCGGATCTGACCATTTGAATATACCCTTATTCACACAGCACACAGTTTAAATTGGAGCTCTGAAC	TGCAGCGGATCTGACCATTTGAATATACCCTTATTCACACAGCACACAGTTTAAATTGGAGCTCTGAAC	60:G>C	60	1	0.557692	0.634615	0.365385	0.442308	0.192308	0.493343	0.463757	0.47855	8.54286	8.46154	1	0	1	1	1	1	0	1	0	1	2	2	1	1	1	0	2	0	1	2	1	0	1	1	0	0	1	1	0	0	1	1	0
37435147|F|0-36:A>G-36:A>G	100065398	TGCAGAGCTTGCTCTACACATGCTGAACCAGCAGGGAGTGCCGCTTATGTATAAGCCTGAGAACAGCAA	TGCAGAGCTTGCTCTACACATGCTGAACCAGCAGGGAGTGCCGCTTATGTATAAGCCTGAGAACAGCAA	36:A>G	36	1	0.557692	0.634615	0.365385	0.442308	0.192308	0.493343	0.463757	0.47855	6.51351	4.81081	0.954545	2	1	1	1	0	0	0	2	0	1	2	0	2	0	1	1	1	0	1	0	1	1	1	1	0	0	2	0	1	0	2	2
37436259|F|0-45:A>T-45:A>T	100067597	TGCAGCACTATGGATCCAAATAATTACTTATATTTTGTCCACACCATGAGTGGCCTGAAAAGCAGTGCA	TGCAGCACTATGGATCCAAATAATTACTTATATTTTGTCCACACCATGAGTGGCCTGAAAAGCAGTGCA	45:A>T	45	1	0.557692	0.634615	0.365385	0.442308	0.192308	0.493343	0.463757	0.47855	6.02941	5.275	1	0	1	0	0	0	0	1	0	0	2	1	0	0	1	1	0	0	1	1	1	2	0	2	1	2	0	2	0	2	0	1	1
37410180|F|0-8:T>G-8:T>G	100017111	TGCAGAACTAAGACTTCTTGAGAAGCTCTTTGTTAAGTGTAATGCTTGTCATCCAGCATTCCAAGAACA	TGCAGAACTAAGACTTCTTGAGAAGCTCTTTGTTAAGTGTAATGCTTGTCATCCAGCATTCCAAGAACA	8:T>G	8	1	0.615385	0.596154	0.403846	0.384615	0.211538	0.473373	0.481509	0.477441	7.28571	7.09091	1	0	0	1	0	0	0	0	0	2	1	1	0	0	2	0	1	0	1	0	0	2	0	1	1	2	1	1	2	0	2	1	2
37412700|F|0-25:T>A-25:T>A	100021972	TGCAGAGCTCTTGTGTACACTGGTATATATCACGATCCAAACAGGAAATGATGCAAACGCGTTTCAGGC	TGCAGAGCTCTTGTGTACACTGGTATATATCACGATCCAAACAGGAAATGATGCAAACGCGTTTCAGGC	25:T>A	25	1	0.634615	0.576923	0.423077	0.365385	0.211538	0.463757	0.488166	0.475962	7.88636	7.1875	1	0	0	1	0	0	0	0	0	1	1	1	0	0	2	0	1	0	1	0	0	2	0	1	1	2	1	1	2	0	2	1	2
37428062|F|0-60:C>T-60:C>T	100050604	TGCAGTGTAAAAGGGGAATGAACCCAGTTCCGACCCAGGATTATCCTGTGTTCAAAATCCCAGCTTGAT	TGCAGTGTAAAAGGGGAATGAACCCAGTTCCGACCCAGGATTATCCTGTGTTCAAAATCCCAGCTTGAT	60:C>T	60	1	0.538462	0.653846	0.346154	0.461538	0.192308	0.497041	0.452663	0.474852	5.97059	5.61905	1	1	2	0	0	1	2	1	0	1	0	0	1	1	1	1	1	0	0	1	0	0	0	0	1	1	2	2	1	1	1	0	2
37439526|F|0-68:A>G-68:A>G	100074420	TGCAGTATCTTATGTTGATGCCTTCCCATATGGTATGGTATAGCATATAGTGCCCATATAATACAATCA	TGCAGTATCTTATGTTGATGCCTTCCCATATGGTATGGTATAGCATATAGTGCCCATATAATACAATCA	68:A>G	68	1	0.557692	0.653846	0.346154	0.442308	0.211538	0.493343	0.452663	0.473003	6.05714	5.42857	1	1	2	1	1	2	1	0	1	0	1	2	0	0	2	1	1	1	0	0	1	0	2	0	1	0	0	0	2	0	1	2	0
37435087|F|0-5:A>C-5:A>C	100065249	TGCAGAGCCACCACAGGAGAAAAGAAGCATTACATCATTTCAATTTATAATCAATGTTCAGTTCATGTA	TGCAGAGCCACCACAGGAGAAAAGAAGCATTACATCATTTCAATTTATAATCAATGTTCAGTTCATGTA	5:A>C	5	1	0.634615	0.596154	0.403846	0.365385	0.230769	0.463757	0.481509	0.472633	9.55263	8.275	1	0	1	2	1	1	1	0	2	1	0	1	1	0	0	0	2	1	2	2	2	1	0	0	2	0	0	0	0	1	1	0	0
37437371|F|0-36:C>A-36:C>A	100069849	TGCAGCGTTTCTGTCCGAGAACTGGATGTAAGTACCCGTGTACTCGGGCAGAGCATCGCTCCCACAATG	TGCAGCGTTTCTGTCCGAGAACTGGATGTAAGTACCCGTGTACTCGGGCAGAGCATCGCTCCCACAATG	36:C>A	36	1	0.596154	0.634615	0.365385	0.403846	0.230769	0.481509	0.463757	0.472633	16.8049	14.7027	1	1	0	0	0	0	0	2	0	2	2	1	0	1	0	0	1	0	2	2	1	1	0	1	1	1	1	2	1	1	0	1	0
37440690|F|0-53:A>T-53:A>T	100076759	TGCAGTTCGTTCAAGCCGTTCACATTTTAGATGGTACAGGCGTTAAAAAGTACAGACAAACCGCTGCGT	TGCAGTTCGTTCAAGCCGTTCACATTTTAGATGGTACAGGCGTTAAAAAGTACAGACAAACCGCTGCGT	53:A>T	53	1	0.634615	0.596154	0.403846	0.365385	0.230769	0.463757	0.481509	0.472633	4.32432	3.375	0.954545	1	0	1	0	2	1	1	2	2	0	1	2	0	1	0	0	2	0	0	1	0	0	1	2	2	2	0	2	1	2	0	1
37436663|F|0-62:A>G-62:A>G	100068361	TGCAGCATTCTTTACGGTCTCCTCTAAGGCTTCCTCTTTGACAGGCCCTTTCTTTGAGAATTACTCCAT	TGCAGCATTCTTTACGGTCTCCTCTAAGGCTTCCTCTTTGACAGGCCCTTTCTTTGAGAATTACTCCAT	62:A>G	62	1	0.576923	0.653846	0.346154	0.423077	0.230769	0.488166	0.452663	0.470414	9.02857	8.65116	1	1	1	0	2	1	1	1	2	2	0	0	1	1	2	1	2	1	0	2	0	2	1	0	1	0	0	2	0	1	0	1	0
37433258|F|0-17:C>A-17:C>A	100061817	TGCAGTCTTCTGTGGGCCAGAATGGACCATTGTGCATGAGATCGGAAGAGCGGTTCAGCAGGAATGCCG	TGCAGTCTTCTGTGGGCCAGAATGGACCATTGTGCATG	17:C>A	17	1	0.673077	0.519231	0.480769	0.326923	0.192308	0.440089	0.49926	0.469675	14.85	14.2222	1	1	1	1	1	0	1	1	1	2	2	0	1	0	2	2	0	1	0	1	2	1	0	0	0	0	0	0	0	0	1	2	0
37420066|F|0-16:G>A-16:G>A	100035663	TGCAGCTGCTTACTATGAAGCCGTAGGCACCGTACGTGACAATGTAGCTGCCTCCATACAATTTTATAT	TGCAGCTGCTTACTATGAAGCCGTAGGCACCGTACGTGACAATGTAGCTGCCTCCATACAATTTTATAT	16:G>A	16	1	0.673077	0.538462	0.461538	0.326923	0.211538	0.440089	0.497041	0.468565	3.25	2.93548	0.909091	1	0	1	1	0	2	0	0	0	1	1	0	2	0	1	1	0	2	2	0	1	2	1	0	0	1	2	0	2	0	1	2
37434226|F|0-12:C>T-12:C>T	100063475	TGCAGAACGCATCAAAACATTAAGAGCAGTTCATGACCTATGGTAGTTCTGAAGCTATAGAAAGTACCT	TGCAGAACGCATCAAAACATTAAGAGCAGTTCATGACCTATGGTAGTTCTGAAGCTATAGAAAGTACCT	12:C>T	12	1	0.557692	0.673077	0.326923	0.442308	0.230769	0.493343	0.440089	0.466716	7.44118	6.86364	1	0	1	0	0	1	1	1	2	0	1	1	2	1	1	0	2	2	2	2	1	0	0	0	1	0	0	0	0	1	2	1	1
37435690|F|0-50:A>G-50:A>G	100066461	TGCAGATGTGAACACGGCCTAAAATGGATCATGCCTTCATATTTTACTAGATGGTTTGCTTTTTCTTAC	TGCAGATGTGAACACGGCCTAAAATGGATCATGCCTTCATATTTTACTAGATGGTTTGCTTTTTCTTAC	50:A>G	50	1	0.673077	0.557692	0.442308	0.326923	0.230769	0.440089	0.493343	0.466716	9.05	7.89189	1	2	0	0	2	1	1	0	1	1	2	0	0	2	1	2	1	0	0	2	2	2	2	0	1	2	2	0	0	0	0	0	1
37441525|F|0-49:G>A-49:G>A	100078830	TGCAGCTGCTAGAGAAAAGGGAGGCAGGACGCAGAATGGCATGAAGCAGGGGAGCATGAGATCGGAAGA	TGCAGCTGCTAGAGAAAAGGGAGGCAGGACGCAGAATGGCATGAAGCAGGGGAGCATG	49:G>A	49	1	0.673077	0.557692	0.442308	0.326923	0.230769	0.440089	0.493343	0.466716	11.6341	10.5556	1	1	1	0	0	1	1	0	2	1	0	1	1	0	0	2	0	2	2	0	2	1	2	2	2	0	2	0	1	0	1	0	1
37443455|F|0-16:A>T-16:A>T	100083303	TGCAGTTTATTACCGCATTAGCCTGGGAATCTGTACAGGAAATAAATCTTTGCACACCATAAAGAATAA	TGCAGTTTATTACCGCATTAGCCTGGGAATCTGTACAGGAAATAAATCTTTGCACACCATAAAGAATAA	16:A>T	16	1	0.557692	0.673077	0.326923	0.442308	0.230769	0.493343	0.440089	0.466716	3.0303	2.90698	1	2	0	1	1	2	0	1	1	2	0	1	0	1	2	2	2	1	2	1	0	0	0	0	1	0	0	1	2	1	2	1	1
37443607|F|0-28:T>A-28:T>A	100083779	TGCAGCTATCGGCTGAGGCTTCATTTCTTAAACTTCCTGTTCTGATCGCCCCCTGCATGAGATCGGAAG	TGCAGCTATCGGCTGAGGCTTCATTTCTTAAACTTCCTGTTCTGATCGCCCCCTGCATG	28:T>A	28	1	0.673077	0.557692	0.442308	0.326923	0.230769	0.440089	0.493343	0.466716	5.7619	4.28571	1	0	2	1	1	0	1	1	1	0	2	0	1	2	0	1	2	1	0	1	0	2	0	0	0	1	0	0	0	0	1	0	2
37438801|F|0-12:G>A-12:G>A	100073008	TGCAGGTAATCCGCAGAGACAGGGTTTTCTGCTGAATTACTGTGGATTTTTAGCCCCCTATTGAAGTCA	TGCAGGTAATCCGCAGAGACAGGGTTTTCTGCTGAATTACTGTGGATTTTTAGCCCCCTATTGAAGTCA	12:G>A	12	1	0.576923	0.673077	0.326923	0.423077	0.25	0.488166	0.440089	0.464127	9	7.91111	1	1	1	1	1	2	1	1	2	1	2	0	0	1	0	2	2	0	0	0	1	1	0	1	1	0	2	0	0	1	0	2	0
37440630|F|0-68:C>T-68:C>T	100076650	TGCAGTTCAAGAAGCAACTCACATGTGCAATTTTGCCAGATCAGACCATCTGCATTATGTGTGGGCTAC	TGCAGTTCAAGAAGCAACTCACATGTGCAATTTTGCCAGATCAGACCATCTGCATTATGTGTGGGCTAC	68:C>T	68	1	0.673077	0.423077	0.576923	0.326923	0.096154	0.440089	0.488166	0.464127	5.86047	5.53571	1	0	0	0	0	2	1	2	0	1	0	0	1	1	2	0	0	0	1	0	1	0	0	1	1	1	1	0	1	0	2	0	1
37441639|F|0-10:T>C-10:T>C	100079079	TGCAGGTAAGTCCACTAATACCCAGCATGAGATCGGAAGAGCGGTTCAGCAGGAATGCCGAGACCGATC	TGCAGGTAAGTCCACTAATACCCAGCATG	10:T>C	10	1	0.673077	0.576923	0.423077	0.326923	0.25	0.440089	0.488166	0.464127	25.0732	22.8421	1	0	0	1	1	1	0	0	2	0	1	0	0	0	1	1	0	2	0	1	0	0	0	2	2	2	0	1	1	0	2	0	2
37425922|F|0-43:A>C-43:A>C	100046882	TGCAGTCAGAGCCACAAGTTACTTAGTAATAAAGGGGATGGTCAAAAAAAAAAGTCTTGGGGGGCCGGG	TGCAGTCAGAGCCACAAGTTACTTAGTAATAAAGGGGATGGTCAAAAAAAAAAGTCTTGGGGGGCCGGG	43:A>C	43	1	0.634615	0.634615	0.365385	0.365385	0.269231	0.463757	0.463757	0.463757	3.225	2.87805	0.954545	0	1	2	0	1	2	2	2	2	2	1	1	1	0	0	2	0	1	0	1	0	2	1	1	0	2	0	0	1	0	2	0
37435158|F|0-46:G>T-46:G>T	100065423	TGCAGAGGACAATAGAGAACATGCCGCCCCAGGTTATCACATTCGGGTTTTTTTTTGGTCTTGGTTTTA	TGCAGAGGACAATAGAGAACATGCCGCCCCAGGTTATCACATTCGGGTTTTTTTTTGGTCTTGGTTTTA	46:G>T	46	1	0.634615	0.634615	0.365385	0.365385	0.269231	0.463757	0.463757	0.463757	13.7143	10.9756	0.954545	0	2	2	2	0	2	2	1	0	0	0	2	1	0	0	1	1	0	1	0	2	1	0	1	2	2	0	0	1	2	0	0
37426261|F|0-57:A>G-57:A>G	100047442	TGCAGTCCCGGGAAATTGCCGGGTCTCAACAACAGTCCCGGGTCTTGGTCTATGTCCAAAAGGAACTGG	TGCAGTCCCGGGAAATTGCCGGGTCTCAACAACAGTCCCGGGTCTTGGTCTATGTCCAAAAGGAACTGG	57:A>G	57	1	0.615385	0.653846	0.346154	0.384615	0.269231	0.473373	0.452663	0.463018	4.19048	3.79487	1	1	0	2	1	0	0	0	2	0	1	0	0	2	0	1	1	1	2	1	1	1	1	1	2	1	2	0	0	1	0	2	2
37436514|F|0-10:A>T-10:A>T	100068063	TGCAGCAGTTATGGGCCAACCGGTTGTGAACAGAGACCAGAGAGACCACGCAGGAGCTTCAACACTGGA	TGCAGCAGTTATGGGCCAACCGGTTGTGAACAGAGACCAGAGAGACCACGCAGGAGCTTCAACACTGGA	10:A>T	10	1	0.653846	0.615385	0.384615	0.346154	0.269231	0.452663	0.473373	0.463018	6.02564	5.4186	1	2	1	1	2	1	1	1	2	0	2	0	1	1	0	0	0	2	0	1	2	1	2	2	0	1	0	2	0	1	0	0	0
37436668|F|0-29:A>C-29:A>C	100068366	TGCAGCATTGAAGTGGAGCTAATCCGCGCAAAAAAACCATGGCAAAAACTGCGTTAATTTTAGCGCAAC	TGCAGCATTGAAGTGGAGCTAATCCGCGCAAAAAAACCATGGCAAAAACTGCGTTAATTTTAGCGCAAC	29:A>C	29	1	0.615385	0.653846	0.346154	0.384615	0.269231	0.473373	0.452663	0.463018	13.7368	13.4884	1	0	1	1	1	0	2	2	0	2	1	1	0	0	2	0	0	0	1	2	2	0	2	1	2	1	2	0	1	1	0	1	2
37436719|F|0-54:C>T-54:C>T	100068465	TGCAGCATTTTTACCTTGTGCCATTTTTGTTCCTTTTTGGTGACATTTTTGGGTCCTTGACGTTTTTTT	TGCAGCATTTTTACCTTGTGCCATTTTTGTTCCTTTTTGGTGACATTTTTGGGTCCTTGACGTTTTTTT	54:C>T	54	1	0.653846	0.615385	0.384615	0.346154	0.269231	0.452663	0.473373	0.463018	11.0476	6.17949	1	0	0	1	1	2	0	0	2	0	1	0	0	0	2	0	0	0	0	1	0	1	0	1	2	2	1	1	2	2	1	0	1
37436980|F|0-56:T>C-56:T>C	100069034	TGCAGCCGCTATCTGCCATTTATGGAGTAGGCTCAGCTCCTAAGCCCACTCCATACTCTCTTACCAACA	TGCAGCCGCTATCTGCCATTTATGGAGTAGGCTCAGCTCCTAAGCCCACTCCATACTCTCTTACCAACA	56:T>C	56	1	0.615385	0.653846	0.346154	0.384615	0.269231	0.473373	0.452663	0.463018	7	6.83721	1	0	1	1	1	0	2	0	1	0	2	1	0	2	0	0	1	1	0	1	1	0	2	0	2	1	0	2	1	0	0	2	2
37438327|F|0-18:C>T-18:C>T	100071887	TGCAGGCACTTGTCCTTTCCCCTATAGGAAAATTGTTAACTATATGTGTTGGGTGGCACGACTCTGCAT	TGCAGGCACTTGTCCTTTCCCCTATAGGAAAATTGTTAACTATATGTGTTGGGTGGCACGACTCTGCAT	18:C>T	18	1	0.653846	0.615385	0.384615	0.346154	0.269231	0.452663	0.473373	0.463018	16.2273	12.7941	1	0	0	1	0	0	0	0	0	2	1	1	0	0	2	2	1	0	1	2	0	2	0	1	1	2	1	1	2	0	2	1	2
37446887|F|0-6:T>G-6:T>G	100095673	TGCAGTTTTTTCGCAGCGGGTCGGCAGAATAAAATCTGCATGAGATCGGAAGAGCGGTTCAGCAGGAAT	TGCAGTTTTTTCGCAGCGGGTCGGCAGAATAAAATCTGCATG	6:T>G	6	1	0.653846	0.615385	0.384615	0.346154	0.269231	0.452663	0.473373	0.463018	9.2619	5.87179	1	1	2	1	1	0	2	0	2	0	2	1	0	1	0	2	0	1	1	2	1	2	2	0	1	0	2	2	0	0	0	1	0
37421485|F|0-50:G>A-50:G>A	100038525	TGCAGGATGAAATAGCAACAGGCTCCTTTATTTCAATGAGCTATGTTTTAGGTTCTGTCCACATTGGCA	TGCAGGATGAAATAGCAACAGGCTCCTTTATTTCAATGAGCTATGTTTTAGGTTCTGTCCACATTGGCA	50:G>A	50	1	0.692308	0.519231	0.480769	0.307692	0.211538	0.426036	0.49926	0.462648	11.0213	8.82759	1	0	0	0	0	0	0	0	2	2	1	2	0	0	2	0	1	0	1	1	0	0	0	1	1	0	1	1	2	0	2	1	2
37435313|F|0-51:T>C-51:T>C	100065775	TGCAGAGTTTACCACCCAGACATCTTTGGCTTTTCACTCTTACAGCAGATCTTTACCCTCTGTATTGAG	TGCAGAGTTTACCACCCAGACATCTTTGGCTTTTCACTCTTACAGCAGATCTTTACCCTCTGTATTGAG	51:T>C	51	1	0.692308	0.519231	0.480769	0.307692	0.211538	0.426036	0.49926	0.462648	13.2128	10.9688	1	2	1	2	2	0	2	0	2	0	1	2	0	0	0	2	1	1	0	1	2	1	2	0	0	2	0	0	0	0	0	1	0
37437664|F|0-28:T>C-28:T>C	100070442	TGCAGCTGAGAGCTGTACGGCAAAACCATATACGGGCTGCAACAAGTACCCTTAAAGGACATTTTTTTT	TGCAGCTGAGAGCTGTACGGCAAAACCATATACGGGCTGCAACAAGTACCCTTAAAGGACATTTTTTTT	28:T>C	28	1	0.480769	0.692308	0.307692	0.519231	0.173077	0.49926	0.426036	0.462648	12.6207	12.5652	0.954545	0	2	1	2	1	2	1	0	1	2	1	1	2	1	0	1	0	2	0	1	1	2	2	0	1	2	1	1	1	1	1	1
37442941|F|0-29:A>G-29:A>G	100082103	TGCAGGGCGAGGGGCTTGTTATATACACCAGGGGCAAAGGGGCTGATTGAAACACCTAAATCCAATAAT	TGCAGGGCGAGGGGCTTGTTATATACACCAGGGGCAAAGGGGCTGATTGAAACACCTAAATCCAATAAT	29:A>G	29	1	0.692308	0.538462	0.461538	0.307692	0.230769	0.426036	0.497041	0.461538	7.76596	6.93548	1	0	2	0	0	0	0	0	2	0	2	2	0	2	0	1	2	1	0	1	0	0	2	1	1	0	0	0	0	1	0	2	2
37410216|F|0-38:G>T-38:G>T	100017185	TGCAGAACTCAAACTGAACAACTGACCTGGTTCTTCCTGGTTGCTAGCTCCTTTTATATGCTTAACCCC	TGCAGAACTCAAACTGAACAACTGACCTGGTTCTTCCTGGTTGCTAGCTCCTTTTATATGCTTAACCCC	38:G>T	38	1	0.673077	0.596154	0.403846	0.326923	0.269231	0.440089	0.481509	0.460799	8.75556	7.97059	1	1	0	0	0	0	0	0	0	0	2	2	0	2	0	0	1	0	1	0	1	2	1	2	1	1	1	2	0	2	0	1	2
37413681|F|0-47:A>G-47:A>G	100023849	TGCAGATCCAGCATGCTGCTGAGGAGAGGGGTCCAGGGATGGGATAAACAGCAGCAGTACAGCCGTGTA	TGCAGATCCAGCATGCTGCTGAGGAGAGGGGTCCAGGGATGGGATAAACAGCAGCAGTACAGCCGTGTA	47:A>G	47	1	0.596154	0.673077	0.326923	0.403846	0.269231	0.481509	0.440089	0.460799	3.64865	3.09524	0.954545	1	0	1	1	1	0	2	0	1	2	0	1	0	1	0	2	0	1	0	0	2	1	2	1	0	1	2	2	2	1	2	0
37417366|F|0-14:A>T-14:A>T	100030507	TGCAGCCAAGGTGTATACTAGTCTACAAAGGCATATACTAGTCTATTCTTCCGAAGTTACAATACATCC	TGCAGCCAAGGTGTATACTAGTCTACAAAGGCATATACTAGTCTATTCTTCCGAAGTTACAATACATCC	14:A>T	14	1	0.596154	0.673077	0.326923	0.403846	0.269231	0.481509	0.440089	0.460799	7.4	7.36364	1	0	1	1	0	1	2	1	0	1	2	0	1	1	1	0	2	2	0	2	2	0	1	0	2	2	0	0	1	0	1	0	1
37420480|F|0-33:A>G-33:A>G	100036471	TGCAGCTTGCATCCAGTGTGATGTGCACATTCAATGCTTGCTAATAGACTGCTTCCCTGCAACACTCCT	TGCAGCTTGCATCCAGTGTGATGTGCACATTCAATGCTTGCTAATAGACTGCTTCCCTGCAACACTCCT	33:A>G	33	1	0.596154	0.673077	0.326923	0.403846	0.269231	0.481509	0.440089	0.460799	8.39024	8.025	1	1	0	2	1	0	0	0	2	0	1	2	0	2	0	1	2	2	1	1	1	1	1	2	2	1	1	0	0	1	0	1	2
37434476|F|0-9:C>T-9:C>T	100063977	TGCAGAATCCGCGTCCAATTCCACGTAAAAAAAAAATGCCATATGAACATACCCTTAAGCTAAGTCCAC	TGCAGAATCCGCGTCCAATTCCACGTAAAAAAAAAATGCCATATGAACATACCCTTAAGCTAAGTCCAC	9:C>T	9	1	0.673077	0.596154	0.403846	0.326923	0.269231	0.440089	0.481509	0.460799	3.13636	3.10256	0.954545	1	2	0	0	1	2	2	2	0	2	0	0	1	0	2	0	0	0	0	1	0	0	1	1	2	0	2	1	1	1	0	1
37436633|F|0-16:G>A-16:G>A	100068308	TGCAGCATGTGGATAAGATTTCGTAAAAATCTATGGGTTCTGTTCGTTTCCGTTTGCAGACTGATCAAA	TGCAGCATGTGGATAAGATTTCGTAAAAATCTATGGGTTCTGTTCGTTTCCGTTTGCAGACTGATCAAA	16:G>A	16	1	0.673077	0.596154	0.403846	0.326923	0.269231	0.440089	0.481509	0.460799	7.2619	4.78378	1	2	1	1	1	0	1	0	1	0	1	2	0	1	0	1	0	2	2	2	2	1	1	0	1	2	2	2	0	1	0	2	0
37438251|F|0-65:C>A-65:C>A	100071719	TGCAGGATCAGGATCTAGTGCAGTATGTGACATCACTTCCTTAGGACTTTAAAGGGGAATCGCTCCAAT	TGCAGGATCAGGATCTAGTGCAGTATGTGACATCACTTCCTTAGGACTTTAAAGGGGAATCGCTCCAAT	65:C>A	65	1	0.596154	0.673077	0.326923	0.403846	0.269231	0.481509	0.440089	0.460799	6.32432	6.04762	1	0	0	0	0	1	0	1	0	1	1	0	1	2	2	0	1	0	2	2	2	0	0	1	0	2	2	2	2	2	2	1	1
37438388|F|0-34:A>G-34:A>G	100071996	TGCAGGCATCATATGTCTTAGGGTATGTTCACACAACGTCTTTAGGAGGCGTATTGCACAAGTTTTGCA	TGCAGGCATCATATGTCTTAGGGTATGTTCACACAACGTCTTTAGGAGGCGTATTGCACAAGTTTTGCA	34:A>G	34	1	0.673077	0.596154	0.403846	0.326923	0.269231	0.440089	0.481509	0.460799	19.7209	19.0833	1	1	0	1	1	0	0	0	1	0	2	2	0	1	0	1	0	1	1	1	0	2	1	2	2	0	1	2	0	2	0	2	0
37438568|F|0-59:C>T-59:C>T	100072377	TGCAGGCTTTCCACAACGGGTCCACGAAATAAAATCCACATGCAAAAATCCACACAAACCAATGTGGAT	TGCAGGCTTTCCACAACGGGTCCACGAAATAAAATCCACATGCAAAAATCCACACAAACCAATGTGGAT	59:C>T	59	1	0.673077	0.596154	0.403846	0.326923	0.269231	0.440089	0.481509	0.460799	10.2619	9.08108	1	2	1	1	1	0	1	0	1	0	1	2	0	1	0	1	0	2	2	2	2	1	1	0	1	2	2	2	0	1	0	2	0
37441735|F|0-12:T>A-12:T>A	100079230	TGCAGTCGCCAATGACAGTCTGCGCGGAAAAACCCTCCCCATGGGCAGCATGAGATCGGAAGAGCGGTT	TGCAGTCGCCAATGACAGTCTGCGCGGAAAAACCCTCCCCATGGGCAGCATG	12:T>A	12	1	0.596154	0.673077	0.326923	0.403846	0.269231	0.481509	0.440089	0.460799	14.6923	13.6585	1	2	0	1	1	0	2	0	1	0	1	2	0	2	0	0	1	1	2	2	1	1	0	1	1	1	1	2	0	2	0	1	2
37435608|F|0-55:C>T-55:C>T	100066316	TGCAGATGCTGCCTTACTGGATCACTAACAAATTTGCAAGAGAGTATAGACTTTCCAATTGGGTATCCA	TGCAGATGCTGCCTTACTGGATCACTAACAAATTTGCAAGAGAGTATAGACTTTCCAATTGGGTATCCA	55:C>T	55	1	0.557692	0.692308	0.307692	0.442308	0.25	0.493343	0.426036	0.459689	7.025	6.12821	1	2	0	2	1	0	0	0	0	1	1	1	0	2	2	0	1	2	1	0	0	1	2	1	1	2	1	1	2	1	2	1	2
37435841|F|0-10:A>C-10:A>C	100066760	TGCAGATTTCAATACAGTATCTGCTGTATCGCAGAGATTACGGGGCGGACAACTAAGTAACATACCGAT	TGCAGATTTCAATACAGTATCTGCTGTATCGCAGAGATTACGGGGCGGACAACTAAGTAACATACCGAT	10:A>C	10	1	0.692308	0.557692	0.442308	0.307692	0.25	0.426036	0.493343	0.459689	3.04878	2.77143	0.9375	2	0	1	2	0	1	1	0	0	1	0	0	1	1	0	1	0	0	2	2	1	1	2	0	1	0	1	0	0	0	0	1
37409691|F|0-63:A>G-63:A>G	100016226	TGCAGAAACATTACAGAGGTAATCCTCAAATGCCAGGAACCTTTCCACCGGGTTGACAAGATTATCTGA	TGCAGAAACATTACAGAGGTAATCCTCAAATGCCAGGAACCTTTCCACCGGGTTGACAAGATTATCTGA	63:A>G	63	1	0.634615	0.653846	0.346154	0.365385	0.288462	0.463757	0.452663	0.45821	3.74359	3.43182	0.909091	1	1	2	1	0	2	2	1	1	0	0	1	0	0	2	0	2	0	0	1	0	1	2	1	1	0	1	0	2	0	2	2
37429618|F|0-31:T>C-31:T>C	100053292	TGCAGTTTATAAACTGCCTGAAATAACATTTTGTTGAGAGAGTTAGTGAAGGATTTCTGCTTTTGAATA	TGCAGTTTATAAACTGCCTGAAATAACATTTTGTTGAGAGAGTTAGTGAAGGATTTCTGCTTTTGAATA	31:T>C	31	1	0.653846	0.634615	0.365385	0.346154	0.288462	0.452663	0.463757	0.45821	4.07143	3.775	1	2	0	0	2	0	0	2	0	1	0	0	2	0	0	2	0	1	0	1	2	2	1	2	1	0	1	1	2	1	0	2	1
37431388|F|0-24:A>C-24:A>C	100058946	TGCAGAGAACAATACATTGAATTCAGCTGCATGAGATCGGAAGAGCGGTTCAGCAGGAATGCCGAGACC	TGCAGAGAACAATACATTGAATTCAGCTGCATG	24:A>C	24	1	0.653846	0.634615	0.365385	0.346154	0.288462	0.452663	0.463757	0.45821	5.95349	4	0.909091	2	2	2	2	2	0	2	2	2	1	0	0	1	1	2	1	1	0	0	0	2	1	0	1	0	0	2	0	0	0	0	1
37440524|F|0-7:A>G-7:A>G	100076438	TGCAGTTAAGCAGCAGCATTTCCAGTTTGAAAGCTGTATAATTTTGCCCTGTAAAACTAGAAGCCCCAG	TGCAGTTAAGCAGCAGCATTTCCAGTTTGAAAGCTGTATAATTTTGCCCTGTAAAACTAGAAGCCCCAG	7:A>G	7	1	0.653846	0.634615	0.365385	0.346154	0.288462	0.452663	0.463757	0.45821	7.85366	7.725	1	1	1	1	1	0	1	0	1	0	2	1	0	0	0	1	0	1	1	2	2	1	0	2	0	2	2	2	0	2	0	1	2
37428893|F|0-67:T>A-67:T>A	100052027	TGCAGTTATTATATTTTCTTTGTTGTTCATGTATTTTTACCATCATGAGATTTTATCCAGCAGATGCTA	TGCAGTTATTATATTTTCTTTGTTGTTCATGTATTTTTACCATCATGAGATTTTATCCAGCAGATGCTA	67:T>A	67	1	0.576923	0.692308	0.307692	0.423077	0.269231	0.488166	0.426036	0.457101	4.18919	3.54762	0.95	2	0	0	0	1	2	1	1	0	2	2	1	1	0	1	1	2	1	2	1	0	1	0	1	2	2	2	2	2	1	1	0
37435182|F|0-35:T>A-35:T>A	100065480	TGCAGAGGGAAAATTGGTGAAAAATTACATATACATGTTATCTAATGGCCAGTGATAGTGTTACTCCTG	TGCAGAGGGAAAATTGGTGAAAAATTACATATACATGTTATCTAATGGCCAGTGATAGTGTTACTCCTG	35:T>A	35	1	0.692308	0.576923	0.423077	0.307692	0.269231	0.426036	0.488166	0.457101	5	4.94872	0.954545	1	1	2	1	1	1	2	1	2	1	1	1	1	0	2	0	0	1	0	0	2	1	2	2	0	1	2	0	0	2	1	2
37440740|F|0-30:T>C-30:T>C	100076854	TGCAGTTGAAGAACAGTGTTGTGAGCGTCATGGCGATATAAAGCCGTGCTCAGTTGTTGTGTGAACATG	TGCAGTTGAAGAACAGTGTTGTGAGCGTCATGGCGATATAAAGCCGTGCTCAGTTGTTGTGTGAACATG	30:T>C	30	1	0.692308	0.576923	0.423077	0.307692	0.269231	0.426036	0.488166	0.457101	9.25581	7.87179	1	2	0	2	2	1	1	1	2	0	0	0	0	0	1	2	2	1	0	1	0	2	1	0	0	0	2	2	0	0	1	1	0
37442216|F|0-30:A>G-30:A>G	100080321	TGCAGATATGACTCCACAATGTGTTAAAGGAGAACACCGATATAACGTGGTTTCATTGCTGTCCAGACA	TGCAGATATGACTCCACAATGTGTTAAAGGAGAACACCGATATAACGTGGTTTCATTGCTGTCCAGACA	30:A>G	30	1	0.692308	0.576923	0.423077	0.307692	0.269231	0.426036	0.488166	0.457101	12.9111	10.9167	1	2	1	1	2	0	0	1	2	1	0	0	1	0	1	1	0	2	0	2	0	2	1	2	0	0	0	0	1	1	1	0	2
37442682|F|0-28:T>A-28:T>A	100081427	TGCAGCTATCGGCTGAGGCTTCATTTCTTAAACTTCCTGTTCTGATCGCCCCCTGCATGCATGAGATCG	TGCAGCTATCGGCTGAGGCTTCATTTCTTAAACTTCCTGTTCTGATCGCCCCCTGCATGCATG	28:T>A	28	1	0.692308	0.576923	0.423077	0.307692	0.269231	0.426036	0.488166	0.457101	7.06977	5.94595	1	0	2	1	1	0	1	1	1	0	2	0	1	2	0	1	2	1	0	1	0	2	0	0	2	1	0	0	0	0	2	0	2
37445255|F|0-21:T>A-21:T>A	100089613	TGCAGTTCTATGAATTTTTCCTTTTGCTCCCTTTCCCTATGCGCGGCAAATGATGTGATGTTCCCTCTT	TGCAGTTCTATGAATTTTTCCTTTTGCTCCCTTTCCCTATGCGCGGCAAATGATGTGATGTTCCCTCTT	21:T>A	21	1	0.692308	0.576923	0.423077	0.307692	0.269231	0.426036	0.488166	0.457101	16.5454	13.4286	1	2	1	1	1	0	0	0	2	0	2	2	0	2	0	0	1	1	0	1	0	1	1	1	1	0	0	2	0	2	0	0	2
37416751|F|0-66:G>C-66:G>C	100029384	TGCAGCATATATAAAGTGGAATTCCAATGCGTAGGGAAATCATAAATGAGGCAGTTGAGAGGTAAGGGG	TGCAGCATATATAAAGTGGAATTCCAATGCGTAGGGAAATCATAAATGAGGCAGTTGAGAGGTAAGGGG	66:G>C	66	1	0.615385	0.673077	0.326923	0.384615	0.288462	0.473373	0.440089	0.456731	15.6	15.186	1	0	2	1	1	0	2	2	1	0	1	1	0	1	2	1	2	2	1	0	2	1	1	1	2	2	1	0	2	0	0	0	2
37419980|F|0-38:A>C-38:A>C	100035509	TGCAGCTGCCACTCAATAGTTAAAATCAATCAGTAGCAACTTAATAATTCTTAGTGTACTCTTAGCCAT	TGCAGCTGCCACTCAATAGTTAAAATCAATCAGTAGCAACTTAATAATTCTTAGTGTACTCTTAGCCAT	38:A>C	38	1	0.673077	0.615385	0.384615	0.326923	0.288462	0.440089	0.473373	0.456731	7.2	5.65789	1	1	2	0	2	2	0	0	0	1	1	0	1	2	0	1	0	0	2	1	2	2	2	2	2	2	0	2	1	1	0	0	1
37428459|F|0-62:C>T-62:C>T	100051297	TGCAGTGTGTTCATGGCCCGGGTCAGTTTTGACCAGGAAAAGGCATCTGATTGTGTTTTGCACCCGTTC	TGCAGTGTGTTCATGGCCCGGGTCAGTTTTGACCAGGAAAAGGCATCTGATTGTGTTTTGCACCCGTTC	62:C>T	62	1	0.673077	0.615385	0.384615	0.326923	0.288462	0.440089	0.473373	0.456731	14.8372	12.8205	1	1	0	1	1	1	0	1	2	2	1	0	2	0	2	1	2	1	1	2	2	0	2	1	1	0	2	0	0	0	1	0	0
37432358|F|0-46:T>C-46:T>C	100060428	TGCAGCTCTCAAGATACTGGAGAGGAGGAGACAGAGGAGGAGGAGTTAGTATAGGCATGAGATCGGAAG	TGCAGCTCTCAAGATACTGGAGAGGAGGAGACAGAGGAGGAGGAGTTAGTATAGGCATG	46:T>C	46	1	0.673077	0.615385	0.384615	0.326923	0.288462	0.440089	0.473373	0.456731	19.625	14.175	1	0	1	0	0	1	1	1	2	2	0	0	1	1	0	0	2	2	0	0	0	2	1	0	1	0	2	0	0	2	0	0	0
37434884|F|0-44:G>A-44:G>A	100064843	TGCAGACTGTGATCCCTTCATGACGTAGATGGTGCAGTATATGTGTAAAATTATATGAGACTCTATCAC	TGCAGACTGTGATCCCTTCATGACGTAGATGGTGCAGTATATGTGTAAAATTATATGAGACTCTATCAC	44:G>A	44	1	0.615385	0.673077	0.326923	0.384615	0.288462	0.473373	0.440089	0.456731	5.575	5.46341	0.954545	0	1	2	2	0	0	0	0	1	2	1	1	1	0	1	2	0	1	2	1	2	2	1	1	1	1	1	2	1	0	0	1
37436086|F|0-41:A>C-41:A>C	100067214	TGCAGCAACATGGACCATAGGAGCCTGTGAACAGGAGAAGAATTCTATGGGACAGTGTTGTGAGCATGA	TGCAGCAACATGGACCATAGGAGCCTGTGAACAGGAGAAGAATTCTATGGGACAGTGTTGTGAGCATGA	41:A>C	41	1	0.615385	0.673077	0.326923	0.384615	0.288462	0.473373	0.440089	0.456731	11.3571	10.25	1	1	0	2	1	0	0	0	2	0	1	2	0	2	0	1	2	2	1	1	1	1	2	2	2	1	1	0	0	1	0	1	2
37439206|F|0-58:T>A-58:T>A	100073785	TGCAGTAAGCCCAAGAATTCATGATAACATTTATTGAAACTATTACAGTCTTTTTTTTTAATACATATA	TGCAGTAAGCCCAAGAATTCATGATAACATTTATTGAAACTATTACAGTCTTTTTTTTTAATACATATA	58:T>A	58	1	0.673077	0.615385	0.384615	0.326923	0.288462	0.440089	0.473373	0.456731	6.04762	4.89474	1	0	0	1	0	1	0	1	0	0	1	2	1	2	1	0	2	2	1	1	2	2	0	1	0	2	1	0	1	1	1	0	2
37440484|F|0-19:G>T-19:G>T	100076349	TGCAGTGTTCTCTAGACTGGACCTGAAATTTGCTTCTTCCTGGGAAGTGGACAGATTTGAGGTATGACA	TGCAGTGTTCTCTAGACTGGACCTGAAATTTGCTTCTTCCTGGGAAGTGGACAGATTTGAGGTATGACA	19:G>T	19	1	0.673077	0.615385	0.384615	0.326923	0.288462	0.440089	0.473373	0.456731	16	15.7	1	0	2	0	0	2	1	2	2	1	0	0	1	1	2	0	2	1	1	0	2	0	1	1	1	2	1	0	1	0	2	0	1
37442299|F|0-8:T>C-8:T>C	100080503	TGCAGATTTGCGTCGCTCTACAGTTGAAATGGCTGAAAAAAACACCATCTTGAGGGTTTTTTTTCAGTT	TGCAGATTTGCGTCGCTCTACAGTTGAAATGGCTGAAAAAAACACCATCTTGAGGGTTTTTTTTCAGTT	8:T>C	8	1	0.673077	0.615385	0.384615	0.326923	0.288462	0.440089	0.473373	0.456731	6.19512	5.60976	1	1	0	2	2	1	1	1	1	0	2	2	0	0	1	0	2	1	0	2	0	2	2	0	0	0	0	0	2	0	1	1	0
37445833|F|0-20:A>G-20:A>G	100091763	TGCAGGACGCTTACACAGATACAGTATGACATACCCAAGACATAGGAAAGTATGGACACCAGACAACCC	TGCAGGACGCTTACACAGATACAGTATGACATACCCAAGACATAGGAAAGTATGGACACCAGACAACCC	20:A>G	20	1	0.673077	0.615385	0.384615	0.326923	0.288462	0.440089	0.473373	0.456731	9.45238	8.87805	1	1	2	1	1	1	2	1	2	2	1	1	0	1	2	0	0	1	0	2	2	1	2	0	0	0	0	0	0	2	1	0	0
37418160|F|0-17:A>G-17:A>G	100032139	TGCAGCCTAGGGTGCTGAGGGGCGCCACTGACCACCTCCCAACCGTCTTGGATCCAGCAGGATAATTCC	TGCAGCCTAGGGTGCTGAGGGGCGCCACTGACCACCTCCCAACCGTCTTGGATCCAGCAGGATAATTCC	17:A>G	17	1	0.5	0.711538	0.288462	0.5	0.211538	0.5	0.410503	0.455251	4.81818	4.48889	0.954545	1	0	2	1	0	0	2	2	1	0	2	2	0	0	1	0	1	0	1	1	1	1	1	1	1	1	1	0	1	0	2	1
37434005|F|0-47:T>G-47:T>G	100063025	TGCAGAAAAATTCTGTCATAAAATGCAATGTTTTATGGCACATTTTTTCCGCATTGTGGCATGGACACA	TGCAGAAAAATTCTGTCATAAAATGCAATGTTTTATGGCACATTTTTTCCGCATTGTGGCATGGACACA	47:T>G	47	1	0.711538	0.5	0.5	0.288462	0.211538	0.410503	0.5	0.455251	5.37209	5.14706	1	0	2	0	0	1	2	1	0	2	0	1	2	1	2	0	2	0	0	0	1	0	0	0	1	1	2	0	1	0	1	0	0
37438996|F|0-7:T>G-7:T>G	100073401	TGCAGGTTTCATATATCCTAGGGGAAGGAAAAATGGGAGAATCACTTGTTGAGAAGGATCTGGATGTAC	TGCAGGTTTCATATATCCTAGGGGAAGGAAAAATGGGAGAATCACTTGTTGAGAAGGATCTGGATGTAC	7:T>G	7	1	0.711538	0.5	0.5	0.288462	0.211538	0.410503	0.5	0.455251	20.4894	19.4194	1	0	0	0	0	1	0	0	0	2	0	1	0	1	2	0	0	0	1	0	2	0	0	1	2	1	1	1	1	0	0	2	1
37439629|F|0-40:T>C-40:T>C	100074638	TGCAGTCAATGCTGGGGGCTCTCATTTCCCAACTGAGATGTGGTTAAAAAAAGGCATCAAAAATGCATG	TGCAGTCAATGCTGGGGGCTCTCATTTCCCAACTGAGATGTGGTTAAAAAAAGGCATCAAAAATGCATG	40:T>C	40	1	0.711538	0.5	0.5	0.288462	0.211538	0.410503	0.5	0.455251	15.3696	15.125	1	2	2	1	1	0	2	0	1	0	1	0	0	0	0	1	1	1	0	1	2	1	1	0	2	0	0	0	0	0	0	2	0
37439954|F|0-24:C>T-24:C>T	100075259	TGCAGTCTGCTTTTTATATAACCTCTCTCATCTATGGTAGAAGCAAATATCCTTGGAGGTATACATTCA	TGCAGTCTGCTTTTTATATAACCTCTCTCATCTATGGTAGAAGCAAATATCCTTGGAGGTATACATTCA	24:C>T	24	1	0.711538	0.5	0.5	0.288462	0.211538	0.410503	0.5	0.455251	7.21739	5.40625	1	2	1	0	0	2	1	0	0	0	0	0	0	0	2	1	1	0	0	0	0	1	1	0	1	0	0	0	2	0	1	2	2
37435146|F|0-46:C>A-46:C>A	100065397	TGCAGAGCTTCTTATTAAAACGTCTTCAGTTTCTTTATTGTTTCTTCATTAAAAATACAACATCTCGGA	TGCAGAGCTTCTTATTAAAACGTCTTCAGTTTCTTTATTGTTTCTTCATTAAAAATACAACATCTCGGA	46:C>A	46	1	0.711538	0.519231	0.480769	0.288462	0.230769	0.410503	0.49926	0.454882	8.75556	6.59375	1	0	0	0	0	1	0	0	0	2	0	1	0	2	2	0	0	0	1	0	1	0	0	1	1	2	2	1	1	2	0	2	1
37436173|F|0-19:G>A-19:G>A	100067402	TGCAGCACAAGATCCGGCCGATTATCAGGAATATTTTACTAGTAAAACATCTACATTAGGCTAGGTCCA	TGCAGCACAAGATCCGGCCGATTATCAGGAATATTTTACTAGTAAAACATCTACATTAGGCTAGGTCCA	19:G>A	19	1	0.711538	0.519231	0.480769	0.288462	0.230769	0.410503	0.49926	0.454882	13.7209	13.0286	1	0	1	1	2	0	1	1	1	0	0	0	1	2	0	0	2	2	0	1	0	1	0	0	2	2	2	0	0	0	1	0	0
37409729|F|0-62:T>A-62:T>A	100016300	TGCAGAAAGAAAACAAAACAATGGAGGTATATAGAGGGAAAAAAGGCCGCAAACAACCTAAATAAAACA	TGCAGAAAGAAAACAAAACAATGGAGGTATATAGAGGGAAAAAAGGCCGCAAACAACCTAAATAAAACA	62:T>A	62	1	0.538462	0.711538	0.288462	0.461538	0.25	0.497041	0.410503	0.453772	15.2286	13.9545	1	0	0	2	0	1	0	1	0	1	2	2	1	1	1	0	1	2	1	1	2	1	0	1	0	2	1	2	2	1	1	0	1
37410081|F|0-22:C>T-22:C>T	100016913	TGCAGAACATCACTTCTGCCTTCCTGCTTCATTTCTCCCAGGAACATCCAGACAAATGAAAAAAAGTTT	TGCAGAACATCACTTCTGCCTTCCTGCTTCATTTCTCCCAGGAACATCCAGACAAATGAAAAAAAGTTT	22:C>T	22	1	0.692308	0.596154	0.403846	0.307692	0.288462	0.426036	0.481509	0.453772	4.4	3.42105	0.888889	1	0	2	2	1	1	1	1	0	2	1	0	0	2	0	2	1	0	2	0	2	2	0	0	0	0	0	2	0	2	1	0
37417199|F|0-56:G>T-56:G>T	100030175	TGCAGCATTTCCCAGCTGATCATTTTTTTGAAGCCAGATTGGCAGTGATCGGCTGAGCAACAGGCCGAC	TGCAGCATTTCCCAGCTGATCATTTTTTTGAAGCCAGATTGGCAGTGATCGGCTGAGCAACAGGCCGAC	56:G>T	56	1	0.692308	0.596154	0.403846	0.307692	0.288462	0.426036	0.481509	0.453772	3.2439	3.10526	0.944444	1	1	1	2	0	1	1	1	1	0	0	1	0	0	2	2	2	1	0	2	2	1	1	2	0	2	0	0	0	0	2	0
37422445|F|0-57:G>A-57:G>A	100040330	TGCAGGGAAAGGTCCGATATCGGACCTTTTCCTCCGATTCCTCATCTAGTGTATGGGGGCCTTTAGACT	TGCAGGGAAAGGTCCGATATCGGACCTTTTCCTCCGATTCCTCATCTAGTGTATGGGGGCCTTTAGACT	57:G>A	57	1	0.692308	0.596154	0.403846	0.307692	0.288462	0.426036	0.481509	0.453772	11.0233	10.3333	1	2	2	0	0	1	0	1	1	2	0	1	2	2	2	0	0	0	0	0	1	0	0	0	2	2	0	1	1	2	1	0	1
37423701|F|0-56:C>A-56:C>A	100042995	TGCAGGTGCTTTTGTAAATATGCGATTTATGTGAAATTTTCATCTATAACTTAAATCTTCATATAATCA	TGCAGGTGCTTTTGTAAATATGCGATTTATGTGAAATTTTCATCTATAACTTAAATCTTCATATAATCA	56:C>A	56	1	0.711538	0.538462	0.461538	0.288462	0.25	0.410503	0.497041	0.453772	5	4.65714	0.954545	0	2	0	0	1	2	2	0	1	0	1	0	0	1	0	0	0	1	0	1	0	0	1	2	2	2	1	1	2	2	0	1
37425285|F|0-24:T>A-24:T>A	100045753	TGCAGTATAATCGGTGGAGTTTCATAAGTCCAGAAGCAGAAAGCTGTGCATTTATTACGGGATAATTTT	TGCAGTATAATCGGTGGAGTTTCATAAGTCCAGAAGCAGAAAGCTGTGCATTTATTACGGGATAATTTT	24:T>A	24	1	0.692308	0.596154	0.403846	0.307692	0.288462	0.426036	0.481509	0.453772	18.2046	17.7368	1	1	2	1	1	0	2	0	1	0	1	2	0	0	0	2	0	1	2	1	0	2	1	0	2	0	0	0	0	0	0	0	2
37432402|F|0-39:T>A-39:T>A	100060488	TGCAGCTGATGTGTAATAATCATAGTAGTCCTCACTCAGTGTTTCAATGAAACAGCATGAGATCGGAAG	TGCAGCTGATGTGTAATAATCATAGTAGTCCTCACTCAGTGTTTCAATGAAACAGCATG	39:T>A	39	1	0.692308	0.596154	0.403846	0.307692	0.288462	0.426036	0.481509	0.453772	17.6522	16.3939	1	0	0	0	0	0	0	0	0	2	2	1	0	2	2	0	2	0	1	1	1	0	0	1	1	1	1	1	2	0	2	0	2
37435897|F|0-17:T>C-17:T>C	100066858	TGCAGATTTTACCTGCGTAAATCCGCAGGTAGAGTCCGTCTCTGGGACAAACCCTAAAAGTTATCGTTG	TGCAGATTTTACCTGCGTAAATCCGCAGGTAGAGTCCGTCTCTGGGACAAACCCTAAAAGTTATCGTTG	17:T>C	17	1	0.692308	0.596154	0.403846	0.307692	0.288462	0.426036	0.481509	0.453772	14.7333	13.7297	1	2	2	1	1	0	0	2	0	2	2	1	1	0	1	0	0	2	1	2	1	2	2	0	0	0	1	2	0	0	0	0	2
37438255|F|0-62:T>C-62:T>C	100071727	TGCAGGATCCACTTCTGGCTTTGGCTCAAAAAACGCCCCCCTTACACACGGGCATAGCTCTGTACTGTA	TGCAGGATCCACTTCTGGCTTTGGCTCAAAAAACGCCCCCCTTACACACGGGCATAGCTCTGTACTGTA	62:T>C	62	1	0.711538	0.461538	0.538462	0.288462	0.173077	0.410503	0.497041	0.453772	6.66667	4.48148	0.9	1	2	1	2	0	2	0	0	0	1	0	0	0	0	1	1	1	1	1	0	1	1	1	0	0	1	0	0	2	0	2	0
37441835|F|0-11:A>G-11:A>G	100079406	TGCAGTTTGCTAATCTGTGGAGATTTAGCATGAGATCGGAAGAGCGGTTCAGCAGGAATGCCGAGACCG	TGCAGTTTGCTAATCTGTGGAGATTTAGCATG	11:A>G	11	1	0.461538	0.711538	0.288462	0.538462	0.173077	0.497041	0.410503	0.453772	17.4643	14.3111	1	2	1	1	0	0	0	1	0	0	1	1	0	0	1	1	0	0	1	1	1	1	2	2	1	1	0	2	0	2	0	1	1
37442078|F|0-44:C>A-44:C>A	100079990	TGCAGACCCCAGAACACAGACCCCCTCCATAGACCTGACCCTCCCCGGCCACTAACAGCCACAGCCGCA	TGCAGACCCCAGAACACAGACCCCCTCCATAGACCTGACCCTCCCCGGCCACTAACAGCCACAGCCGCA	44:C>A	44	1	0.692308	0.596154	0.403846	0.307692	0.288462	0.426036	0.481509	0.453772	6.73333	5.48571	1	2	2	1	1	0	0	0	1	0	1	2	0	1	0	2	1	1	2	2	0	2	1	2	0	0	1	2	0	0	0	2	0
37416845|F|0-24:T>C-24:T>C	100029566	TGCAGCATCTAAAAGGTTAGGCACTCCTTTCCCTTTGTCAGCCCCCTAGAAGCTAAGCATATTTTGGGT	TGCAGCATCTAAAAGGTTAGGCACTCCTTTCCCTTTGTCAGCCCCCTAGAAGCTAAGCATATTTTGGGT	24:T>C	24	1	0.653846	0.653846	0.346154	0.346154	0.307692	0.452663	0.452663	0.452663	3.4186	3	0.95	2	2	2	1	0	2	0	1	2	2	1	0	0	1	0	1	1	1	2	0	0	1	1	2	2	1	1	0	0	0	1	0
37418210|F|0-34:A>G-34:A>G	100032242	TGCAGCCTCCATGTGCTGCTGTACAGGCTCCATCAGGTGCCATAATTATGAAGATGTTCATTTTTAAAG	TGCAGCCTCCATGTGCTGCTGTACAGGCTCCATCAGGTGCCATAATTATGAAGATGTTCATTTTTAAAG	34:A>G	34	1	0.653846	0.653846	0.346154	0.346154	0.307692	0.452663	0.452663	0.452663	6.95349	5	1	0	0	1	1	2	0	2	2	0	1	0	0	2	2	2	1	0	2	2	1	0	0	2	1	1	1	0	0	0	2	0	0
37427328|F|0-35:A>C-35:A>C	100049328	TGCAGTGCACACAGGAATCAGCATTTCCTGTGTGCACTCAAAAAATTCTCATTCTGAAGGTGCCCATAC	TGCAGTGCACACAGGAATCAGCATTTCCTGTGTGCACTCAAAAAATTCTCATTCTGAAGGTGCCCATAC	35:A>C	35	1	0.653846	0.653846	0.346154	0.346154	0.307692	0.452663	0.452663	0.452663	3.86047	3.63415	0.909091	1	2	2	2	0	2	0	1	0	0	2	0	1	0	1	0	1	1	2	0	1	1	2	2	0	1	2	0	1	0	1	0
37429655|F|0-20:A>G-20:A>G	100053364	TGCAGTTTCACTACTGTAAGATATAGGGAAGGCCATACTACCATTAAAAGCTTCAGTTTTTATTTTCCA	TGCAGTTTCACTACTGTAAGATATAGGGAAGGCCATACTACCATTAAAAGCTTCAGTTTTTATTTTCCA	20:A>G	20	1	0.653846	0.653846	0.346154	0.346154	0.307692	0.452663	0.452663	0.452663	19.1905	19.1163	1	0	1	1	1	2	1	0	2	0	1	1	0	0	2	0	1	1	2	0	0	1	0	1	0	0	2	0	2	2	1	2	0
37436613|F|0-16:G>A-16:G>A	100068271	TGCAGCATGGACAGGGGATATGAAGAATTAGAAGTCGTTGGAGTTAGTCACTTGCTTGTCCGTATAATG	TGCAGCATGGACAGGGGATATGAAGAATTAGAAGTCGTTGGAGTTAGTCACTTGCTTGTCCGTATAATG	16:G>A	16	1	0.653846	0.653846	0.346154	0.346154	0.307692	0.452663	0.452663	0.452663	5.97778	5.59459	1	1	0	2	0	0	0	0	2	2	2	1	0	2	2	2	2	0	1	1	0	0	0	1	1	0	1	1	2	1	2	1	2
37436696|F|0-35:C>G-35:C>G	100068422	TGCAGCATTTCCTGCTTGAAAGCTGTTTGCCTTTGCCCTGTAAAACTACAAGCCCCAGAATCCTTTGCT	TGCAGCATTTCCTGCTTGAAAGCTGTTTGCCTTTGCCCTGTAAAACTACAAGCCCCAGAATCCTTTGCT	35:C>G	35	1	0.653846	0.653846	0.346154	0.346154	0.307692	0.452663	0.452663	0.452663	7.2093	5.02564	1	1	1	2	0	0	0	0	0	1	0	1	0	0	1	2	1	0	1	2	0	2	0	2	1	2	1	2	1	0	2	2	1
37439833|F|0-39:A>G-39:A>G	100075028	TGCAGTCGAAGAGCCCGAAGATCAAAGGTGCCGAATGTCAGAGTTAAGTAAGTTAGAAATACTTCTTAG	TGCAGTCGAAGAGCCCGAAGATCAAAGGTGCCGAATGTCAGAGTTAAGTAAGTTAGAAATACTTCTTAG	39:A>G	39	1	0.653846	0.653846	0.346154	0.346154	0.307692	0.452663	0.452663	0.452663	6.47619	6.025	1	0	1	2	2	0	2	0	1	1	2	2	0	0	2	0	2	2	1	0	0	0	1	1	1	0	1	1	2	1	2	1	2
37441493|F|0-19:A>G-19:A>G	100078765	TGCAGCGTCTCACACTCTCACAGTGAGCGCGCAGCTTCCCATCCTTTCCTGTGCATGAGATCGGAAGAG	TGCAGCGTCTCACACTCTCACAGTGAGCGCGCAGCTTCCCATCCTTTCCTGTGCATG	19:A>G	19	1	0.653846	0.653846	0.346154	0.346154	0.307692	0.452663	0.452663	0.452663	10.0682	9.33333	1	1	2	2	1	1	2	2	0	0	1	2	1	1	1	1	1	2	2	0	0	1	2	0	2	0	2	0	1	0	1	1	0
37412560|F|0-64:T>C-64:T>C	100021649	TGCAGAGCATTAGCAGAATATTTGTGTGCGCCGACACTCCATGAATCTGGGATTACAAAAACAATTCAG	TGCAGAGCATTAGCAGAATATTTGTGTGCGCCGACACTCCATGAATCTGGGATTACAAAAACAATTCAG	64:T>C	64	1	0.634615	0.673077	0.326923	0.365385	0.307692	0.463757	0.440089	0.451923	3.5641	3.15909	0.954545	1	2	2	0	1	2	2	1	2	0	0	1	1	2	0	2	1	2	1	0	0	2	2	0	0	1	2	1	1	1	0	1
37422910|F|0-29:T>C-29:T>C	100041470	TGCAGGGTAAGTGTTAAATGTGGTGTGGTTAGAATGAAGCACATTGTTCTGTACTGTATTTACTCAGCA	TGCAGGGTAAGTGTTAAATGTGGTGTGGTTAGAATGAAGCACATTGTTCTGTACTGTATTTACTCAGCA	29:T>C	29	1	0.711538	0.557692	0.442308	0.288462	0.269231	0.410503	0.493343	0.451923	3.2093	2.76471	0.9	0	0	0	0	1	0	2	0	1	0	2	2	0	2	2	2	2	0	0	2	0	0	1	0	1	0	0	1	2	1	0	0
37433184|F|0-38:C>T-38:C>T	100061711	TGCAGTCCAGTGTTTGGGGCTTTACACCACTTCAGAGGCTTGCATGAGATCGGAAGAGCGGTTCAGCAG	TGCAGTCCAGTGTTTGGGGCTTTACACCACTTCAGAGGCTTGCATG	38:C>T	38	1	0.634615	0.673077	0.326923	0.365385	0.307692	0.463757	0.440089	0.451923	13.2927	11.9535	1	1	0	2	1	1	0	2	0	2	1	0	2	0	1	1	2	0	0	1	0	0	0	1	2	2	1	1	1	1	2	0	2
37438156|F|0-52:T>C-52:T>C	100071509	TGCAGGAGCAGCTGGGTATTAAGGCTATGTCCACACTGGCGTTCGGGGGTTCTGTTCTCGGAACAGGTG	TGCAGGAGCAGCTGGGTATTAAGGCTATGTCCACACTGGCGTTCGGGGGTTCTGTTCTCGGAACAGGTG	52:T>C	52	1	0.634615	0.673077	0.326923	0.365385	0.307692	0.463757	0.440089	0.451923	6.5	5.71429	1	1	0	2	1	1	0	1	1	0	1	0	1	1	0	2	2	2	1	2	0	0	1	1	0	0	2	2	0	2	2	2	0
37438229|F|0-17:A>G-17:A>G	100071678	TGCAGGATAGGCCAGCCATCTAATGTGTGTGGGGGGCCTCCCAACTCCCCAATGACAGGAAGAGAAAAT	TGCAGGATAGGCCAGCCATCTAATGTGTGTGGGGGGCCTCCCAACTCCCCAATGACAGGAAGAGAAAAT	17:A>G	17	1	0.673077	0.634615	0.365385	0.326923	0.307692	0.440089	0.463757	0.451923	12.625	12.5366	1	2	2	1	1	1	1	0	1	0	2	2	1	0	0	2	2	1	0	2	0	1	2	2	0	0	0	0	0	0	2	2	2
37439124|F|0-16:G>T-16:G>T	100073644	TGCAGTAAAAAGAAATGTTTTCCGGTTCAGATGTGTTAAAGAAAATGCATAAAAAAAGCATGAGATCGG	TGCAGTAAAAAGAAATGTTTTCCGGTTCAGATGTGTTAAAGAAAATGCATAAAAAAAGCATG	16:G>T	16	1	0.673077	0.634615	0.365385	0.326923	0.307692	0.440089	0.463757	0.451923	23.7805	23.6667	1	1	0	2	2	1	1	1	1	0	2	2	0	0	1	0	2	1	0	2	0	2	2	0	0	0	0	0	2	0	1	1	0
37439657|F|0-21:A>T-21:A>T	100074695	TGCAGTCACTTAGAAATGCTAAACAAAGACACCATAAAAACAAAAAAGAATTAGAAATTGCCTACAGGA	TGCAGTCACTTAGAAATGCTAAACAAAGACACCATAAAAACAAAAAAGAATTAGAAATTGCCTACAGGA	21:A>T	21	1	0.673077	0.634615	0.365385	0.326923	0.307692	0.440089	0.463757	0.451923	15.5581	15.0714	1	1	1	1	2	0	1	2	1	2	1	0	0	2	2	1	0	1	2	1	0	1	1	2	0	0	2	2	0	0	0	0	2
37442085|F|0-32:G>A-32:G>A	100080015	TGCAGACGACGTGTATTTTTCACGCGCGTATCGCCTAAAGAATGGTCAGGTACTTCTTTGACGCGTAAA	TGCAGACGACGTGTATTTTTCACGCGCGTATCGCCTAAAGAATGGTCAGGTACTTCTTTGACGCGTAAA	32:G>A	32	1	0.711538	0.557692	0.442308	0.288462	0.269231	0.410503	0.493343	0.451923	28.1225	26.2581	1	0	0	0	2	0	0	0	0	1	1	1	0	0	2	0	2	0	1	0	0	0	0	1	1	2	1	2	2	0	2	1	2
37443055|F|0-30:A>C-30:A>C	100082348	TGCAGTAAACAGTTAATATGGAACTACTGTATAAGACCTGTGTTGTGAATTCTATTTTTCTGTTCCATC	TGCAGTAAACAGTTAATATGGAACTACTGTATAAGACCTGTGTTGTGAATTCTATTTTTCTGTTCCATC	30:A>C	30	1	0.711538	0.557692	0.442308	0.288462	0.269231	0.410503	0.493343	0.451923	11.7778	11.6944	1	1	0	1	1	2	0	2	0	0	0	0	2	2	0	0	2	2	0	1	2	0	0	0	1	2	0	2	2	1	1	0	0
37443731|F|0-32:T>A-32:T>A	100084122	TGCAGACAGGCTGAATTCTATCTTTCAACTCTTTGGCTTTTCCAGCAGTTTAGAGTTCTGCATCAGTAA	TGCAGACAGGCTGAATTCTATCTTTCAACTCTTTGGCTTTTCCAGCAGTTTAGAGTTCTGCATCAGTAA	32:T>A	32	1	0.711538	0.557692	0.442308	0.288462	0.269231	0.410503	0.493343	0.451923	7.31818	4.13889	0.909091	0	1	0	0	2	1	2	0	1	1	0	1	2	0	0	0	0	2	0	0	0	2	2	2	0	2	2	1	1	1	0	0
37446861|F|0-36:A>G-36:A>G	100095594	TGCAGGCCATTGCTTTAGACTAGAAATTTGCAACCCATTATTTTTAGCTGTCATGAAACTACAACCCCC	TGCAGGCCATTGCTTTAGACTAGAAATTTGCAACCCATTATTTTTAGCTGTCATGAAACTACAACCCCC	36:A>G	36	1	0.673077	0.634615	0.365385	0.326923	0.307692	0.440089	0.463757	0.451923	15.0233	13.2195	1	0	1	2	0	0	1	2	1	2	0	1	2	1	0	0	2	1	1	0	1	1	1	0	2	2	0	0	0	0	2	1	2
37415907|F|0-17:G>A-17:G>A	100027828	TGCAGCACGCATGAATTGCAATTCATATTTGGCTTTCTTTGCAGATCTCAGTACAGACATTCAGACTAG	TGCAGCACGCATGAATTGCAATTCATATTTGGCTTTCTTTGCAGATCTCAGTACAGACATTCAGACTAG	17:G>A	17	1	0.692308	0.615385	0.384615	0.307692	0.307692	0.426036	0.473373	0.449704	4.38636	2.94595	0.954545	0	1	1	1	0	1	0	2	0	1	0	0	2	0	1	2	2	1	2	0	1	1	0	1	0	0	1	0	0	2	2	2
37418427|F|0-67:G>A-67:G>A	100032669	TGCAGCGACATTTCCCCAGTAAGGTCCTTGCATCTAACTGGTCATTCAAGATGCTCATTTGTTTCAGGT	TGCAGCGACATTTCCCCAGTAAGGTCCTTGCATCTAACTGGTCATTCAAGATGCTCATTTGTTTCAGGT	67:G>A	67	1	0.692308	0.615385	0.384615	0.307692	0.307692	0.426036	0.473373	0.449704	7.22222	5.83784	1	0	2	1	1	0	2	0	0	0	2	1	0	0	0	0	1	1	2	2	1	0	1	1	0	2	1	0	2	2	0	1	0
37418475|F|0-43:G>A-43:G>A	100032771	TGCAGCGCAATGAAGAACAATATAGTATTGTCTCACAAGTAATGAATACAAAATCTAAAGGCATGGTTA	TGCAGCGCAATGAAGAACAATATAGTATTGTCTCACAAGTAATGAATACAAAATCTAAAGGCATGGTTA	43:G>A	43	1	0.615385	0.692308	0.307692	0.384615	0.307692	0.473373	0.426036	0.449704	4.58974	4.47727	0.954545	0	2	0	2	1	2	1	0	1	0	2	1	1	1	2	2	0	2	0	1	2	0	1	2	1	1	1	1	1	1	1	2
37418743|F|0-31:A>G-31:A>G	100033262	TGCAGCGGCCAGATGTTAGCTGGACGTCACTAGTGAAATATATAACACACTACACACAATACTTTTTTC	TGCAGCGGCCAGATGTTAGCTGGACGTCACTAGTGAAATATATAACACACTACACACAATACTTTTTTC	31:A>G	31	1	0.615385	0.692308	0.307692	0.384615	0.307692	0.473373	0.426036	0.449704	5.5641	5.47727	1	2	2	1	1	1	0	2	1	1	0	1	0	2	1	2	1	1	0	1	1	1	2	0	2	1	0	2	2	0	0	0	1
37424322|F|0-43:G>C-43:G>C	100044085	TGCAGTAAATCAGCCTGTATTGGCAGTGTAACAGGCTGCCTGAGAGGCTATGTCACATGGGAGGGAGGC	TGCAGTAAATCAGCCTGTATTGGCAGTGTAACAGGCTGCCTGAGAGGCTATGTCACATGGGAGGGAGGC	43:G>C	43	1	0.692308	0.615385	0.384615	0.307692	0.307692	0.426036	0.473373	0.449704	12.9091	12.3947	1	0	0	1	1	0	2	0	1	0	1	2	0	0	0	0	0	2	0	2	1	2	1	0	1	1	2	2	0	2	0	2	0
37436254|F|0-28:G>T-28:G>T	100067589	TGCAGCACGTGTGATTGACTGGAATAACGGACCAATTATCTGGAACATTTAACTTGTAAAACATATATT	TGCAGCACGTGTGATTGACTGGAATAACGGACCAATTATCTGGAACATTTAACTTGTAAAACATATATT	28:G>T	28	1	0.692308	0.615385	0.384615	0.307692	0.307692	0.426036	0.473373	0.449704	17.4186	14.9487	1	1	1	1	1	0	0	0	0	2	2	2	0	0	1	0	2	2	0	2	2	1	2	1	0	2	2	2	0	0	0	0	1
37439675|F|0-56:C>G-56:C>G	100074733	TGCAGTCAGGTTTAGGCCCACCGTGAGACCTGTAACTCTCAAGCTATTGTAAAACTCGAACCCCTAGCT	TGCAGTCAGGTTTAGGCCCACCGTGAGACCTGTAACTCTCAAGCTATTGTAAAACTCGAACCCCTAGCT	56:C>G	56	1	0.615385	0.692308	0.307692	0.384615	0.307692	0.473373	0.426036	0.449704	23.439	20.1905	1	1	0	0	0	2	0	2	0	1	1	2	2	2	2	1	1	0	2	1	0	0	1	2	1	2	2	1	1	1	1	2	1
37419701|F|0-13:C>T-13:C>T	100035027	TGCAGCTCTGCTCCATTAGGACACAACTGTGACTAGTGACTCCAGATTAGCTGCATTGTCTTTTGGAGT	TGCAGCTCTGCTCCATTAGGACACAACTGTGACTAGTGACTCCAGATTAGCTGCATTGTCTTTTGGAGT	13:C>T	13	1	0.711538	0.576923	0.423077	0.288462	0.288462	0.410503	0.488166	0.449334	14.7273	14.4615	1	2	2	0	0	1	2	1	1	2	0	0	1	2	1	0	0	0	0	0	0	0	0	0	1	0	0	1	2	2	1	2	1
37425911|F|0-27:A>G-27:A>G	100046863	TGCAGTCAGAATTATTATATGAAAAACACTATAGTATGATGTGACCCACCAGCCCAAAGATTAGCATTT	TGCAGTCAGAATTATTATATGAAAAACACTATAGTATGATGTGACCCACCAGCCCAAAGATTAGCATTT	27:A>G	27	1	0.576923	0.711538	0.288462	0.423077	0.288462	0.488166	0.410503	0.449334	5.73171	5.5	1	0	2	0	2	0	2	0	1	2	1	1	0	0	2	0	1	2	1	1	0	1	2	1	1	2	1	1	2	1	2	1	1
37427966|F|0-68:G>A-68:G>A	100050421	TGCAGTGGTAAACCCGTACCAAATGCGCTGACTGTACCAGTGTGCCCCCATACACTTGTGCGACTTGAG	TGCAGTGGTAAACCCGTACCAAATGCGCTGACTGTACCAGTGTGCCCCCATACACTTGTGCGACTTGAG	68:G>A	68	1	0.711538	0.576923	0.423077	0.288462	0.288462	0.410503	0.488166	0.449334	7.86667	7.52632	1	0	1	0	0	2	1	2	1	1	0	2	1	2	2	0	0	2	2	0	0	0	0	0	0	0	0	1	1	1	2	1	2
37428067|F|0-15:G>A-15:G>A	100050613	TGCAGTGTAAACCATGGATCAGAGACAGAGCAGGAACATGAGAGCCTAACAAGACAGAGCATGAGATCG	TGCAGTGTAAACCATGGATCAGAGACAGAGCAGGAACATGAGAGCCTAACAAGACAGAGCATG	15:G>A	15	1	0.711538	0.576923	0.423077	0.288462	0.288462	0.410503	0.488166	0.449334	16.1136	15.3077	1	2	2	0	0	1	2	1	1	2	0	0	1	2	1	0	0	0	0	0	0	0	0	0	1	0	0	1	2	2	1	2	1
37432812|F|0-5:T>G-5:T>G	100061189	TGCAGTGGAAATCCACAACTAACCCACAACAGAATGAGCATGAGATCGGAAGAGCGGTTCAGCAGGAAT	TGCAGTGGAAATCCACAACTAACCCACAACAGAATGAGCATG	5:T>G	5	1	0.576923	0.711538	0.288462	0.423077	0.288462	0.488166	0.410503	0.449334	33.2059	20	1	2	1	0	0	1	1	1	2	1	0	0	1	1	1	0	2	2	0	1	0	0	0	2	1	2	2	2	1	1	1	0	2
37436096|F|0-61:A>C-61:A>C	100067249	TGCAGCAAGAACATCTATGCTGCCATCTCCATCCAGCCCCAGGCTGTTTAAGATCCAGATTAAAGGCCT	TGCAGCAAGAACATCTATGCTGCCATCTCCATCCAGCCCCAGGCTGTTTAAGATCCAGATTAAAGGCCT	61:A>C	61	1	0.576923	0.711538	0.288462	0.423077	0.288462	0.488166	0.410503	0.449334	4.52778	3.86667	1	2	1	0	0	1	2	1	0	1	0	1	1	2	1	1	1	0	1	0	0	1	2	1	0	0	2	2	1	1	1	2	1
37444178|F|0-7:T>C-7:T>C	100085568	TGCAGAGTGTTTCTCCCGTTCTGTTTGCATTGCGCATGAGATCGGAAGAGCGGTTCAGCAGGAATGCCG	TGCAGAGTGTTTCTCCCGTTCTGTTTGCATTGCGCATG	7:T>C	7	1	0.576923	0.711538	0.288462	0.423077	0.288462	0.488166	0.410503	0.449334	9.76471	8.65306	1	0	1	2	2	2	1	1	1	2	0	0	2	0	1	0	0	1	1	1	0	1	0	2	0	2	1	0	1	1	2	0	1
37446570|F|0-21:T>C-21:T>C	100094395	TGCAGCTTCTCCCAGTTCAGGTCCATGTCTGTAGTAAGATAGAAGCTGCTGTGCATGAGATCGGAAGAG	TGCAGCTTCTCCCAGTTCAGGTCCATGTCTGTAGTAAGATAGAAGCTGCTGTGCATG	21:T>C	21	1	0.576923	0.711538	0.288462	0.423077	0.288462	0.488166	0.410503	0.449334	10.079	5.2	1	1	0	0	0	0	2	2	1	0	2	1	0	0	2	1	0	0	1	2	1	1	1	1	1	1	2	2	0	1	0	2	1
37412823|F|0-38:T>C-38:T>C	100022230	TGCAGAGGCATTTCCAGTTCAAAAGCAGTTTCCATTTTTCCTGTAAAACTACAGCCCTAGGGCTTTTTG	TGCAGAGGCATTTCCAGTTCAAAAGCAGTTTCCATTTTTCCTGTAAAACTACAGCCCTAGGGCTTTTTG	38:T>C	38	1	0.730769	0.5	0.5	0.269231	0.230769	0.393491	0.5	0.446746	7.70213	5.32353	1	0	2	0	0	0	2	1	2	0	0	0	2	0	0	1	0	0	0	2	0	2	2	1	1	0	0	1	0	0	0	1	1
37435482|F|0-59:A>C-59:A>C	100066080	TGCAGATCCATTAGCATCCATTTTTTAAGGGCATTTCCACATGCAAAAGATTTGATGCCATTTTTTGCA	TGCAGATCCATTAGCATCCATTTTTTAAGGGCATTTCCACATGCAAAAGATTTGATGCCATTTTTTGCA	59:A>C	59	1	0.730769	0.5	0.5	0.269231	0.230769	0.393491	0.5	0.446746	9.3125	8.03333	1	1	0	2	0	0	0	0	2	0	1	0	0	2	0	2	2	2	1	0	1	1	1	2	1	1	1	0	0	2	0	0	0
37437191|F|0-36:G>A-36:G>A	100069463	TGCAGCGCCACCACAGGAGAACAAAGACATTACACAGAATGTTCATGTAACGTGCTGACCTGCTGGTTC	TGCAGCGCCACCACAGGAGAACAAAGACATTACACAGAATGTTCATGTAACGTGCTGACCTGCTGGTTC	36:G>A	36	1	0.730769	0.5	0.5	0.269231	0.230769	0.393491	0.5	0.446746	4.10638	4.06667	0.95	0	0	0	0	0	0	1	0	0	0	0	1	1	2	2	1	0	0	1	1	0	0	2	2	1	0	1	0	1	0	0	0
37438639|F|0-16:A>G-16:A>G	100072564	TGCAGGGAGATTAAACACTTCCTGTCAGGCTTTTCTACAGATTACCTGTGATCAGCTTATCATCCAGGA	TGCAGGGAGATTAAACACTTCCTGTCAGGCTTTTCTACAGATTACCTGTGATCAGCTTATCATCCAGGA	16:A>G	16	1	0.5	0.730769	0.269231	0.5	0.230769	0.5	0.393491	0.446746	4.02941	3.86667	0.954545	1	1	2	1	0	1	2	1	1	2	1	1	0	1	2	2	1	0	1	0	1	1	0	0	1	1	1	1	0	1	2	1
37439246|F|0-28:G>A-28:G>A	100073864	TGCAGTAATGTGCATTAATCCACAGAATGAGTCTGTAACTGTGTAGTTATGACAGACGGTGTCAGTCCT	TGCAGTAATGTGCATTAATCCACAGAATGAGTCTGTAACTGTGTAGTTATGACAGACGGTGTCAGTCCT	28:G>A	28	1	0.5	0.730769	0.269231	0.5	0.230769	0.5	0.393491	0.446746	14.0625	13.7273	1	1	0	0	0	1	0	1	0	1	1	2	1	2	1	1	1	0	2	2	0	0	1	2	1	2	2	1	1	1	1	2	1
37409497|F|0-48:A>G-48:A>G	100015836	TGCAGAAAAAGAAATACATTTTTGTTGAAATGTGTGTTTGGTGCACTCAGTAAATACACCCTCTCGCTA	TGCAGAAAAAGAAATACATTTTTGTTGAAATGTGTGTTTGGTGCACTCAGTAAATACACCCTCTCGCTA	48:A>G	48	1	0.653846	0.673077	0.326923	0.346154	0.326923	0.452663	0.440089	0.446376	3.97561	3.88372	0.909091	2	0	2	1	1	1	2	1	1	2	0	1	1	2	0	1	1	0	0	0	1	2	2	0	0	1	2	1	1	1	0	2
37410414|F|0-19:G>A-19:G>A	100017540	TGCAGAAGCCATCTGTCTCGTAGTTACCAGTGGGTATTGTGCAGCACGCTTCGTCCACAGCCCAGTTAA	TGCAGAAGCCATCTGTCTCGTAGTTACCAGTGGGTATTGTGCAGCACGCTTCGTCCACAGCCCAGTTAA	19:G>A	19	1	0.730769	0.519231	0.480769	0.269231	0.25	0.393491	0.49926	0.446376	3.55319	3.19355	1	2	0	1	1	0	0	0	2	0	1	1	0	2	0	2	0	2	1	0	1	1	1	2	0	2	2	0	0	0	0	1	2
37412743|F|0-32:C>T-32:C>T	100022061	TGCAGAGGAAAACTCCAGAAACACCGGTTAATCGTAACTTATAAAAAGATCAAAATTATTCAACCCCCA	TGCAGAGGAAAACTCCAGAAACACCGGTTAATCGTAACTTATAAAAAGATCAAAATTATTCAACCCCCA	32:C>T	32	1	0.730769	0.519231	0.480769	0.269231	0.25	0.393491	0.49926	0.446376	10.6889	9.5	1	0	1	1	0	1	1	2	1	0	1	2	2	1	1	0	1	0	1	0	0	0	0	0	0	0	0	0	2	0	1	2	0
37422262|F|0-45:G>T-45:G>T	100040002	TGCAGGCTCTGTAACAGGCGCTTCACTAATACTGCGTTATAATTTGCTTTTGCAAGAAACCTGACAAGG	TGCAGGCTCTGTAACAGGCGCTTCACTAATACTGCGTTATAATTTGCTTTTGCAAGAAACCTGACAAGG	45:G>T	45	1	0.673077	0.653846	0.346154	0.326923	0.326923	0.440089	0.452663	0.446376	5.29787	3.8	1	0	0	2	0	2	0	0	0	1	1	1	1	0	0	0	0	0	1	2	0	0	2	1	1	0	1	2	1	2	2	1	2
37422634|F|0-21:T>C-21:T>C	100040795	TGCAGGGATCATGTTACAGAGTAGAGGAAGCTGAGCAAATTAATATGTAGTTTTGTGGGAAAAGATTTA	TGCAGGGATCATGTTACAGAGTAGAGGAAGCTGAGCAAATTAATATGTAGTTTTGTGGGAAAAGATTTA	21:T>C	21	1	0.653846	0.673077	0.326923	0.346154	0.326923	0.452663	0.440089	0.446376	4.55	3.81395	0.9	0	1	1	1	2	0	2	0	2	0	1	1	2	1	0	0	2	1	2	1	1	2	2	0	0	1	2	0	2	0	0	2
37423872|F|0-13:T>G-13:T>G	100043299	TGCAGGTTACACATATAGGCACTTAGCTTAGGCCTCATCCAATAATGTCACTGTGCATCACTGTAATGA	TGCAGGTTACACATATAGGCACTTAGCTTAGGCCTCATCCAATAATGTCACTGTGCATCACTGTAATGA	13:T>G	13	1	0.673077	0.653846	0.346154	0.326923	0.326923	0.440089	0.452663	0.446376	25.5682	21.2439	1	0	2	1	1	0	2	0	0	0	2	1	0	0	0	0	1	1	2	0	1	0	1	1	2	2	1	0	2	2	0	1	0
37426275|F|0-35:T>G-35:T>G	100047478	TGCAGTCCCTGTAGCTGCTCCCTTGAGTGTGCACATGTCCTCGTCGGATCAGTGATTCTGACATATATT	TGCAGTCCCTGTAGCTGCTCCCTTGAGTGTGCACATGTCCTCGTCGGATCAGTGATTCTGACATATATT	35:T>G	35	1	0.673077	0.653846	0.346154	0.326923	0.326923	0.440089	0.452663	0.446376	4.59091	4.18605	0.954545	0	0	1	2	2	0	2	2	1	2	1	1	2	1	0	0	2	1	2	1	0	0	1	0	2	1	1	0	1	0	2	1
37433098|F|0-10:C>T-10:C>T	100061599	TGCAGTATCTCGTTCGGTGGTTTCAGAGAGGGCCGTCGGTGATTTTGTTGGCATGAGATCGGAAGAGCG	TGCAGTATCTCGTTCGGTGGTTTCAGAGAGGGCCGTCGGTGATTTTGTTGGCATG	10:C>T	10	1	0.730769	0.519231	0.480769	0.269231	0.25	0.393491	0.49926	0.446376	20.2609	19.7188	1	0	0	0	0	1	0	0	0	2	0	1	0	2	2	0	0	0	1	0	1	0	0	1	1	2	2	1	1	2	0	2	1
37433793|F|0-41:T>C-41:T>C	100062625	TGCAGGAAGAATTTATCGGTATCGCAGGCAGGGAGTTTTTTTAGCCCTGTCTGCATGAGATCGGAAGAG	TGCAGGAAGAATTTATCGGTATCGCAGGCAGGGAGTTTTTTTAGCCCTGTCTGCATG	41:T>C	41	1	0.673077	0.653846	0.346154	0.326923	0.326923	0.440089	0.452663	0.446376	3.31111	3.175	0.95	0	2	1	2	0	0	2	0	1	1	1	0	2	1	0	1	0	1	0	2	0	0	2	2	2	1	2	2	0	2	2	1
37435089|F|0-41:C>A-41:C>A	100065254	TGCAGAGCCACTCAGGTGTCGTCTTCTGCTCCTGGCAGCTGCGGTGTTCGGACAGGTAAGTAGATGCAT	TGCAGAGCCACTCAGGTGTCGTCTTCTGCTCCTGGCAGCTGCGGTGTTCGGACAGGTAAGTAGATGCAT	41:C>A	41	1	0.730769	0.480769	0.519231	0.269231	0.211538	0.393491	0.49926	0.446376	7.84783	7.25806	1	1	1	0	2	0	1	0	1	0	0	2	0	0	0	1	0	2	0	0	2	0	1	0	1	2	0	2	0	0	0	1	0
37435429|F|0-9:A>G-9:A>G	100065990	TGCAGATATAGTACAGTCCCATTAGTGTTGCAATGACCCAAGAGGGCATTCATGGTACATACGGAAGAG	TGCAGATATAGTACAGTCCCATTAGTGTTGCAATGACCCAAGAGGGCATTCATGGTACATACGGAAGAG	9:A>G	9	1	0.653846	0.673077	0.326923	0.346154	0.326923	0.452663	0.440089	0.446376	27.4546	23.2857	1	1	2	1	2	2	0	2	1	2	0	1	0	1	0	2	1	1	1	1	1	1	0	1	2	2	0	2	0	1	2	0	0
37436595|F|0-50:A>G-50:A>G	100068231	TGCAGCATCTGTATTAGTGAGGTGCATGCAGTGATTGGCGGTCTAGTAGCACCTCTCTACAGTACAGTG	TGCAGCATCTGTATTAGTGAGGTGCATGCAGTGATTGGCGGTCTAGTAGCACCTCTCTACAGTACAGTG	50:A>G	50	1	0.519231	0.730769	0.269231	0.480769	0.25	0.49926	0.393491	0.446376	7.32258	5.78723	1	1	1	1	1	1	1	0	1	0	2	0	0	0	1	1	2	1	1	1	0	1	1	0	2	0	1	1	0	0	0	1	1
37436995|F|0-6:T>C-6:T>C	100069062	TGCAGCTGGCTGGCAGGGTAGAAGCAACATGATGGGAATACCCCTTCAAGGTAGTGTAAGCAAACAGTG	TGCAGCTGGCTGGCAGGGTAGAAGCAACATGATGGGAATACCCCTTCAAGGTAGTGTAAGCAAACAGTG	6:T>C	6	1	0.480769	0.730769	0.269231	0.519231	0.211538	0.49926	0.393491	0.446376	4.8	2.62222	0.95	2	1	2	0	1	1	1	0	1	0	1	1	1	1	1	0	1	1	0	0	2	0	1	2	2	0	2	1	1	1	1	1
37442803|F|0-5:G>A-5:G>A	100081737	TGCAGGAGAGATGAACAAAGCCCCAGTTCAGCTGGGGGGCTGTTGTTCTAACTGCTGATCACCATCTAA	TGCAGGAGAGATGAACAAAGCCCCAGTTCAGCTGGGGGGCTGTTGTTCTAACTGCTGATCACCATCTAA	5:G>A	5	1	0.653846	0.673077	0.326923	0.346154	0.326923	0.452663	0.440089	0.446376	7.33333	7.04878	1	1	0	1	1	0	2	0	1	0	0	2	0	1	0	1	2	1	2	1	2	1	1	2	2	0	2	2	0	2	0	1	0
37443046|F|0-18:T>C-18:T>C	100082324	TGCAGGTTTTGCCCTCTTTACTCTTTCTCTAAAGCCTTTCATATCTTAATTTTCTGTGTTTTCCAGGAT	TGCAGGTTTTGCCCTCTTTACTCTTTCTCTAAAGCCTTTCATATCTTAATTTTCTGTGTTTTCCAGGAT	18:T>C	18	1	0.730769	0.519231	0.480769	0.269231	0.25	0.393491	0.49926	0.446376	9.61364	8.88889	1	2	1	1	2	0	1	0	1	0	1	2	0	0	0	0	0	0	0	1	2	0	2	2	2	2	2	1	1	0	0	0	1
37443716|F|0-59:G>C-59:G>C	100084078	TGCAGAAGTAACCCCACAGGTATCATTGTCCTCAATGTGGTTTCCTCAAAGGTGAATAAGCCAGTGATG	TGCAGAAGTAACCCCACAGGTATCATTGTCCTCAATGTGGTTTCCTCAAAGGTGAATAAGCCAGTGATG	59:G>C	59	1	0.673077	0.653846	0.346154	0.326923	0.326923	0.440089	0.452663	0.446376	12.1111	10.2564	1	0	0	1	1	0	0	2	0	0	1	1	2	2	0	0	2	0	1	2	2	1	1	1	2	1	1	2	0	2	2	1	0
37444388|F|0-8:A>G-8:A>G	100086271	TGCAGGATATATGCACATCCAAGATCCACAAAATTATGCAAAGATCCAGCACTCGTAACGTAAAACTTC	TGCAGGATATATGCACATCCAAGATCCACAAAATTATGCAAAGATCCAGCACTCGTAACGTAAAACTTC	8:A>G	8	1	0.673077	0.653846	0.346154	0.326923	0.326923	0.440089	0.452663	0.446376	5.21429	3.77273	1	1	2	1	2	1	2	1	2	2	1	2	2	0	1	1	0	2	0	1	0	2	2	0	2	0	0	0	2	0	1	2	0
37419881|F|0-60:T>C-60:T>C	100035351	TGCAGCTGATTGTCTGACCAGAGTGTCTTTCACTCTGTCTGTCAGCCACCAAACCCCCAGTAGCGGCAT	TGCAGCTGATTGTCTGACCAGAGTGTCTTTCACTCTGTCTGTCAGCCACCAAACCCCCAGTAGCGGCAT	60:T>C	60	1	0.711538	0.596154	0.403846	0.288462	0.307692	0.410503	0.481509	0.446006	9.22727	8.15	1	1	2	1	1	0	1	0	1	0	1	0	0	0	0	1	0	1	2	2	0	1	2	0	0	0	0	0	0	2	2	0	0
37420775|F|0-30:C>T-30:C>T	100036972	TGCAGGAAACTCCCAGGTCACTACCCTTGACGCAGTCTTCCAGGGCAACGGCTGACGTCCAAGACCCAG	TGCAGGAAACTCCCAGGTCACTACCCTTGACGCAGTCTTCCAGGGCAACGGCTGACGTCCAAGACCCAG	30:C>T	30	1	0.711538	0.596154	0.403846	0.288462	0.307692	0.410503	0.481509	0.446006	4.23256	3.84615	1	0	1	2	0	1	0	1	2	1	2	2	1	2	2	1	2	2	2	0	0	0	1	0	0	0	1	1	2	0	2	0	2
37435105|F|0-27:C>T-27:C>T	100065289	TGCAGAGCGCTAATAATAATGATGATCCGGTGCCGCCGTGCCAGCAGAGCAAAGGCACCGAGCAGGGGG	TGCAGAGCGCTAATAATAATGATGATCCGGTGCCGCCGTGCCAGCAGAGCAAAGGCACCGAGCAGGGGG	27:C>T	27	1	0.711538	0.596154	0.403846	0.288462	0.307692	0.410503	0.481509	0.446006	4.7619	3.58537	0.954545	1	2	1	1	0	2	2	2	0	1	1	0	0	0	2	0	2	2	2	2	0	0	0	0	2	0	0	0	1	0	2	1
37435526|F|0-20:G>T-20:G>T	100066160	TGCAGATCTGACCTTTATGTGTGGAGCATCGCCTTTATGTCCTGAAAACCGCAGCAAGATGTTTAATCA	TGCAGATCTGACCTTTATGTGTGGAGCATCGCCTTTATGTCCTGAAAACCGCAGCAAGATGTTTAATCA	20:G>T	20	1	0.711538	0.596154	0.403846	0.288462	0.307692	0.410503	0.481509	0.446006	9.06818	7.69231	1	2	0	1	2	1	0	0	0	0	1	0	0	0	1	2	2	0	0	1	2	0	0	2	2	2	2	1	1	0	2	0	2
37435535|F|0-41:A>G-41:A>G	100066174	TGCAGATCTGGTCGCGAATTAGCCCCATTCACTGAGGCTGTAACACTGTATCTGTGGAATCTGTGTGCA	TGCAGATCTGGTCGCGAATTAGCCCCATTCACTGAGGCTGTAACACTGTATCTGTGGAATCTGTGTGCA	41:A>G	41	1	0.711538	0.596154	0.403846	0.288462	0.307692	0.410503	0.481509	0.446006	16.2979	14.7632	1	1	2	0	0	2	2	2	1	0	1	2	0	2	0	1	0	2	1	0	0	0	0	1	1	2	0	2	1	0	2	2	2
37439185|F|0-18:G>C-18:G>C	100073750	TGCAGTAACATACTGGAGGTGAAACATGATTTCTTCCATTTGATGACTGTGTAGTGTTTAAGACCATTA	TGCAGTAACATACTGGAGGTGAAACATGATTTCTTCCATTTGATGACTGTGTAGTGTTTAAGACCATTA	18:G>C	18	1	0.711538	0.596154	0.403846	0.288462	0.307692	0.410503	0.481509	0.446006	13.4783	11.425	1	2	2	2	2	2	2	1	0	1	2	2	1	0	1	0	0	0	1	0	0	0	0	2	0	1	1	1	2	1	1	1	2
37439749|F|0-36:T>C-36:T>C	100074872	TGCAGTCCATAGCAGACGCGGCATCTAGGTGGTTGGTAGAAGGAGGGGGCTTCCACTGTCACCCATTGG	TGCAGTCCATAGCAGACGCGGCATCTAGGTGGTTGGTAGAAGGAGGGGGCTTCCACTGTCACCCATTGG	36:T>C	36	1	0.596154	0.711538	0.288462	0.403846	0.307692	0.481509	0.410503	0.446006	16.1026	15.6304	1	0	0	2	2	1	2	1	0	1	2	0	1	1	1	1	1	0	1	2	0	0	2	2	1	2	2	2	0	1	1	1	2
37441217|F|0-18:G>A-18:G>A	100078243	TGCAGAAACATGGGAAAAGATGGCATATACCTGCATGAGATCGGAAGAGCGGTTCAGCAGGAATGCCGA	TGCAGAAACATGGGAAAAGATGGCATATACCTGCATG	18:G>A	18	1	0.711538	0.596154	0.403846	0.288462	0.307692	0.410503	0.481509	0.446006	5.31915	4.17143	1	2	0	2	1	0	0	0	2	0	1	2	0	2	0	2	2	2	2	2	1	1	2	2	2	1	1	0	0	1	0	2	0
37442781|F|0-38:C>A-38:C>A	100081681	TGCAGGACAATGTGGGCCACAGATTGCAGACCCCAGCACTAGCCAACAGCTAGGGCACTACAAGTCTCA	TGCAGGACAATGTGGGCCACAGATTGCAGACCCCAGCACTAGCCAACAGCTAGGGCACTACAAGTCTCA	38:C>A	38	1	0.711538	0.596154	0.403846	0.288462	0.307692	0.410503	0.481509	0.446006	22.9565	19.6757	1	0	1	2	0	0	1	2	0	2	0	2	0	0	1	0	1	2	1	1	0	2	0	1	0	2	2	2	2	0	2	2	0
37444550|F|0-10:G>A-10:G>A	100086805	TGCAGAGAATGGCGAGGTGGTCGTGCATGAGATCGGAAGAGCGGTTCAGCAGGAATGCCGAGACCGATC	TGCAGAGAATGGCGAGGTGGTCGTGCATG	10:G>A	10	1	0.711538	0.596154	0.403846	0.288462	0.307692	0.410503	0.481509	0.446006	5.61364	3.91667	0.888889	2	2	1	1	2	2	0	0	1	0	0	2	2	1	0	1	1	2	2	1	2	2	0	0	2	1	0	2	1	2	0	0
37445975|F|0-41:C>A-41:C>A	100092329	TGCAGCATTTCACAGTGCCAGCCATGTGGATGGGATTTAGACAAATCCCATGCCCACAGGGCGTACAAT	TGCAGCATTTCACAGTGCCAGCCATGTGGATGGGATTTAGACAAATCCCATGCCCACAGGGCGTACAAT	41:C>A	41	1	0.711538	0.596154	0.403846	0.288462	0.307692	0.410503	0.481509	0.446006	13	12.475	1	0	1	0	0	1	1	1	0	2	0	0	1	1	2	0	0	0	1	0	2	0	0	1	2	2	2	1	1	2	1	0	2
37446148|F|0-16:G>A-16:G>A	100092888	TGCAGTTTAACACAGTGTCATTGCAAAGAAAAGAAAAGCTTTCCCAACAAAAAGACCCACTAAAACATA	TGCAGTTTAACACAGTGTCATTGCAAAGAAAAGAAAAGCTTTCCCAACAAAAAGACCCACTAAAACATA	16:G>A	16	1	0.711538	0.596154	0.403846	0.288462	0.307692	0.410503	0.481509	0.446006	5	3.13158	1	2	1	2	2	2	1	0	1	1	2	0	1	2	0	2	2	1	0	0	0	0	0	2	0	0	0	2	1	2	0	0	1
37410573|F|0-30:C>T-30:C>T	100017832	TGCAGAATAAAGATAACTTATCATTTTAAACGAACTATGAACTCCAAAAAAAAGTAACCAGCGCAAAAA	TGCAGAATAAAGATAACTTATCATTTTAAACGAACTATGAACTCCAAAAAAAAGTAACCAGCGCAAAAA	30:C>T	30	1	0.730769	0.538462	0.461538	0.269231	0.269231	0.393491	0.497041	0.445266	3.51064	3.08333	1	0	1	0	0	2	1	2	2	1	0	2	1	2	2	0	0	0	2	0	0	0	0	0	0	0	0	1	1	1	0	1	2
37410771|F|0-41:A>T-41:A>T	100018191	TGCAGAATATGCTGGCGCTATATAAATGAATAAAATAAATTAAAAAAATAAAATTAAATGTATGCACCA	TGCAGAATATGCTGGCGCTATATAAATGAATAAAATAAATTAAAAAAATAAAATTAAATGTATGCACCA	41:A>T	41	1	0.730769	0.538462	0.461538	0.269231	0.269231	0.393491	0.497041	0.445266	6.04167	5.65625	1	1	0	1	1	0	2	0	0	0	1	2	0	2	0	1	2	2	1	2	0	1	2	1	0	0	1	2	0	2	0	1	2
37410942|F|0-54:T>C-54:T>C	100018509	TGCAGAATGTATGGCTATTCTGTACATTACACAGACTGTCGGGGAGGGGAAAAATAGGCTACAATGTTT	TGCAGAATGTATGGCTATTCTGTACATTACACAGACTGTCGGGGAGGGGAAAAATAGGCTACAATGTTT	54:T>C	54	1	0.730769	0.461538	0.538462	0.269231	0.192308	0.393491	0.497041	0.445266	9.14894	7.62069	1	0	2	1	1	0	2	0	1	0	0	1	0	0	0	1	2	1	0	0	2	1	0	0	0	2	0	2	0	0	0	1	0
37411714|F|0-62:T>C-62:T>C	100020010	TGCAGACGCGGCGGCGTCCCGGCGTCCTTCATCTCATTCACGCAGCTAGAGGTCCGGATCGTTGGTGGA	TGCAGACGCGGCGGCGTCCCGGCGTCCTTCATCTCATTCACGCAGCTAGAGGTCCGGATCGTTGGTGGA	62:T>C	62	1	0.730769	0.538462	0.461538	0.269231	0.269231	0.393491	0.497041	0.445266	8.51064	6.88235	1	2	2	0	0	1	2	0	0	0	2	0	0	2	1	0	2	0	0	0	2	1	0	1	0	2	2	2	1	1	1	0	2
37438657|F|0-29:T>C-29:T>C	100072622	TGCAGGGATTTTGAAGACTTGTTGTCTTGTTTCCCAACAGATTATAACACATTGCTGGGACACCTTGTC	TGCAGGGATTTTGAAGACTTGTTGTCTTGTTTCCCAACAGATTATAACACATTGCTGGGACACCTTGTC	29:T>C	29	1	0.730769	0.538462	0.461538	0.269231	0.269231	0.393491	0.497041	0.445266	5.87234	5.55882	1	1	1	1	0	2	1	0	2	0	0	0	0	0	2	1	2	2	1	1	0	1	0	0	2	2	0	2	2	0	0	1	0
37439229|F|0-43:C>T-43:C>T	100073829	TGCAGTAATACCAAAAGGACAAGCTGCATGTCTGATGTCATCACTCATATGATGTCACTTTCACCACTA	TGCAGTAATACCAAAAGGACAAGCTGCATGTCTGATGTCATCACTCATATGATGTCACTTTCACCACTA	43:C>T	43	1	0.538462	0.730769	0.269231	0.461538	0.269231	0.497041	0.393491	0.445266	6.0303	6.02128	1	0	0	0	1	1	2	1	0	1	1	0	1	2	1	0	1	2	2	2	2	2	0	1	0	2	2	2	1	1	1	1	1
37440307|F|0-48:A>C-48:A>C	100075980	TGCAGTGGGGAACGATGTCCCCGTGCCGGCAGCTCAATCCCACGTTACAATTAACGATATCATGGGATT	TGCAGTGGGGAACGATGTCCCCGTGCCGGCAGCTCAATCCCACGTTACAATTAACGATATCATGGGATT	48:A>C	48	1	0.730769	0.461538	0.538462	0.269231	0.192308	0.393491	0.497041	0.445266	13.5306	10.5	1	0	0	2	2	0	0	0	0	0	0	1	0	1	0	1	2	0	0	1	2	2	0	1	1	0	2	1	0	0	0	1	0
10231812|F|0-29:C>T-29:C>T	100094817	TGCAGTGATAGGACAGGGAGACAGATTGGCGGCATGAGATCGGAAGAGCGGTTCAGCAGGAATGCCGAG	TGCAGTGATAGGACAGGGAGACAGATTGGCGGCATG	29:C>T	29	1	0.634615	0.692308	0.307692	0.365385	0.326923	0.463757	0.426036	0.444896	5.5641	5.34884	0.954545	0	2	0	0	1	1	1	0	1	0	0	1	2	2	0	0	1	2	1	2	0	0	2	2	0	0	2	2	2	1	0	1
37410101|F|0-27:A>C-27:A>C	100016964	TGCAGAACATTGCTGTGTGAAAGGTGTAAGGTGGGCAATAATGAAAAATATGTAGGGATTCCTATGCAT	TGCAGAACATTGCTGTGTGAAAGGTGTAAGGTGGGCAATAATGAAAAATATGTAGGGATTCCTATGCAT	27:A>C	27	1	0.692308	0.634615	0.365385	0.307692	0.326923	0.426036	0.463757	0.444896	20.9348	19.4634	1	1	0	2	2	0	0	2	0	0	1	0	0	0	2	1	0	0	1	2	1	1	0	2	1	2	0	2	0	2	0	1	2
37414627|F|0-42:T>A-42:T>A	100025489	TGCAGATTTAACCTTCTAGAAAGGGTAAAATTAGTGGAAAAATTCCAATACAAATACTCCATCTATAAA	TGCAGATTTAACCTTCTAGAAAGGGTAAAATTAGTGGAAAAATTCCAATACAAATACTCCATCTATAAA	42:T>A	42	1	0.692308	0.634615	0.365385	0.307692	0.326923	0.426036	0.463757	0.444896	6.06522	5.60976	1	1	0	2	2	0	0	2	0	0	1	0	0	0	2	1	0	0	1	2	1	1	0	2	1	2	0	2	0	2	0	1	2
37415865|F|0-54:A>G-54:A>G	100027731	TGCAGCACCTACTTGCATAGCCCCACCTTGTAAGTGGGGTTGGAGAACCTTTCAAACAATGGACAAGCA	TGCAGCACCTACTTGCATAGCCCCACCTTGTAAGTGGGGTTGGAGAACCTTTCAAACAATGGACAAGCA	54:A>G	54	1	0.634615	0.692308	0.307692	0.365385	0.326923	0.463757	0.426036	0.444896	6.97297	6.64583	1	0	1	1	1	1	1	2	1	2	2	0	1	0	1	0	0	1	1	2	0	2	1	0	2	0	0	2	2	2	1	0	1
37416980|F|0-38:T>C-38:T>C	100029813	TGCAGCATGGCACGCTGGGAGTTGTAGTTTCTCAACAATTGGAAAACCACAACTTGGAGTTCCAAGGCA	TGCAGCATGGCACGCTGGGAGTTGTAGTTTCTCAACAATTGGAAAACCACAACTTGGAGTTCCAAGGCA	38:T>C	38	1	0.692308	0.634615	0.365385	0.307692	0.326923	0.426036	0.463757	0.444896	8.39535	8.38095	1	2	0	1	2	1	0	2	0	2	1	0	1	0	1	2	2	0	0	1	2	0	0	2	2	2	2	1	1	0	2	0	2
37417911|F|0-35:C>T-35:C>T	100031680	TGCAGCCGCAACACTCGATATATTGAAATTTCGTTCGATAGTAATATTTATTCATTATTGAGTAAATTA	TGCAGCCGCAACACTCGATATATTGAAATTTCGTTCGATAGTAATATTTATTCATTATTGAGTAAATTA	35:C>T	35	1	0.634615	0.692308	0.307692	0.365385	0.326923	0.463757	0.426036	0.444896	6.4878	6.32609	0.954545	2	2	2	2	1	2	1	0	1	1	2	1	0	1	0	1	0	0	2	1	0	0	2	2	1	0	2	1	0	1	0	1
37420484|F|0-28:T>C-28:T>C	100036476	TGCAGCTTGCATGTCATACAGTGTAGTTTAAGCTGCTCAATTCCGTTCAGTCTCAATTCTGACAGCTAG	TGCAGCTTGCATGTCATACAGTGTAGTTTAAGCTGCTCAATTCCGTTCAGTCTCAATTCTGACAGCTAG	28:T>C	28	1	0.634615	0.692308	0.307692	0.365385	0.326923	0.463757	0.426036	0.444896	5.58333	5.42553	1	1	1	2	1	0	1	1	1	0	2	1	0	0	1	2	2	1	0	0	2	0	2	1	1	0	2	0	0	0	0	0	1
37421259|F|0-17:G>A-17:G>A	100038033	TGCAGGAGCGTCTTGGCGTGATATATCTTTTTTGCATATAACCTCTCCAGATATATAAATAAAATATCC	TGCAGGAGCGTCTTGGCGTGATATATCTTTTTTGCATATAACCTCTCCAGATATATAAATAAAATATCC	17:G>A	17	1	0.692308	0.634615	0.365385	0.307692	0.326923	0.426036	0.463757	0.444896	4.32609	3.66667	1	1	0	0	2	0	0	0	1	0	1	1	0	2	0	1	1	2	2	2	2	1	1	0	2	2	0	2	0	2	0	1	2
37424390|F|0-27:C>T-27:C>T	100044190	TGCAGTAACCCAGTCCCTGTGTAGACACGCTCTTCTGTGCAGTTCTCCATTGATTGTTACAGTTTTGCA	TGCAGTAACCCAGTCCCTGTGTAGACACGCTCTTCTGTGCAGTTCTCCATTGATTGTTACAGTTTTGCA	27:C>T	27	1	0.634615	0.692308	0.307692	0.365385	0.326923	0.463757	0.426036	0.444896	15.7297	14.6383	1	1	1	1	1	1	1	1	2	0	2	0	1	2	2	0	0	0	0	0	1	1	0	1	0	1	0	0	1	2	1	2	0
37425955|F|0-59:G>T-59:G>T	100046946	TGCAGTCAGGAGAAAGTATAGCATCCTGTCTTATATCAAGATAGGTATCTAGTATATAGGTATATATGT	TGCAGTCAGGAGAAAGTATAGCATCCTGTCTTATATCAAGATAGGTATCTAGTATATAGGTATATATGT	59:G>T	59	1	0.692308	0.634615	0.365385	0.307692	0.326923	0.426036	0.463757	0.444896	25.1522	6.975	1	2	2	1	1	2	0	0	0	2	2	1	0	0	1	2	2	0	1	1	0	1	2	1	0	0	1	1	0	1	0	1	1
37428642|F|0-37:C>A-37:C>A	100051612	TGCAGTTAAGAGCGGCTAACTGAGGTCCCTTCCACTTCTCAGCAGCTGCAATGTGTGCTGCTACCTTAA	TGCAGTTAAGAGCGGCTAACTGAGGTCCCTTCCACTTCTCAGCAGCTGCAATGTGTGCTGCTACCTTAA	37:C>A	37	1	0.692308	0.634615	0.365385	0.307692	0.326923	0.426036	0.463757	0.444896	18.2889	15.5385	1	1	2	1	1	0	2	0	1	0	1	0	0	1	0	1	0	1	2	2	2	0	1	2	1	2	2	2	0	2	0	0	2
37433935|F|0-66:A>G-66:A>G	100062909	TGCAGCTGCTGTGACTGCATCCAATGAGGTAATATGGCCTACAGTAGAAGTCTATTGTGTGCATTCAGG	TGCAGCTGCTGTGACTGCATCCAATGAGGTAATATGGCCTACAGTAGAAGTCTATTGTGTGCATTCAGG	66:A>G	66	1	0.692308	0.634615	0.365385	0.307692	0.326923	0.426036	0.463757	0.444896	13.175	12.8636	1	2	1	0	2	1	1	1	2	0	0	0	1	1	2	2	0	1	0	2	1	2	1	0	0	2	0	0	2	2	2	0	2
37440938|F|0-18:T>G-18:T>G	100077230	TGCAGTTTTACATCAGCTTTCTAATGACAGGAAGCTCGGTAGTTCGGTGTGTCTGGACACACAGGAAAC	TGCAGTTTTACATCAGCTTTCTAATGACAGGAAGCTCGGTAGTTCGGTGTGTCTGGACACACAGGAAAC	18:T>G	18	1	0.634615	0.692308	0.307692	0.365385	0.326923	0.463757	0.426036	0.444896	13.15	11.2326	1	2	1	0	0	1	2	1	1	1	1	0	1	1	2	2	2	0	1	0	1	0	2	2	1	1	2	2	0	2	2	2	0
37425035|F|0-38:A>G-38:A>G	100045325	TGCAGTAGAGTCCAAGCCCCCTTGCAGGGGTTGGGGGTAAAAGCCATAAGCTCCTTAGACTCAGCTCTT	TGCAGTAGAGTCCAAGCCCCCTTGCAGGGGTTGGGGGTAAAAGCCATAAGCTCCTTAGACTCAGCTCTT	38:A>G	38	1	0.730769	0.557692	0.442308	0.269231	0.288462	0.393491	0.493343	0.443417	14.2708	11.6667	1	1	0	1	2	0	2	2	1	0	1	0	0	2	0	1	1	1	0	1	0	1	1	0	2	2	0	0	0	0	2	0	0
37434711|F|0-31:A>G-31:A>G	100064456	TGCAGACATCCTGTTATTGGTGGGGGTCTGTATCTTGTAACCTCTAACAAGTTGTTCAAGAAATATAGG	TGCAGACATCCTGTTATTGGTGGGGGTCTGTATCTTGTAACCTCTAACAAGTTGTTCAAGAAATATAGG	31:A>G	31	1	0.730769	0.557692	0.442308	0.269231	0.288462	0.393491	0.493343	0.443417	24	18.7568	1	2	0	0	1	1	1	2	0	0	0	0	1	1	2	2	2	1	0	0	1	1	1	0	0	2	0	0	2	1	2	0	2
37440288|F|0-21:G>A-21:G>A	100075936	TGCAGTGGCTGCTTTACGGCCGTGTCATACCGCCCCTTCCCTTAATATTGATGGCGGTGAGGTTTTGCA	TGCAGTGGCTGCTTTACGGCCGTGTCATACCGCCCCTTCCCTTAATATTGATGGCGGTGAGGTTTTGCA	21:G>A	21	1	0.730769	0.557692	0.442308	0.269231	0.288462	0.393491	0.493343	0.443417	6.65957	6.41026	1	0	1	1	1	0	2	2	2	2	1	0	0	0	2	0	0	1	0	0	2	1	1	0	0	0	0	0	0	0	0	0	2
37441501|F|0-10:A>T-10:A>T	100078781	TGCAGCTACCATTTCTTCTCAGGGGAGATGAGCCGCCACTAAAAGCATGAGATCGGAAGAGCGGTTCAG	TGCAGCTACCATTTCTTCTCAGGGGAGATGAGCCGCCACTAAAAGCATG	10:A>T	10	1	0.730769	0.557692	0.442308	0.269231	0.288462	0.393491	0.493343	0.443417	10.9362	7.05882	1	0	1	0	0	0	1	1	2	1	0	2	2	2	1	0	2	2	0	1	0	0	0	2	0	2	0	1	2	0	0	1	0
37441890|F|0-24:G>C-24:G>C	100079541	TGCAGGCTGCTCTAGGCCTGCGGTGTACAAGACATCAGGAGGCTCCTCTCGACGCATGAGATCGGAAGA	TGCAGGCTGCTCTAGGCCTGCGGTGTACAAGACATCAGGAGGCTCCTCTCGACGCATG	24:G>C	24	1	0.730769	0.557692	0.442308	0.269231	0.288462	0.393491	0.493343	0.443417	8.45652	7.21622	1	0	1	1	1	1	2	0	2	1	2	0	1	2	2	0	1	2	0	2	0	0	2	0	0	0	2	1	1	0	1	0	0
37443967|F|0-47:C>T-47:C>T	100084851	TGCAGGCAGGTCACTCCTACAGATAAAGAACAGTATAGAATATGTAGCACCGCACTGTACGGTAGAGAG	TGCAGGCAGGTCACTCCTACAGATAAAGAACAGTATAGAATATGTAGCACCGCACTGTACGGTAGAGAG	47:C>T	47	1	0.730769	0.557692	0.442308	0.269231	0.288462	0.393491	0.493343	0.443417	16.6444	12.1622	1	0	1	1	2	1	1	2	1	0	1	2	2	1	1	0	1	0	1	0	0	2	0	0	0	0	0	0	2	0	1	2	0
37446299|F|0-47:T>A-47:T>A	100093424	TGCAGTGTCGCACGCAGCCTCCCTGATTGCTGACGCCGCCGGCGGCGTTTGGCTGTTTTATTATTTTTG	TGCAGTGTCGCACGCAGCCTCCCTGATTGCTGACGCCGCCGGCGGCGTTTGGCTGTTTTATTATTTTTG	47:T>A	47	1	0.442308	0.730769	0.269231	0.557692	0.173077	0.493343	0.393491	0.443417	5.03571	3.43902	1	1	1	0	0	1	0	1	0	1	1	2	1	1	1	1	2	2	1	0	2	2	2	0	1	0	1	1	1	0	1	0	2
37411811|F|0-45:T>C-45:T>C	100020185	TGCAGACTATATGAGGACATTCAGGAACATCCTCACAGAGTCACTTGCGGACCGCCCAGATGTTAAATG	TGCAGACTATATGAGGACATTCAGGAACATCCTCACAGAGTCACTTGCGGACCGCCCAGATGTTAAATG	45:T>C	45	1	0.711538	0.615385	0.384615	0.288462	0.326923	0.410503	0.473373	0.441938	10.6383	8.52632	0.954545	0	1	2	2	0	0	0	0	1	2	0	1	1	2	0	2	0	1	0	1	2	0	1	1	1	2	0	0	0	2	0	1
37412242|F|0-9:A>T-9:A>T	100021018	TGCAGAGACACTTTATTAGCTTTAATTGCATTCCCCCAATATAAGGTTAGCACCGAAAACGCTCCTGTT	TGCAGAGACACTTTATTAGCTTTAATTGCATTCCCCCAATATAAGGTTAGCACCGAAAACGCTCCTGTT	9:A>T	9	1	0.711538	0.615385	0.384615	0.288462	0.326923	0.410503	0.473373	0.441938	5.8125	5.42857	1	2	0	0	0	0	0	0	2	0	2	1	0	2	0	1	1	0	2	0	1	1	0	1	1	2	2	2	0	2	0	1	2
37415945|F|0-52:C>T-52:C>T	100027906	TGCAGCACTATACAGTTCCTCAAGTTACAATGTCCTCATATAATATTTCCAGCATATAATGGTCTTTCC	TGCAGCACTATACAGTTCCTCAAGTTACAATGTCCTCATATAATATTTCCAGCATATAATGGTCTTTCC	52:C>T	52	1	0.615385	0.711538	0.288462	0.384615	0.326923	0.473373	0.410503	0.441938	6.10256	3.86957	0.954545	0	2	1	1	2	1	0	1	0	1	0	0	2	2	1	1	1	0	2	0	2	2	2	1	2	0	0	2	2	1	1	0
37418727|F|0-54:T>C-54:T>C	100033244	TGCAGCGGCAGTCTGCAAGTCAGGAGAAGATGTACTCGCTCCTGGCTCTGCCTCTGTCCAGAAGGCAAG	TGCAGCGGCAGTCTGCAAGTCAGGAGAAGATGTACTCGCTCCTGGCTCTGCCTCTGTCCAGAAGGCAAG	54:T>C	54	1	0.615385	0.711538	0.288462	0.384615	0.326923	0.473373	0.410503	0.441938	6.75	6.62222	1	1	2	1	1	0	2	2	1	0	1	0	2	2	0	1	1	1	0	1	0	1	1	0	2	2	2	0	0	2	2	2	0
37424389|F|0-62:G>T-62:G>T	100044189	TGCAGTAACCCAGAGTGTGCCCATCAATTACATTTTCCTAAAAATCTGAACAGATCCAAAATGATGTGC	TGCAGTAACCCAGAGTGTGCCCATCAATTACATTTTCCTAAAAATCTGAACAGATCCAAAATGATGTGC	62:G>T	62	1	0.615385	0.711538	0.288462	0.384615	0.326923	0.473373	0.410503	0.441938	4.94444	4.57447	0.954545	0	1	1	2	1	1	1	2	1	2	0	1	2	1	0	0	2	0	2	2	0	0	1	2	2	0	2	1	1	1	2	1
37429830|F|0-62:C>G-62:C>G	100053641	TGCAGTTTGGAAATTACACCTCTTAAGTCATTTAGATAGGGGTGTAGTGAGCTTTTGGAATCCACAGGT	TGCAGTTTGGAAATTACACCTCTTAAGTCATTTAGATAGGGGTGTAGTGAGCTTTTGGAATCCACAGGT	62:C>G	62	1	0.615385	0.711538	0.288462	0.384615	0.326923	0.473373	0.410503	0.441938	3.86842	3.61364	0.954545	2	2	0	0	1	2	1	0	1	1	0	1	2	1	2	1	0	2	0	2	0	0	2	2	1	0	2	1	2	1	2	1
37433970|F|0-42:T>G-42:T>G	100062967	TGCAGAAAAAAACTTATTTAGATAGAAACCATAGAAACACAGTGCTTCCGCTATGAGTGTAATACTGAC	TGCAGAAAAAAACTTATTTAGATAGAAACCATAGAAACACAGTGCTTCCGCTATGAGTGTAATACTGAC	42:T>G	42	1	0.711538	0.615385	0.384615	0.288462	0.326923	0.410503	0.473373	0.441938	16.8542	14.0278	1	0	2	0	0	0	0	2	0	1	2	2	0	2	2	0	2	0	1	1	0	0	0	1	1	0	1	1	2	0	2	1	2
37434187|F|0-10:G>T-10:G>T	100063396	TGCAGAACAGGAAGTGTCAGTCTATCATTAAACTTAGTTGCCAGAGTGAAAACTGCATGATTGCAGGAT	TGCAGAACAGGAAGTGTCAGTCTATCATTAAACTTAGTTGCCAGAGTGAAAACTGCATGATTGCAGGAT	10:G>T	10	1	0.615385	0.711538	0.288462	0.384615	0.326923	0.473373	0.410503	0.441938	4.48718	3.90909	1	1	2	1	1	2	1	2	2	2	2	0	2	1	2	0	2	0	2	2	1	1	0	1	1	2	2	0	0	1	1	1	0
37434467|F|0-7:T>C-7:T>C	100063962	TGCAGAATCGATACCTCCTCCCCAACCGTCCCGGATCAGGCCGGCTGTTCTGGGCGGTTGCAGACATGT	TGCAGAATCGATACCTCCTCCCCAACCGTCCCGGATCAGGCCGGCTGTTCTGGGCGGTTGCAGACATGT	7:T>C	7	1	0.711538	0.615385	0.384615	0.288462	0.326923	0.410503	0.473373	0.441938	5.5	4.83784	0.954545	0	0	1	1	0	0	2	2	0	1	0	0	1	0	2	1	1	2	2	2	0	2	2	2	1	0	1	0	2	0	2	0
37434610|F|0-52:A>G-52:A>G	100064230	TGCAGACAATGCATGTGAACAGGCTATTTGATGGCCTATTTACATGCTTCAGAAAGAAATTTGCATGAG	TGCAGACAATGCATGTGAACAGGCTATTTGATGGCCTATTTACATGCTTCAGAAAGAAATTTGCATGAG	52:A>G	52	1	0.615385	0.711538	0.288462	0.384615	0.326923	0.473373	0.410503	0.441938	6.90244	6.66667	1	0	2	1	2	0	2	2	1	0	1	0	2	1	0	1	2	1	2	1	1	2	0	2	0	1	2	0	0	2	2	1	2
37434798|F|0-23:G>T-23:G>T	100064665	TGCAGACGCACTGTGGCCATAGTGTCCTTCTTTGCTCCATGTGGAAAGCAGTTCGTGGCTCCTGACTTC	TGCAGACGCACTGTGGCCATAGTGTCCTTCTTTGCTCCATGTGGAAAGCAGTTCGTGGCTCCTGACTTC	23:G>T	23	1	0.711538	0.615385	0.384615	0.288462	0.326923	0.410503	0.473373	0.441938	22.3333	19.7073	1	1	0	1	2	2	0	1	2	0	1	2	0	0	2	2	0	2	0	1	0	1	0	0	0	2	0	2	0	2	2	2	0
37435283|F|0-20:T>A-20:T>A	100065710	TGCAGAGTGTATTGGCTTGGTTTAGCAATGATACAGTCTAATTAGCAGAATAATCATATATTCTTTTCA	TGCAGAGTGTATTGGCTTGGTTTAGCAATGATACAGTCTAATTAGCAGAATAATCATATATTCTTTTCA	20:T>A	20	1	0.615385	0.711538	0.288462	0.384615	0.326923	0.473373	0.410503	0.441938	8.4878	6.02273	1	2	2	0	0	2	2	0	2	0	2	2	0	1	0	1	1	2	0	1	1	0	0	2	1	0	0	0	2	1	0	2	2
37435609|F|0-26:C>T-26:C>T	100066318	TGCAGATGCTTACAACTGCACTGAGCCATAGTACAATGATATCTATGCGGCCTAATGTTTAAACACAAT	TGCAGATGCTTACAACTGCACTGAGCCATAGTACAATGATATCTATGCGGCCTAATGTTTAAACACAAT	26:C>T	26	1	0.711538	0.615385	0.384615	0.288462	0.326923	0.410503	0.473373	0.441938	6.22727	6.17073	1	0	2	0	0	1	2	2	2	2	2	0	1	1	2	2	0	0	2	0	1	0	0	2	2	2	2	0	1	1	1	1	2
37443111|F|0-23:T>A-23:T>A	100082479	TGCAGTAGAAGCTCCATTTTTGGTTACAATTGGCTATACCATGATCAAATCTAAACTTTACAGTGCATG	TGCAGTAGAAGCTCCATTTTTGGTTACAATTGGCTATACCATGATCAAATCTAAACTTTACAGTGCATG	23:T>A	23	1	0.615385	0.711538	0.288462	0.384615	0.326923	0.473373	0.410503	0.441938	21.9024	21.4	1	0	1	0	2	2	2	1	0	1	2	2	1	1	1	0	1	0	2	2	1	0	1	2	0	1	2	2	1	1	2	1	0
37443395|F|0-8:T>G-8:T>G	100083168	TGCAGTTATCATGTAGTCATGCAGTCTTCTCATGTACAAGAGACAACCTTACTATGCTACACAAGCTTA	TGCAGTTATCATGTAGTCATGCAGTCTTCTCATGTACAAGAGACAACCTTACTATGCTACACAAGCTTA	8:T>G	8	1	0.615385	0.711538	0.288462	0.384615	0.326923	0.473373	0.410503	0.441938	15.5676	8.55814	1	1	1	1	1	0	1	0	1	0	1	2	2	2	2	2	0	2	1	1	1	1	1	2	1	2	1	2	0	2	0	2	2
37410221|F|0-21:A>G-21:A>G	100017192	TGCAGAACTCATGGAGTGTCAATATATTATGCCTGGTCTAGTGGACAGTCTGATCAATCATGACTTGTA	TGCAGAACTCATGGAGTGTCAATATATTATGCCTGGTCTAGTGGACAGTCTGATCAATCATGACTTGTA	21:A>G	21	1	0.730769	0.576923	0.423077	0.269231	0.307692	0.393491	0.488166	0.440828	12.2174	11.4737	1	0	1	0	0	2	1	2	1	1	0	2	1	2	2	0	0	2	2	0	0	0	0	0	0	0	0	1	1	2	2	1	2
37414030|F|0-37:A>T-37:A>T	100024484	TGCAGATGGAACAAGGTACAGAAGATGGTCACATCTCAGGGAAGCGAACCCATGTACTGCCATTCCAGC	TGCAGATGGAACAAGGTACAGAAGATGGTCACATCTCAGGGAAGCGAACCCATGTACTGCCATTCCAGC	37:A>T	37	1	0.730769	0.576923	0.423077	0.269231	0.307692	0.393491	0.488166	0.440828	21.6383	20.8158	1	0	0	0	0	2	2	2	0	1	0	2	1	1	2	0	0	0	1	0	2	0	2	1	1	2	1	2	1	2	2	0	1
37419407|F|0-32:C>G-32:C>G	100034452	TGCAGCTCAATATTTCCAAATGTAAAATAATGCATCTCGGGAGAAGGAATCCTCTGTGTGTATCGTATC	TGCAGCTCAATATTTCCAAATGTAAAATAATGCATCTCGGGAGAAGGAATCCTCTGTGTGTATCGTATC	32:C>G	32	1	0.730769	0.576923	0.423077	0.269231	0.307692	0.393491	0.488166	0.440828	12.0638	8.78947	1	0	0	0	0	2	2	2	0	1	0	2	1	1	2	0	0	0	1	0	2	0	2	1	1	2	1	2	1	2	2	0	1
37423273|F|0-5:G>T-5:G>T	100042195	TGCAGGTAGTCTACATATTCCTTATATATCGCTATACACATTTACATAAGTCACACTGGTGAGATCTTT	TGCAGGTAGTCTACATATTCCTTATATATCGCTATACACATTTACATAAGTCACACTGGTGAGATCTTT	5:G>T	5	1	0.576923	0.730769	0.269231	0.423077	0.307692	0.488166	0.393491	0.440828	4.21622	3.91111	0.9	0	1	0	2	1	1	0	1	1	0	1	1	0	0	1	0	1	1	1	1	0	2	2	2	0	1	2	1	0	1	2	2
37428428|F|0-47:C>G-47:C>G	100051245	TGCAGTGTGTACTAACAATGGAACGATGTATTGGTGCCATTACAGCTCAATCTCATGATATCGCTGACA	TGCAGTGTGTACTAACAATGGAACGATGTATTGGTGCCATTACAGCTCAATCTCATGATATCGCTGACA	47:C>G	47	1	0.730769	0.576923	0.423077	0.269231	0.307692	0.393491	0.488166	0.440828	10.6889	10.2368	1	1	2	1	1	1	2	2	1	1	0	2	2	2	2	1	1	1	2	1	0	0	0	0	2	0	0	0	2	2	1	0	1
37436192|F|0-40:A>C-40:A>C	100067438	TGCAGCACATGTGACTGGAAGATCCGGCCAACTATCAGGAACGTTTTACTTGTAAAACATCTGTATTAG	TGCAGCACATGTGACTGGAAGATCCGGCCAACTATCAGGAACGTTTTACTTGTAAAACATCTGTATTAG	40:A>C	40	1	0.730769	0.576923	0.423077	0.269231	0.307692	0.393491	0.488166	0.440828	13.4468	9.52778	1	0	0	0	0	2	0	1	0	1	0	1	1	1	2	0	2	0	0	0	0	2	2	2	0	0	1	2	2	2	1	2	1
37439951|F|0-59:G>A-59:G>A	100075252	TGCAGTCTGCCTCGCTCACAAAGTCCCAAATTACTCTGCGTAACACCGCCACTGGTCAGGACTAAAAAA	TGCAGTCTGCCTCGCTCACAAAGTCCCAAATTACTCTGCGTAACACCGCCACTGGTCAGGACTAAAAAA	59:G>A	59	1	0.730769	0.576923	0.423077	0.269231	0.307692	0.393491	0.488166	0.440828	6.42553	5.72727	1	1	0	0	2	0	0	0	0	2	2	1	0	2	1	1	0	2	1	2	1	0	0	1	0	1	2	1	1	0	1	2	1
37440577|F|0-17:G>T-17:G>T	100076549	TGCAGTTAGCTCTCTGGGCCACCCAAAATATATAAGAGTGGCCCAAGAACCACACGGAGGGCATCGAGG	TGCAGTTAGCTCTCTGGGCCACCCAAAATATATAAGAGTGGCCCAAGAACCACACGGAGGGCATCGAGG	17:G>T	17	1	0.576923	0.730769	0.269231	0.423077	0.307692	0.488166	0.393491	0.440828	3.83784	3.67391	0.95	1	0	2	1	2	0	2	0	0	1	1	0	2	0	2	1	0	2	1	1	1	1	1	2	1	1	2	0	1	2	2	2
37444368|F|0-64:G>A-64:G>A	100086200	TGCAGCTCAACCAGCGGCTATATAAGTGGACGACGTTGTAGCGTCTATACGCTTGACAAAGGGGGCGGC	TGCAGCTCAACCAGCGGCTATATAAGTGGACGACGTTGTAGCGTCTATACGCTTGACAAAGGGGGCGGC	64:G>A	64	1	0.730769	0.576923	0.423077	0.269231	0.307692	0.393491	0.488166	0.440828	15.2826	12.973	1	0	1	1	1	1	0	2	2	1	0	2	1	1	0	0	1	2	0	2	0	0	2	0	0	0	2	2	1	2	1	2	0
37446943|F|0-53:G>A-53:G>A	100095842	TGCAGTAAAAGGCCCCCGATTTATCTGCTCCCGGCAGCTCCCGGAAGCTGGTGGGAGCAGAGGCCGATA	TGCAGTAAAAGGCCCCCGATTTATCTGCTCCCGGCAGCTCCCGGAAGCTGGTGGGAGCAGAGGCCGATA	53:G>A	53	1	0.423077	0.730769	0.269231	0.576923	0.153846	0.488166	0.393491	0.440828	6.8	5.91837	1	2	1	1	2	1	2	1	0	1	1	0	1	1	1	0	1	0	0	2	1	0	0	1	0	2	1	1	1	1	1	1	0
37414798|F|0-37:G>A-37:G>A	100025777	TGCAGATTTCTGCTCCATCTAAACATACCCTATAGTCGGGTTCAGACGGTGGTTTATTGGAGCAGAATG	TGCAGATTTCTGCTCCATCTAAACATACCCTATAGTCGGGTTCAGACGGTGGTTTATTGGAGCAGAATG	37:G>A	37	1	0.673077	0.673077	0.326923	0.326923	0.346154	0.440089	0.440089	0.440089	6.79545	6.71429	0.954545	1	2	1	1	0	2	0	2	0	1	1	0	0	0	1	1	1	0	1	2	2	2	0	2	2	2	0	0	1	0	2	2
37421634|F|0-48:C>T-48:C>T	100038856	TGCAGGCAAGATTTTTGATTCCTCGCATGCGATTCTGTGCAGATCACACATGCTTTTAGCACATGAGAT	TGCAGGCAAGATTTTTGATTCCTCGCATGCGATTCTGTGCAGATCACACATGCTTTTAGCACATG	48:C>T	48	1	0.673077	0.673077	0.326923	0.326923	0.346154	0.440089	0.440089	0.440089	3.3	3.13636	0.909091	2	0	2	1	1	1	1	1	2	2	0	1	1	2	1	2	1	2	1	2	0	0	0	0	2	2	0	1	0	0	0	2
37427423|F|0-33:C>T-33:C>T	100049504	TGCAGTGCATTGTGGTTAGACAGATAATGTACTCAATTTAATATGAGGAGGATGGAATCTAGGGGAATG	TGCAGTGCATTGTGGTTAGACAGATAATGTACTCAATTTAATATGAGGAGGATGGAATCTAGGGGAATG	33:C>T	33	1	0.673077	0.673077	0.326923	0.326923	0.346154	0.440089	0.440089	0.440089	7.77273	7.68293	1	1	0	1	1	0	0	2	0	0	1	1	0	1	2	2	2	0	1	2	0	2	1	1	1	0	1	2	2	2	0	2	2
37428048|F|0-29:G>T-29:G>T	100050572	TGCAGTGGTTGCACATATGTCCATCTCTGGAAAGTGATATCTCATGGACTAAATATAGGGTTTATTGGA	TGCAGTGGTTGCACATATGTCCATCTCTGGAAAGTGATATCTCATGGACTAAATATAGGGTTTATTGGA	29:G>T	29	1	0.673077	0.673077	0.326923	0.326923	0.346154	0.440089	0.440089	0.440089	23.3778	22.5	1	1	0	2	2	0	0	0	1	0	1	1	0	2	0	1	1	2	2	1	2	1	1	0	2	1	2	2	0	2	0	1	2
37432143|F|0-20:A>G-20:A>G	100060087	TGCAGCCGCAGAGAAGGTCCATGCATGAGATCGGAAGAGCGGTTCAGCAGGAATGCCGAGACCGATCTC	TGCAGCCGCAGAGAAGGTCCATGCATG	20:A>G	20	1	0.673077	0.673077	0.326923	0.326923	0.346154	0.440089	0.440089	0.440089	8.34884	5.14286	1	2	0	2	1	0	2	0	1	1	0	1	1	2	2	1	2	0	2	1	1	1	2	0	0	1	0	0	2	0	0	2	2
37432202|F|0-17:G>A-17:G>A	100060183	TGCAGCCTTGTCTGCTTGTTATTCTCTATATTTTCTTATATATTTTCTCTTGCATGAGATCGGAAGAGC	TGCAGCCTTGTCTGCTTGTTATTCTCTATATTTTCTTATATATTTTCTCTTGCATG	17:G>A	17	1	0.673077	0.673077	0.326923	0.326923	0.346154	0.440089	0.440089	0.440089	3.31579	2.83333	0.9375	1	2	1	1	2	0	0	1	0	2	1	1	2	0	1	1	2	1	2	0	0	1	2	0	0	0	2	2	2	2	2	1
37433780|F|0-18:G>T-18:G>T	100062595	TGCAGCGGGTGTGCAGAAGAAAATCTGCATGAGATCGGAAGAGCGGTTCAGCAGGAATGCCGAGACCGA	TGCAGCGGGTGTGCAGAAGAAAATCTGCATG	18:G>T	18	1	0.673077	0.673077	0.326923	0.326923	0.346154	0.440089	0.440089	0.440089	4.97619	3.7907	0.954545	1	1	1	1	0	0	0	1	0	2	0	0	2	0	1	1	1	1	2	2	1	1	0	0	0	0	0	0	2	2	1	2
37441550|F|0-31:A>T-31:A>T	100078878	TGCAGCTTTCTGCTGTGGCCATTGAGAACATAGAGCTGGCTGTGCATGAGATCGGAAGAGCGGTTCAGC	TGCAGCTTTCTGCTGTGGCCATTGAGAACATAGAGCTGGCTGTGCATG	31:A>T	31	1	0.673077	0.673077	0.326923	0.326923	0.346154	0.440089	0.440089	0.440089	8.65854	8.54545	1	1	1	2	1	1	1	1	0	2	0	0	2	0	2	0	2	2	0	2	2	2	1	0	0	0	2	0	1	2	1	0	1
37409941|F|0-5:A>G-5:A>G	100016670	TGCAGAAATGTGTCAAACTATTGTATAATATATGTACAGCATTCTGTATCACAAATCTGTGAACTTAAT	TGCAGAAATGTGTCAAACTATTGTATAATATATGTACAGCATTCTGTATCACAAATCTGTGAACTTAAT	5:A>G	5	1	0.692308	0.653846	0.346154	0.307692	0.346154	0.426036	0.452663	0.439349	6.72727	4.11905	0.954545	0	2	1	1	2	2	0	2	1	2	2	0	2	1	0	1	1	2	2	1	2	2	0	0	2	1	0	2	1	2	0	0
37410618|F|0-54:G>A-54:G>A	100017931	TGCAGAATAAATTTGGATTTTGGACTATTAACACTACAGTAAGAAAAGACTAACGGGCACTACCATATT	TGCAGAATAAATTTGGATTTTGGACTATTAACACTACAGTAAGAAAAGACTAACGGGCACTACCATATT	54:G>A	54	1	0.692308	0.653846	0.346154	0.307692	0.346154	0.426036	0.452663	0.439349	6.38636	5.62791	0.954545	0	2	0	2	1	2	2	0	1	0	1	1	0	1	0	1	0	1	0	1	2	0	2	0	1	2	2	1	2	1	2	2
37414112|F|0-43:C>T-43:C>T	100024618	TGCAGATGGGGACCTAAGCTTAAATAGCTTGGATCCTAAACCTCCAGTACATGTGGAGGAAAAGTCATT	TGCAGATGGGGACCTAAGCTTAAATAGCTTGGATCCTAAACCTCCAGTACATGTGGAGGAAAAGTCATT	43:C>T	43	1	0.692308	0.653846	0.346154	0.307692	0.346154	0.426036	0.452663	0.439349	3.22222	2.5	0.909091	2	2	2	2	2	2	2	1	0	0	0	2	1	0	2	1	1	0	1	2	2	1	0	0	2	0	0	0	1	2	2	0
37418204|F|0-19:T>C-19:T>C	100032230	TGCAGCCTCATTACAGATCTATGTTGTACAGATATATAATACAGTGTCCATAGCCGGCTATGGACCTGA	TGCAGCCTCATTACAGATCTATGTTGTACAGATATATAATACAGTGTCCATAGCCGGCTATGGACCTGA	19:T>C	19	1	0.653846	0.692308	0.307692	0.346154	0.346154	0.452663	0.426036	0.439349	6.17073	5.48837	0.954545	2	1	1	1	0	1	2	1	2	1	1	2	0	2	0	0	1	1	0	2	1	1	2	0	2	2	2	0	0	2	1	2
37425917|F|0-30:G>A-30:G>A	100046874	TGCAGTCAGACGTTACATTAAAGTCTGTAGGAAAATATAAAACACACCACCATATACAATGCATTTGGG	TGCAGTCAGACGTTACATTAAAGTCTGTAGGAAAATATAAAACACACCACCATATACAATGCATTTGGG	30:G>A	30	1	0.653846	0.692308	0.307692	0.346154	0.346154	0.452663	0.426036	0.439349	22.775	20.9111	1	2	2	0	0	1	2	1	0	1	0	0	1	1	1	1	2	0	0	2	2	0	0	2	1	2	2	2	1	2	1	2	2
37434380|F|0-57:G>A-57:G>A	100063806	TGCAGAATAATGGAATTCAAACAGTTTGGAAATTGCAATTGTTTGCCTATTACAATTGTTTATATGCAC	TGCAGAATAATGGAATTCAAACAGTTTGGAAATTGCAATTGTTTGCCTATTACAATTGTTTATATGCAC	57:G>A	57	1	0.653846	0.692308	0.307692	0.346154	0.346154	0.452663	0.426036	0.439349	15.6667	15.3913	1	2	2	1	1	2	2	2	1	0	1	0	0	2	2	2	1	2	2	0	1	0	0	2	1	1	1	0	0	2	2	0	0
37434456|F|0-8:C>T-8:C>T	100063947	TGCAGAATCCACGTCCTATTCTGCCTGCCTTCTGCTTCCTATTCATGTTAATGAAAAGTCCACGGTTAA	TGCAGAATCCACGTCCTATTCTGCCTGCCTTCTGCTTCCTATTCATGTTAATGAAAAGTCCACGGTTAA	8:C>T	8	1	0.692308	0.653846	0.346154	0.307692	0.346154	0.426036	0.452663	0.439349	2.92683	2.7	0.9375	2	0	2	0	0	0	0	2	1	2	0	1	1	1	0	1	2	2	1	1	0	2	2	0	2	1	0	0	2	0	0	2
37438309|F|0-18:A>G-18:A>G	100071855	TGCAGGCAATATCTAAAAAGGGGTTGCCTGACTCAGGAGTCTGCCAGAAACCCCTATGCTCCAAGCCCT	TGCAGGCAATATCTAAAAAGGGGTTGCCTGACTCAGGAGTCTGCCAGAAACCCCTATGCTCCAAGCCCT	18:A>G	18	1	0.653846	0.692308	0.307692	0.346154	0.346154	0.452663	0.426036	0.439349	10.2143	8.59091	1	2	1	0	0	2	1	1	2	1	0	1	2	2	1	2	2	2	0	1	0	1	0	2	0	2	0	1	2	2	2	1	0
37438804|F|0-11:G>C-11:G>C	100073011	TGCAGGTAATCGGCGTGTGTCAGTTTTATACGTTTTGCGCGCATTTTACATGCGTATTACATACGTTTC	TGCAGGTAATCGGCGTGTGTCAGTTTTATACGTTTTGCGCGCATTTTACATGCGTATTACATACGTTTC	11:G>C	11	1	0.692308	0.653846	0.346154	0.307692	0.346154	0.426036	0.452663	0.439349	4.09091	3.53659	1	0	1	2	2	0	2	1	0	1	1	1	0	2	1	2	2	2	1	0	1	0	0	2	0	2	2	2	1	2	2	0	2
37439530|F|0-18:A>G-18:A>G	100074424	TGCAGTATCTTTACAGCTACTCACAGTAAAGGACCTGAAGTCAACACTGGTTACTGCTGCTTCCTTTCT	TGCAGTATCTTTACAGCTACTCACAGTAAAGGACCTGAAGTCAACACTGGTTACTGCTGCTTCCTTTCT	18:A>G	18	1	0.692308	0.653846	0.346154	0.307692	0.346154	0.426036	0.452663	0.439349	18.5556	15.1333	1	0	2	2	2	1	2	1	0	2	1	0	2	0	2	0	2	0	0	2	2	2	0	1	0	0	2	0	1	0	1	1	1
37439821|F|0-14:G>C-14:G>C	100075005	TGCAGTCCTGTTGGGGTCTCCGGCTCTGTGGTCAATGCAGACCGGCGTTGAGGATCCCGGACCGAGCCC	TGCAGTCCTGTTGGGGTCTCCGGCTCTGTGGTCAATGCAGACCGGCGTTGAGGATCCCGGACCGAGCCC	14:G>C	14	1	0.653846	0.692308	0.307692	0.346154	0.346154	0.452663	0.426036	0.439349	4.53659	4.28889	1	0	1	2	1	0	1	2	1	1	1	0	2	1	1	0	0	2	2	2	2	0	1	1	0	2	2	0	1	2	2	2	1
37441461|F|0-6:C>T-6:C>T	100078710	TGCAGCCTCAGCAGCTGCATGAGATCGGAAGAGCGGTTCAGCAGGAATGCCGAGACCGATCTCGTATGC	TGCAGCCTCAGCAGCTGCATG	6:C>T	6	1	0.653846	0.692308	0.307692	0.346154	0.346154	0.452663	0.426036	0.439349	3.38889	3.17778	0.9375	1	1	1	1	2	1	2	1	2	1	2	1	2	0	2	1	0	2	0	1	1	1	0	1	1	0	2	1	2	0	0	2
37441634|F|0-8:A>G-8:A>G	100079072	TGCAGGGTACGGAGCAGTAACGCAACACCACAGCGCATGAGATCGGAAGAGCGGTTCAGCAGGAATGCC	TGCAGGGTACGGAGCAGTAACGCAACACCACAGCGCATG	8:A>G	8	1	0.653846	0.692308	0.307692	0.346154	0.346154	0.452663	0.426036	0.439349	7.71795	4.77778	0.954545	2	0	0	0	1	1	1	2	1	0	1	1	2	2	0	0	0	1	0	1	0	0	1	0	1	1	2	1	2	1	2	1
37442405|F|0-68:G>A-68:G>A	100080710	TGCAGCACAGGCAGAAGAAGGAGGAAGGTATGGGTCTGTACTCTGTATGAGGTTATGCTAGAGAAGCAG	TGCAGCACAGGCAGAAGAAGGAGGAAGGTATGGGTCTGTACTCTGTATGAGGTTATGCTAGAGAAGCAG	68:G>A	68	1	0.692308	0.653846	0.346154	0.307692	0.346154	0.426036	0.452663	0.439349	8.09091	7.59524	0.954545	1	2	2	0	2	0	0	0	1	0	1	0	2	1	0	2	0	1	0	1	2	2	1	2	0	1	2	1	1	2	1	2
37445801|F|0-52:C>T-52:C>T	100091622	TGCAGAGGTGCAAAGAGCTTTTGCTTCGAAAATTGGCATCTGAATCGGAACTCTGCATGAGATCGGAAG	TGCAGAGGTGCAAAGAGCTTTTGCTTCGAAAATTGGCATCTGAATCGGAACTCTGCATG	52:C>T	52	1	0.692308	0.653846	0.346154	0.307692	0.346154	0.426036	0.452663	0.439349	6.54545	4.37209	0.954545	1	1	2	2	2	2	2	1	2	2	1	2	0	2	1	0	1	2	1	1	2	1	0	0	0	0	0	1	2	0	0	0
37446435|F|0-33:A>C-33:A>C	100094002	TGCAGATTCTGATTTTAATACATCTATGGCAGCAGCTTCCAGGCTTCGCAGTCATAGTGACTAGCTCCC	TGCAGATTCTGATTTTAATACATCTATGGCAGCAGCTTCCAGGCTTCGCAGTCATAGTGACTAGCTCCC	33:A>C	33	1	0.653846	0.692308	0.307692	0.346154	0.346154	0.452663	0.426036	0.439349	14.881	13.907	1	1	0	2	2	1	0	0	1	2	1	1	0	1	2	0	0	2	1	0	2	2	2	1	2	0	0	0	1	2	1	1	0
37411600|F|0-53:G>A-53:G>A	100019760	TGCAGACCCCCTGAGATGCTTACATTAACCCCTTCTCTATCCTAGACCATCAAGGATGCTTACTTTATC	TGCAGACCCCCTGAGATGCTTACATTAACCCCTTCTCTATCCTAGACCATCAAGGATGCTTACTTTATC	53:G>A	53	1	0.596154	0.730769	0.269231	0.403846	0.326923	0.481509	0.393491	0.4375	2.91892	2.68889	0.95	1	1	2	1	2	1	1	1	2	1	0	2	2	1	1	1	1	2	1	0	1	1	2	0	2	2	0	0	2	2	0	0
37412083|F|0-35:C>G-35:C>G	100020700	TGCAGAGAAACAAAAAAAAATGGAAATATACAATTCAACACACAGCAGCAAGAAAAGGCCTTGGCCTTT	TGCAGAGAAACAAAAAAAAATGGAAATATACAATTCAACACACAGCAGCAAGAAAAGGCCTTGGCCTTT	35:C>G	35	1	0.75	0.5	0.5	0.25	0.25	0.375	0.5	0.4375	7.08696	5.09375	1	2	1	0	1	0	1	0	1	1	2	2	0	0	0	1	0	1	2	1	0	2	1	2	0	0	2	0	0	2	0	0	1
37413799|F|0-9:T>C-9:T>C	100024066	TGCAGATCTTTACATGGATTAACCTAATTTATTAGGATTAATCCACATACTGTCTACCCGATTTCTTCT	TGCAGATCTTTACATGGATTAACCTAATTTATTAGGATTAATCCACATACTGTCTACCCGATTTCTTCT	9:T>C	9	1	0.730769	0.596154	0.403846	0.269231	0.326923	0.393491	0.481509	0.4375	3.34091	2.71053	0.9	0	2	2	2	1	2	2	0	1	2	1	2	0	1	0	0	0	1	0	2	0	1	2	0	2	1	1	1	0	2	2	1
37414021|F|0-32:C>A-32:C>A	100024467	TGCAGATGCTGCGAGATGCCTATAAAAAAAAACAACTTACATGATATTGTTGTGCAGGGCAGCAGTCTT	TGCAGATGCTGCGAGATGCCTATAAAAAAAAACAACTTACATGATATTGTTGTGCAGGGCAGCAGTCTT	32:C>A	32	1	0.730769	0.596154	0.403846	0.269231	0.326923	0.393491	0.481509	0.4375	7.86957	3.51429	1	0	1	0	0	1	0	1	0	2	0	2	2	1	1	0	2	0	1	0	2	0	2	1	2	0	1	1	2	1	1	0	2
37414754|F|0-28:T>G-28:T>G	100025704	TGCAGATTTCCCCCTCTGCAAAGCATAGTTTGGAATCTGTGGGGGTAAAATCTGTAGCAAATCATCCAG	TGCAGATTTCCCCCTCTGCAAAGCATAGTTTGGAATCTGTGGGGGTAAAATCTGTAGCAAATCATCCAG	28:T>G	28	1	0.596154	0.730769	0.269231	0.403846	0.326923	0.481509	0.393491	0.4375	5.15385	5.08333	1	1	2	2	2	2	1	2	2	2	0	2	1	0	0	2	2	0	1	1	1	2	1	1	0	1	1	0	1	1	1	1	2
37415674|F|0-55:G>C-55:G>C	100027389	TGCAGCACACACAGTCTCTCTTACAATAGATTCCATCCTCAGACTACTACCTCTTGTCCATACATCTTC	TGCAGCACACACAGTCTCTCTTACAATAGATTCCATCCTCAGACTACTACCTCTTGTCCATACATCTTC	55:G>C	55	1	0.730769	0.596154	0.403846	0.269231	0.326923	0.393491	0.481509	0.4375	24.551	22.4444	1	0	0	0	2	2	0	0	0	2	2	1	2	1	0	2	0	0	2	0	1	2	0	2	1	1	0	2	1	1	0	1	2
37421309|F|0-35:C>A-35:C>A	100038137	TGCAGGAGGGGAGCCCAAACCTCAAATTTTCGCCCCGTCCCCGACGACCCTAAAACTCTATATATAACG	TGCAGGAGGGGAGCCCAAACCTCAAATTTTCGCCCCGTCCCCGACGACCCTAAAACTCTATATATAACG	35:C>A	35	1	0.730769	0.596154	0.403846	0.269231	0.326923	0.393491	0.481509	0.4375	3.68	2.7027	0.954545	0	0	0	2	2	0	2	0	1	1	1	1	0	0	0	1	0	2	0	1	0	1	2	0	2	1	2	1	1	2	1	2
37423295|F|0-67:A>G-67:A>G	100042228	TGCAGGTATATACTATATATATATATAGATAGTCAATAGTGCCTATAGAAATGATTCACCCTTTTAGAA	TGCAGGTATATACTATATATATATATAGATAGTCAATAGTGCCTATAGAAATGATTCACCCTTTTAGAA	67:A>G	67	1	0.596154	0.730769	0.269231	0.403846	0.326923	0.481509	0.393491	0.4375	4.48718	3.64444	0.95	1	0	1	2	2	0	2	1	0	1	1	0	1	2	1	1	1	2	1	1	1	1	2	0	1	2	1	0	0	0	1	2
37424928|F|0-13:T>A-13:T>A	100045139	TGCAGTACTGGCATTGTGTGTAGTAACCTGCTTAGAATGCTGATTGGTCAATAGGAGGACACGTGACCT	TGCAGTACTGGCATTGTGTGTAGTAACCTGCTTAGAATGCTGATTGGTCAATAGGAGGACACGTGACCT	13:T>A	13	1	0.730769	0.596154	0.403846	0.269231	0.326923	0.393491	0.481509	0.4375	3.32609	2.76316	1	2	0	1	1	1	0	2	2	2	2	0	2	1	1	0	1	1	0	2	0	1	0	2	1	2	2	2	0	2	2	2	0
37427902|F|0-14:G>T-14:G>T	100050309	TGCAGTGGCTGTAGGTATACCCATGAATACTAATAGGCTAAAGGTGAACATACACATTAGACAATATTT	TGCAGTGGCTGTAGGTATACCCATGAATACTAATAGGCTAAAGGTGAACATACACATTAGACAATATTT	14:G>T	14	1	0.5	0.75	0.25	0.5	0.25	0.5	0.375	0.4375	21.0645	12.6458	1	2	1	0	0	1	1	1	0	1	0	0	1	1	1	0	0	0	1	2	2	1	2	1	1	2	1	1	1	2	1	2	1
37435111|F|0-60:T>G-60:T>G	100065304	TGCAGAGCGGCGGGGGTGGGGGTCAAAAAATGTATCTTGCCTCCGGGCAAGTGGGATGAATTTACGCCA	TGCAGAGCGGCGGGGGTGGGGGTCAAAAAATGTATCTTGCCTCCGGGCAAGTGGGATGAATTTACGCCA	60:T>G	60	1	0.75	0.5	0.5	0.25	0.25	0.375	0.5	0.4375	6.39583	5.6129	1	2	0	1	1	0	2	0	2	0	2	1	0	0	0	2	0	0	0	1	1	1	2	2	2	1	0	0	0	1	0	0	2
37436800|F|0-7:G>A-7:G>A	100068642	TGCAGCCGCCACGAGAGGCAAATTCCTGAAAATGCTACAGACAATTTAGATATCTGGCGACCAAGTATT	TGCAGCCGCCACGAGAGGCAAATTCCTGAAAATGCTACAGACAATTTAGATATCTGGCGACCAAGTATT	7:G>A	7	1	0.730769	0.596154	0.403846	0.269231	0.326923	0.393491	0.481509	0.4375	21.8571	19.3784	0.954545	1	1	0	0	2	2	0	2	1	0	1	2	2	0	1	0	1	2	2	0	1	1	2	0	0	0	1	1	1	0	2	2
37438921|F|0-7:C>T-7:C>T	100073266	TGCAGGTCTTATATTCCAACAAGCTATTTTGCAGAAACTGTTATTAGTATTATTCAGCTTATGATGTGT	TGCAGGTCTTATATTCCAACAAGCTATTTTGCAGAAACTGTTATTAGTATTATTCAGCTTATGATGTGT	7:C>T	7	1	0.730769	0.596154	0.403846	0.269231	0.326923	0.393491	0.481509	0.4375	11.9787	11.575	1	1	2	2	1	0	2	0	1	2	0	2	0	0	0	1	0	2	0	0	2	2	1	0	1	2	0	1	0	0	0	2	0
37438974|F|0-21:A>G-21:A>G	100073359	TGCAGGTGGCAAAACCTGGATAAAACAGGGGAACAACTCCATCATAGGTGAATGACAGATGGTCCCCCC	TGCAGGTGGCAAAACCTGGATAAAACAGGGGAACAACTCCATCATAGGTGAATGACAGATGGTCCCCCC	21:A>G	21	1	0.730769	0.596154	0.403846	0.269231	0.326923	0.393491	0.481509	0.4375	14.1	9	1	0	0	0	2	2	0	0	2	2	2	0	2	2	0	1	2	0	1	1	0	1	1	0	2	1	2	1	2	0	2	1	0
37439223|F|0-9:A>T-9:A>T	100073821	TGCAGTAATAAAGGGGTCTTTACAGTGAAATGCCCATGCTGATAGGCTAGGTCATCCAGCCAATCCCAC	TGCAGTAATAAAGGGGTCTTTACAGTGAAATGCCCATGCTGATAGGCTAGGTCATCCAGCCAATCCCAC	9:A>T	9	1	0.730769	0.596154	0.403846	0.269231	0.326923	0.393491	0.481509	0.4375	8.13333	7.66667	1	2	0	2	2	1	0	1	2	0	0	0	0	2	1	1	2	0	2	0	1	2	0	2	2	1	2	0	0	0	1	1	0
37442156|F|0-63:T>C-63:T>C	100080157	TGCAGAGCCACAGGGCGACATTTATTAAAACTGGTGCAAATTGTGTCTAGTTTTGAAGCTTGCTCTTTT	TGCAGAGCCACAGGGCGACATTTATTAAAACTGGTGCAAATTGTGTCTAGTTTTGAAGCTTGCTCTTTT	63:T>C	63	1	0.730769	0.596154	0.403846	0.269231	0.326923	0.393491	0.481509	0.4375	8.04167	6.07895	1	1	0	2	1	2	0	0	1	2	1	1	2	1	0	2	0	0	1	1	0	0	1	2	2	0	1	1	0	0	2	1	2
37412799|F|0-26:G>A-26:G>A	100022189	TGCAGAGGATGATCAAGTAATACAGGGGGGCTCCCCCTCCTAAATATCTGCCTATATGCCGTGGTTGCT	TGCAGAGGATGATCAAGTAATACAGGGGGGCTCCCCCTCCTAAATATCTGCCTATATGCCGTGGTTGCT	26:G>A	26	1	0.75	0.519231	0.480769	0.25	0.269231	0.375	0.49926	0.43713	2.85714	2.51515	0.909091	0	2	0	0	1	2	2	0	1	0	1	1	1	2	0	1	0	0	0	0	0	1	2	0	0	1	0	1	2	1	0	2
37418858|F|0-25:A>G-25:A>G	100033501	TGCAGCGTCAGAGCTGACCTGCGGAATTCCGATTTAAATGAATTGGAATTCAGGTGGAATCGGCACCGA	TGCAGCGTCAGAGCTGACCTGCGGAATTCCGATTTAAATGAATTGGAATTCAGGTGGAATCGGCACCGA	25:A>G	25	1	0.711538	0.634615	0.365385	0.288462	0.346154	0.410503	0.463757	0.43713	8.28261	7.90476	1	0	0	1	1	2	0	2	2	0	1	0	0	2	2	0	1	0	2	2	1	0	0	2	2	1	1	0	0	0	2	0	0
37420907|F|0-21:G>T-21:G>T	100037253	TGCAGGAAGCCCGCAGAAAATGTAATGAAATTACATTACAAAAGTGTCTAACTTTGGGAGACATATTAT	TGCAGGAAGCCCGCAGAAAATGTAATGAAATTACATTACAAAAGTGTCTAACTTTGGGAGACATATTAT	21:G>T	21	1	0.711538	0.634615	0.365385	0.288462	0.346154	0.410503	0.463757	0.43713	4.88889	4.31707	0.954545	2	1	1	2	1	1	2	2	1	2	2	1	1	2	0	1	1	0	2	0	0	0	0	0	0	2	2	1	0	1	2	0
37421689|F|0-59:C>T-59:C>T	100038948	TGCAGGCACAGAATCCCCTCTGTGAGGTCACCAGCCACTGCAATCCCAAAATAAAAAAACGGGGGATGG	TGCAGGCACAGAATCCCCTCTGTGAGGTCACCAGCCACTGCAATCCCAAAATAAAAAAACGGGGGATGG	59:C>T	59	1	0.480769	0.75	0.25	0.519231	0.230769	0.49926	0.375	0.43713	5.03448	5	1	1	2	1	1	1	1	1	2	1	2	0	1	1	1	1	0	0	1	1	1	1	0	0	2	1	1	1	1	0	1	2	1
37422092|F|0-23:G>T-23:G>T	100039678	TGCAGGCCTGCATTGCCTCGGATGTCGATAGATCCTTCCTGCAAGGACCTCATCCAAGGCATCTGCTCC	TGCAGGCCTGCATTGCCTCGGATGTCGATAGATCCTTCCTGCAAGGACCTCATCCAAGGCATCTGCTCC	23:G>T	23	1	0.711538	0.634615	0.365385	0.288462	0.346154	0.410503	0.463757	0.43713	9.38298	8.54762	1	1	2	2	1	1	2	2	2	2	1	1	1	1	0	1	0	0	1	1	0	2	1	2	2	0	1	1	0	0	2	1	2
37422142|F|0-49:C>A-49:C>A	100039787	TGCAGGCGGCTTACCTGAACCCCGGAGACCAGCGGAGGAGGTAGGAGACCGGATATTTGCAGGGTGTGC	TGCAGGCGGCTTACCTGAACCCCGGAGACCAGCGGAGGAGGTAGGAGACCGGATATTTGCAGGGTGTGC	49:C>A	49	1	0.75	0.519231	0.480769	0.25	0.269231	0.375	0.49926	0.43713	5.40426	5.17143	0.954545	0	2	0	0	1	1	2	2	1	0	1	2	0	1	0	0	0	1	1	2	0	2	2	0	2	1	0	1	2	1	0	0
37423107|F|0-36:C>T-36:C>T	100041925	TGCAGGTAACTCCCAAGTTGCGAGCCCTGACGTTGTCATCCGCAGCGACAGCTGACGTTCAAGCGTAAT	TGCAGGTAACTCCCAAGTTGCGAGCCCTGACGTTGTCATCCGCAGCGACAGCTGACGTTCAAGCGTAAT	36:C>T	36	1	0.519231	0.75	0.25	0.480769	0.269231	0.49926	0.375	0.43713	6.5625	4.04255	1	2	1	1	1	0	1	1	1	1	0	1	1	1	0	2	1	1	1	0	2	1	1	0	1	2	0	0	0	0	2	1	2
37423819|F|0-51:C>T-51:C>T	100043207	TGCAGGTGTGCAGTGATAACTCTATATTTACGAGACACATTACATATTATTCGAGCAGCAGCAGGCAAT	TGCAGGTGTGCAGTGATAACTCTATATTTACGAGACACATTACATATTATTCGAGCAGCAGCAGGCAAT	51:C>T	51	1	0.711538	0.634615	0.365385	0.288462	0.346154	0.410503	0.463757	0.43713	16.3778	16.1861	1	2	2	1	1	2	1	2	2	2	1	2	2	1	2	0	0	0	1	0	0	1	2	1	0	0	1	2	0	1	1	2	0
37426174|F|0-28:A>T-28:A>T	100047310	TGCAGTCCACTAAATTTGTAAGGATTGCAGGGAGAAAAGAGGGGACTGTCTCCCACTCCAGACAATACC	TGCAGTCCACTAAATTTGTAAGGATTGCAGGGAGAAAAGAGGGGACTGTCTCCCACTCCAGACAATACC	28:A>T	28	1	0.75	0.519231	0.480769	0.25	0.269231	0.375	0.49926	0.43713	4.1087	3.23529	0.954545	0	0	0	0	1	1	1	0	2	0	0	1	2	0	0	2	0	2	0	2	0	0	0	1	2	0	2	1	1	2	0	2
37431435|F|0-10:C>T-10:C>T	100059016	TGCAGAGATGCCAAATAAAGCTAACTTAACTGAGGAAGTTTGACTATGAGCAGCATGAGATCGGAAGAG	TGCAGAGATGCCAAATAAAGCTAACTTAACTGAGGAAGTTTGACTATGAGCAGCATG	10:C>T	10	1	0.634615	0.711538	0.288462	0.365385	0.346154	0.463757	0.410503	0.43713	12.6829	10.9111	1	1	2	1	1	0	2	2	1	0	1	0	2	2	0	1	1	1	0	1	2	1	1	0	2	2	2	0	0	2	2	0	0
37434086|F|0-8:A>C-8:A>C	100063191	TGCAGAAAATATTTGGACTGATTAGGCTTCATGCAGGTTAACCAATGGACACAAGGACTTGTGATGTAT	TGCAGAAAATATTTGGACTGATTAGGCTTCATGCAGGTTAACCAATGGACACAAGGACTTGTGATGTAT	8:A>C	8	1	0.519231	0.75	0.25	0.480769	0.269231	0.49926	0.375	0.43713	9.74194	5.2766	1	2	1	0	0	1	1	1	1	1	0	1	1	2	1	1	0	1	2	2	0	0	2	2	2	2	0	2	1	1	1	1	1
37435218|F|0-57:C>T-57:C>T	100065582	TGCAGAGGTTTTATTAACCCTTAGGATACATTCAATAGAGCAAATGTGTATCGTGGCCGGTTCATCGCA	TGCAGAGGTTTTATTAACCCTTAGGATACATTCAATAGAGCAAATGTGTATCGTGGCCGGTTCATCGCA	57:C>T	57	1	0.75	0.519231	0.480769	0.25	0.269231	0.375	0.49926	0.43713	9.08163	7.75	1	0	2	1	1	0	0	0	2	2	1	0	0	0	2	0	0	2	2	2	0	1	2	2	2	0	2	1	1	0	1	0	0
37436484|F|0-63:T>A-63:T>A	100067997	TGCAGCAGGAGCTCAGCTGCCCCTGCCATCTGCATGACGTATCTGGTACGTCTGATTGCGGCTTATGCA	TGCAGCAGGAGCTCAGCTGCCCCTGCCATCTGCATGACGTATCTGGTACGTCTGATTGCGGCTTATGCA	63:T>A	63	1	0.634615	0.711538	0.288462	0.365385	0.346154	0.463757	0.410503	0.43713	8.20513	7.45455	1	1	0	1	1	2	0	0	2	2	1	1	2	2	0	0	0	1	0	1	1	1	0	2	2	1	0	2	1	0	2	0	1
37437124|F|0-59:G>A-59:G>A	100069305	TGCAGCCTTAAAAAAATATAAGATACATTACATTGAAGCTTTTTTAAGTGTCTGGTGGCGATTCTTCCC	TGCAGCCTTAAAAAAATATAAGATACATTACATTGAAGCTTTTTTAAGTGTCTGGTGGCGATTCTTCCC	59:G>A	59	1	0.711538	0.634615	0.365385	0.288462	0.346154	0.410503	0.463757	0.43713	4.25	3.35897	0.95	0	0	1	2	2	0	1	0	2	0	0	2	2	1	0	2	0	2	2	0	0	0	0	0	0	1	1	1	1	2	1	1
37437746|F|0-39:A>G-39:A>G	100070627	TGCAGCTGCTCTGTATCAGGCAGTTCCTGTCTAGTGCGCACGCTGTTCCTCTGCAATTTAAAGGGCCAG	TGCAGCTGCTCTGTATCAGGCAGTTCCTGTCTAGTGCGCACGCTGTTCCTCTGCAATTTAAAGGGCCAG	39:A>G	39	1	0.75	0.519231	0.480769	0.25	0.269231	0.375	0.49926	0.43713	8.52083	7.5625	1	2	0	0	0	1	0	0	0	0	1	0	0	0	1	2	0	0	0	1	2	0	0	1	0	2	1	1	1	1	2	0	2
37438834|F|0-21:T>C-21:T>C	100073092	TGCAGGTAGGGTTATGACAAGTAGGAAAGCAGTTCCCATTGAAGGCCCTTAAGCAGTTGCATGAGATCG	TGCAGGTAGGGTTATGACAAGTAGGAAAGCAGTTCCCATTGAAGGCCCTTAAGCAGTTGCATG	21:T>C	21	1	0.711538	0.634615	0.365385	0.288462	0.346154	0.410503	0.463757	0.43713	14.1429	13.5714	1	2	1	0	1	2	1	1	1	2	0	0	2	2	0	1	1	1	0	2	0	1	2	0	2	0	0	2	0	1	0	1	0
37439950|F|0-61:A>G-61:A>G	100075251	TGCAGTCTGCACTGTTCTTACTGTTTGTAATACCAGAAAGGCAAACTGAACAGAGCCTAAGAGTGTGTT	TGCAGTCTGCACTGTTCTTACTGTTTGTAATACCAGAAAGGCAAACTGAACAGAGCCTAAGAGTGTGTT	61:A>G	61	1	0.711538	0.634615	0.365385	0.288462	0.346154	0.410503	0.463757	0.43713	18.8667	18.325	1	2	0	0	0	2	2	2	0	2	0	1	2	1	2	1	2	0	2	0	0	0	0	1	2	0	1	1	0	1	1	1	0
37440649|F|0-40:T>A-40:T>A	100076684	TGCAGTTCATATAAGTGCTTTGCCGCACACAAATCGGCCCTATAATGGTGTCTGCGCATGCGCGACCCC	TGCAGTTCATATAAGTGCTTTGCCGCACACAAATCGGCCCTATAATGGTGTCTGCGCATGCGCGACCCC	40:T>A	40	1	0.711538	0.634615	0.365385	0.288462	0.346154	0.410503	0.463757	0.43713	9.0625	9.05263	1	2	2	2	2	1	0	0	2	2	1	1	1	2	0	2	1	2	0	0	1	1	1	2	1	2	0	1	0	2	1	1	0
37440929|F|0-67:A>C-67:A>C	100077214	TGCAGTTTGTGGCTCTGTTGGGAAACTACAATTCACACTATGGTTGGAGCTGTGAATGTCCAACAACAA	TGCAGTTTGTGGCTCTGTTGGGAAACTACAATTCACACTATGGTTGGAGCTGTGAATGTCCAACAACAA	67:A>C	67	1	0.519231	0.75	0.25	0.480769	0.269231	0.49926	0.375	0.43713	24.2581	21.2653	1	0	1	0	0	1	1	1	2	1	0	0	1	1	1	0	2	2	0	1	1	0	1	2	1	2	2	2	1	2	1	0	1
37441007|F|0-12:T>C-12:T>C	100077356	TGCAGTTTTGGTTACACATTCTGTTTCTTAACCTGCCTTCTACTTTTGTGAGCAATATATAATGTTCTG	TGCAGTTTTGGTTACACATTCTGTTTCTTAACCTGCCTTCTACTTTTGTGAGCAATATATAATGTTCTG	12:T>C	12	1	0.711538	0.634615	0.365385	0.288462	0.346154	0.410503	0.463757	0.43713	24.9546	24.1905	1	1	1	1	1	0	1	2	1	2	1	0	2	0	2	1	2	1	0	2	0	1	1	0	2	0	0	0	0	0	2	0	0
37445095|F|0-59:G>T-59:G>T	100089034	TGCAGTTAAAAAATAAGAAGATTTTATGTATCAGAACAAAACCCCATCACAGGTGAAAAGTGCCTGTGG	TGCAGTTAAAAAATAAGAAGATTTTATGTATCAGAACAAAACCCCATCACAGGTGAAAAGTGCCTGTGG	59:G>T	59	1	0.634615	0.711538	0.288462	0.365385	0.346154	0.463757	0.410503	0.43713	10.0256	7.29787	1	2	1	1	1	1	1	2	1	1	2	0	1	1	2	0	1	1	0	0	0	2	2	2	0	0	1	1	1	2	1	0	2
37445457|F|0-15:C>T-15:C>T	100090303	TGCAGCTGCATCTCCCTCCACCAATCAGATATCTTAGCTCTCACAGCATGAGATCGGAAGAGCGGTTCA	TGCAGCTGCATCTCCCTCCACCAATCAGATATCTTAGCTCTCACAGCATG	15:C>T	15	1	0.519231	0.75	0.25	0.480769	0.269231	0.49926	0.375	0.43713	6.62857	6.06383	1	1	2	1	1	0	2	2	2	2	1	2	0	2	2	0	1	2	1	0	1	1	1	2	1	1	1	2	0	0	0	1	0
37446724|F|0-20:G>A-20:G>A	100095044	TGCAGGTCGGTACGATTCTGGCGATACCACATTTATATAGTTTTCGTTACGTTTTACTACTAAAAAAAA	TGCAGGTCGGTACGATTCTGGCGATACCACATTTATATAGTTTTCGTTACGTTTTACTACTAAAAAAAA	20:G>A	20	1	0.711538	0.634615	0.365385	0.288462	0.346154	0.410503	0.463757	0.43713	7.53333	7.4878	1	0	2	0	0	1	2	2	0	1	0	1	2	2	1	2	0	0	1	0	1	0	0	1	2	2	2	1	1	2	2	2	1
37409402|F|0-18:G>A-18:G>A	100015670	TGCAGGTTTTAGCAGTGTGTGGATGAGATTTGTGAAAATCTATCCTGTGTGAATTTACCCTGAAATGCA	TGCAGGTTTTAGCAGTGTGTGGATGAGATTTGTGAAAATCTATCCTGTGTGAATTTACCCTGAAATGCA	18:G>A	18	1	0.75	0.538462	0.461538	0.25	0.288462	0.375	0.497041	0.436021	10.3333	7.6875	0.954545	0	0	1	1	2	0	0	2	0	1	1	0	0	0	0	0	2	1	2	1	1	1	2	0	2	2	2	0	0	0	1	2
37411888|F|0-33:G>A-33:G>A	100020330	TGCAGACTGAAGTCACTTAACCACTGCTGGGGCGGCCGTGTGGGTGCTAGTATGGAGCAGGGGAGCAGC	TGCAGACTGAAGTCACTTAACCACTGCTGGGGCGGCCGTGTGGGTGCTAGTATGGAGCAGGGGAGCAGC	33:G>A	33	1	0.538462	0.75	0.25	0.461538	0.288462	0.497041	0.375	0.436021	5.47059	5.08	1	1	2	0	2	1	2	1	2	1	0	2	1	2	1	2	0	0	1	2	2	1	0	0	1	1	1	2	1	2	1	1	1
37414601|F|0-63:A>C-63:A>C	100025454	TGCAGATTGTTTGTGTTCTTTATTAAATATTTTAGAGACTTAAGAAATGAGTCAATAAAAGAAATTCCA	TGCAGATTGTTTGTGTTCTTTATTAAATATTTTAGAGACTTAAGAAATGAGTCAATAAAAGAAATTCCA	63:A>C	63	1	0.75	0.538462	0.461538	0.25	0.288462	0.375	0.497041	0.436021	14.08	13.8485	1	2	2	1	2	0	0	0	0	0	2	0	0	0	0	1	1	2	1	1	0	1	1	1	2	0	1	0	0	2	0	1	0
37419174|F|0-64:T>G-64:T>G	100034045	TGCAGCTACATGGAACACAGGAGACAAGTCTGGAGCCGACTCACTGACTATGTGAGACTGTAGTTGGCA	TGCAGCTACATGGAACACAGGAGACAAGTCTGGAGCCGACTCACTGACTATGTGAGACTGTAGTTGGCA	64:T>G	64	1	0.75	0.538462	0.461538	0.25	0.288462	0.375	0.497041	0.436021	15.413	6.17143	1	2	2	0	0	1	2	1	1	1	0	0	1	2	1	0	0	0	0	2	0	2	0	0	2	0	0	1	2	2	1	0	1
37422228|F|0-12:T>C-12:T>C	100039951	TGCAGGCTCCATTTCTAATTGTCAGCTTTCTCTGAGCTCAGCTCCACAGTGGGTAGGGACTAGCTGTTA	TGCAGGCTCCATTTCTAATTGTCAGCTTTCTCTGAGCTCAGCTCCACAGTGGGTAGGGACTAGCTGTTA	12:T>C	12	1	0.538462	0.75	0.25	0.461538	0.288462	0.497041	0.375	0.436021	8.46875	8.41667	1	2	1	0	0	1	1	1	2	1	0	0	1	2	1	2	1	2	0	1	0	0	0	2	1	2	2	2	1	1	1	2	2
37434937|F|0-67:T>G-67:T>G	100064951	TGCAGAGAACGTGACCGGATCTGACAAATAATAGTCTTTATAGATAAAATGGCTGACTCCCTTCATTTT	TGCAGAGAACGTGACCGGATCTGACAAATAATAGTCTTTATAGATAAAATGGCTGACTCCCTTCATTTT	67:T>G	67	1	0.75	0.538462	0.461538	0.25	0.288462	0.375	0.497041	0.436021	4.7551	3.0625	1	2	2	0	0	1	0	2	0	2	2	0	1	1	2	0	2	2	1	0	1	0	2	1	0	0	1	1	0	0	1	1	0
37441577|F|0-23:A>C-23:A>C	100078937	TGCAGGAGAAAGGGTAAGGTCCCACACTGCACCTACTGCATGAGATCGGAAGAGCGGTTCAGCAGGAAT	TGCAGGAGAAAGGGTAAGGTCCCACACTGCACCTACTGCATG	23:A>C	23	1	0.75	0.538462	0.461538	0.25	0.288462	0.375	0.497041	0.436021	7.55814	6.02632	1	2	1	0	0	1	1	1	2	0	0	0	1	2	2	1	0	2	0	2	1	0	2	0	0	2	0	0	2	0	2	0	2
37442437|F|0-42:C>A-42:C>A	100080798	TGCAGCACTGAGCGATCATAACAATAGATCACTTTGGATCTACATGTGTTTTTAGCCATCCATTTCAGT	TGCAGCACTGAGCGATCATAACAATAGATCACTTTGGATCTACATGTGTTTTTAGCCATCCATTTCAGT	42:C>A	42	1	0.461538	0.75	0.25	0.538462	0.211538	0.497041	0.375	0.436021	6.40625	6.28889	1	0	2	1	1	0	1	0	1	2	1	1	0	0	1	0	1	1	1	2	0	1	1	2	2	2	1	1	1	1	2	1	2
37444072|F|0-16:C>T-16:C>T	100085237	TGCAGTGCTTAATCAGCCCCATAAACAGTGAATAGAGCAGGCGTCAGATGGGGCCCTTCATTCTTGTGA	TGCAGTGCTTAATCAGCCCCATAAACAGTGAATAGAGCAGGCGTCAGATGGGGCCCTTCATTCTTGTGA	16:C>T	16	1	0.538462	0.75	0.25	0.461538	0.288462	0.497041	0.375	0.436021	10.75	6.40909	1	2	1	1	2	0	0	0	2	1	1	1	1	2	0	1	2	2	2	1	0	1	1	2	2	0	2	1	1	1	0	1	1
37444358|F|0-39:C>T-39:C>T	100086155	TGCAGCGCTCCCTACTATTTAAATAGATGAATCCCCATACGGCGCAATATTCCTACTTATATATACAAA	TGCAGCGCTCCCTACTATTTAAATAGATGAATCCCCATACGGCGCAATATTCCTACTTATATATACAAA	39:C>T	39	1	0.75	0.461538	0.538462	0.25	0.211538	0.375	0.497041	0.436021	7.73913	6.5	1	2	0	1	0	1	0	1	0	0	1	0	0	0	1	2	0	0	2	1	0	0	0	2	0	2	2	2	0	0	1	0	0
37444365|F|0-50:G>T-50:G>T	100086191	TGCAGCTACATGGACCATAAGAACCTGTGAACAGGAGCTGACTTCTATGGGAGAGTGTTGTGGGCATGA	TGCAGCTACATGGACCATAAGAACCTGTGAACAGGAGCTGACTTCTATGGGAGAGTGTTGTGGGCATGA	50:G>T	50	1	0.75	0.461538	0.538462	0.25	0.211538	0.375	0.497041	0.436021	10.5714	10.5556	1	2	0	1	1	0	0	0	2	2	1	1	0	0	2	1	1	2	0	1	2	1	1	0	0	0	2	0	0	1	0	2	0
37444366|F|0-68:A>C-68:A>C	100086192	TGCAGCTACATGGACCATAAGAACCTGTGAACAGGAGCTGACTTCTATGGTAGAGTGTTGTGGGCATGA	TGCAGCTACATGGACCATAAGAACCTGTGAACAGGAGCTGACTTCTATGGTAGAGTGTTGTGGGCATGA	68:A>C	68	1	0.461538	0.75	0.25	0.538462	0.211538	0.497041	0.375	0.436021	10.5556	9.97917	1	2	1	0	0	1	1	1	2	2	0	0	1	1	2	0	0	2	1	0	2	0	0	1	1	1	2	1	1	0	1	2	1
37409336|F|0-68:T>C-68:T>C	100015575	TGCAGTTACTGTGGCAGAACCTATGAGCATACTGAGCCTCATAGAACCTAAATTGTTCCTTTTGTTTTT	TGCAGTTACTGTGGCAGAACCTATGAGCATACTGAGCCTCATAGAACCTAAATTGTTCCTTTTGTTTTT	68:T>C	68	1	0.75	0.557692	0.442308	0.25	0.307692	0.375	0.493343	0.434172	28.5	28	1	2	2	1	1	0	2	0	1	0	2	1	0	0	0	1	0	1	1	0	2	2	0	2	0	2	2	2	0	0	0	1	2
37412317|F|0-9:T>A-9:T>A	100021155	TGCAGAGAGTTTCTCCAGTGGGCCCAGACATTGCATCATCTACCAAGGGGCAGCATTTACATAACTGCT	TGCAGAGAGTTTCTCCAGTGGGCCCAGACATTGCATCATCTACCAAGGGGCAGCATTTACATAACTGCT	9:T>A	9	1	0.75	0.557692	0.442308	0.25	0.307692	0.375	0.493343	0.434172	8.03922	7.64706	1	0	0	2	2	0	0	0	0	0	2	2	0	0	0	0	1	2	2	1	1	2	1	0	1	1	0	2	2	0	0	2	1
37412430|F|0-34:C>T-34:C>T	100021389	TGCAGAGATGAATCATTGCTGAAACCCCTTCATTCCCAGGAAGGTGGGTGTCTCATTGGTTGGACCCCT	TGCAGAGATGAATCATTGCTGAAACCCCTTCATTCCCAGGAAGGTGGGTGTCTCATTGGTTGGACCCCT	34:C>T	34	1	0.557692	0.75	0.25	0.442308	0.307692	0.493343	0.375	0.434172	8.27027	8.20833	1	1	2	1	1	2	2	1	0	0	1	1	2	1	2	1	2	0	1	1	0	1	1	1	1	0	1	2	1	2	0	1	2
37416419|F|0-55:T>G-55:T>G	100028755	TGCAGCAGCTGTTTGCTGACAGGAAGCTCAGTAGTTCTGTGTGTCTGGATACACATGACTCAGAACATC	TGCAGCAGCTGTTTGCTGACAGGAAGCTCAGTAGTTCTGTGTGTCTGGATACACATGACTCAGAACATC	55:T>G	55	1	0.442308	0.75	0.25	0.557692	0.192308	0.493343	0.375	0.434172	3.07143	3.0625	0.954545	1	1	1	1	0	1	1	1	2	1	0	1	0	2	1	1	1	0	1	1	1	1	0	2	1	2	0	0	2	1	1	0
37417886|F|0-36:T>C-36:T>C	100031637	TGCAGCCGAGCAGCAGCATTTCCTGATAGAATGCGGTTTCCCTTTGCCCTGTAAAACTACAAGTCCCAG	TGCAGCCGAGCAGCAGCATTTCCTGATAGAATGCGGTTTCCCTTTGCCCTGTAAAACTACAAGTCCCAG	36:T>C	36	1	0.557692	0.75	0.25	0.442308	0.307692	0.493343	0.375	0.434172	4.85714	4.58333	1	1	1	0	1	1	1	2	1	1	2	1	2	0	1	2	0	1	1	1	2	1	1	2	0	2	1	2	1	2	1	0	0
37419141|F|0-11:A>T-11:A>T	100033992	TGCAGCTACACAATATGCTGAGTAAGTTCGGTAGGCCTGCCTCACAAATTTTGTGCAGGTCTTTAACAG	TGCAGCTACACAATATGCTGAGTAAGTTCGGTAGGCCTGCCTCACAAATTTTGTGCAGGTCTTTAACAG	11:A>T	11	1	0.75	0.557692	0.442308	0.25	0.307692	0.375	0.493343	0.434172	3.51163	3.27027	0.95	0	1	1	1	0	1	2	1	2	1	0	0	0	0	2	2	1	2	1	1	2	1	0	0	2	0	0	0	0	0	1	0
37421641|F|0-62:C>T-62:C>T	100038869	TGCAGGCAAGTGCATTGCTACCGTAGACTACTGTCTATTAGATCATTCAAAGGGACTATACTCATACCC	TGCAGGCAAGTGCATTGCTACCGTAGACTACTGTCTATTAGATCATTCAAAGGGACTATACTCATACCC	62:C>T	62	1	0.75	0.557692	0.442308	0.25	0.307692	0.375	0.493343	0.434172	7.1087	7.02778	1	2	1	0	0	2	1	2	0	2	2	0	1	0	1	0	0	0	0	2	0	2	2	2	0	0	2	1	1	2	1	0	0
37423399|F|0-33:A>C-33:A>C	100042417	TGCAGGTCATCTAACTGCCCTCTTCATCAAATTAATTTTCTGGCTACATGGACTGCATATCGTCTTACA	TGCAGGTCATCTAACTGCCCTCTTCATCAAATTAATTTTCTGGCTACATGGACTGCATATCGTCTTACA	33:A>C	33	1	0.75	0.557692	0.442308	0.25	0.307692	0.375	0.493343	0.434172	11.617	9.97143	1	0	2	1	1	0	2	0	1	0	2	1	0	0	0	0	0	1	1	0	1	2	1	2	0	2	2	2	0	0	0	1	2
37427807|F|0-5:T>C-5:T>C	100050134	TGCAGTGGCACAATCTCCTTGCAGCTGCAAACTCTGTGGGAATTTAAAACTGGACATTTATAGTCAATG	TGCAGTGGCACAATCTCCTTGCAGCTGCAAACTCTGTGGGAATTTAAAACTGGACATTTATAGTCAATG	5:T>C	5	1	0.75	0.557692	0.442308	0.25	0.307692	0.375	0.493343	0.434172	8.79167	4.56757	0.954545	1	2	2	1	0	2	0	1	2	0	2	0	0	0	1	0	2	0	0	2	0	1	0	2	2	0	1	0	0	0	2	0
37428014|F|0-6:G>A-6:G>A	100050507	TGCAGTGGTGAGCATCCAATGTTTCCTCACCATCGCTAGATTTATCTCCAATGTTTTTCTATGCTTTCT	TGCAGTGGTGAGCATCCAATGTTTCCTCACCATCGCTAGATTTATCTCCAATGTTTTTCTATGCTTTCT	6:G>A	6	1	0.75	0.442308	0.557692	0.25	0.192308	0.375	0.493343	0.434172	5.31915	4.64286	0.954545	2	0	1	1	0	0	0	2	0	1	0	0	0	0	1	0	1	2	2	0	1	2	0	0	0	0	0	0	0	0	0	0
37433974|F|0-38:A>G-38:A>G	100062973	TGCAGAAAAAAATATGTGACCAGTCACTTATTAACAAGATTTTTACACAGACTATGAGCCAGAAATGGC	TGCAGAAAAAAATATGTGACCAGTCACTTATTAACAAGATTTTTACACAGACTATGAGCCAGAAATGGC	38:A>G	38	1	0.75	0.557692	0.442308	0.25	0.307692	0.375	0.493343	0.434172	8.91304	7.83333	1	0	1	1	1	2	0	2	1	2	1	0	2	0	2	2	0	1	2	1	2	1	1	0	2	0	0	0	2	0	0	2	0
37434054|F|0-52:G>A-52:G>A	100063135	TGCAGAAAATTCTGATTGAAAATCCATCTGAAGCAGGTTGTTTTGATGGCAAGCATGTGATTTTTGCAT	TGCAGAAAATTCTGATTGAAAATCCATCTGAAGCAGGTTGTTTTGATGGCAAGCATGTGATTTTTGCAT	52:G>A	52	1	0.75	0.557692	0.442308	0.25	0.307692	0.375	0.493343	0.434172	10.2766	9.94595	1	1	2	0	0	1	2	1	2	2	0	2	2	0	1	0	0	2	0	1	0	2	0	0	0	0	0	0	2	0	1	1	2
37434578|F|0-54:C>T-54:C>T	100064182	TGCAGACAAATTGAGCGCATCGTCCCATGTGTTCGGGCTATATGCGCGCTCCCGCGGTCGGGAACACAG	TGCAGACAAATTGAGCGCATCGTCCCATGTGTTCGGGCTATATGCGCGCTCCCGCGGTCGGGAACACAG	54:C>T	54	1	0.75	0.442308	0.557692	0.25	0.192308	0.375	0.493343	0.434172	9.41667	6.23333	1	0	0	0	0	2	0	2	2	0	0	0	1	0	0	0	1	1	0	0	1	0	0	0	0	1	0	2	2	2	1	0	0
37436019|F|0-56:G>A-56:G>A	100067082	TGCAGCAAACTGAGAGGTGGGCAGTCATGTGTGGCTCTTTCCGTTCACTTCAATGGGGGTTCTGAGTGC	TGCAGCAAACTGAGAGGTGGGCAGTCATGTGTGGCTCTTTCCGTTCACTTCAATGGGGGTTCTGAGTGC	56:G>A	56	1	0.75	0.557692	0.442308	0.25	0.307692	0.375	0.493343	0.434172	8.27083	7.41667	0.954545	0	1	0	0	0	2	2	0	1	0	1	1	2	2	0	0	2	2	0	0	0	1	2	0	0	0	1	1	2	2	2	1
37437589|F|0-9:T>C-9:T>C	100070286	TGCAGCTCCTTTGGAGGGGTGTCCCAGGTCTCCTGGCGGGTCATGGTTTGCGGCCCTTACCGATGACAC	TGCAGCTCCTTTGGAGGGGTGTCCCAGGTCTCCTGGCGGGTCATGGTTTGCGGCCCTTACCGATGACAC	9:T>C	9	1	0.75	0.557692	0.442308	0.25	0.307692	0.375	0.493343	0.434172	4.36735	3.85714	1	0	0	0	0	0	1	2	0	0	0	2	1	2	2	0	0	0	2	0	0	0	2	1	2	0	1	2	2	1	1	1	0
37438065|F|0-23:C>A-23:C>A	100071321	TGCAGGACAAATGTTTCTTTTTTCTCCCGTTTTAAGTGTTGACGGCTCCTACACCCATGGACAAAGCAT	TGCAGGACAAATGTTTCTTTTTTCTCCCGTTTTAAGTGTTGACGGCTCCTACACCCATGGACAAAGCAT	23:C>A	23	1	0.75	0.557692	0.442308	0.25	0.307692	0.375	0.493343	0.434172	18.3864	16.8684	1	0	1	0	0	1	1	1	2	2	0	0	1	2	2	0	2	2	0	0	0	2	1	0	1	0	0	0	2	0	2	0	2
37439841|F|0-39:C>A-39:C>A	100075046	TGCAGTCGATAGAGCTGCCAATCAGCAGCGAATCCACAGCAAAATCCATACGTGTAAGATGCAGATTTT	TGCAGTCGATAGAGCTGCCAATCAGCAGCGAATCCACAGCAAAATCCATACGTGTAAGATGCAGATTTT	39:C>A	39	1	0.557692	0.75	0.25	0.442308	0.307692	0.493343	0.375	0.434172	10.1667	8.97959	1	2	2	2	2	1	2	1	2	1	0	0	1	2	1	2	2	0	1	2	2	2	1	0	1	1	1	1	1	1	1	2	1
37441352|F|0-7:G>T-7:G>T	100078489	TGCAGATGTTGCCCCAAATCCACAGCAAAATTCGCATGTGTAATCCGCATGAGATCGGAAGAGCGGTTC	TGCAGATGTTGCCCCAAATCCACAGCAAAATTCGCATGTGTAATCCGCATG	7:G>T	7	1	0.75	0.442308	0.557692	0.25	0.192308	0.375	0.493343	0.434172	8.76087	7.51613	1	0	2	0	0	1	2	1	0	1	0	0	1	1	1	0	2	0	0	0	2	0	0	0	0	1	0	0	1	2	2	0	0
37442587|F|0-49:A>G-49:A>G	100081215	TGCAGCCTAATCAGCCTATTGGCTGATCAGGCCCTGCCTGTATTAGTGAAGTGCATGCAGTGATTGGCG	TGCAGCCTAATCAGCCTATTGGCTGATCAGGCCCTGCCTGTATTAGTGAAGTGCATGCAGTGATTGGCG	49:A>G	49	1	0.75	0.442308	0.557692	0.25	0.192308	0.375	0.493343	0.434172	4.5625	4.55556	0.954545	2	0	0	0	0	0	0	0	0	0	0	1	1	1	0	0	0	2	0	2	0	0	2	1	2	1	1	1	1	0	0	0
37444358|F|0-54:A>C-54:A>C	100086155	TGCAGCGCTCCCTACTATTTAAATAGATGAATCCCCATACGGCGCAATATTCCTACTTATATATACAAA	TGCAGCGCTCCCTACTATTTAAATAGATGAATCCCCATACGGCGCAATATTCCTACTTATATATACAAA	54:A>C	54	1	0.75	0.442308	0.557692	0.25	0.192308	0.375	0.493343	0.434172	7.73913	7.37931	1	0	0	1	0	1	0	1	0	0	1	0	0	0	1	2	0	0	2	1	0	0	0	2	0	2	2	2	0	0	1	0	0
37444359|F|0-40:A>G-40:A>G	100086156	TGCAGCGCTCCCTACTATTTAAATAGATGAATCCCCATATAGTGCAATATTCCTCCTTATATATACAAA	TGCAGCGCTCCCTACTATTTAAATAGATGAATCCCCATATAGTGCAATATTCCTCCTTATATATACAAA	40:A>G	40	1	0.75	0.442308	0.557692	0.25	0.192308	0.375	0.493343	0.434172	7.80435	7.37931	1	0	0	1	0	1	0	1	0	0	1	0	0	0	1	2	0	0	2	1	0	0	0	2	0	2	2	2	0	0	1	0	0
37413465|F|0-63:A>T-63:A>T	100023444	TGCAGATAGGAGGCTTTTCCTAAGGGAGAAGTTACTGGTTTGGCTTAACATTCCTGGACATGTATTAAG	TGCAGATAGGAGGCTTTTCCTAAGGGAGAAGTTACTGGTTTGGCTTAACATTCCTGGACATGTATTAAG	63:A>T	63	1	0.615385	0.730769	0.269231	0.384615	0.346154	0.473373	0.393491	0.433432	5.175	4.6383	1	0	2	1	1	0	2	2	1	0	1	1	0	1	2	0	0	1	2	2	0	0	2	1	1	1	1	1	2	0	0	1	2
37413838|F|0-42:C>T-42:C>T	100024131	TGCAGATCTGGATGCAGATTAGCCCCATTGAATATGCCTAATCCGCTACCTGTCTGCCGATATGGTTCC	TGCAGATCTGGATGCAGATTAGCCCCATTGAATATGCCTAATCCGCTACCTGTCTGCCGATATGGTTCC	42:C>T	42	1	0.730769	0.615385	0.384615	0.269231	0.346154	0.393491	0.473373	0.433432	10.6591	9.90244	1	1	2	0	0	2	1	1	1	2	0	1	0	0	0	1	0	1	2	0	2	1	0	2	2	0	2	2	2	0	2	0	2
37417385|F|0-21:T>C-21:T>C	100030564	TGCAGCCAATCACAGGCTTAATCATCACTGGAGGAGGGTGAGGAAAGCCTTGTCATATACGAATGTCTG	TGCAGCCAATCACAGGCTTAATCATCACTGGAGGAGGGTGAGGAAAGCCTTGTCATATACGAATGTCTG	21:T>C	21	1	0.730769	0.615385	0.384615	0.269231	0.346154	0.393491	0.473373	0.433432	10.3043	7.72973	0.954545	1	2	1	1	0	2	0	1	0	2	2	0	2	0	2	0	1	2	2	1	2	1	0	0	2	2	2	0	0	2	1	0
37420218|F|0-25:G>T-25:G>T	100035951	TGCAGCTGTGGATTAGACAACTGTTGGCGTTGTTCAATATTACAAATCAAATAATGGATTACATGATTT	TGCAGCTGTGGATTAGACAACTGTTGGCGTTGTTCAATATTACAAATCAAATAATGGATTACATGATTT	25:G>T	25	1	0.615385	0.730769	0.269231	0.384615	0.346154	0.473373	0.393491	0.433432	7.1	4.36957	1	1	0	1	1	2	0	0	2	1	0	1	0	2	2	1	2	2	1	0	1	0	2	1	2	0	2	2	1	1	0	1	1
37420661|F|0-5:T>C-5:T>C	100036753	TGCAGTTTTTCAGTTTTGCTTTGTAGACTGGGAGGCCACCCTTTTAGTCATATGGTTGGGGTTCTCAAA	TGCAGTTTTTCAGTTTTGCTTTGTAGACTGGGAGGCCACCCTTTTAGTCATATGGTTGGGGTTCTCAAA	5:T>C	5	1	0.615385	0.730769	0.269231	0.384615	0.346154	0.473373	0.393491	0.433432	26.7949	18.7826	1	2	1	1	1	0	1	2	1	2	1	1	2	0	2	1	2	1	1	0	2	1	1	2	0	2	2	2	0	0	2	1	2
37425373|F|0-44:T>C-44:T>C	100045916	TGCAGTATATAGTACAAGCGATCATGTAATCGCATGTTCAAGTCTCCTATGGGGAGTAAAAATGACAAT	TGCAGTATATAGTACAAGCGATCATGTAATCGCATGTTCAAGTCTCCTATGGGGAGTAAAAATGACAAT	44:T>C	44	1	0.615385	0.730769	0.269231	0.384615	0.346154	0.473373	0.393491	0.433432	3.23077	3.14894	0.954545	1	0	2	1	1	0	2	2	0	1	0	2	0	1	1	1	2	0	1	2	0	0	1	2	2	1	1	1	1	2	0	0
37427089|F|0-10:C>A-10:C>A	100048912	TGCAGTGACCCCGTACATTTACGGTTGGGTGTAATGCAATACTGTAGCTAGGGCTTGACAGAGCATGAG	TGCAGTGACCCCGTACATTTACGGTTGGGTGTAATGCAATACTGTAGCTAGGGCTTGACAGAGCATGAG	10:C>A	10	1	0.730769	0.615385	0.384615	0.269231	0.346154	0.393491	0.473373	0.433432	7.56522	7.30769	1	0	1	1	0	0	1	2	1	2	2	0	0	0	2	0	1	2	0	2	0	2	2	0	1	2	0	0	0	1	0	1	0
37427458|F|0-50:A>T-50:A>T	100049571	TGCAGTGCCACTCTTGGATGGTCCATGATATGTAGAGACAGCTTGTGCACAGCCCATTGCCCATTGTTT	TGCAGTGCCACTCTTGGATGGTCCATGATATGTAGAGACAGCTTGTGCACAGCCCATTGCCCATTGTTT	50:A>T	50	1	0.730769	0.615385	0.384615	0.269231	0.346154	0.393491	0.473373	0.433432	4.33333	4.25714	1	0	0	2	1	0	0	0	0	0	1	1	0	0	2	0	1	0	1	2	0	1	0	1	2	2	1	2	2	0	2	2	2
37429227|F|0-39:T>C-39:T>C	100052630	TGCAGTTCTTATTTTCTACCCACCCTCCTAATTTCTTTTTGCCCCTTGCAGTGAAGAGCCGGAAGCCGT	TGCAGTTCTTATTTTCTACCCACCCTCCTAATTTCTTTTTGCCCCTTGCAGTGAAGAGCCGGAAGCCGT	39:T>C	39	1	0.730769	0.615385	0.384615	0.269231	0.346154	0.393491	0.473373	0.433432	3.88636	3.51282	0.954545	1	2	0	0	1	2	1	0	2	0	2	2	0	0	2	0	0	2	0	2	2	0	1	1	1	2	2	1	2	2	0	0
37434162|F|0-26:G>T-26:G>T	100063347	TGCAGAAATTTAATGCTATTTACCATGAACTGATGTAGTTGCATGGCAAGTACAGGTGAAGCGCTGCAT	TGCAGAAATTTAATGCTATTTACCATGAACTGATGTAGTTGCATGGCAAGTACAGGTGAAGCGCTGCAT	26:G>T	26	1	0.730769	0.615385	0.384615	0.269231	0.346154	0.393491	0.473373	0.433432	10.3404	8.67568	1	0	0	0	0	1	0	0	0	2	2	2	0	2	2	1	2	0	1	0	2	0	2	1	1	2	2	1	1	0	0	2	1
37435621|F|0-12:A>G-12:A>G	100066346	TGCAGATGGCACAGGCTCAGCTCTGAGCTTGTCATCCCCCTGACATAACTGTATGTAAGATTGCTGCAA	TGCAGATGGCACAGGCTCAGCTCTGAGCTTGTCATCCCCCTGACATAACTGTATGTAAGATTGCTGCAA	12:A>G	12	1	0.730769	0.615385	0.384615	0.269231	0.346154	0.393491	0.473373	0.433432	7.13333	6.39024	0.954545	2	1	2	2	2	1	0	1	1	0	0	1	2	1	0	2	1	2	1	2	1	2	0	0	2	2	0	0	2	2	0	2
37436367|F|0-37:T>C-37:T>C	100067777	TGCAGCAGAGAACATTTTACTTTTCTCCGCTTCACTCTACTCTGCCTATTTACATAGAGCATGAGATCG	TGCAGCAGAGAACATTTTACTTTTCTCCGCTTCACTCTACTCTGCCTATTTACATAGAGCATG	37:T>C	37	1	0.615385	0.730769	0.269231	0.384615	0.346154	0.473373	0.393491	0.433432	8.48718	6.97826	1	0	2	1	1	0	1	1	2	0	2	2	1	1	0	2	2	2	2	1	1	2	0	2	0	1	2	0	0	2	2	1	2
37436438|F|0-29:T>C-29:T>C	100067917	TGCAGCAGCGGCAGAGGCAGCAGGCCTAGTGCTTGAGGATGCTTCTGAGGAACCAAGGCTAAGCAAGGA	TGCAGCAGCGGCAGAGGCAGCAGGCCTAGTGCTTGAGGATGCTTCTGAGGAACCAAGGCTAAGCAAGGA	29:T>C	29	1	0.615385	0.730769	0.269231	0.384615	0.346154	0.473373	0.393491	0.433432	5.26829	5.19149	1	0	1	2	2	2	2	0	2	1	1	2	1	1	0	2	0	1	1	0	1	0	2	1	2	2	1	1	1	2	1	2	1
37437789|F|0-44:T>G-44:T>G	100070726	TGCAGCTGTCACTGGAGTTAAAATAATTTAGTAGCGCTAGAAAATGTTTAATAGCCCTAGCCTCACACT	TGCAGCTGTCACTGGAGTTAAAATAATTTAGTAGCGCTAGAAAATGTTTAATAGCCCTAGCCTCACACT	44:T>G	44	1	0.730769	0.615385	0.384615	0.269231	0.346154	0.393491	0.473373	0.433432	14.9348	12	1	1	1	1	2	1	1	0	2	1	2	0	1	1	0	2	2	2	0	2	0	2	0	2	0	0	1	2	1	2	1	2	0
37438170|F|0-46:A>C-46:A>C	100071545	TGCAGGAGGAAGCTGGGCATGATTAGGTGTACTTGGGCATGGTTAGAGGACTGGCCTCTGTAAGCAGAA	TGCAGGAGGAAGCTGGGCATGATTAGGTGTACTTGGGCATGGTTAGAGGACTGGCCTCTGTAAGCAGAA	46:A>C	46	1	0.730769	0.615385	0.384615	0.269231	0.346154	0.393491	0.473373	0.433432	6.55319	5.02703	0.909091	1	0	2	2	1	0	1	0	1	1	0	1	2	2	2	0	0	1	2	0	1	2	1	0	0	1	2	0	2	2	1	0
37438194|F|0-20:T>C-20:T>C	100071601	TGCAGGAGTCAGTCGGGTGCTGTGCATCCGCAGTGATGGCATCTCATGATGATTCTGGCATGACTAGAG	TGCAGGAGTCAGTCGGGTGCTGTGCATCCGCAGTGATGGCATCTCATGATGATTCTGGCATGACTAGAG	20:T>C	20	1	0.615385	0.730769	0.269231	0.384615	0.346154	0.473373	0.393491	0.433432	5.75	5.71111	0.909091	0	2	1	2	0	2	2	1	0	1	2	2	1	0	1	2	1	2	1	1	2	0	2	0	1	1	0	0	2	2	1	2
37438899|F|0-13:C>A-13:C>A	100073234	TGCAGGTCCTTAGCCTTATAAGAAGACATAATAAACTATCTTACTACACAAATGAATACTTAACTGCAT	TGCAGGTCCTTAGCCTTATAAGAAGACATAATAAACTATCTTACTACACAAATGAATACTTAACTGCAT	13:C>A	13	1	0.730769	0.615385	0.384615	0.269231	0.346154	0.393491	0.473373	0.433432	13.7174	12.4103	1	0	2	0	0	2	0	1	0	2	2	1	0	0	2	0	2	0	2	2	1	2	2	1	0	1	1	0	0	1	2	1	1
37441871|F|0-19:A>G-19:A>G	100079489	TGCAGCTTCTCCCAGTCCCAGTCCGTCACTGTAAAAGGGAGCTGCCGAGCATGAGATCGGAAGAGCGGT	TGCAGCTTCTCCCAGTCCCAGTCCGTCACTGTAAAAGGGAGCTGCCGAGCATG	19:A>G	19	1	0.730769	0.615385	0.384615	0.269231	0.346154	0.393491	0.473373	0.433432	7.08696	5.51282	1	1	0	1	2	2	0	1	2	2	1	0	0	0	2	1	2	2	0	1	0	2	2	0	2	2	0	0	0	2	2	0	2
37442033|F|0-32:A>G-32:A>G	100079883	TGCAGACAATGTCTACTTTTAAATCATCTTGTATCCTAAATCTTTAGATTATCAAAGAGTAAAACTTGT	TGCAGACAATGTCTACTTTTAAATCATCTTGTATCCTAAATCTTTAGATTATCAAAGAGTAAAACTTGT	32:A>G	32	1	0.730769	0.615385	0.384615	0.269231	0.346154	0.393491	0.473373	0.433432	24.8542	22	1	2	2	2	2	2	1	0	0	0	1	0	0	0	2	2	2	0	1	2	1	1	0	2	1	1	0	2	2	2	0	1	0
37442508|F|0-49:C>A-49:C>A	100080996	TGCAGCATGTAAGACAATATACCAATCTTCCATAGTTTACATTCGTGAACATTCCTCTAATCTGCACAT	TGCAGCATGTAAGACAATATACCAATCTTCCATAGTTTACATTCGTGAACATTCCTCTAATCTGCACAT	49:C>A	49	1	0.615385	0.730769	0.269231	0.384615	0.346154	0.473373	0.393491	0.433432	13.359	13.0833	1	1	2	2	0	0	2	1	2	0	2	0	0	0	2	1	0	2	1	1	1	1	0	2	1	1	0	2	0	2	0	2	1
37443145|F|0-65:C>T-65:C>T	100082568	TGCAGTATGTAGGGAACACATCAAAGAAGTTGAAATGCCGTATACGTAGGCATCTATCTGATGTTCCGC	TGCAGTATGTAGGGAACACATCAAAGAAGTTGAAATGCCGTATACGTAGGCATCTATCTGATGTTCCGC	65:C>T	65	1	0.730769	0.615385	0.384615	0.269231	0.346154	0.393491	0.473373	0.433432	21.5111	15.5385	1	0	0	0	0	1	0	2	0	2	0	2	2	1	2	0	2	0	0	1	2	0	0	2	1	2	2	2	1	1	2	0	2
37443167|F|0-36:C>G-36:C>G	100082614	TGCAGTCAATAGTGATTGTGGCATCTAGGTCGTTGACAGAGGGAGGGGGCTCACTATATCACTCTTTGG	TGCAGTCAATAGTGATTGTGGCATCTAGGTCGTTGACAGAGGGAGGGGGCTCACTATATCACTCTTTGG	36:C>G	36	1	0.730769	0.615385	0.384615	0.269231	0.346154	0.393491	0.473373	0.433432	25.0213	21.8571	1	0	0	1	0	0	0	0	1	2	1	1	0	0	2	0	1	0	1	0	0	2	0	1	2	2	1	2	2	1	2	2	2
37444362|F|0-16:G>A-16:G>A	100086177	TGCAGCGTGGCTGCACGCACTGTCTCCACACTATCTGGAAAGCACACACTGAGCAAAGCCCCTCCCACC	TGCAGCGTGGCTGCACGCACTGTCTCCACACTATCTGGAAAGCACACACTGAGCAAAGCCCCTCCCACC	16:G>A	16	1	0.615385	0.730769	0.269231	0.384615	0.346154	0.473373	0.393491	0.433432	4.425	4	0.954545	2	1	0	2	0	1	0	1	2	2	1	1	1	0	2	2	1	1	0	2	1	1	2	2	2	2	0	0	1	2	1	1
37444497|F|0-5:A>G-5:A>G	100086651	TGCAGAGAGACATTGCGGGCGGTATTAGATGCCGGCATGAGATCGGAAGAGCGGTTCAGCAGGAATGCC	TGCAGAGAGACATTGCGGGCGGTATTAGATGCCGGCATG	5:A>G	5	1	0.730769	0.615385	0.384615	0.269231	0.346154	0.393491	0.473373	0.433432	8.23404	3.72222	0.95	0	2	2	0	2	0	0	0	1	1	1	2	1	1	0	2	0	1	2	0	0	2	1	2	2	1	2	0	0	2	2	1
37444978|F|0-32:T>A-32:T>A	100088522	TGCAGCACGTGATTGACTGGAAGATTCGGCCGTTTATCAGGAACATTTTACTTTTAAAACATCTGTATT	TGCAGCACGTGATTGACTGGAAGATTCGGCCGTTTATCAGGAACATTTTACTTTTAAAACATCTGTATT	32:T>A	32	1	0.730769	0.384615	0.615385	0.269231	0.115385	0.393491	0.473373	0.433432	14.4375	9.34615	1	0	0	0	2	0	1	0	0	1	0	0	1	0	0	0	0	0	0	2	0	1	1	0	1	2	0	0	1	0	0	0	1
37411570|F|0-62:A>C-62:A>C	100019719	TGCAGACCATATTACAAGTAATTACAGTACAGTTACATCCAGTCACTGACAGGTGTCGTCTTATCTGAT	TGCAGACCATATTACAAGTAATTACAGTACAGTTACATCCAGTCACTGACAGGTGTCGTCTTATCTGAT	62:A>C	62	1	0.673077	0.692308	0.307692	0.326923	0.365385	0.440089	0.426036	0.433062	3.17073	2.95556	0.954545	2	2	2	2	1	1	1	0	1	0	0	1	1	1	2	1	0	2	0	2	2	0	2	1	0	2	0	2	1	1	2	0
37411922|F|0-7:G>T-7:G>T	100020413	TGCAGACGGGGAAAGGGATGGTCAACCATATATTAAGAAAAGGTATGTAACGCTAGTAAACTGTGTATA	TGCAGACGGGGAAAGGGATGGTCAACCATATATTAAGAAAAGGTATGTAACGCTAGTAAACTGTGTATA	7:G>T	7	1	0.673077	0.692308	0.307692	0.326923	0.365385	0.440089	0.426036	0.433062	6.83721	5.53333	1	2	2	1	1	1	0	2	1	1	0	1	0	2	1	2	1	1	0	1	2	2	2	0	2	1	0	2	2	0	0	0	1
37417884|F|0-22:A>G-22:A>G	100031632	TGCAGCCGAGCAGCAGCATTACATGTTTGAAAGTTGTTTCCCTTTGCCCTGTAAAACTACCAAGATCCT	TGCAGCCGAGCAGCAGCATTACATGTTTGAAAGTTGTTTCCCTTTGCCCTGTAAAACTACCAAGATCCT	22:A>G	22	1	0.673077	0.692308	0.307692	0.326923	0.365385	0.440089	0.426036	0.433062	5.83333	5.42553	1	0	2	1	1	1	2	2	2	1	2	1	2	2	1	0	0	2	1	0	2	0	0	1	1	2	2	1	1	2	0	2	1
37424544|F|0-51:A>T-51:A>T	100044477	TGCAGTAATGGGCCGCTTTGCCCAATAATAAGCCATTAATATCATATTTTTAAAAAAATCAATAAGCTA	TGCAGTAATGGGCCGCTTTGCCCAATAATAAGCCATTAATATCATATTTTTAAAAAAATCAATAAGCTA	51:A>T	51	1	0.692308	0.673077	0.326923	0.307692	0.365385	0.426036	0.440089	0.433062	3.62222	3.60976	0.954545	0	0	0	2	0	0	2	0	1	0	2	2	0	0	0	0	2	2	2	1	2	2	1	1	1	2	1	2	1	0	1	1
37427258|F|0-19:G>A-19:G>A	100049206	TGCAGTGATGCCAAAAGACGTAGGCATACATAGAGCATGGTGAGTCCCACAGCAAAGATAAAAAATAGG	TGCAGTGATGCCAAAAGACGTAGGCATACATAGAGCATGGTGAGTCCCACAGCAAAGATAAAAAATAGG	19:G>A	19	1	0.692308	0.673077	0.326923	0.307692	0.365385	0.426036	0.440089	0.433062	9.04651	7.90698	1	0	2	0	0	2	0	1	0	1	2	2	1	1	2	0	1	0	2	2	1	0	2	1	2	2	1	1	2	0	2	2	2
37427519|F|0-6:A>G-6:A>G	100049678	TGCAGTACCTGTAGATGATGCCGCGTGGGACTGAGCTCTGCTGGGAGCAGCTTCTCCCAGCACAGGCCC	TGCAGTACCTGTAGATGATGCCGCGTGGGACTGAGCTCTGCTGGGAGCAGCTTCTCCCAGCACAGGCCC	6:A>G	6	1	0.692308	0.673077	0.326923	0.307692	0.365385	0.426036	0.440089	0.433062	6.17778	4.46341	0.954545	2	0	1	1	0	0	0	2	0	2	1	0	2	0	0	2	1	0	1	1	2	0	2	1	1	0	2	2	0	0	2	1
37428946|F|0-54:A>G-54:A>G	100052136	TGCAGTTCAGCACCATGGACAGCAGCAATGAGGAAAAGTCAATTGTCAGGACAGAAAGAGGCGGTTGTC	TGCAGTTCAGCACCATGGACAGCAGCAATGAGGAAAAGTCAATTGTCAGGACAGAAAGAGGCGGTTGTC	54:A>G	54	1	0.692308	0.673077	0.326923	0.307692	0.365385	0.426036	0.440089	0.433062	10.5682	10.5581	1	0	2	0	0	0	1	2	0	0	1	2	1	2	0	0	0	0	1	0	2	2	2	1	2	0	1	2	2	1	1	1	0
37429778|F|0-36:T>A-36:T>A	100053555	TGCAGTTTGAAGGTTTAATTTAACAATGTGATCTTTTTTTTCTATTTTAAAAAATCTGGATCATGAAAT	TGCAGTTTGAAGGTTTAATTTAACAATGTGATCTTTTTTTTCTATTTTAAAAAATCTGGATCATG	36:T>A	36	1	0.692308	0.673077	0.326923	0.307692	0.365385	0.426036	0.440089	0.433062	3.40909	3.34884	0.909091	0	0	2	1	0	0	1	2	0	1	0	0	1	2	0	1	0	2	2	0	2	1	2	1	2	2	1	0	2	0	2	0
37431188|F|0-32:T>G-32:T>G	100058640	TGCAGAACTACAATTCCCAGAATGCCCTGGCATCCACTAGCTATCATAGCATGAGATCGGAAGAGCGGT	TGCAGAACTACAATTCCCAGAATGCCCTGGCATCCACTAGCTATCATAGCATG	32:T>G	32	1	0.692308	0.673077	0.326923	0.307692	0.365385	0.426036	0.440089	0.433062	13	12.2857	1	2	2	0	0	1	2	1	0	1	1	0	2	1	2	1	0	0	2	0	0	2	2	1	1	0	0	2	2	0	1	1	0
37432528|F|0-23:T>G-23:T>G	100060692	TGCAGCTTTCCATTTAAAAGATGTAAAAAATAACGTAGCATGAGATCGGAAGAGCGGTTCAGCAGGAAT	TGCAGCTTTCCATTTAAAAGATGTAAAAAATAACGTAGCATG	23:T>G	23	1	0.692308	0.673077	0.326923	0.307692	0.365385	0.426036	0.440089	0.433062	20.4186	19.8636	1	1	2	1	1	1	2	2	0	2	1	0	2	0	1	2	0	0	0	2	2	0	2	2	0	2	2	1	1	0	1	0	1
37432834|F|0-42:T>A-42:T>A	100061235	TGCAGGGTGATCTGTAGCATTACATGGTAGACATTCATATGTTTAATACATATGCATGAGATCGGAAGA	TGCAGGGTGATCTGTAGCATTACATGGTAGACATTCATATGTTTAATACATATGCATG	42:T>A	42	1	0.692308	0.673077	0.326923	0.307692	0.365385	0.426036	0.440089	0.433062	6.04545	4.30233	0.954545	1	1	2	1	2	1	0	1	0	2	2	0	2	2	1	0	1	1	1	0	1	1	0	0	0	2	2	2	2	0	2	2
37435457|F|0-5:A>G-5:A>G	100066044	TGCAGATCACATGCCGTACATTTAACACATTATATTTCCTAGCGGGCTGCCACCACAATGTATTTATCG	TGCAGATCACATGCCGTACATTTAACACATTATATTTCCTAGCGGGCTGCCACCACAATGTATTTATCG	5:A>G	5	1	0.692308	0.673077	0.326923	0.307692	0.365385	0.426036	0.440089	0.433062	35.7391	34.0889	1	2	2	2	2	2	1	2	2	2	1	0	2	2	2	1	2	0	1	0	0	1	2	1	0	0	1	2	0	1	1	1	0
37436782|F|0-40:C>T-40:C>T	100068605	TGCAGCCACAACTAGAAGGAGCTTACGTGCTTGTTTCATACAGTTTATACACCAAACTCAACAAAATAG	TGCAGCCACAACTAGAAGGAGCTTACGTGCTTGTTTCATACAGTTTATACACCAAACTCAACAAAATAG	40:C>T	40	1	0.692308	0.673077	0.326923	0.307692	0.365385	0.426036	0.440089	0.433062	20.7954	18.2889	1	1	0	2	1	2	2	1	1	2	0	2	2	1	1	0	2	0	1	0	0	1	2	2	2	0	2	0	0	1	2	1	2
37437405|F|0-32:G>A-32:G>A	100069905	TGCAGCTAAGCGACAGAATTTTCGGTCTAAACGATGTTTTCCTTTGCCCTGTAAAACTACAAGTCCTAG	TGCAGCTAAGCGACAGAATTTTCGGTCTAAACGATGTTTTCCTTTGCCCTGTAAAACTACAAGTCCTAG	32:G>A	32	1	0.692308	0.673077	0.326923	0.307692	0.365385	0.426036	0.440089	0.433062	7.4	7.25581	1	2	0	0	0	1	2	1	2	1	2	0	1	2	1	2	0	2	1	0	0	2	2	1	0	0	1	2	0	1	1	1	0
37437938|F|0-52:A>G-52:A>G	100071023	TGCAGCTTTAACTGCCACTGAACCCAGCATACCCATGCATTCTTTATAGCGTAGGCTGTCTTAAAGGGG	TGCAGCTTTAACTGCCACTGAACCCAGCATACCCATGCATTCTTTATAGCGTAGGCTGTCTTAAAGGGG	52:A>G	52	1	0.673077	0.692308	0.307692	0.326923	0.365385	0.440089	0.426036	0.433062	13.1957	12.2051	1	1	0	0	2	0	0	0	2	1	2	2	0	2	2	2	2	2	1	1	0	0	2	1	1	0	1	1	2	1	2	1	2
37438509|F|0-61:A>G-61:A>G	100072240	TGCAGGCTATGTCTGAAGGGGGCAAAAGAAACACGTTGGTCCCTCAAGTTACAATGACCTCAGGATACA	TGCAGGCTATGTCTGAAGGGGGCAAAAGAAACACGTTGGTCCCTCAAGTTACAATGACCTCAGGATACA	61:A>G	61	1	0.673077	0.692308	0.307692	0.326923	0.365385	0.440089	0.426036	0.433062	8.13953	7.4	0.954545	0	2	2	2	1	2	2	0	1	2	1	2	2	1	0	0	0	1	0	1	0	0	2	2	2	2	1	1	0	2	1	1
37438818|F|0-68:G>A-68:G>A	100073050	TGCAGGTACTCACTACCTGCGATGTCGTCAAATCCATGCCGACATCACTAGTAGCGGGACATCGGGCCG	TGCAGGTACTCACTACCTGCGATGTCGTCAAATCCATGCCGACATCACTAGTAGCGGGACATCGGGCCG	68:G>A	68	1	0.673077	0.692308	0.307692	0.326923	0.365385	0.440089	0.426036	0.433062	26.907	25.1111	1	0	0	0	2	2	2	2	1	1	2	0	0	2	1	0	1	1	2	0	1	1	1	1	2	2	1	2	2	0	2	2	0
37439384|F|0-11:G>A-11:G>A	100074110	TGCAGTACTTGGTCTGATAAATCCACCCCTCCAATGTACTTATTGGCTTAGGGGTTTTCGATAGTGGTA	TGCAGTACTTGGTCTGATAAATCCACCCCTCCAATGTACTTATTGGCTTAGGGGTTTTCGATAGTGGTA	11:G>A	11	1	0.673077	0.692308	0.307692	0.326923	0.365385	0.440089	0.426036	0.433062	4.59091	4.07143	1	0	0	0	0	1	2	2	1	2	1	2	1	2	2	0	1	2	1	0	2	0	0	1	2	0	2	2	0	2	1	1	2
37439555|F|0-27:G>T-27:G>T	100074481	TGCAGTATGTCAACAGTATTGCACCAGGATTACTGATCAGTAATACCGATAGGCTGTCTTCGAGGAAGA	TGCAGTATGTCAACAGTATTGCACCAGGATTACTGATCAGTAATACCGATAGGCTGTCTTCGAGGAAGA	27:G>T	27	1	0.692308	0.673077	0.326923	0.307692	0.365385	0.426036	0.440089	0.433062	19.3256	16.7619	1	2	0	0	0	1	0	2	0	1	1	2	2	2	1	2	1	0	2	0	1	0	0	2	2	1	2	2	2	0	1	2	2
37446715|F|0-42:C>T-42:C>T	100095023	TGCAGGAGACAGAGTGGGAAGACGACTACCTGCTGCTTCCTACAGTGTTACGATCTGGGCTCCAGCATG	TGCAGGAGACAGAGTGGGAAGACGACTACCTGCTGCTTCCTACAGTGTTACGATCTGGGCTCCAGCATG	42:C>T	42	1	0.692308	0.673077	0.326923	0.307692	0.365385	0.426036	0.440089	0.433062	7.48936	5.88095	1	1	0	0	0	2	0	2	1	2	2	0	0	1	0	1	1	2	1	1	2	0	2	2	1	0	1	2	2	0	2	2	2
14649332|F|0-9:T>C-9:T>C	14649332	TGCAGGCATTGCCTCTCAGTAGAAGCATGAGATCGGAAGAGCGGTTCAGCAGGAATGCCGAGACCGATC	TGCAGGCATTGCCTCTCAGTAGAAGCATG	9:T>C	9	1	0.75	0.576923	0.423077	0.25	0.326923	0.375	0.488166	0.431583	4.15556	4.1	1	0	1	0	0	1	1	2	2	1	0	0	2	1	1	0	0	2	0	2	2	0	0	0	2	0	0	2	1	2	2	2	2
37410039|F|0-20:A>G-20:A>G	100016840	TGCAGAACAGAAAAACAGTTACAGTTGCTTCTAAACTCTCACTCTCCATCCCTTAGATAAGGTTGTGCC	TGCAGAACAGAAAAACAGTTACAGTTGCTTCTAAACTCTCACTCTCCATCCCTTAGATAAGGTTGTGCC	20:A>G	20	1	0.653846	0.711538	0.288462	0.346154	0.365385	0.452663	0.410503	0.431583	4.44444	3.7234	1	2	1	1	1	1	1	1	2	2	2	0	1	2	2	2	2	1	0	2	0	1	1	0	0	2	0	0	2	0	2	1	2
37410494|F|0-14:T>C-14:T>C	100017700	TGCAGAAGTCAATTTACCCTGCACTGTGGATGTTTACTCAATATGCTCAGTAAAAGACATGAACAGCAT	TGCAGAAGTCAATTTACCCTGCACTGTGGATGTTTACTCAATATGCTCAGTAAAAGACATGAACAGCAT	14:T>C	14	1	0.711538	0.653846	0.346154	0.288462	0.365385	0.410503	0.452663	0.431583	4	3.53488	0.954545	2	0	1	2	2	2	2	2	0	1	2	2	2	0	1	0	2	1	0	1	2	0	2	0	2	2	2	0	1	0	1	1
37410858|F|0-15:A>T-15:A>T	100018356	TGCAGAATCTAAAACAAATCCATATCAAAGCACCCCCCCTTCCTTTTCTCAGTGCAAGAGATAGCAGCA	TGCAGAATCTAAAACAAATCCATATCAAAGCACCCCCCCTTCCTTTTCTCAGTGCAAGAGATAGCAGCA	15:A>T	15	1	0.75	0.576923	0.423077	0.25	0.326923	0.375	0.488166	0.431583	9.72917	9.47059	1	2	0	1	1	0	0	0	0	0	1	0	0	2	0	0	2	0	2	2	1	2	1	2	1	1	1	2	0	2	0	0	0
37411413|F|0-9:A>G-9:A>G	100019435	TGCAGACATAGTGGCAATAAGTAAAGGCCGTGATAGTAAAGAAGTGCACCATTACCATTGCCTTGTGTG	TGCAGACATAGTGGCAATAAGTAAAGGCCGTGATAGTAAAGAAGTGCACCATTACCATTGCCTTGTGTG	9:A>G	9	1	0.75	0.576923	0.423077	0.25	0.326923	0.375	0.488166	0.431583	14.9787	13.1579	1	1	2	0	2	1	2	2	0	1	0	2	2	0	1	0	2	0	2	0	0	2	1	2	1	0	2	1	1	0	2	0	2
37412237|F|0-37:C>A-37:C>A	100021005	TGCAGAGACAAGTAATGGCTGGAAGAAGCTTTTATGGCCATCTGGGCAGAATAGACAAGAACAGAAAAG	TGCAGAGACAAGTAATGGCTGGAAGAAGCTTTTATGGCCATCTGGGCAGAATAGACAAGAACAGAAAAG	37:C>A	37	1	0.653846	0.711538	0.288462	0.346154	0.365385	0.452663	0.410503	0.431583	7.86364	6.36585	1	2	0	1	2	0	0	0	2	2	1	1	0	0	2	2	1	0	1	2	0	2	0	1	1	2	1	1	2	2	2	1	2
37413080|F|0-37:G>T-37:G>T	100022729	TGCAGAGTCCACCATGTCTGAACTCACCCATACACCTGTGTGACTTGCAGCTGTCGGGGAGCCCTGGCC	TGCAGAGTCCACCATGTCTGAACTCACCCATACACCTGTGTGACTTGCAGCTGTCGGGGAGCCCTGGCC	37:G>T	37	1	0.711538	0.653846	0.346154	0.288462	0.365385	0.410503	0.452663	0.431583	7.34043	5.30952	1	0	2	0	0	2	2	2	2	2	2	1	1	0	1	2	0	1	1	2	0	0	1	0	0	1	2	1	1	0	1	2	2
37416752|F|0-62:C>A-62:C>A	100029385	TGCAGCATATATATATGACAGACTGTACCCAGCACTCAAGACAAGTTTCATGGACTTTTGCTCATTTTA	TGCAGCATATATATATGACAGACTGTACCCAGCACTCAAGACAAGTTTCATGGACTTTTGCTCATTTTA	62:C>A	62	1	0.75	0.576923	0.423077	0.25	0.326923	0.375	0.488166	0.431583	6.25	5.13514	0.954545	1	0	2	2	2	2	1	2	0	0	1	0	0	2	1	2	0	0	1	0	1	2	0	2	2	0	0	0	2	2	0	2
37420988|F|0-30:T>C-30:T>C	100037455	TGCAGGACAAATGTAGTATTACATGGAAACTATTCAGGTAAATGGCTGTCCATGTTATAAATGGATGGG	TGCAGGACAAATGTAGTATTACATGGAAACTATTCAGGTAAATGGCTGTCCATGTTATAAATGGATGGG	30:T>C	30	1	0.711538	0.653846	0.346154	0.288462	0.365385	0.410503	0.452663	0.431583	13.5	13.075	1	0	0	0	0	1	0	1	0	1	0	2	2	2	2	2	1	2	0	0	0	0	0	2	0	2	0	2	1	2	1	2	2
37421079|F|0-41:T>G-41:T>G	100037645	TGCAGGACCTCTGTCGGGCAAGAGAGAATGAGTGGACACTATAGCTACGTTAATGGCAAAGCTGACTCA	TGCAGGACCTCTGTCGGGCAAGAGAGAATGAGTGGACACTATAGCTACGTTAATGGCAAAGCTGACTCA	41:T>G	41	1	0.653846	0.711538	0.288462	0.346154	0.365385	0.452663	0.410503	0.431583	3.83721	3.54545	1	1	2	1	1	0	2	2	1	0	1	0	0	2	0	1	1	2	2	0	0	1	1	2	2	2	2	0	0	2	2	2	0
37422878|F|0-28:G>C-28:G>C	100041406	TGCAGGGGTCAGTACACCTCTATTTTTTGGTGGGGGGCGCTGGTGGTGGTGTTTGTGTTTTACACACAG	TGCAGGGGTCAGTACACCTCTATTTTTTGGTGGGGGGCGCTGGTGGTGGTGTTTGTGTTTTACACACAG	28:G>C	28	1	0.75	0.576923	0.423077	0.25	0.326923	0.375	0.488166	0.431583	9.87234	9.65789	1	1	0	1	1	2	0	1	1	2	0	2	0	2	0	1	2	1	2	1	0	2	2	0	2	0	0	0	0	2	2	1	1
37425500|F|0-63:T>C-63:T>C	100046153	TGCAGTATGCATAATGTGAATAGGAGCGGCAGACGTCAGGGCTTAGACTTCAGGGTGTCCGTATAATCA	TGCAGTATGCATAATGTGAATAGGAGCGGCAGACGTCAGGGCTTAGACTTCAGGGTGTCCGTATAATCA	63:T>C	63	1	0.711538	0.653846	0.346154	0.288462	0.365385	0.410503	0.452663	0.431583	26.5435	24.425	1	0	0	2	2	0	2	0	0	0	1	1	0	2	0	0	2	2	1	0	1	0	1	1	2	1	1	0	2	2	0	1	0
37427940|F|0-55:G>T-55:G>T	100050382	TGCAGTGGGGGGAGGTTTCAAAAGTTTCAATTACAAATCTTGCCTGATAGTGGACGCATGACATTAGCT	TGCAGTGGGGGGAGGTTTCAAAAGTTTCAATTACAAATCTTGCCTGATAGTGGACGCATGACATTAGCT	55:G>T	55	1	0.75	0.576923	0.423077	0.25	0.326923	0.375	0.488166	0.431583	7.14583	5.26316	1	0	1	0	0	2	1	2	2	1	0	2	1	2	2	0	0	2	2	0	0	0	2	0	0	0	0	1	1	0	2	1	2
37428254|F|0-30:C>T-30:C>T	100050938	TGCAGTGTCCGGACAGGTAAGTAGATGTGCCTATGCACATAGATTCATCTGCATCCGATGCATGAGATC	TGCAGTGTCCGGACAGGTAAGTAGATGTGCCTATGCACATAGATTCATCTGCATCCGATGCATG	30:C>T	30	1	0.711538	0.653846	0.346154	0.288462	0.365385	0.410503	0.452663	0.431583	8.20455	8.18182	1	2	2	2	0	1	2	2	2	2	2	0	1	1	2	2	0	0	2	0	1	0	0	0	2	2	2	0	1	1	1	1	2
37429156|F|0-19:A>C-19:A>C	100052509	TGCAGTTCTCAAACTGATAAATTTTGATGTTCTCTAATCGATCTACAACGTCTTTTATGCCTGCATAAT	TGCAGTTCTCAAACTGATAAATTTTGATGTTCTCTAATCGATCTACAACGTCTTTTATGCCTGCATAAT	19:A>C	19	1	0.75	0.576923	0.423077	0.25	0.326923	0.375	0.488166	0.431583	37.6383	31.5556	1	2	0	0	0	1	0	2	0	2	0	0	2	1	2	0	2	0	0	1	0	0	0	2	1	2	2	2	1	1	2	0	2
37431192|F|0-33:C>T-33:C>T	100058646	TGCAGAACTGATGCCTAACCTGCGGCTCTCTCACGCCTAGCATGAGATCGGAAGAGCGGTTCAGCAGGA	TGCAGAACTGATGCCTAACCTGCGGCTCTCTCACGCCTAGCATG	33:C>T	33	1	0.653846	0.711538	0.288462	0.346154	0.365385	0.452663	0.410503	0.431583	9.85714	9.84444	1	1	2	1	1	1	0	2	1	1	0	1	0	2	1	1	1	1	0	1	2	2	2	0	2	1	0	2	2	0	0	0	1
37431633|F|0-14:A>G-14:A>G	100059318	TGCAGATGGTCGGGACATGCTAGGAGTTAAACAACTGATACAACAGCTGGCATGAGATCGGAAGAGCGG	TGCAGATGGTCGGGACATGCTAGGAGTTAAACAACTGATACAACAGCTGGCATG	14:A>G	14	1	0.711538	0.653846	0.346154	0.288462	0.365385	0.410503	0.452663	0.431583	8.72727	4.55814	1	2	0	1	2	1	0	2	0	2	1	0	2	0	1	2	2	0	0	1	2	0	0	2	2	2	2	1	1	0	2	0	2
37431929|F|0-36:T>G-36:T>G	100059752	TGCAGCAGGTGAATCTATGGAGGATGTACTGTCTTATAGCATGAGATCGGAAGAGCGGTTCAGCAGGAA	TGCAGCAGGTGAATCTATGGAGGATGTACTGTCTTATAGCATG	36:T>G	36	1	0.711538	0.653846	0.346154	0.288462	0.365385	0.410503	0.452663	0.431583	12.1458	7.6	1	2	0	0	0	0	0	0	0	2	2	1	0	2	2	2	1	0	1	2	2	0	0	1	1	2	1	1	2	1	2	1	2
37433432|F|0-11:T>A-11:T>A	100062050	TGCAGTGGTTCTCTACACTCTCCCCATTTACTACAAATGCATGCTCGGCCGAGCATGAGATCGGAAGAG	TGCAGTGGTTCTCTACACTCTCCCCATTTACTACAAATGCATGCTCGGCCGAGCATG	11:T>A	11	1	0.75	0.576923	0.423077	0.25	0.326923	0.375	0.488166	0.431583	3.18367	2.6	0.95	1	2	2	2	2	0	0	0	2	1	0	2	1	0	1	1	0	2	1	0	1	1	0	0	1	2	0	0	0	2	1	0
37433850|F|0-6:G>C-6:G>C	100062756	TGCAGCGTACAAGACATCGGGAAGCTCCTCCCAACGCATGAGATCGGAAGAGCGGTTCAGCAGGAATGC	TGCAGCGTACAAGACATCGGGAAGCTCCTCCCAACGCATG	6:G>C	6	1	0.576923	0.75	0.25	0.423077	0.326923	0.488166	0.375	0.431583	5.52632	5.06383	1	2	2	1	2	0	2	2	1	0	1	2	2	1	0	1	2	1	2	1	1	2	0	2	0	1	2	0	0	1	2	1	2
37434066|F|0-66:T>C-66:T>C	100063155	TGCAGAAACAGGGTTTTCTGCGGATTTACTGTTCATCTCCCCATTCAAGTAACGGCGCACAAATTCTGC	TGCAGAAACAGGGTTTTCTGCGGATTTACTGTTCATCTCCCCATTCAAGTAACGGCGCACAAATTCTGC	66:T>C	66	1	0.653846	0.711538	0.288462	0.346154	0.365385	0.452663	0.410503	0.431583	9.45238	4.70833	1	1	1	1	1	2	1	2	2	0	1	1	0	0	0	2	1	2	0	1	0	2	0	0	2	2	0	0	0	1	2	1	2
37435295|F|0-41:A>G-41:A>G	100065733	TGCAGAGTTACCGCTGATTTTACTCCTATACATTGGTGAGGAATGAAATCCGCTGTTAAAATCCACAAC	TGCAGAGTTACCGCTGATTTTACTCCTATACATTGGTGAGGAATGAAATCCGCTGTTAAAATCCACAAC	41:A>G	41	1	0.711538	0.653846	0.346154	0.288462	0.365385	0.410503	0.452663	0.431583	10.0714	8.18605	1	0	1	1	1	1	1	1	2	2	1	2	2	2	2	0	0	1	2	2	0	0	0	2	0	2	0	2	1	0	1	1	2
37436318|F|0-7:C>G-7:C>G	100067688	TGCAGCACTTTACAAAGCAGACGGTACACATCCAGACAACATCAGAATCAGATGCCTACCGGACGTGTC	TGCAGCACTTTACAAAGCAGACGGTACACATCCAGACAACATCAGAATCAGATGCCTACCGGACGTGTC	7:C>G	7	1	0.576923	0.75	0.25	0.423077	0.326923	0.488166	0.375	0.431583	9.84615	8.67442	1	1	0	1	1	0	0	0	2	2	1	1	0	0	2	2	2	0	1	1	2	2	0	1	1	2	1	1	2	1	2	1	2
37437314|F|0-28:A>G-28:A>G	100069746	TGCAGCGTAGTTCCTACGACGCGGATTGAGACGCAGAATGTAATAGGTTTAAGACGCAGAATCTGCATG	TGCAGCGTAGTTCCTACGACGCGGATTGAGACGCAGAATGTAATAGGTTTAAGACGCAGAATCTGCATG	28:A>G	28	1	0.75	0.576923	0.423077	0.25	0.326923	0.375	0.488166	0.431583	10.66	6.7027	1	0	2	1	0	0	2	2	0	1	1	1	0	2	1	0	1	0	1	0	2	0	0	2	0	2	2	2	2	0	2	0	1
37437614|F|0-52:T>C-52:T>C	100070329	TGCAGCTCTCCGTTAGAAGGCATCCTATTATCTCCTGCTTCACAGATGAAGATGCTAACTTACCAAGCA	TGCAGCTCTCCGTTAGAAGGCATCCTATTATCTCCTGCTTCACAGATGAAGATGCTAACTTACCAAGCA	52:T>C	52	1	0.75	0.576923	0.423077	0.25	0.326923	0.375	0.488166	0.431583	19.1225	18.3235	1	2	0	2	1	0	0	0	2	0	1	2	0	2	0	2	2	1	2	2	1	1	0	1	0	1	0	0	0	1	0	2	2
37438294|F|0-32:T>C-32:T>C	100071821	TGCAGGCAACCGAAACTCTATGTTAACCATATTGATCTCGATACCTAAAAATGAAAGAACTGGTCCTTC	TGCAGGCAACCGAAACTCTATGTTAACCATATTGATCTCGATACCTAAAAATGAAAGAACTGGTCCTTC	32:T>C	32	1	0.75	0.576923	0.423077	0.25	0.326923	0.375	0.488166	0.431583	21.8511	19.5833	1	2	1	1	2	0	1	0	1	0	0	2	0	2	0	2	2	1	1	0	0	1	1	0	1	0	0	0	0	0	2	2	2
37438441|F|0-49:T>C-49:T>C	100072092	TGCAGGCCCCTTATATCTCTGAGGGGCTTATAATGATGAGGGTCTTTCATGGCGATGTTTAGCAGCATT	TGCAGGCCCCTTATATCTCTGAGGGGCTTATAATGATGAGGGTCTTTCATGGCGATGTTTAGCAGCATT	49:T>C	49	1	0.653846	0.711538	0.288462	0.346154	0.365385	0.452663	0.410503	0.431583	9.18182	7.88636	1	1	0	2	2	0	1	0	2	2	2	1	0	0	2	1	2	2	0	1	0	0	2	0	2	2	2	0	1	1	0	1	1
37438461|F|0-60:A>G-60:A>G	100072138	TGCAGGCCTAAGGAAGCCTGCTGGCCTACAAGGTGACATGGCGGAGTAGGGAGCCGATAGACATGCATG	TGCAGGCCTAAGGAAGCCTGCTGGCCTACAAGGTGACATGGCGGAGTAGGGAGCCGATAGACATGCATG	60:A>G	60	1	0.653846	0.711538	0.288462	0.346154	0.365385	0.452663	0.410503	0.431583	9.66667	3.93023	0.954545	1	1	1	1	2	0	0	1	2	1	2	0	0	2	1	2	1	1	2	0	1	2	0	1	0	0	0	2	2	0	0	2
37438467|F|0-62:C>T-62:C>T	100072145	TGCAGGCCTACAAGGTGACATGGTGGAGTAGGGAGCCGTAGTGTAAAATTGTCTGCGTGTCCCACATAT	TGCAGGCCTACAAGGTGACATGGTGGAGTAGGGAGCCGTAGTGTAAAATTGTCTGCGTGTCCCACATAT	62:C>T	62	1	0.576923	0.75	0.25	0.423077	0.326923	0.488166	0.375	0.431583	12.5135	10.9362	1	0	2	1	1	0	2	0	1	2	1	1	2	2	0	0	2	2	2	0	1	1	1	2	1	2	2	1	2	1	0	0	1
37438663|F|0-52:C>T-52:C>T	100072640	TGCAGGGCACAGAGGTGGGGGGACTAGCTGCTGCATCCTATAGTGTTGCGATCGGGGCCTCAGCATGAG	TGCAGGGCACAGAGGTGGGGGGACTAGCTGCTGCATCCTATAGTGTTGCGATCGGGGCCTCAGCATGAG	52:C>T	52	1	0.75	0.423077	0.576923	0.25	0.173077	0.375	0.488166	0.431583	7.23404	5.28571	1	0	2	0	0	0	0	1	0	2	0	0	1	0	2	0	1	0	0	0	2	0	0	0	0	1	0	0	1	2	0	0	1
37439582|F|0-61:C>T-61:C>T	100074525	TGCAGTATTCTTCCTCCTCTTCAGCGAAATCTTGCGCATGTGCAGTTCTTCAAAGCATCTGCGCATACG	TGCAGTATTCTTCCTCCTCTTCAGCGAAATCTTGCGCATGTGCAGTTCTTCAAAGCATCTGCGCATACG	61:C>T	61	1	0.653846	0.711538	0.288462	0.346154	0.365385	0.452663	0.410503	0.431583	5.86047	5.52273	1	2	0	0	0	2	0	2	1	2	2	2	0	1	0	2	1	1	1	2	2	0	2	2	1	0	1	1	1	0	2	2	2
37441759|F|0-44:A>C-44:A>C	100079274	TGCAGTGATAGGACAGGTAAACAGATAGGAGGCACACACTGGCCATTTAAATGCACGCATGAGATCGGA	TGCAGTGATAGGACAGGTAAACAGATAGGAGGCACACACTGGCCATTTAAATGCACGCATG	44:A>C	44	1	0.711538	0.653846	0.346154	0.288462	0.365385	0.410503	0.452663	0.431583	9.48889	7.7619	1	1	0	1	2	0	2	1	2	0	1	2	0	0	0	2	2	2	0	1	0	1	2	0	2	0	0	2	0	2	0	2	2
37442212|F|0-25:T>G-25:T>G	100080310	TGCAGATAGGCAGCGGGTTTTTCTGTATAGTGAGAACAACCCCTTAGGCTGGGTTCACATGACAAACTT	TGCAGATAGGCAGCGGGTTTTTCTGTATAGTGAGAACAACCCCTTAGGCTGGGTTCACATGACAAACTT	25:T>G	25	1	0.711538	0.653846	0.346154	0.288462	0.365385	0.410503	0.452663	0.431583	8.97619	3.4186	1	2	1	0	2	1	1	1	2	2	0	0	1	2	2	1	2	1	0	1	0	2	0	0	2	0	0	2	2	1	2	2	2
37442276|F|0-35:T>C-35:T>C	100080460	TGCAGATGGTTTGGACACAGCTTCTGAGGCTGCCCTATCAAAGTGCTGTAAATGTACAGCACCAGATAC	TGCAGATGGTTTGGACACAGCTTCTGAGGCTGCCCTATCAAAGTGCTGTAAATGTACAGCACCAGATAC	35:T>C	35	1	0.75	0.576923	0.423077	0.25	0.326923	0.375	0.488166	0.431583	14.9592	13.0556	1	1	0	0	0	0	0	2	0	0	2	0	0	0	2	1	0	0	1	2	1	2	0	2	1	1	0	2	0	2	0	1	2
37442633|F|0-10:A>T-10:A>T	100081337	TGCAGCGTCTAGCACCCAAGTGCATTCAGCCTGGTATAACATTCCTCAAATAAACATTACTACCTCATT	TGCAGCGTCTAGCACCCAAGTGCATTCAGCCTGGTATAACATTCCTCAAATAAACATTACTACCTCATT	10:A>T	10	1	0.711538	0.653846	0.346154	0.288462	0.365385	0.410503	0.452663	0.431583	21.6957	19.9459	1	2	0	1	0	0	0	0	0	2	1	1	0	2	2	0	0	0	1	2	1	0	2	1	2	1	1	2	2	0	2	0	2
37442770|F|0-10:G>T-10:G>T	100081658	TGCAGGAACTGGGGTACACTGCCGGCAGCTTCAGCTCTGGAAGGGCAGTGAGTACAAAGGTAAGTAACA	TGCAGGAACTGGGGTACACTGCCGGCAGCTTCAGCTCTGGAAGGGCAGTGAGTACAAAGGTAAGTAACA	10:G>T	10	1	0.653846	0.711538	0.288462	0.346154	0.365385	0.452663	0.410503	0.431583	8.13636	7.27273	1	1	2	0	0	2	2	1	2	0	1	1	1	1	0	2	1	2	2	0	2	0	2	1	2	1	0	2	2	0	2	2	1
37442820|F|0-63:G>T-63:G>T	100081786	TGCAGGCTAATCCTCTTGAGAAGGTATTTTAACAAACCTATGTCATGAACGATATGCTGATTAGAAACT	TGCAGGCTAATCCTCTTGAGAAGGTATTTTAACAAACCTATGTCATGAACGATATGCTGATTAGAAACT	63:G>T	63	1	0.711538	0.653846	0.346154	0.288462	0.365385	0.410503	0.452663	0.431583	4.34884	4.20455	1	0	1	1	1	2	1	0	1	2	2	2	0	2	0	0	0	1	2	2	1	1	0	2	0	0	0	0	2	1	2	2	0
37444996|F|0-36:G>T-36:G>T	100088566	TGCAGACACAGTCGTCTGGCCCAGGGAAAACCGAAAGGGTTCTGTAAAATTCAGTGTAGAAGGGGCTGC	TGCAGACACAGTCGTCTGGCCCAGGGAAAACCGAAAGGGTTCTGTAAAATTCAGTGTAGAAGGGGCTGC	36:G>T	36	1	0.711538	0.653846	0.346154	0.288462	0.365385	0.410503	0.452663	0.431583	14.3333	13.0488	0.954545	2	1	2	2	2	1	0	1	1	2	0	1	2	2	2	2	1	2	0	0	0	0	2	0	0	0	2	1	2	2	0	1
32472394|F|0-10:A>T-10:A>T	32472394	TGCAGGGAGAAAAAAATAAGTGAACCCTTGAATTTAATAACCTGTAGTTCCCCTTTGGCAGCAATCATC	TGCAGGGAGAAAAAAATAAGTGAACCCTTGAATTTAATAACCTGTAGTTCCCCTTTGGCAGCAATCATC	10:A>T	10	1	0.730769	0.634615	0.365385	0.269231	0.365385	0.393491	0.463757	0.428624	6.47917	4.05	0.954545	0	1	0	2	2	2	0	2	1	0	2	1	1	0	2	0	2	1	0	1	0	2	1	2	2	1	2	1	2	2	2	1
37411703|F|0-6:T>C-6:T>C	100019991	TGCAGATGATGAATCTAGCTCACAGAGCATTGATTAGGTAAGATACAATTGTATCCACTTCTCAGGTGT	TGCAGATGATGAATCTAGCTCACAGAGCATTGATTAGGTAAGATACAATTGTATCCACTTCTCAGGTGT	6:T>C	6	1	0.730769	0.634615	0.365385	0.269231	0.365385	0.393491	0.463757	0.428624	4.52083	3.64286	1	0	0	2	2	0	2	2	2	0	0	0	0	1	0	0	2	0	1	1	1	1	1	2	1	1	1	1	2	0	0	2	2
37413344|F|0-63:T>C-63:T>C	100023220	TGCAGATAATCCGTAATAGATATTATTCCTCGGAAATCCGTTGTAATTTCTCGGGGACTACAGTGAGTA	TGCAGATAATCCGTAATAGATATTATTCCTCGGAAATCCGTTGTAATTTCTCGGGGACTACAGTGAGTA	63:T>C	63	1	0.634615	0.730769	0.269231	0.365385	0.365385	0.463757	0.393491	0.428624	13.0488	12.4468	1	1	2	1	1	2	2	0	1	2	1	2	2	1	0	1	1	1	1	0	1	1	2	2	1	0	2	0	0	2	0	0	0
37414611|F|0-62:T>A-62:T>A	100025470	TGCAGATTTAAAATGGCATTTGATTGCCATGATGACCGAACATCCTAGCCAGTAACATCATTTATGCAT	TGCAGATTTAAAATGGCATTTGATTGCCATGATGACCGAACATCCTAGCCAGTAACATCATTTATGCAT	62:T>A	62	1	0.634615	0.730769	0.269231	0.365385	0.365385	0.463757	0.393491	0.428624	27.3415	17.375	1	1	0	1	2	2	2	1	2	0	1	2	0	0	1	2	1	2	0	1	0	1	2	0	2	2	0	2	0	2	2	2	0
37416010|F|0-67:C>A-67:C>A	100028007	TGCAGCACTGATTAGCCCCATTGAAATGGAGCTAATCTGCGCTGAAAACTGCGGCAAAAAACGCGCACG	TGCAGCACTGATTAGCCCCATTGAAATGGAGCTAATCTGCGCTGAAAACTGCGGCAAAAAACGCGCACG	67:C>A	67	1	0.730769	0.634615	0.365385	0.269231	0.365385	0.393491	0.463757	0.428624	7.6087	5.60976	1	0	0	1	1	2	0	2	2	2	2	0	2	2	2	0	0	2	2	2	0	2	0	1	0	0	1	2	0	1	1	2	0
37416563|F|0-53:T>C-53:T>C	100029029	TGCAGCAGTAAGCCAAATAGAACACACAAGATAACACAAGATTAACTTTAAGATGTTAACCCTGAACTA	TGCAGCAGTAAGCCAAATAGAACACACAAGATAACACAAGATTAACTTTAAGATGTTAACCCTGAACTA	53:T>C	53	1	0.634615	0.730769	0.269231	0.365385	0.365385	0.463757	0.393491	0.428624	4.53846	4.45833	1	2	1	2	0	1	2	1	2	1	2	2	1	2	1	1	2	2	2	2	0	0	1	0	0	0	2	1	1	0	1	2	2
37420018|F|0-48:G>A-48:G>A	100035584	TGCAGCTGCGGTGGTTCCTTACGTGGATTTTACCACGTTTTAGGATGTGTATTAACCCCATCCAATCCT	TGCAGCTGCGGTGGTTCCTTACGTGGATTTTACCACGTTTTAGGATGTGTATTAACCCCATCCAATCCT	48:G>A	48	1	0.730769	0.634615	0.365385	0.269231	0.365385	0.393491	0.463757	0.428624	3.83673	3.35897	0.954545	0	0	2	0	1	2	2	0	1	1	2	2	2	2	1	0	2	2	0	2	1	1	1	2	0	1	2	0	2	1	0	2
37420622|F|0-47:A>G-47:A>G	100036694	TGCAGCTTTGACCTGCTGCGCATCAAACTTCCGGTTTCAACCATCCGACATTCGGCAAGCCAGCAGTTA	TGCAGCTTTGACCTGCTGCGCATCAAACTTCCGGTTTCAACCATCCGACATTCGGCAAGCCAGCAGTTA	47:A>G	47	1	0.730769	0.634615	0.365385	0.269231	0.365385	0.393491	0.463757	0.428624	14.8889	13.4048	1	1	0	2	2	2	1	1	1	0	0	2	0	0	1	2	1	2	0	2	0	1	2	0	2	2	0	0	0	2	1	2	0
37421321|F|0-35:T>C-35:T>C	100038160	TGCAGGAGGTGGTAACCCTGTATGGACTGTGTTAATTGTGAACTTTATTTGTGCTCTAAGGGACCATAC	TGCAGGAGGTGGTAACCCTGTATGGACTGTGTTAATTGTGAACTTTATTTGTGCTCTAAGGGACCATAC	35:T>C	35	1	0.634615	0.730769	0.269231	0.365385	0.365385	0.463757	0.393491	0.428624	14.5366	10.0227	1	1	0	1	1	0	0	0	2	2	1	1	0	2	2	1	2	2	1	1	1	2	0	1	0	1	2	1	2	2	2	2	1
37421509|F|0-24:A>G-24:A>G	100038575	TGCAGGATGGAAGCGAGATATCGGAGAGGTTTAGACAATATTGACAATATACAGCCAATGGATTTATTT	TGCAGGATGGAAGCGAGATATCGGAGAGGTTTAGACAATATTGACAATATACAGCCAATGGATTTATTT	24:A>G	24	1	0.730769	0.634615	0.365385	0.269231	0.365385	0.393491	0.463757	0.428624	5.08889	4.45238	1	2	2	0	0	1	1	1	1	2	0	0	1	2	2	1	2	2	0	0	2	2	0	0	1	2	0	2	1	2	1	2	0
37421639|F|0-11:T>G-11:T>G	100038866	TGCAGGCAAGGTGGAAAGGCTGGATTTCAAGGACTGATGTCATAGAGAAGTGTCGGTTGTTCTAGCAAC	TGCAGGCAAGGTGGAAAGGCTGGATTTCAAGGACTGATGTCATAGAGAAGTGTCGGTTGTTCTAGCAAC	11:T>G	11	1	0.634615	0.730769	0.269231	0.365385	0.365385	0.463757	0.393491	0.428624	6.43902	5.97917	1	0	1	0	2	1	1	2	1	1	0	1	1	1	2	0	1	1	0	2	0	0	1	2	0	2	1	2	1	2	1	2	2
37421963|F|0-44:G>A-44:G>A	100039413	TGCAGGCATTAAAAGCTGATGATTAACATTGCATGCTGTTATGTGGTCTATGATCTACAAGTACACCCA	TGCAGGCATTAAAAGCTGATGATTAACATTGCATGCTGTTATGTGGTCTATGATCTACAAGTACACCCA	44:G>A	44	1	0.730769	0.634615	0.365385	0.269231	0.365385	0.393491	0.463757	0.428624	4.88889	4.2439	0.954545	2	2	0	0	1	2	2	2	2	2	0	1	1	2	2	0	0	2	0	1	0	0	2	1	2	2	0	1	1	1	1	2
37423995|F|0-34:G>C-34:G>C	100043508	TGCAGGTTGAACTAATTCAGATAAATAACAACAAGCCGAGTAAGCAAACTAAAATGTAGCAACTTTATT	TGCAGGTTGAACTAATTCAGATAAATAACAACAAGCCGAGTAAGCAAACTAAAATGTAGCAACTTTATT	34:G>C	34	1	0.730769	0.634615	0.365385	0.269231	0.365385	0.393491	0.463757	0.428624	3.8	3.5122	0.954545	0	2	0	0	1	2	2	0	1	0	2	1	0	1	0	0	0	2	0	2	0	0	2	1	2	2	1	1	0	2	2	1
37426257|F|0-17:A>G-17:A>G	100047433	TGCAGTCCCCGAGAATAACACAGAAGGGCCATAACAGCTACATTACTATAGGTATCAAAGCTTTTGGGA	TGCAGTCCCCGAGAATAACACAGAAGGGCCATAACAGCTACATTACTATAGGTATCAAAGCTTTTGGGA	17:A>G	17	1	0.730769	0.634615	0.365385	0.269231	0.365385	0.393491	0.463757	0.428624	4.45652	3.7561	0.954545	1	0	0	2	1	2	2	0	0	2	0	1	1	0	1	2	0	0	2	1	0	0	1	2	2	0	2	1	2	1	0	2
37427455|F|0-66:G>A-66:G>A	100049564	TGCAGTGCCACTCTGGGAGGGTCCATGATATGTAGAGCCAGCTTCTTTTGTAGAACAAATCGTTTCGGC	TGCAGTGCCACTCTGGGAGGGTCCATGATATGTAGAGCCAGCTTCTTTTGTAGAACAAATCGTTTCGGC	66:G>A	66	1	0.730769	0.634615	0.365385	0.269231	0.365385	0.393491	0.463757	0.428624	4.6087	3.97436	1	0	0	0	0	0	2	2	0	0	1	2	2	0	2	2	0	0	0	0	2	2	2	2	2	2	1	0	0	1	0	2	2
37430099|F|0-63:C>T-63:C>T	100054083	TGCAGTTTTGGGCAAAGCAGCTCACGTTAGGCTCCTGTTACAAGAGAAATTTGTTCTTTCTTACGTCTT	TGCAGTTTTGGGCAAAGCAGCTCACGTTAGGCTCCTGTTACAAGAGAAATTTGTTCTTTCTTACGTCTT	63:C>T	63	1	0.634615	0.730769	0.269231	0.365385	0.365385	0.463757	0.393491	0.428624	4.19512	3.02041	1	1	1	2	1	2	1	2	1	0	1	0	2	2	2	1	2	1	2	1	0	1	1	0	1	0	2	2	0	1	2	2	2
37432296|F|0-26:T>C-26:T>C	100060325	TGCAGCTACAGTAATACATAGCGGGTTTTTAGCATGAGATCGGAAGAGCGGTTCAGCAGGAATGCCGAG	TGCAGCTACAGTAATACATAGCGGGTTTTTAGCATG	26:T>C	26	1	0.730769	0.634615	0.365385	0.269231	0.365385	0.393491	0.463757	0.428624	17.9787	17.5385	1	1	0	1	1	0	2	0	1	2	2	1	2	0	0	1	2	1	2	1	1	1	0	0	0	2	0	0	2	2	0	2	2
37432650|F|0-17:A>C-17:A>C	100060923	TGCAGGATGAGACTACAAAGAGTTTTTGTGTAGTTTGTTACCATGGGCATGAGATCGGAAGAGCGGTTC	TGCAGGATGAGACTACAAAGAGTTTTTGTGTAGTTTGTTACCATGGGCATG	17:A>C	17	1	0.634615	0.730769	0.269231	0.365385	0.365385	0.463757	0.393491	0.428624	5	4.51064	0.909091	2	0	1	2	0	2	2	1	0	1	1	0	0	2	1	2	1	0	2	1	2	1	1	1	2	1	2	0	0	0	1	1
37433593|F|0-37:C>T-37:C>T	100062257	TGCAGTTTAACCCCTTCCCGCCGTAGGACGTACCTGGCACGTCATGATTGCATGAGATCGGAAGAGCGG	TGCAGTTTAACCCCTTCCCGCCGTAGGACGTACCTGGCACGTCATGATTGCATG	37:C>T	37	1	0.730769	0.634615	0.365385	0.269231	0.365385	0.393491	0.463757	0.428624	12.1522	10.4878	1	0	1	1	1	1	0	2	2	1	0	0	1	1	0	0	1	2	0	2	0	2	2	0	0	0	2	2	1	2	1	2	0
37436344|F|0-32:T>G-32:T>G	100067726	TGCAGCAGAAATTTCTCTCCAGTCCTGATAGTTTTCTACATTGTACAAGTGCAGGTAATGTGTCATAGT	TGCAGCAGAAATTTCTCTCCAGTCCTGATAGTTTTCTACATTGTACAAGTGCAGGTAATGTGTCATAGT	32:T>G	32	1	0.730769	0.634615	0.365385	0.269231	0.365385	0.393491	0.463757	0.428624	9.97872	7.5	1	0	0	2	2	2	0	2	0	0	2	0	2	0	2	2	1	0	1	2	0	2	2	0	0	2	1	2	2	2	2	0	1
37436606|F|0-33:G>A-33:G>A	100068255	TGCAGCATGACGCAACGACCTCATGCTGCAAGCGCGACCGCCCGTCCCATCCCCCCCACTTGCCTGCAC	TGCAGCATGACGCAACGACCTCATGCTGCAAGCGCGACCGCCCGTCCCATCCCCCCCACTTGCCTGCAC	33:G>A	33	1	0.730769	0.634615	0.365385	0.269231	0.365385	0.393491	0.463757	0.428624	10.5333	8.28205	1	2	0	1	1	0	0	1	0	1	2	2	1	0	0	1	1	2	0	1	2	2	2	0	1	2	0	2	0	2	0	0	2
37437812|F|0-35:T>G-35:T>G	100070772	TGCAGCTGTGTGTAACAGAGAGGTGCATTGACAGCTCTCTACATTAACCTGTATAGGAGTTTAAGTACA	TGCAGCTGTGTGTAACAGAGAGGTGCATTGACAGCTCTCTACATTAACCTGTATAGGAGTTTAAGTACA	35:T>G	35	1	0.634615	0.730769	0.269231	0.365385	0.365385	0.463757	0.393491	0.428624	7.18605	6.5	1	1	2	2	2	1	2	0	2	0	0	1	0	1	1	1	2	2	1	2	2	1	0	1	1	1	2	0	1	0	1	2	1
37440014|F|0-56:C>T-56:C>T	100075384	TGCAGTGAAGACCAGATCGCTGTATAGGTGTTAGTCCACACTACCGTTTGTCCCTTCCTTTCAAGGAGA	TGCAGTGAAGACCAGATCGCTGTATAGGTGTTAGTCCACACTACCGTTTGTCCCTTCCTTTCAAGGAGA	56:C>T	56	1	0.730769	0.634615	0.365385	0.269231	0.365385	0.393491	0.463757	0.428624	12.4894	9.14634	1	2	2	0	0	2	2	1	1	1	0	1	1	1	2	0	2	1	1	0	2	0	2	0	1	2	0	0	2	2	0	1	0
37440112|F|0-49:C>T-49:C>T	100075591	TGCAGTGCAATATAAAGAATAAAGGCCTGTCACGGGCCACACTGCGACTCGTGTTTACGGCCACCTTTG	TGCAGTGCAATATAAAGAATAAAGGCCTGTCACGGGCCACACTGCGACTCGTGTTTACGGCCACCTTTG	49:C>T	49	1	0.730769	0.634615	0.365385	0.269231	0.365385	0.393491	0.463757	0.428624	9.44681	7.45	1	0	0	0	0	2	0	1	0	1	2	2	1	0	2	0	2	0	0	0	1	0	0	1	1	1	0	2	2	2	1	2	1
37440583|F|0-34:C>T-34:C>T	100076559	TGCAGTTAGGGCAGTAGACTTTCAACATGCCTAACATTGGAGATAAGCCACTGTCAGGGGTGTCTGTAG	TGCAGTTAGGGCAGTAGACTTTCAACATGCCTAACATTGGAGATAAGCCACTGTCAGGGGTGTCTGTAG	34:C>T	34	1	0.730769	0.634615	0.365385	0.269231	0.365385	0.393491	0.463757	0.428624	18.907	18	1	2	0	1	1	1	0	2	1	0	0	0	1	0	2	0	0	2	2	2	2	0	2	1	1	0	2	0	1	0	1	2	1
37441786|F|0-34:A>C-34:A>C	100079326	TGCAGTGGTGCTGATAGTGAAAGAGCACTTGGAAAAGGCTCAGCATGAGATCGGAAGAGCGGTTCAGCA	TGCAGTGGTGCTGATAGTGAAAGAGCACTTGGAAAAGGCTCAGCATG	34:A>C	34	1	0.634615	0.730769	0.269231	0.365385	0.365385	0.463757	0.393491	0.428624	14.8333	12.26	1	1	2	1	1	2	1	1	1	2	2	1	2	2	1	0	2	2	0	0	1	0	0	1	2	2	2	0	2	1	2	0	1
37444065|F|0-37:G>A-37:G>A	100085195	TGCAGTGATAGGACAGGGAAGCAGATAGGTGGCACGCGCTGGCCCTTTAAGTTACAGAAGACACGCACG	TGCAGTGATAGGACAGGGAAGCAGATAGGTGGCACGCGCTGGCCCTTTAAGTTACAGAAGACACGCACG	37:G>A	37	1	0.730769	0.634615	0.365385	0.269231	0.365385	0.393491	0.463757	0.428624	10.1739	8.34146	1	0	2	0	0	1	2	2	0	1	0	1	2	2	1	0	0	0	1	0	2	0	0	1	2	2	2	1	1	2	2	2	1
37445095|F|0-27:G>A-27:G>A	100089034	TGCAGTTAAAAAATAAGAAGATTTTATGTATCAGAACAAAACCCCATCACAGGTGAAAAGTGCCTGTGG	TGCAGTTAAAAAATAAGAAGATTTTATGTATCAGAACAAAACCCCATCACAGGTGAAAAGTGCCTGTGG	27:G>A	27	1	0.634615	0.730769	0.269231	0.365385	0.365385	0.463757	0.393491	0.428624	10.0256	8.29167	1	2	1	1	1	1	1	2	1	1	2	0	1	1	2	0	1	1	0	0	0	2	2	2	0	0	1	1	1	2	1	0	2
37411870|F|0-6:C>G-6:C>G	100020301	TGCAGACTCTGCAAGGATGTTCCAGAACAATTGCAGACTGCCTGGATAGTCAATCGGTGGTCAAATAAT	TGCAGACTCTGCAAGGATGTTCCAGAACAATTGCAGACTGCCTGGATAGTCAATCGGTGGTCAAATAAT	6:C>G	6	1	0.596154	0.75	0.25	0.403846	0.346154	0.481509	0.375	0.428254	3.37838	3.22917	0.95	0	1	2	2	2	2	0	2	1	1	0	1	1	2	0	2	1	1	2	1	0	2	1	2	2	1	1	1	2	0	0	2
37413117|F|0-14:C>T-14:C>T	100022797	TGCAGAGTGACTAACGCAGTCCCAGTTCTAGTCCTTTTTGGAAAGGGTACTTTACTGCTCAGTTTTAAC	TGCAGAGTGACTAACGCAGTCCCAGTTCTAGTCCTTTTTGGAAAGGGTACTTTACTGCTCAGTTTTAAC	14:C>T	14	1	0.75	0.596154	0.403846	0.25	0.346154	0.375	0.481509	0.428254	16.1064	15.2564	1	1	2	0	2	1	2	2	0	1	0	2	2	0	1	2	2	0	2	0	0	2	1	2	1	0	2	1	1	0	2	0	2
37414736|F|0-17:G>T-17:G>T	100025674	TGCAGATTTCATTCAGCGAAATGGGAACATAGCATTGGTTTCAGGTGTATTATAGATACAATATGTTGC	TGCAGATTTCATTCAGCGAAATGGGAACATAGCATTGGTTTCAGGTGTATTATAGATACAATATGTTGC	17:G>T	17	1	0.75	0.596154	0.403846	0.25	0.346154	0.375	0.481509	0.428254	5.63265	5.26316	1	2	2	0	0	2	0	0	0	1	0	1	0	2	1	0	2	0	1	0	1	2	0	1	2	0	1	2	1	1	2	2	2
37418576|F|0-23:G>T-23:G>T	100032960	TGCAGCGCCTGTGGAGAGGGGATGTCTGGTTTTGGTGCACATCACCCATTGAGAACCAGGATATTAATC	TGCAGCGCCTGTGGAGAGGGGATGTCTGGTTTTGGTGCACATCACCCATTGAGAACCAGGATATTAATC	23:G>T	23	1	0.596154	0.75	0.25	0.403846	0.346154	0.481509	0.375	0.428254	8.09756	7.68182	1	1	2	0	2	0	0	0	1	2	1	1	0	1	2	1	1	2	1	2	0	1	1	2	2	2	1	1	0	2	2	1	2
37419544|F|0-8:T>C-8:T>C	100034685	TGCAGCTCTAGCTTCTCTAATCCCCAGCAAAGTTGCCAGGCAAAAGCTGCTTCTAGCTATATATTTTGC	TGCAGCTCTAGCTTCTCTAATCCCCAGCAAAGTTGCCAGGCAAAAGCTGCTTCTAGCTATATATTTTGC	8:T>C	8	1	0.75	0.596154	0.403846	0.25	0.346154	0.375	0.481509	0.428254	3.75	3.52632	0.9	1	2	2	2	0	1	0	2	0	2	0	0	0	0	1	0	2	1	1	0	1	1	0	1	0	0	0	0	0	2	0	2
37423780|F|0-16:A>C-16:A>C	100043140	TGCAGGTGTAAAACTCATGTCTAGCCTGATGGATACCAGTAAGTAAAATAAATATAAATGAAATGTCTT	TGCAGGTGTAAAACTCATGTCTAGCCTGATGGATACCAGTAAGTAAAATAAATATAAATGAAATGTCTT	16:A>C	16	1	0.75	0.596154	0.403846	0.25	0.346154	0.375	0.481509	0.428254	6.55319	5.13158	0.954545	2	2	1	1	0	2	0	0	2	2	2	0	0	1	0	0	2	0	2	2	1	0	1	0	2	2	0	2	2	2	0	1
37425984|F|0-18:A>C-18:A>C	100047000	TGCAGTCAGTAATCATAGATTTTCCCTTATAAACAAAGTAATAGAAAGGCATTGACTTGAAATACAACA	TGCAGTCAGTAATCATAGATTTTCCCTTATAAACAAAGTAATAGAAAGGCATTGACTTGAAATACAACA	18:A>C	18	1	0.75	0.596154	0.403846	0.25	0.346154	0.375	0.481509	0.428254	20.78	19.7576	1	0	0	0	0	0	0	0	0	2	2	1	0	2	2	0	2	0	1	2	1	0	0	1	1	1	1	1	2	0	2	0	2
37427055|F|0-43:A>T-43:A>T	100048847	TGCAGTGACACAGACCAGATGATGTCTGCATGCAGACAAAACCATGCCCACTTGCAGTAGCCAATGGTA	TGCAGTGACACAGACCAGATGATGTCTGCATGCAGACAAAACCATGCCCACTTGCAGTAGCCAATGGTA	43:A>T	43	1	0.596154	0.75	0.25	0.403846	0.346154	0.481509	0.375	0.428254	6.46341	5.35556	1	2	0	1	1	0	0	2	2	0	1	2	2	2	0	1	1	2	1	2	2	1	1	1	2	1	1	2	0	2	2	1	0
37430001|F|0-39:T>C-39:T>C	100053923	TGCAGTTTTCAGCCAAAACCAGGAGTGGATCATAAAGGGTGAAGTAAAAATCATTATTTACTTTTTTTT	TGCAGTTTTCAGCCAAAACCAGGAGTGGATCATAAAGGGTGAAGTAAAAATCATTATTTACTTTTTTTT	39:T>C	39	1	0.75	0.403846	0.596154	0.25	0.153846	0.375	0.481509	0.428254	5.43478	4.67857	1	1	1	1	1	0	1	2	1	2	1	0	2	0	0	0	0	1	0	2	0	1	1	0	0	0	0	0	0	0	0	0	0
37432975|F|0-26:A>C-26:A>C	100061442	TGCAGTAAATGTTTGGCTGCGGCTTTATCTACTCTCCCTGTTGTAAACACATGCATGAGATCGGAAGAG	TGCAGTAAATGTTTGGCTGCGGCTTTATCTACTCTCCCTGTTGTAAACACATGCATG	26:A>C	26	1	0.75	0.596154	0.403846	0.25	0.346154	0.375	0.481509	0.428254	14.6383	13.878	1	1	1	2	1	2	1	2	1	2	0	0	2	0	2	1	0	1	0	2	0	1	1	0	0	0	0	0	2	2	2	0	0
37433071|F|0-31:G>A-31:G>A	100061559	TGCAGTAGTGTCCTGCATGGTGACAGCACTCGTTGAGGGGCATGAGATCGGAAGAGCGGTTCAGCAGGA	TGCAGTAGTGTCCTGCATGGTGACAGCACTCGTTGAGGGGCATG	31:G>A	31	1	0.75	0.596154	0.403846	0.25	0.346154	0.375	0.481509	0.428254	10.8775	8.79487	1	2	2	2	2	1	2	2	1	1	0	2	1	1	0	0	2	1	0	2	0	0	2	0	0	0	2	2	1	0	1	2	0
37434201|F|0-23:C>G-23:C>G	100063422	TGCAGAACCAGGCAAATCCACGGCCAAAATGGCAATATGCCTCGGTAAACAATGAAGGGGATACTTGAG	TGCAGAACCAGGCAAATCCACGGCCAAAATGGCAATATGCCTCGGTAAACAATGAAGGGGATACTTGAG	23:C>G	23	1	0.596154	0.75	0.25	0.403846	0.346154	0.481509	0.375	0.428254	6.18919	4.54167	0.954545	1	1	2	2	1	2	2	1	1	2	0	1	2	1	1	2	1	2	0	0	0	2	2	0	0	0	2	2	1	1	0	1
37434857|F|0-51:C>T-51:C>T	100064778	TGCAGACTGAAAAATTGTAGCAAACCAGCAGAGAGATTTGTGCAGCAGCTGCTGTTGTATTTAGCTCAC	TGCAGACTGAAAAATTGTAGCAAACCAGCAGAGAGATTTGTGCAGCAGCTGCTGTTGTATTTAGCTCAC	51:C>T	51	1	0.75	0.596154	0.403846	0.25	0.346154	0.375	0.481509	0.428254	10.9375	10.2703	1	0	0	1	1	2	0	2	0	2	2	0	2	1	2	0	2	0	2	0	1	2	0	2	2	2	2	0	0	1	1	1	0
37436935|F|0-63:C>A-63:C>A	100068941	TGCAGCCCTGCATCTTACAACAGCCTACTTATTAACACTTTAAAATAATTTTTCTAAAAAAAACAAAAC	TGCAGCCCTGCATCTTACAACAGCCTACTTATTAACACTTTAAAATAATTTTTCTAAAAAAAACAAAAC	63:C>A	63	1	0.596154	0.75	0.25	0.403846	0.346154	0.481509	0.375	0.428254	3.61111	3.1875	1	2	0	2	0	1	2	1	2	1	1	0	2	0	1	2	1	2	2	0	1	0	0	2	2	1	1	1	2	0	1	1	2
37437353|F|0-14:G>A-14:G>A	100069815	TGCAGCGTGCAGACGGTGCAGGCAGAGATAAATCCAGCGTATTTATGAGCTGCCGCTGAATGACAGTTT	TGCAGCGTGCAGACGGTGCAGGCAGAGATAAATCCAGCGTATTTATGAGCTGCCGCTGAATGACAGTTT	14:G>A	14	1	0.75	0.596154	0.403846	0.25	0.346154	0.375	0.481509	0.428254	6.08511	5.225	1	1	0	2	2	2	1	2	2	0	2	0	0	2	1	0	2	1	2	0	1	0	0	2	2	1	2	0	0	0	1	0	0
37439824|F|0-60:G>A-60:G>A	100075011	TGCAGTCCTTCACTTCCGAATCATATTGTGGACAACGTCCTAACTCCAGCCCTAGCATCAGGGCGTTGC	TGCAGTCCTTCACTTCCGAATCATATTGTGGACAACGTCCTAACTCCAGCCCTAGCATCAGGGCGTTGC	60:G>A	60	1	0.596154	0.75	0.25	0.403846	0.346154	0.481509	0.375	0.428254	13.973	12.3333	1	0	1	0	0	1	1	2	0	1	0	0	2	0	1	2	1	2	1	1	2	0	2	2	2	1	1	2	1	2	1	2	1
37440419|F|0-30:C>A-30:C>A	100076220	TGCAGTGTCTGCTCAGACGTTCAGGAACATCACCGCAGAGTCGCTTGATTTATAATCTATGGGCGGTCG	TGCAGTGTCTGCTCAGACGTTCAGGAACATCACCGCAGAGTCGCTTGATTTATAATCTATGGGCGGTCG	30:C>A	30	1	0.75	0.596154	0.403846	0.25	0.346154	0.375	0.481509	0.428254	30.3125	25.7105	1	1	2	2	1	0	2	0	1	0	0	2	0	2	0	1	2	2	0	0	2	2	1	0	1	2	0	2	0	0	0	1	0
37441894|F|0-8:A>T-8:A>T	100079550	TGCAGTCTACAAGACATCGGGAGGCTTGTCCAGACGCATGAGATCGGAAGAGCGGTTCAGCAGGAATGC	TGCAGTCTACAAGACATCGGGAGGCTTGTCCAGACGCATG	8:A>T	8	1	0.596154	0.75	0.25	0.403846	0.346154	0.481509	0.375	0.428254	9	8.04255	0.9	2	2	0	2	1	2	1	0	1	0	2	1	2	1	0	1	2	2	2	2	1	0	1	0	2	2	2	1	0	1	2	1
37415293|F|0-59:C>T-59:C>T	100026681	TGCAGCAAATACTATCAGGCCACCATTGACCAGCATATCTAGGGCTAAGTCCACACTACCGTTTTGCTT	TGCAGCAAATACTATCAGGCCACCATTGACCAGCATATCTAGGGCTAAGTCCACACTACCGTTTTGCTT	59:C>T	59	1	0.769231	0.5	0.5	0.230769	0.269231	0.35503	0.5	0.427515	10.74	8.75862	1	0	0	2	0	0	0	0	0	2	1	1	0	0	1	0	0	0	1	0	1	0	0	1	0	1	2	2	1	0	1	0	2
37418111|F|0-41:G>A-41:G>A	100032040	TGCAGCCTACAAGACATCGGAAGGCTCCTCCTGATGCATGCGGTGTGATGACGTCACCGCATCATGCCG	TGCAGCCTACAAGACATCGGAAGGCTCCTCCTGATGCATGCGGTGTGATGACGTCACCGCATCATGCCG	41:G>A	41	1	0.769231	0.5	0.5	0.230769	0.269231	0.35503	0.5	0.427515	5.88235	5.8	1	2	0	0	0	0	0	0	0	0	2	2	0	0	0	1	0	2	0	2	1	0	2	2	0	1	0	2	2	0	0	2	1
37425180|F|0-5:T>G-5:T>G	100045576	TGCAGTAGGTTAGCGCCACCACAGGACTCTTGTAGAGTTTAGTTAATACCAGGTAGGGCACTTACTAGT	TGCAGTAGGTTAGCGCCACCACAGGACTCTTGTAGAGTTTAGTTAATACCAGGTAGGGCACTTACTAGT	5:T>G	5	1	0.769231	0.5	0.5	0.230769	0.269231	0.35503	0.5	0.427515	7.53061	3.17241	0.95	1	0	0	1	0	0	0	2	0	0	2	0	1	0	1	1	2	0	1	1	1	2	0	0	2	0	2	0	2	0	2	0
37431612|F|0-49:A>G-49:A>G	100059289	TGCAGATGCAGAGCGCAGGGCTCCTAAATGTCACCGGGAGAATGCAGACAGCATGAGATCGGAAGAGCG	TGCAGATGCAGAGCGCAGGGCTCCTAAATGTCACCGGGAGAATGCAGACAGCATG	49:A>G	49	1	0.769231	0.5	0.5	0.230769	0.269231	0.35503	0.5	0.427515	15.92	10.7586	1	1	2	1	1	0	0	0	0	0	1	2	0	2	0	1	2	2	2	2	0	1	1	1	0	0	1	2	0	0	0	1	0
37438906|F|0-20:T>C-20:T>C	100073246	TGCAGGTCGGGCTCTAGGTCTGATGTCTTTACAGATTGAGGTTGCCTTGGATTATTAGCTCTTGAGGGC	TGCAGGTCGGGCTCTAGGTCTGATGTCTTTACAGATTGAGGTTGCCTTGGATTATTAGCTCTTGAGGGC	20:T>C	20	1	0.769231	0.5	0.5	0.230769	0.269231	0.35503	0.5	0.427515	13.4375	11.8485	1	0	0	0	0	1	1	1	0	2	0	0	1	2	2	0	2	0	0	0	2	0	0	0	1	2	0	2	1	1	2	0	0
37441303|F|0-22:A>G-22:A>G	100078399	TGCAGAGAGTGCCCAGGTAACAAGTGCATGAGATCGGAAGAGCGGTTCAGCAGGAATGCCGAGACCGAT	TGCAGAGAGTGCCCAGGTAACAAGTGCATG	22:A>G	22	1	0.769231	0.5	0.5	0.230769	0.269231	0.35503	0.5	0.427515	8.79592	7.60606	1	0	1	0	2	0	0	1	0	0	2	2	1	1	0	2	0	0	0	0	2	0	2	0	0	1	0	2	1	1	0	0	2
37410098|F|0-52:C>T-52:C>T	100016957	TGCAGAACATTCACAAGAAAACCCACTGAGAGTATAGACTTCTGTTTTACCTCGGTTTGCAGCACAGAG	TGCAGAACATTCACAAGAAAACCCACTGAGAGTATAGACTTCTGTTTTACCTCGGTTTGCAGCACAGAG	52:C>T	52	1	0.769231	0.519231	0.480769	0.230769	0.288462	0.35503	0.49926	0.427145	5.85417	4.79412	0.954545	0	1	0	0	2	1	2	1	1	0	0	1	1	0	0	0	2	2	0	0	0	0	0	0	0	2	2	1	0	2	2	2
37414189|F|0-48:G>C-48:G>C	100024745	TGCAGATGTCACAGCTATGTTCAGACATTGTGTTGTGTCTCTGTGGAGGAGACTGAGTTACATTATCTT	TGCAGATGTCACAGCTATGTTCAGACATTGTGTTGTGTCTCTGTGGAGGAGACTGAGTTACATTATCTT	48:G>C	48	1	0.769231	0.519231	0.480769	0.230769	0.288462	0.35503	0.49926	0.427145	3.42	2.96774	0.909091	1	0	0	2	0	0	0	0	1	2	1	0	1	2	2	0	0	1	1	0	0	1	2	0	0	1	2	0	0	2	1	2
37415662|F|0-17:A>G-17:A>G	100027365	TGCAGCACAAGTGGGAAATGATAAAGAGTGGCAATGTTAAAGATGGAGCAGGAAATATGCAATCCTTTC	TGCAGCACAAGTGGGAAATGATAAAGAGTGGCAATGTTAAAGATGGAGCAGGAAATATGCAATCCTTTC	17:A>G	17	1	0.519231	0.769231	0.230769	0.480769	0.288462	0.49926	0.35503	0.427145	9.5625	9.53061	1	1	1	1	1	0	1	1	1	2	1	0	1	2	2	1	1	1	0	1	2	1	1	0	2	2	2	0	0	2	1	2	0
37423092|F|0-44:C>G-44:C>G	100041894	TGCAGGTAACATCTACTACATTATCTGTACCCCCTAGACACACCCCTGCCCAGCTGTACAAGTATACCT	TGCAGGTAACATCTACTACATTATCTGTACCCCCTAGACACACCCCTGCCCAGCTGTACAAGTATACCT	44:C>G	44	1	0.769231	0.519231	0.480769	0.230769	0.288462	0.35503	0.49926	0.427145	9.71429	8.5	1	2	0	1	0	1	2	0	0	1	0	1	1	0	2	2	0	0	2	0	2	0	2	2	0	0	2	0	1	0	1	1	2
37423440|F|0-42:C>T-42:C>T	100042495	TGCAGGTCCCTACCTCTACTTACAGTCGCTTTGCAAGGGCTGCACACGGCAAGACAGTTTTCTTGATTT	TGCAGGTCCCTACCTCTACTTACAGTCGCTTTGCAAGGGCTGCACACGGCAAGACAGTTTTCTTGATTT	42:C>T	42	1	0.769231	0.519231	0.480769	0.230769	0.288462	0.35503	0.49926	0.427145	3.67347	3.25	1	0	0	0	0	1	0	0	0	2	0	1	0	1	2	0	0	0	1	0	2	0	0	1	2	2	2	1	1	2	0	2	1
37426480|F|0-49:G>T-49:G>T	100047864	TGCAGTCGTGGTACAGGAAGCTTACCAGCCTATAAAAGTCTGAAGTGTTGCAAACAATCATTATATTTG	TGCAGTCGTGGTACAGGAAGCTTACCAGCCTATAAAAGTCTGAAGTGTTGCAAACAATCATTATATTTG	49:G>T	49	1	0.769231	0.519231	0.480769	0.230769	0.288462	0.35503	0.49926	0.427145	5.29787	2.66667	0.95	2	2	1	1	0	2	0	1	0	2	2	0	0	0	0	0	1	0	1	0	0	2	0	2	0	0	0	0	0	0	0	2
37434403|F|0-51:T>C-51:T>C	100063843	TGCAGAATACATTTGTATTGGACTATTAACACTTCTATTTCTGAAAGCATTTTTATGTCTTAAGTCCAC	TGCAGAATACATTTGTATTGGACTATTAACACTTCTATTTCTGAAAGCATTTTTATGTCTTAAGTCCAC	51:T>C	51	1	0.519231	0.769231	0.230769	0.480769	0.288462	0.49926	0.35503	0.427145	10.2812	9.54	1	2	1	2	1	1	1	0	1	0	1	1	1	0	0	2	0	1	2	1	0	2	0	1	1	2	2	0	0	2	0	2	1
37436716|F|0-33:G>T-33:G>T	100068455	TGCAGCATTTTCTCCAACGAGATAAGATTTTGAGTTTAGGATTTTTTGAACTAGATAAGATTTTGAATG	TGCAGCATTTTCTCCAACGAGATAAGATTTTGAGTTTAGGATTTTTTGAACTAGATAAGATTTTGAATG	33:G>T	33	1	0.769231	0.480769	0.519231	0.230769	0.25	0.35503	0.49926	0.427145	27.8431	24.2759	1	0	2	0	0	0	0	0	2	0	2	2	0	2	0	0	1	1	0	0	0	0	1	1	2	0	0	0	0	1	0	2	0
37437627|F|0-26:G>A-26:G>A	100070360	TGCAGCTCTGCTTGCCCTGACTAGCAGGCATAGTTCCACTTTATATAGATTTTAGCTCTGAATAGCTGC	TGCAGCTCTGCTTGCCCTGACTAGCAGGCATAGTTCCACTTTATATAGATTTTAGCTCTGAATAGCTGC	26:G>A	26	1	0.519231	0.769231	0.230769	0.480769	0.288462	0.49926	0.35503	0.427145	7.54545	6.66667	1	2	1	0	0	1	0	1	2	1	2	0	0	1	0	2	1	1	1	1	2	2	1	2	1	0	1	2	1	2	1	1	2
37439032|F|0-7:T>C-7:T>C	100073473	TGCAGGTTATCAGTGTATGAGAAGCTAATTAAAAAGGCACTTCCTGTTTTCCAAATATGTAAAAAACAA	TGCAGGTTATCAGTGTATGAGAAGCTAATTAAAAAGGCACTTCCTGTTTTCCAAATATGTAAAAAACAA	7:T>C	7	1	0.769231	0.480769	0.519231	0.230769	0.25	0.35503	0.49926	0.427145	15.3469	14.5667	1	1	0	1	2	0	2	0	1	0	1	1	0	0	0	2	2	1	0	0	0	0	1	0	2	0	0	1	0	1	0	2	0
37439142|F|0-35:T>G-35:T>G	100073671	TGCAGTAAAATGCACTCAAAAATTGTAAAAAAAATTAAAGCTTTACTTTAGACATTTATAAGAATTTAT	TGCAGTAAAATGCACTCAAAAATTGTAAAAAAAATTAAAGCTTTACTTTAGACATTTATAAGAATTTAT	35:T>G	35	1	0.769231	0.480769	0.519231	0.230769	0.25	0.35503	0.49926	0.427145	6.27451	6.24138	1	0	0	0	0	2	0	2	0	2	0	0	1	1	2	0	1	0	2	2	0	0	0	2	1	0	2	2	0	1	1	1	0
37440679|F|0-21:A>T-21:A>T	100076741	TGCAGTTCCTGTGGAGACCACATTCCCAAGCAGGTTCTTTTTATCCATTAAAATGGAGACAAGCCCAAC	TGCAGTTCCTGTGGAGACCACATTCCCAAGCAGGTTCTTTTTATCCATTAAAATGGAGACAAGCCCAAC	21:A>T	21	1	0.769231	0.519231	0.480769	0.230769	0.288462	0.35503	0.49926	0.427145	16.8478	16.2286	1	0	1	0	0	1	1	1	2	2	0	0	1	2	2	0	2	2	0	0	0	2	1	0	1	0	0	0	2	0	2	0	2
37440699|F|0-31:A>T-31:A>T	100076779	TGCAGTTCTACATCCATTGTGTGATGACAGGAAGCTCAGTAGTCTCCACACACAGAAAACAGCTTTGTG	TGCAGTTCTACATCCATTGTGTGATGACAGGAAGCTCAGTAGTCTCCACACACAGAAAACAGCTTTGTG	31:A>T	31	1	0.769231	0.519231	0.480769	0.230769	0.288462	0.35503	0.49926	0.427145	7.86	5.94286	1	1	1	2	2	2	2	2	0	0	2	1	1	0	0	2	0	0	0	1	0	0	0	0	0	0	0	2	0	1	2	2	1
37440868|F|0-12:C>G-12:C>G	100077080	TGCAGTTTCACACAGAGGCATACTGCTGAAAACCTGCTAAAAAAAACTTACACCACTCAGACTCTCCTC	TGCAGTTTCACACAGAGGCATACTGCTGAAAACCTGCTAAAAAAAACTTACACCACTCAGACTCTCCTC	12:C>G	12	1	0.769231	0.519231	0.480769	0.230769	0.288462	0.35503	0.49926	0.427145	8.72917	6.875	1	0	0	1	1	0	0	1	0	0	0	1	0	2	2	0	2	0	2	1	0	1	2	1	2	0	2	2	1	0	0	2	2
37441907|F|0-26:A>T-26:A>T	100079572	TGCAGGTTCCAAGAATTAGGTGGTGTATTTCTGACTCCGATGTCATTGGTTACTGCCTGTAACAAAAGT	TGCAGGTTCCAAGAATTAGGTGGTGTATTTCTGACTCCGATGTCATTGGTTACTGCCTGTAACAAAAGT	26:A>T	26	1	0.769231	0.519231	0.480769	0.230769	0.288462	0.35503	0.49926	0.427145	13.0816	11.6667	0.954545	2	2	2	0	0	1	2	1	0	0	0	1	2	0	0	2	1	0	1	0	1	0	0	0	2	0	0	0	0	2	2	0
37441918|F|0-39:C>G-39:C>G	100079595	TGCAGAAAAATGTACTTCAAGTATCTGTACAACTTGCTACTAACTACTTACTAATAAGGCGGAATTCAC	TGCAGAAAAATGTACTTCAAGTATCTGTACAACTTGCTACTAACTACTTACTAATAAGGCGGAATTCAC	39:C>G	39	1	0.769231	0.519231	0.480769	0.230769	0.288462	0.35503	0.49926	0.427145	9.30435	4.37143	1	0	0	1	0	2	0	1	0	2	0	0	2	2	2	0	0	0	0	0	1	0	0	1	2	2	2	0	2	1	2	0	1
37441952|F|0-49:T>A-49:T>A	100079672	TGCAGAAATGGAGAGCCAAATGGCAGTGATAGCCACACTCTCCGGAGAATGCAGAGATGGTTAAGGGTA	TGCAGAAATGGAGAGCCAAATGGCAGTGATAGCCACACTCTCCGGAGAATGCAGAGATGGTTAAGGGTA	49:T>A	49	1	0.769231	0.519231	0.480769	0.230769	0.288462	0.35503	0.49926	0.427145	9.80392	8.375	1	0	0	0	0	2	0	2	0	0	0	0	2	2	0	0	1	0	2	2	2	0	0	0	1	2	0	2	1	1	1	2	2
37442760|F|0-24:G>T-24:G>T	100081624	TGCAGCTTTGCCTCAGGGTAATGAGTTGATTAGTTAATTTGCTACTTTATACATAGTAGATTATGGCAA	TGCAGCTTTGCCTCAGGGTAATGAGTTGATTAGTTAATTTGCTACTTTATACATAGTAGATTATGGCAA	24:G>T	24	1	0.769231	0.480769	0.519231	0.230769	0.25	0.35503	0.49926	0.427145	4.65306	3.45455	1	2	2	2	0	2	1	0	1	0	0	0	0	0	1	2	2	1	0	0	1	0	0	1	0	1	2	0	1	0	2	1	0
37443466|F|0-36:A>G-36:A>G	100083332	TGCAGTTTGCGGTGGGCAGACCGTAGATGGGCCATCATTGACATCACACGCAGCGCCATGACGTCACCA	TGCAGTTTGCGGTGGGCAGACCGTAGATGGGCCATCATTGACATCACACGCAGCGCCATGACGTCACCA	36:A>G	36	1	0.769231	0.480769	0.519231	0.230769	0.25	0.35503	0.49926	0.427145	7.02	6.93333	1	2	0	1	0	0	0	0	1	0	1	2	0	1	0	2	0	2	0	0	2	0	1	0	1	2	0	2	0	0	0	2	2
37410155|F|0-65:G>A-65:G>A	100017053	TGCAGAACCGATACTTAATGTTAGGTATCGGTCTGCTGAACCGGTAGCTGAAAAGCTGCGGCGGCGGTT	TGCAGAACCGATACTTAATGTTAGGTATCGGTCTGCTGAACCGGTAGCTGAAAAGCTGCGGCGGCGGTT	65:G>A	65	1	0.692308	0.692308	0.307692	0.307692	0.384615	0.426036	0.426036	0.426036	4.04545	3.70455	0.909091	0	2	2	2	2	2	0	1	1	2	1	2	2	0	1	2	1	0	1	1	0	2	0	2	1	0	2	1	0	2	0	2
37413307|F|0-52:T>C-52:T>C	100023159	TGCAGATAAGGCTATGTCCACACAACCGTTCGGGAGTTCAGTTCACCTGTTCTGTTCTTGGAACAGGTG	TGCAGATAAGGCTATGTCCACACAACCGTTCGGGAGTTCAGTTCACCTGTTCTGTTCTTGGAACAGGTG	52:T>C	52	1	0.692308	0.692308	0.307692	0.307692	0.384615	0.426036	0.426036	0.426036	12.3478	11.4222	1	2	2	2	0	2	1	2	1	1	1	2	2	2	1	1	0	2	2	0	2	1	1	1	0	2	1	2	0	0	0	1	1
37416193|F|0-46:C>A-46:C>A	100028338	TGCAGCAGAGAAGAGTCAAATCTTCTCTGCTTCTCTCTACTCTGCTCATTTACATACAGCGCACAGCAT	TGCAGCAGAGAAGAGTCAAATCTTCTCTGCTTCTCTCTACTCTGCTCATTTACATACAGCGCACAGCAT	46:C>A	46	1	0.769231	0.538462	0.461538	0.230769	0.307692	0.35503	0.497041	0.426036	3.60784	2.87097	0.954545	1	0	0	2	2	1	0	0	0	0	2	0	0	2	1	0	0	2	2	0	1	0	0	0	2	0	0	2	1	1	2	1
37416867|F|0-60:A>G-60:A>G	100029603	TGCAGCATCTAAGTAGTTAAATGTCCAGGATCAAAGTTATCTCTGATTTTGGTTGCTAACAGCAGGGGC	TGCAGCATCTAAGTAGTTAAATGTCCAGGATCAAAGTTATCTCTGATTTTGGTTGCTAACAGCAGGGGC	60:A>G	60	1	0.769231	0.538462	0.461538	0.230769	0.307692	0.35503	0.497041	0.426036	10.22	9.72727	1	0	0	1	2	0	0	0	2	0	1	2	0	2	0	1	0	2	2	0	1	0	0	2	0	2	2	0	0	1	0	1	2
37417675|F|0-25:C>T-25:C>T	100031133	TGCAGCCATATATCACAGGATTACACAATTTACAACAGATAATGTGAACAGCTCAGCTCCCCCTCCCTG	TGCAGCCATATATCACAGGATTACACAATTTACAACAGATAATGTGAACAGCTCAGCTCCCCCTCCCTG	25:C>T	25	1	0.769231	0.538462	0.461538	0.230769	0.307692	0.35503	0.497041	0.426036	5.15385	4.375	1	1	0	2	0	0	0	0	0	2	2	1	0	2	2	1	0	0	1	2	0	0	2	1	1	2	1	2	0	2	0	0	1
37419188|F|0-28:G>A-28:G>A	100034065	TGCAGCTACATGGACATAGGAGCCTGTGGACAGGAGCTAGCTCATTGGCTTCTATAGGAGAGTTTCCTA	TGCAGCTACATGGACATAGGAGCCTGTGGACAGGAGCTAGCTCATTGGCTTCTATAGGAGAGTTTCCTA	28:G>A	28	1	0.692308	0.692308	0.307692	0.307692	0.384615	0.426036	0.426036	0.426036	11.6829	11.3478	0.954545	1	1	0	2	1	1	2	1	1	0	2	2	2	1	2	0	1	0	2	2	0	0	0	2	0	0	2	1	2	2	0	1
37420655|F|0-19:T>C-19:T>C	100036745	TGCAGCTTTTACCACTATATATATATGGTGAAAATGTACACCATTTCCGCAGCAAAAAAAGCATGTTTT	TGCAGCTTTTACCACTATATATATATGGTGAAAATGTACACCATTTCCGCAGCAAAAAAAGCATGTTTT	19:T>C	19	1	0.769231	0.538462	0.461538	0.230769	0.307692	0.35503	0.497041	0.426036	3.40816	3.40625	0.9	1	0	2	0	0	0	0	0	2	2	2	0	2	1	0	2	2	1	0	1	2	0	2	2	2	2	0	0	1	0	0	0
37420914|F|0-38:T>G-38:T>G	100037269	TGCAGGAAGCTGCCGTACGCTGTATGTAAATGAGCTGTTGGACTCATCTTAGGGGCCTGAAATGAGTCC	TGCAGGAAGCTGCCGTACGCTGTATGTAAATGAGCTGTTGGACTCATCTTAGGGGCCTGAAATGAGTCC	38:T>G	38	1	0.769231	0.538462	0.461538	0.230769	0.307692	0.35503	0.497041	0.426036	4.2	4.11111	1	1	2	2	2	1	2	1	0	2	0	0	1	1	2	1	0	2	0	0	0	0	2	0	0	2	0	0	2	0	2	0	0
37421057|F|0-59:T>G-59:T>G	100037591	TGCAGGACATGAAATACAACCTCTATTACCAGCACTGCCCGGAACACTCTGGGCAAAACTAATACTCCA	TGCAGGACATGAAATACAACCTCTATTACCAGCACTGCCCGGAACACTCTGGGCAAAACTAATACTCCA	59:T>G	59	1	0.769231	0.538462	0.461538	0.230769	0.307692	0.35503	0.497041	0.426036	12.0392	10.7647	1	2	2	1	2	0	0	0	0	0	0	0	0	2	0	1	1	2	2	1	0	2	1	1	0	2	1	0	0	2	0	1	0
37421260|F|0-12:C>G-12:C>G	100038036	TGCAGGAGCGTGCGAGAGCACGGTCCATGCCGCGTCTCGCCGGCGGTGTCTAGAAATAGGCACTGCGCA	TGCAGGAGCGTGCGAGAGCACGGTCCATGCCGCGTCTCGCCGGCGGTGTCTAGAAATAGGCACTGCGCA	12:C>G	12	1	0.692308	0.692308	0.307692	0.307692	0.384615	0.426036	0.426036	0.426036	5.2	3.88095	0.954545	0	2	2	2	2	1	0	1	1	2	1	2	1	2	2	1	1	0	0	0	2	1	2	0	2	1	2	1	2	2	1	0
37423112|F|0-52:T>A-52:T>A	100041933	TGCAGGTAACTTTGGTCTTCCTCATTGAATTGGGTCTTGAAAGTGCTGAAGCTATCGTCTCAGATGTGG	TGCAGGTAACTTTGGTCTTCCTCATTGAATTGGGTCTTGAAAGTGCTGAAGCTATCGTCTCAGATGTGG	52:T>A	52	1	0.769231	0.538462	0.461538	0.230769	0.307692	0.35503	0.497041	0.426036	12.0408	10.6765	1	0	2	1	1	0	2	0	1	0	2	1	0	0	0	0	0	1	1	2	2	1	0	2	0	2	2	2	0	0	0	2	2
37425584|F|0-25:T>A-25:T>A	100046275	TGCAGTATTCAAACACGCTTTACTCTCTGGTTTGCTCCTGTCTTGAGTAGTTGCCTATGGTTTCCACTA	TGCAGTATTCAAACACGCTTTACTCTCTGGTTTGCTCCTGTCTTGAGTAGTTGCCTATGGTTTCCACTA	25:T>A	25	1	0.692308	0.692308	0.307692	0.307692	0.384615	0.426036	0.426036	0.426036	12.1556	10.7209	1	2	1	0	2	2	1	0	1	2	1	0	2	1	0	2	2	1	2	1	0	2	2	2	1	0	2	2	2	0	2	0	0
37425785|F|0-44:T>A-44:T>A	100046640	TGCAGTCAATGCAGGCTCCAGTGGTAAACATCCAGAAACAGAGCTAACCGAATAGTTTGGCGACGTGTG	TGCAGTCAATGCAGGCTCCAGTGGTAAACATCCAGAAACAGAGCTAACCGAATAGTTTGGCGACGTGTG	44:T>A	44	1	0.692308	0.692308	0.307692	0.307692	0.384615	0.426036	0.426036	0.426036	18.6279	15.8	1	1	2	1	1	1	2	2	2	1	2	0	1	2	2	2	2	0	1	0	0	0	1	2	0	0	1	2	0	2	1	2	0
37427068|F|0-60:A>C-60:A>C	100048874	TGCAGTGACATCCGGGACTTCTATGGCTTGTAACTGGTGCATGACTGTTACATGGCAATAATACAGCAT	TGCAGTGACATCCGGGACTTCTATGGCTTGTAACTGGTGCATGACTGTTACATGGCAATAATACAGCAT	60:A>C	60	1	0.692308	0.692308	0.307692	0.307692	0.384615	0.426036	0.426036	0.426036	21.7046	19.6818	1	2	2	0	0	0	1	2	0	0	1	0	1	2	0	2	0	0	1	0	2	2	2	1	2	0	1	2	2	2	1	1	0
37429121|F|0-39:T>A-39:T>A	100052455	TGCAGTTCTACATTAGCTCTGTGATGACAGGAAGCTCGGTAGTTCTGAGTGTCTCCATGCACAGGAAAC	TGCAGTTCTACATTAGCTCTGTGATGACAGGAAGCTCGGTAGTTCTGAGTGTCTCCATGCACAGGAAAC	39:T>A	39	1	0.692308	0.692308	0.307692	0.307692	0.384615	0.426036	0.426036	0.426036	5.68889	4.97727	1	0	1	0	2	2	2	0	2	1	0	1	1	1	2	0	2	2	1	0	1	0	2	1	1	2	1	2	1	2	2	2	2
37429838|F|0-39:G>A-39:G>A	100053655	TGCAGTTTGGCTGTTTCACACATTGCCTTAAACAAGCTCGATAATCTACAGAATACCTAGGGAAAGTTT	TGCAGTTTGGCTGTTTCACACATTGCCTTAAACAAGCTCGATAATCTACAGAATACCTAGGGAAAGTTT	39:G>A	39	1	0.692308	0.692308	0.307692	0.307692	0.384615	0.426036	0.426036	0.426036	4.08889	3.95652	1	0	1	2	0	2	1	2	2	1	0	1	1	2	2	2	0	1	2	0	0	2	1	2	2	0	0	1	1	1	2	1	1
37433333|F|0-8:A>G-8:A>G	100061919	TGCAGTGCATTTTCTCCAAAAATCTCTGCATGAGATCGGAAGAGCGGTTCAGCAGGAATGCCGAGACCG	TGCAGTGCATTTTCTCCAAAAATCTCTGCATG	8:A>G	8	1	0.692308	0.692308	0.307692	0.307692	0.384615	0.426036	0.426036	0.426036	14.4565	13.3696	1	0	0	2	2	2	2	0	2	0	1	2	0	1	0	0	1	2	1	2	1	2	0	2	1	1	1	1	0	0	0	2	2
37434671|F|0-36:C>T-36:C>T	100064371	TGCAGACAGCTTTTTGATTTAATATAACCTTTATTACGATTCTAAATCAAAAACACTCATACAGTGGTA	TGCAGACAGCTTTTTGATTTAATATAACCTTTATTACGATTCTAAATCAAAAACACTCATACAGTGGTA	36:C>T	36	1	0.769231	0.461538	0.538462	0.230769	0.230769	0.35503	0.497041	0.426036	21.52	17.3448	1	1	0	1	2	0	2	0	1	0	2	0	0	0	0	2	1	1	0	1	0	0	1	0	0	0	1	2	0	0	0	0	0
37436050|F|0-29:A>G-29:A>G	100067161	TGCAGCAAATGTAATTGTCTGGAAGATCCAGCCGATTATGAGTAACATTTTACTTATAAAACATCTGTA	TGCAGCAAATGTAATTGTCTGGAAGATCCAGCCGATTATGAGTAACATTTTACTTATAAAACATCTGTA	29:A>G	29	1	0.769231	0.538462	0.461538	0.230769	0.307692	0.35503	0.497041	0.426036	15.2	12.7742	1	0	0	0	1	0	0	2	1	2	1	0	2	2	2	0	0	2	1	0	2	1	1	2	2	2	1	1	1	2	1	0	0
37436765|F|0-10:C>T-10:C>T	100068571	TGCAGCCAATCATAGTGATGATAGCATGTACATCATGTGACCATGTAAGCCAGTTATTGGCTGCGACAG	TGCAGCCAATCATAGTGATGATAGCATGTACATCATGTGACCATGTAAGCCAGTTATTGGCTGCGACAG	10:C>T	10	1	0.769231	0.538462	0.461538	0.230769	0.307692	0.35503	0.497041	0.426036	15.1225	11.6	1	0	2	2	1	0	1	2	1	0	2	0	1	2	0	2	2	1	0	1	0	2	0	0	0	2	0	0	0	0	2	0	2
37437413|F|0-38:C>T-38:C>T	100069925	TGCAGCTAATTAACAAAGCCAGACTGTAGCTGACGTTGCTCACTGCCATTAGGAAGGTGGTGGTAAATT	TGCAGCTAATTAACAAAGCCAGACTGTAGCTGACGTTGCTCACTGCCATTAGGAAGGTGGTGGTAAATT	38:C>T	38	1	0.769231	0.461538	0.538462	0.230769	0.230769	0.35503	0.497041	0.426036	13.7959	11.6333	0.954545	1	2	1	1	0	2	0	1	0	1	0	0	0	0	1	2	1	0	2	2	1	1	0	2	0	0	0	0	0	0	0	0
37437774|F|0-9:C>T-9:C>T	100070689	TGCAGCTGGCCCCAATGACTCGAGTAGAGGTGTCCTGCACCCTCCCTGCACAGCAGCGCTCCTGGCCAG	TGCAGCTGGCCCCAATGACTCGAGTAGAGGTGTCCTGCACCCTCCCTGCACAGCAGCGCTCCTGGCCAG	9:C>T	9	1	0.769231	0.538462	0.461538	0.230769	0.307692	0.35503	0.497041	0.426036	13.0385	12.6875	1	0	0	0	0	2	0	0	0	2	2	1	0	0	2	0	2	0	1	0	2	0	2	1	2	0	1	2	0	1	0	1	1
37439288|F|0-33:C>A-33:C>A	100073937	TGCAGTACAGGTCAATTCCCACCTGGAAAGTTTCATTGCATTGTTAAAATTCACTTTGCTACTGCTGTA	TGCAGTACAGGTCAATTCCCACCTGGAAAGTTTCATTGCATTGTTAAAATTCACTTTGCTACTGCTGTA	33:C>A	33	1	0.769231	0.538462	0.461538	0.230769	0.307692	0.35503	0.497041	0.426036	6.17021	5	1	2	1	1	1	0	1	0	1	0	2	0	0	0	0	1	0	1	2	1	0	1	2	0	2	0	0	2	0	2	0	0	0
37440375|F|0-41:C>T-41:C>T	100076113	TGCAGTGTAGGACCTTACCCTTAAGGTGAGGCGACACGCTTCAGTTGTGTTGCAGCCGAGGCTAGGTAC	TGCAGTGTAGGACCTTACCCTTAAGGTGAGGCGACACGCTTCAGTTGTGTTGCAGCCGAGGCTAGGTAC	41:C>T	41	1	0.769231	0.538462	0.461538	0.230769	0.307692	0.35503	0.497041	0.426036	4.10417	3.33333	1	1	0	0	2	0	0	0	1	0	2	2	0	2	0	1	1	2	2	1	0	1	2	0	2	0	2	0	0	2	0	1	2
37440747|F|0-26:G>A-26:G>A	100076862	TGCAGTTGACATTTTGCCCTCGGCGCGGACTTTCCCAACAAAGGGTTAGGTGTCGATAAATTGTAGTAC	TGCAGTTGACATTTTGCCCTCGGCGCGGACTTTCCCAACAAAGGGTTAGGTGTCGATAAATTGTAGTAC	26:G>A	26	1	0.769231	0.461538	0.538462	0.230769	0.230769	0.35503	0.497041	0.426036	5.28261	3.93548	0.954545	0	1	0	0	1	1	1	2	1	0	2	1	0	0	0	0	0	1	0	0	0	2	1	0	0	2	0	2	0	0	2	2
37442965|F|0-43:T>A-43:T>A	100082150	TGCAGGTAACATCATACAGTATACATGAGTGAACATCATTCATTTAAGCTTAATTGCACTACACTGGAC	TGCAGGTAACATCATACAGTATACATGAGTGAACATCATTCATTTAAGCTTAATTGCACTACACTGGAC	43:T>A	43	1	0.692308	0.692308	0.307692	0.307692	0.384615	0.426036	0.426036	0.426036	26.3721	26.1957	1	0	2	1	1	2	1	1	1	0	2	0	1	2	0	1	2	1	0	1	0	2	2	0	2	1	0	2	0	0	2	0	2
37444524|F|0-14:T>C-14:T>C	100086718	TGCAGCTTTCGAGGTGAAATCTCCCAGCATGAGATCGGAAGAGCGGTTCAGCAGGAATGCCGAGACCGA	TGCAGCTTTCGAGGTGAAATCTCCCAGCATG	14:T>C	14	1	0.769231	0.538462	0.461538	0.230769	0.307692	0.35503	0.497041	0.426036	11.7447	9.05714	0.954545	2	2	0	0	1	2	1	1	1	0	0	1	2	1	0	0	0	0	2	0	2	0	0	2	0	0	1	2	2	1	0	1
37446961|F|0-39:A>G-39:A>G	100095893	TGCAGTGACCGGCAGCCCAGTAGCGCCTCTCTACAGTACAGTACTACATGTTCTGTACTGCTCTTTACC	TGCAGTGACCGGCAGCCCAGTAGCGCCTCTCTACAGTACAGTACTACATGTTCTGTACTGCTCTTTACC	39:A>G	39	1	0.538462	0.769231	0.230769	0.461538	0.307692	0.497041	0.35503	0.426036	13.4706	13.1042	0.954545	1	1	0	0	1	2	1	2	1	1	0	2	1	2	1	2	2	1	1	2	0	1	2	1	0	1	2	1	0	1	2	2
37411655|F|0-41:G>T-41:G>T	100019880	TGCAGACCTATTATACCTTATCCAAGCTCTAGATAGTAAAGGAATACTCATTTAAGGATTTGCAAGAGT	TGCAGACCTATTATACCTTATCCAAGCTCTAGATAGTAAAGGAATACTCATTTAAGGATTTGCAAGAGT	41:G>T	41	1	0.711538	0.673077	0.326923	0.288462	0.384615	0.410503	0.440089	0.425296	3.55814	3.04651	0.909091	1	1	0	2	2	1	1	2	2	0	0	2	1	0	1	2	1	0	2	0	2	1	0	1	0	2	2	0	1	0	2	0
37412208|F|0-17:A>G-17:A>G	100020963	TGCAGAGAATGAAGGCTACATACAGCACCAGAAATGCACAAATTAGTACAGTAAACATCACCGAGAGAT	TGCAGAGAATGAAGGCTACATACAGCACCAGAAATGCACAAATTAGTACAGTAAACATCACCGAGAGAT	17:A>G	17	1	0.711538	0.673077	0.326923	0.288462	0.384615	0.410503	0.440089	0.425296	16.6596	15.9231	1	1	0	0	0	0	0	2	0	2	1	2	0	2	0	2	1	0	2	2	1	0	2	2	1	2	2	2	0	0	2	2	1
37412729|F|0-49:T>A-49:T>A	100022037	TGCAGAGCTTCTGCTCCATGTGAATCCTGCTGCAATGGGCCTCAAGGCTTGCACCCCGACTGGATGTAT	TGCAGAGCTTCTGCTCCATGTGAATCCTGCTGCAATGGGCCTCAAGGCTTGCACCCCGACTGGATGTAT	49:T>A	49	1	0.673077	0.711538	0.288462	0.326923	0.384615	0.440089	0.410503	0.425296	7.36585	7.23913	1	2	1	0	0	1	2	1	2	1	0	1	1	2	1	0	2	2	2	1	0	2	0	2	0	0	0	2	1	2	1	1	1
37413232|F|0-43:A>G-43:A>G	100023017	TGCAGAGTTTCTGCTCCCTGTGGGCTTCAAGGTCTGCACCCCTAAGAGGATGGATGCCAGCATAACACA	TGCAGAGTTTCTGCTCCCTGTGGGCTTCAAGGTCTGCACCCCTAAGAGGATGGATGCCAGCATAACACA	43:A>G	43	1	0.711538	0.673077	0.326923	0.288462	0.384615	0.410503	0.440089	0.425296	7.73913	6.65854	1	2	0	1	1	0	2	0	2	0	1	0	0	2	0	1	2	2	0	2	1	2	1	2	1	1	1	2	0	2	0	0	0
37415811|F|0-52:C>A-52:C>A	100027604	TGCAGCACATGTGATTTACTGGAAGATTCGGCCAAACATCATGAACATTTTACTTGTAAAACACCTGTA	TGCAGCACATGTGATTTACTGGAAGATTCGGCCAAACATCATGAACATTTTACTTGTAAAACACCTGTA	52:C>A	52	1	0.711538	0.673077	0.326923	0.288462	0.384615	0.410503	0.440089	0.425296	13.7447	12.9737	1	2	0	0	0	0	0	0	2	2	2	1	0	2	2	2	2	0	1	2	1	0	0	1	1	1	1	1	2	2	2	0	2
37417975|F|0-18:T>C-18:T>C	100031809	TGCAGCCGGCGATCCGTTTGGTTTCTTTTTTTTTTCGTGTCGGAGCTCCGTCCTCCAACAGACAACAGG	TGCAGCCGGCGATCCGTTTGGTTTCTTTTTTTTTTCGTGTCGGAGCTCCGTCCTCCAACAGACAACAGG	18:T>C	18	1	0.673077	0.711538	0.288462	0.326923	0.384615	0.440089	0.410503	0.425296	5.22727	4.86364	1	0	2	2	2	0	2	2	1	0	2	1	2	1	0	1	2	1	2	1	1	2	0	2	0	1	0	0	0	1	2	1	2
37421612|F|0-20:A>C-20:A>C	100038808	TGCAGGCAACCGTGGCAGAGAGTCACTGTGTGCTAAGCCGCTCCGGTCCGCAGTCCCATTGCTGCGCGG	TGCAGGCAACCGTGGCAGAGAGTCACTGTGTGCTAAGCCGCTCCGGTCCGCAGTCCCATTGCTGCGCGG	20:A>C	20	1	0.673077	0.711538	0.288462	0.326923	0.384615	0.440089	0.410503	0.425296	13.9756	13	1	2	1	0	0	1	2	1	0	1	0	1	1	2	1	2	2	0	2	2	0	2	0	2	0	0	0	2	1	2	1	2	1
37425456|F|0-67:C>T-67:C>T	100046073	TGCAGTATCCTGTCTGACCTGACAACAGGCGCGGAAAGCAACTATAAGAGGCCCAGCAAGAATTACACA	TGCAGTATCCTGTCTGACCTGACAACAGGCGCGGAAAGCAACTATAAGAGGCCCAGCAAGAATTACACA	67:C>T	67	1	0.673077	0.711538	0.288462	0.326923	0.384615	0.440089	0.410503	0.425296	15.6136	15.186	1	2	0	1	0	0	0	2	0	0	2	2	0	2	0	2	1	0	1	2	1	0	2	2	1	1	1	1	2	2	0	2	1
37426821|F|0-19:T>C-19:T>C	100048456	TGCAGTCTTCCTCTCCAGATACATTACTGCTGCCTCCCCTCTCCTACAAGCCCTTCATTGGCTTCCTTT	TGCAGTCTTCCTCTCCAGATACATTACTGCTGCCTCCCCTCTCCTACAAGCCCTTCATTGGCTTCCTTT	19:T>C	19	1	0.711538	0.673077	0.326923	0.288462	0.384615	0.410503	0.440089	0.425296	5.16279	5.02273	0.954545	0	2	0	0	1	2	2	0	1	0	2	1	2	1	0	0	0	2	0	2	0	0	2	2	2	2	1	1	1	2	2	1
37428255|F|0-30:T>C-30:T>C	100050939	TGCAGTGTCCGGACAGGTAAGTAGATGTGCTTATGCACATAGATTCATCTGCATCCGATGCATGCATGA	TGCAGTGTCCGGACAGGTAAGTAGATGTGCTTATGCACATAGATTCATCTGCATCCGATGCATGCATGA	30:T>C	30	1	0.673077	0.711538	0.288462	0.326923	0.384615	0.440089	0.410503	0.425296	13.2	13.0227	1	2	2	2	1	0	2	2	2	2	2	1	0	0	2	2	1	1	2	1	0	1	1	2	2	2	2	1	0	0	0	0	2
37428541|F|0-35:A>T-35:A>T	100051436	TGCAGTGTTTAGGTATCTTTGGATCCTGGCTTTGAAACCACCCACCTCCCAAAACAGCCACAGAGTGGA	TGCAGTGTTTAGGTATCTTTGGATCCTGGCTTTGAAACCACCCACCTCCCAAAACAGCCACAGAGTGGA	35:A>T	35	1	0.673077	0.711538	0.288462	0.326923	0.384615	0.440089	0.410503	0.425296	4.60976	4.52174	0.954545	2	2	2	2	1	1	0	1	0	0	1	1	1	0	0	2	1	0	1	0	1	1	2	2	2	2	0	0	2	2	2	2
37428576|F|0-58:T>C-58:T>C	100051497	TGCAGTGTTTTGCCCCAATTTCTCTAAAATCCTGGCAAGAAATTTAATATGACTATGGTGTAATTATTC	TGCAGTGTTTTGCCCCAATTTCTCTAAAATCCTGGCAAGAAATTTAATATGACTATGGTGTAATTATTC	58:T>C	58	1	0.673077	0.711538	0.288462	0.326923	0.384615	0.440089	0.410503	0.425296	18.8	18.7209	1	1	0	2	0	0	0	2	0	0	2	2	0	1	0	1	2	0	1	2	1	0	0	2	1	1	1	1	2	2	0	1	1
37432262|F|0-8:A>G-8:A>G	100060277	TGCAGCGTAGAGTGGGGTGGCTGCGCATGAGATCGGAAGAGCGGTTCAGCAGGAATGCCGAGACCGATC	TGCAGCGTAGAGTGGGGTGGCTGCGCATG	8:A>G	8	1	0.673077	0.711538	0.288462	0.326923	0.384615	0.440089	0.410503	0.425296	3.725	2.90909	0.9	1	2	1	1	2	1	0	1	2	1	0	2	0	2	1	2	1	0	2	0	1	1	0	2	0	1	0	2	1	0	1	2
37432978|F|0-23:G>A-23:G>A	100061445	TGCAGTAAATTATGCCAGATAATGAGCATGAGATCGGAAGAGCGGTTCAGCAGGAATGCCGAGACCGAT	TGCAGTAAATTATGCCAGATAATGAGCATG	23:G>A	23	1	0.673077	0.711538	0.288462	0.326923	0.384615	0.440089	0.410503	0.425296	21.9111	17.5333	1	1	2	2	2	0	2	2	1	0	2	0	2	2	0	1	1	1	0	1	0	1	1	0	2	2	2	0	0	2	2	2	0
37433890|F|0-8:T>G-8:T>G	100062837	TGCAGTTTTGGAAATCCACAGCATGAGATCGGAAGAGCGGTTCAGCAGGAATGCCGAGACCGATCTCGT	TGCAGTTTTGGAAATCCACAGCATG	8:T>G	8	1	0.711538	0.673077	0.326923	0.288462	0.384615	0.410503	0.440089	0.425296	14.3265	11.8049	1	1	2	0	2	2	2	0	2	2	2	1	2	1	0	1	1	2	0	0	1	1	1	2	1	2	0	1	0	0	2	1	0
37438345|F|0-13:T>G-13:T>G	100071917	TGCAGGCAGCATGTTATAAAGCTGGAGGAACTGAGCAGATTGATATTTAGTTTTGTGGTGAAAGATTTA	TGCAGGCAGCATGTTATAAAGCTGGAGGAACTGAGCAGATTGATATTTAGTTTTGTGGTGAAAGATTTA	13:T>G	13	1	0.673077	0.711538	0.288462	0.326923	0.384615	0.440089	0.410503	0.425296	20.7442	19.9362	1	1	2	2	2	1	2	1	0	1	0	0	1	2	1	2	0	0	2	0	0	2	0	2	2	0	1	2	2	1	1	1	2
37438681|F|0-46:C>T-46:C>T	100072680	TGCAGGGCTCGTGCACATAAGTGCGCTGTGGTTCCTTGCATTAGTCCTATTTGGAGACAAGAATGGAAT	TGCAGGGCTCGTGCACATAAGTGCGCTGTGGTTCCTTGCATTAGTCCTATTTGGAGACAAGAATGGAAT	46:C>T	46	1	0.673077	0.711538	0.288462	0.326923	0.384615	0.440089	0.410503	0.425296	9.81395	7.02174	1	2	2	1	1	2	1	2	1	0	2	0	1	2	0	1	2	1	0	1	0	1	2	0	0	1	0	2	0	0	2	2	2
37439337|F|0-23:T>C-23:T>C	100074023	TGCAGTACCAGGCGTAGTCCTATTAAATGTACAGAGCTGTGCCTGGCAAACAGTGAACAGACCGGAGCA	TGCAGTACCAGGCGTAGTCCTATTAAATGTACAGAGCTGTGCCTGGCAAACAGTGAACAGACCGGAGCA	23:T>C	23	1	0.711538	0.673077	0.326923	0.288462	0.384615	0.410503	0.440089	0.425296	8.19149	7.675	1	0	0	1	1	0	0	0	0	0	0	1	0	1	0	2	2	2	1	0	1	2	2	1	1	1	1	2	2	2	0	1	2
37439889|F|0-37:A>G-37:A>G	100075120	TGCAGTCTAATAGACAACAGAAAGCTACTTTTATGGCAACACTGGGGCCCCATAACTACTGGGCTCCTG	TGCAGTCTAATAGACAACAGAAAGCTACTTTTATGGCAACACTGGGGCCCCATAACTACTGGGCTCCTG	37:A>G	37	1	0.673077	0.711538	0.288462	0.326923	0.384615	0.440089	0.410503	0.425296	14.7442	14.0465	1	1	0	0	0	1	0	1	1	0	2	0	0	1	0	2	0	2	1	2	2	0	2	2	1	2	1	2	1	0	1	1	1
37440303|F|0-36:T>G-36:T>G	100075966	TGCAGTGGGCAGATGTTTGTGGCGATGAGGATTTTATAACGTCCCATCGACACCGCAATTATTACACCC	TGCAGTGGGCAGATGTTTGTGGCGATGAGGATTTTATAACGTCCCATCGACACCGCAATTATTACACCC	36:T>G	36	1	0.711538	0.673077	0.326923	0.288462	0.384615	0.410503	0.440089	0.425296	4	3.69767	0.954545	2	1	2	2	2	1	2	1	1	2	0	1	2	2	2	2	1	2	0	0	0	0	2	0	0	0	2	1	2	1	0	1
37441447|F|0-24:C>A-24:C>A	100078681	TGCAGCCAGTCTCTTCCTGCATGACCGGCATGTGACCACTGAGGCCAGTGATAGCATGAGATCGGAAGA	TGCAGCCAGTCTCTTCCTGCATGACCGGCATGTGACCACTGAGGCCAGTGATAGCATG	24:C>A	24	1	0.711538	0.673077	0.326923	0.288462	0.384615	0.410503	0.440089	0.425296	7.32609	6.225	1	1	0	0	0	0	0	2	1	2	2	2	0	2	0	1	1	2	0	2	1	2	0	2	1	1	0	2	0	1	2	0	2
37441655|F|0-22:T>G-22:T>G	100079105	TGCAGGTGTATGTAAGGAAAATTAGAGAGCATGAGATCGGAAGAGCGGTTCAGCAGGAATGCCGAGACC	TGCAGGTGTATGTAAGGAAAATTAGAGAGCATG	22:T>G	22	1	0.711538	0.673077	0.326923	0.288462	0.384615	0.410503	0.440089	0.425296	14.9149	14.7857	1	1	2	2	2	1	1	0	2	2	1	1	1	2	0	1	1	2	0	0	2	0	1	2	2	2	0	1	2	0	1	1	0
37444066|F|0-37:G>A-37:G>A	100085210	TGCAGTGCAGTGTCCAATAGCAAAACTGCTGAGCTGTGTCCAATAGAAAAACTGCTGTGCTGTGTCCAA	TGCAGTGCAGTGTCCAATAGCAAAACTGCTGAGCTGTGTCCAATAGAAAAACTGCTGTGCTGTGTCCAA	37:G>A	37	1	0.673077	0.711538	0.288462	0.326923	0.384615	0.440089	0.410503	0.425296	7.66667	6.58537	1	0	2	0	0	0	0	2	0	1	2	1	0	2	2	2	2	0	1	1	0	0	0	1	1	0	1	1	2	1	2	1	2
37444851|F|0-11:A>C-11:A>C	100087982	TGCAGCAGGAGATTAGCTGAGCCCCTGCCATCTGCATGACGTACCTGTTACGTCTGATTGCGGCTAATG	TGCAGCAGGAGATTAGCTGAGCCCCTGCCATCTGCATGACGTACCTGTTACGTCTGATTGCGGCTAATG	11:A>C	11	1	0.711538	0.673077	0.326923	0.288462	0.384615	0.410503	0.440089	0.425296	11.2083	9.59091	1	1	2	2	2	0	2	0	2	0	1	1	0	0	0	1	0	2	2	2	1	1	1	2	0	2	2	2	2	0	0	2	1
37446147|F|0-15:C>T-15:C>T	100092887	TGCAGTTTAACACAGCGTCATTGCAAAAAAATGAAAAGCTTTCCCTACAAAAAGACCCACTAAAACGCA	TGCAGTTTAACACAGCGTCATTGCAAAAAAATGAAAAGCTTTCCCTACAAAAAGACCCACTAAAACGCA	15:C>T	15	1	0.711538	0.673077	0.326923	0.288462	0.384615	0.410503	0.440089	0.425296	12.0667	9.34091	1	2	1	2	2	2	1	2	1	1	2	0	1	2	2	2	2	1	2	0	0	0	0	2	0	0	0	2	1	2	2	0	1
37411023|F|0-43:A>G-43:A>G	100018665	TGCAGAATTGGGGGACCACCAGTGCAGAGCTTGCTCAGGAATGACAGCAGGCAGGTGTCAGTGCATCTG	TGCAGAATTGGGGGACCACCAGTGCAGAGCTTGCTCAGGAATGACAGCAGGCAGGTGTCAGTGCATCTG	43:A>G	43	1	0.769231	0.557692	0.442308	0.230769	0.326923	0.35503	0.493343	0.424186	5.93878	5.05882	0.954545	0	2	0	0	0	0	0	2	2	0	1	2	2	2	0	2	2	0	0	1	0	0	2	1	1	1	2	0	2	0	2	2
37412386|F|0-49:T>A-49:T>A	100021311	TGCAGAGATAGAGAGACAGGGGCGGGGCCAACTCCTCCCCTCTCCAGAATGTTCTCTGTACAAGTGTAT	TGCAGAGATAGAGAGACAGGGGCGGGGCCAACTCCTCCCCTCTCCAGAATGTTCTCTGTACAAGTGTAT	49:T>A	49	1	0.75	0.615385	0.384615	0.25	0.365385	0.375	0.473373	0.424186	5.8125	4.73171	1	2	0	2	2	2	0	2	0	1	2	1	0	2	0	2	0	0	2	1	1	2	0	1	1	1	2	2	2	0	2	1	2
37412974|F|0-14:A>G-14:A>G	100022528	TGCAGAGTAAAAGAATGGCAAAAAAAAAAACCTGGGTCCTCTGACCCTGCAATTCAACCCAAGTATCGA	TGCAGAGTAAAAGAATGGCAAAAAAAAAAACCTGGGTCCTCTGACCCTGCAATTCAACCCAAGTATCGA	14:A>G	14	1	0.442308	0.769231	0.230769	0.557692	0.211538	0.493343	0.35503	0.424186	3.88889	3.125	0.909091	0	1	1	1	0	1	2	1	0	0	1	2	1	0	1	1	1	1	2	1	1	1	2	1	2	1	0	0	1	2	1	2
37413150|F|0-58:G>A-58:G>A	100022846	TGCAGAGTGGAACCACTACAAAGGACCCTAGCTCAGGCTAGAATGCTGGTTTAGATTAGGATTGTGGCT	TGCAGAGTGGAACCACTACAAAGGACCCTAGCTCAGGCTAGAATGCTGGTTTAGATTAGGATTGTGGCT	58:G>A	58	1	0.75	0.615385	0.384615	0.25	0.365385	0.375	0.473373	0.424186	11.2	10.9048	1	0	1	0	0	1	1	2	2	1	0	2	2	2	1	0	0	2	0	2	2	0	0	0	2	0	0	2	1	2	2	0	1
37413308|F|0-42:T>C-42:T>C	100023160	TGCAGATAAGGGACCCAGCCCAAACCCTGAAAAACAGCCCCATACCATTATCCCTCCTCCACCAAACTT	TGCAGATAAGGGACCCAGCCCAAACCCTGAAAAACAGCCCCATACCATTATCCCTCCTCCACCAAACTT	42:T>C	42	1	0.75	0.615385	0.384615	0.25	0.365385	0.375	0.473373	0.424186	7.8125	6.68421	1	1	0	1	1	0	2	0	1	0	1	2	0	0	0	2	2	2	0	2	2	1	0	0	1	2	0	2	0	2	0	1	0
37413832|F|0-51:A>C-51:A>C	100024118	TGCAGATCTGCTGGCAAATACGAGTTTTAGCCTTATGTTTATGTTGCACATATTTTTTAATTTCTATGT	TGCAGATCTGCTGGCAAATACGAGTTTTAGCCTTATGTTTATGTTGCACATATTTTTTAATTTCTATGT	51:A>C	51	1	0.769231	0.557692	0.442308	0.230769	0.326923	0.35503	0.493343	0.424186	14.5306	14	1	1	2	1	1	0	2	0	1	0	1	0	0	0	0	1	2	1	0	2	2	1	1	0	2	0	0	0	0	0	0	2	0
37415055|F|0-26:C>A-26:C>A	100026252	TGCAGATTTTTCTGCATGGAATCGGCCCCAAAATCTGCATGTATTCCACGTGTTTTCTGCGTGGACTAT	TGCAGATTTTTCTGCATGGAATCGGCCCCAAAATCTGCATGTATTCCACGTGTTTTCTGCGTGGACTAT	26:C>A	26	1	0.769231	0.557692	0.442308	0.230769	0.326923	0.35503	0.493343	0.424186	4.52083	4.02778	0.954545	0	1	0	0	0	1	1	2	2	0	0	1	1	1	2	0	2	0	1	0	0	0	2	2	2	2	0	0	2	1	0	0
37415141|F|0-51:T>C-51:T>C	100026411	TGCAGCAAAACCAAGTCAACAAAGTCAATTTCTAAACAGTTTCTGTAAAATTTCATCCACATACACGAC	TGCAGCAAAACCAAGTCAACAAAGTCAATTTCTAAACAGTTTCTGTAAAATTTCATCCACATACACGAC	51:T>C	51	1	0.769231	0.557692	0.442308	0.230769	0.326923	0.35503	0.493343	0.424186	3.26	3.17647	0.954545	1	0	0	0	2	2	2	1	0	1	1	2	1	0	0	2	1	2	0	0	1	2	1	0	0	1	2	0	0	2	1	0
37418815|F|0-30:A>G-30:A>G	100033417	TGCAGCGGTTCTCTGGAATGCAATACTCCAAACATTTAGATTAATTCCCAAAATCCACAGTTTCAAGCA	TGCAGCGGTTCTCTGGAATGCAATACTCCAAACATTTAGATTAATTCCCAAAATCCACAGTTTCAAGCA	30:A>G	30	1	0.615385	0.75	0.25	0.384615	0.365385	0.473373	0.375	0.424186	11.6098	7.1087	1	0	0	1	1	0	0	2	2	0	1	1	2	2	0	0	2	2	1	2	1	1	1	1	2	1	1	2	0	2	2	1	2
37420753|F|0-62:G>A-62:G>A	100036924	TGCAGGAAAATGTAACACTTACTACCAGGTTTGTCCACAAATTACAGCTGATTCCCAGCAAGGGGACAC	TGCAGGAAAATGTAACACTTACTACCAGGTTTGTCCACAAATTACAGCTGATTCCCAGCAAGGGGACAC	62:G>A	62	1	0.75	0.615385	0.384615	0.25	0.365385	0.375	0.473373	0.424186	6.53061	5.94595	1	2	1	0	0	2	0	0	0	2	2	1	0	1	2	2	2	0	2	2	0	1	1	1	0	2	1	2	0	2	2	1	1
37421389|F|0-38:C>T-38:C>T	100038317	TGCAGGATACCAGAATGTTATCATTTTACTCTTGTCTACGCCTGAGGATTTGGATCAAACATGAAGGCT	TGCAGGATACCAGAATGTTATCATTTTACTCTTGTCTACGCCTGAGGATTTGGATCAAACATGAAGGCT	38:C>T	38	1	0.615385	0.75	0.25	0.384615	0.365385	0.473373	0.375	0.424186	4.82927	3.62222	0.954545	0	0	0	0	1	0	2	0	2	0	1	2	1	2	2	2	0	1	2	1	0	0	1	2	1	1	1	1	1	0	1	1
37421502|F|0-57:C>T-57:C>T	100038567	TGCAGGATGCCTTGGCTCAAGTTACCCGGGTGCAGCAGGCCACTATTAACCCCTGTACCCCATGTACGG	TGCAGGATGCCTTGGCTCAAGTTACCCGGGTGCAGCAGGCCACTATTAACCCCTGTACCCCATGTACGG	57:C>T	57	1	0.615385	0.75	0.25	0.384615	0.365385	0.473373	0.375	0.424186	6.30769	5.9375	1	2	2	0	0	1	2	2	0	1	0	1	2	1	1	0	0	0	1	0	2	0	0	1	2	2	2	1	1	1	2	1	1
37421575|F|0-36:C>G-36:C>G	100038732	TGCAGGATTTTTGGGCATGGCTGCTGCGGTCCTACTCTGTGGATGTATAGTGGCAGCAGTAAGTTTCTT	TGCAGGATTTTTGGGCATGGCTGCTGCGGTCCTACTCTGTGGATGTATAGTGGCAGCAGTAAGTTTCTT	36:C>G	36	1	0.75	0.615385	0.384615	0.25	0.365385	0.375	0.473373	0.424186	3.91304	3.02381	0.954545	0	1	2	1	2	1	2	2	1	0	0	1	2	1	0	2	2	0	2	2	1	0	0	0	2	0	0	2	1	2	2	1
37423049|F|0-68:T>C-68:T>C	100041814	TGCAGGTAAAGATTTACAATAACTTGTTATTTATTGATTGACATCCCTGCTCTCTTATAATGTGGGGTT	TGCAGGTAAAGATTTACAATAACTTGTTATTTATTGATTGACATCCCTGCTCTCTTATAATGTGGGGTT	68:T>C	68	1	0.75	0.615385	0.384615	0.25	0.365385	0.375	0.473373	0.424186	23.9556	22.1667	1	2	1	0	0	1	1	2	2	1	0	2	2	2	1	0	0	2	0	2	2	0	0	0	2	0	0	2	1	2	2	2	1
37423155|F|0-35:C>T-35:C>T	100042005	TGCAGGTAATGGATAGCACAGTGGAGAAGCCATAGCGGCTACTATAGGGCCCAGTAGGCTAAGGAGGCC	TGCAGGTAATGGATAGCACAGTGGAGAAGCCATAGCGGCTACTATAGGGCCCAGTAGGCTAAGGAGGCC	35:C>T	35	1	0.615385	0.75	0.25	0.384615	0.365385	0.473373	0.375	0.424186	15.225	14.5833	1	2	2	2	2	2	0	2	0	1	1	1	0	2	1	1	2	0	1	0	1	0	2	1	1	0	1	2	1	1	0	2	1
37424134|F|0-41:G>T-41:G>T	100043756	TGCAGGTTTGCATCTAGGCACCAAGAGAGATGTTCTGAACTGTAGTTTAATCTGGTTTATTGATAGATG	TGCAGGTTTGCATCTAGGCACCAAGAGAGATGTTCTGAACTGTAGTTTAATCTGGTTTATTGATAGATG	41:G>T	41	1	0.75	0.615385	0.384615	0.25	0.365385	0.375	0.473373	0.424186	11.6939	10.7949	1	2	2	0	0	2	0	0	0	1	0	1	0	2	1	0	2	0	1	0	1	2	2	1	2	0	1	2	1	1	2	2	2
37424622|F|0-12:A>C-12:A>C	100044595	TGCAGTACAAGAAGTGTACAACAACCATGTCTTTTCTGGGCACATAAAGATACAAATATGTTCCAGCAT	TGCAGTACAAGAAGTGTACAACAACCATGTCTTTTCTGGGCACATAAAGATACAAATATGTTCCAGCAT	12:A>C	12	1	0.615385	0.75	0.25	0.384615	0.365385	0.473373	0.375	0.424186	40.9231	38.92	1	0	2	2	2	1	2	1	0	1	1	2	1	0	1	0	1	0	0	0	1	1	0	2	2	1	0	2	1	0	1	2	1
37425209|F|0-47:T>G-47:T>G	100045626	TGCAGTAGTCACCAGAGGCTTCATGGGCACTTTTGCATACAGTGTTATTATATACAGAAAGCTCCAGAG	TGCAGTAGTCACCAGAGGCTTCATGGGCACTTTTGCATACAGTGTTATTATATACAGAAAGCTCCAGAG	47:T>G	47	1	0.769231	0.557692	0.442308	0.230769	0.326923	0.35503	0.493343	0.424186	21.9184	20.6757	1	0	1	0	0	2	1	2	2	1	0	2	1	2	2	0	0	2	2	0	0	0	0	0	0	0	0	1	1	0	2	1	2
37426559|F|0-63:T>C-63:T>C	100048001	TGCAGTCTATATTCTGCCTCTGCAATGCTGCTACACTAAACTAACAAGCCATTAGGCATCATCTCAATG	TGCAGTCTATATTCTGCCTCTGCAATGCTGCTACACTAAACTAACAAGCCATTAGGCATCATCTCAATG	63:T>C	63	1	0.769231	0.557692	0.442308	0.230769	0.326923	0.35503	0.493343	0.424186	24.88	23.0909	1	2	0	1	1	0	0	0	2	0	1	1	0	0	0	1	2	2	1	0	2	1	1	2	0	2	2	2	0	0	0	2	2
37427635|F|0-27:G>A-27:G>A	100049883	TGCAGTGCTGTGTCCAATAAATACACTGCGGTGTTGTGTCCAATTGAAAAAGTGCTGTGTCCAATAGAT	TGCAGTGCTGTGTCCAATAAATACACTGCGGTGTTGTGTCCAATTGAAAAAGTGCTGTGTCCAATAGAT	27:G>A	27	1	0.769231	0.557692	0.442308	0.230769	0.326923	0.35503	0.493343	0.424186	5.01923	4.32353	1	1	0	2	2	0	0	0	2	0	1	0	0	0	0	1	2	2	1	2	2	2	2	1	1	0	2	0	0	0	0	1	0
37428784|F|0-60:A>C-60:A>C	100051844	TGCAGTTAGATTTACAAGGTACATAAAAAAGCTAATGGGAAAAACTTCTGAAAAAAAAAAACATTCCCA	TGCAGTTAGATTTACAAGGTACATAAAAAAGCTAATGGGAAAAACTTCTGAAAAAAAAAAACATTCCCA	60:A>C	60	1	0.75	0.615385	0.384615	0.25	0.365385	0.375	0.473373	0.424186	5.97917	4.48718	1	2	0	1	1	0	2	2	1	0	1	0	2	2	0	1	1	1	0	1	2	1	1	0	2	2	2	0	0	0	2	0	0
37428975|F|0-47:T>A-47:T>A	100052192	TGCAGTTCATTGCAAACTCATGTGATGTCACCATAGGTTGTGTCATCTCTGCTACACTTGACACATCAA	TGCAGTTCATTGCAAACTCATGTGATGTCACCATAGGTTGTGTCATCTCTGCTACACTTGACACATCAA	47:T>A	47	1	0.75	0.615385	0.384615	0.25	0.365385	0.375	0.473373	0.424186	36.1225	34.5385	1	2	2	0	0	2	0	0	0	1	0	1	0	2	1	0	2	0	1	0	1	2	2	1	2	0	1	2	1	1	2	2	2
37429234|F|0-28:T>A-28:T>A	100052644	TGCAGTTCTTGCAGGAACTTCCCTTCTTTGCAGTATGTGGAACTTTGCTTTGAAAGTGTTTCATTGGTA	TGCAGTTCTTGCAGGAACTTCCCTTCTTTGCAGTATGTGGAACTTTGCTTTGAAAGTGTTTCATTGGTA	28:T>A	28	1	0.75	0.615385	0.384615	0.25	0.365385	0.375	0.473373	0.424186	11.8958	9.51282	1	2	0	1	1	0	2	2	1	0	1	0	2	2	0	1	1	1	0	1	2	1	1	0	2	2	2	0	0	0	2	0	0
37432472|F|0-20:T>C-20:T>C	100060600	TGCAGCTTACGGGCTCTGGGTGGCTCCTGTATGGATGCGCTGGCCTTCTGGGCCTGCATGAGATCGGAA	TGCAGCTTACGGGCTCTGGGTGGCTCCTGTATGGATGCGCTGGCCTTCTGGGCCTGCATG	20:T>C	20	1	0.75	0.615385	0.384615	0.25	0.365385	0.375	0.473373	0.424186	6	5.2619	0.954545	0	1	0	0	1	1	2	2	1	0	2	2	2	1	0	0	2	0	2	2	0	0	0	2	0	0	2	1	2	2	0	1
37434518|F|0-25:T>C-25:T>C	100064080	TGCAGAATTGTTTAAATCTTGCAGATATTTAGGGAGAGCCTTTGCAATGCAGTCATTGATGTATATACC	TGCAGAATTGTTTAAATCTTGCAGATATTTAGGGAGAGCCTTTGCAATGCAGTCATTGATGTATATACC	25:T>C	25	1	0.615385	0.75	0.25	0.384615	0.365385	0.473373	0.375	0.424186	9.75676	9.22917	1	0	1	0	0	1	1	1	1	1	0	2	2	2	1	2	1	1	2	1	2	0	0	1	0	1	2	2	2	1	2	0	1
37434633|F|0-49:T>C-49:T>C	100064281	TGCAGACAGAAAGATGTATTATGTAACTAAATGACTGTGTGAACAGAAATAGAAAATATGGAGCGCTGT	TGCAGACAGAAAGATGTATTATGTAACTAAATGACTGTGTGAACAGAAATAGAAAATATGGAGCGCTGT	49:T>C	49	1	0.769231	0.557692	0.442308	0.230769	0.326923	0.35503	0.493343	0.424186	9.28	7.17143	1	0	0	2	0	2	0	1	0	1	0	1	0	2	2	2	2	2	0	0	0	1	0	2	0	2	0	2	0	2	2	2	0
37434669|F|0-60:T>C-60:T>C	100064364	TGCAGACAGCTGTTTTGGGGTTTTCATGGGCAGGGAACTGGCTGGCTGGGCGAGGGGCCTTTAACGTAG	TGCAGACAGCTGTTTTGGGGTTTTCATGGGCAGGGAACTGGCTGGCTGGGCGAGGGGCCTTTAACGTAG	60:T>C	60	1	0.75	0.615385	0.384615	0.25	0.365385	0.375	0.473373	0.424186	8	7.42105	1	0	1	1	0	0	1	2	1	2	2	2	0	0	2	0	1	2	0	2	0	2	2	0	1	2	0	0	0	1	0	1	0
37435045|F|0-30:C>A-30:C>A	100065158	TGCAGAGATGCTGCTCCAATCCCTGACATACAGGGCAAAAAGAGTTATTGGCTGCTTAGCCGTGAACAG	TGCAGAGATGCTGCTCCAATCCCTGACATACAGGGCAAAAAGAGTTATTGGCTGCTTAGCCGTGAACAG	30:C>A	30	1	0.615385	0.75	0.25	0.384615	0.365385	0.473373	0.375	0.424186	13.439	11.7872	1	1	2	1	2	0	1	0	2	1	2	1	2	2	0	1	2	2	2	1	0	0	0	0	0	2	0	0	1	1	0	1	1
37435723|F|0-55:T>A-55:T>A	100066520	TGCAGATTACTACAATGACATGACTAATCTCTCCATCTTATTTAACTCATTGAGCTTCTACTTCTATGT	TGCAGATTACTACAATGACATGACTAATCTCTCCATCTTATTTAACTCATTGAGCTTCTACTTCTATGT	55:T>A	55	1	0.75	0.615385	0.384615	0.25	0.365385	0.375	0.473373	0.424186	6.5	6.02439	1	1	1	1	1	2	1	2	1	0	2	2	2	0	2	1	0	1	0	2	0	1	2	0	2	2	0	0	2	0	2	0	0
37436203|F|0-21:A>G-21:A>G	100067455	TGCAGCACATGTGATTGATCCAGCCAATTATCATGAACATTTTACTTGTAAAACATTTGTATTAATGAA	TGCAGCACATGTGATTGATCCAGCCAATTATCATGAACATTTTACTTGTAAAACATTTGTATTAATGAA	21:A>G	21	1	0.75	0.615385	0.384615	0.25	0.365385	0.375	0.473373	0.424186	16.4681	13.7692	1	2	0	0	0	1	0	2	0	2	0	0	2	1	2	0	2	0	0	1	2	0	0	2	1	2	2	2	1	1	2	0	2
37436423|F|0-6:G>A-6:G>A	100067891	TGCAGCGGCCAGATGTTAGCGTAAAGTCAATAGGGAAATATAAAATGCACTACAGACATTGCTTTTTTC	TGCAGCGGCCAGATGTTAGCGTAAAGTCAATAGGGAAATATAAAATGCACTACAGACATTGCTTTTTTC	6:G>A	6	1	0.75	0.615385	0.384615	0.25	0.365385	0.375	0.473373	0.424186	9.34783	6.2	0.954545	0	2	0	0	2	2	1	0	2	0	2	1	2	1	0	2	0	2	2	0	0	0	1	1	2	2	2	2	1	1	0	1
37436940|F|0-67:G>A-67:G>A	100068954	TGCAGCCCTTGCTTTTCCCATTAAAGTGAAAGGTCGAAATTTGTGTTCTTGTTCTTCTCTATTTTGCGT	TGCAGCCCTTGCTTTTCCCATTAAAGTGAAAGGTCGAAATTTGTGTTCTTGTTCTTCTCTATTTTGCGT	67:G>A	67	1	0.75	0.615385	0.384615	0.25	0.365385	0.375	0.473373	0.424186	11.8542	11.359	1	2	0	1	1	0	2	2	1	0	1	0	2	2	0	1	1	1	0	1	2	1	1	0	2	2	2	0	0	0	2	0	0
37436941|F|0-10:A>T-10:A>T	100068956	TGCAGCCCTTAATATAAAAGGGGATAAAAAAATTAAAAGGAGAATAGAAAAGAAAAAAGAATCTATTCT	TGCAGCCCTTAATATAAAAGGGGATAAAAAAATTAAAAGGAGAATAGAAAAGAAAAAAGAATCTATTCT	10:A>T	10	1	0.557692	0.769231	0.230769	0.442308	0.326923	0.493343	0.35503	0.424186	4.22857	3.80392	0.954545	1	2	1	1	1	2	2	1	1	0	1	1	2	1	1	1	2	2	1	0	0	0	0	2	1	2	2	1	1	1	0	1
37437115|F|0-34:G>A-34:G>A	100069288	TGCAGCCTGTGCTTTTCTTGATGTCAAAAGTGATGGAAACCTATGTAGCGCAGAATGTCTCTGTAATGC	TGCAGCCTGTGCTTTTCTTGATGTCAAAAGTGATGGAAACCTATGTAGCGCAGAATGTCTCTGTAATGC	34:G>A	34	1	0.75	0.615385	0.384615	0.25	0.365385	0.375	0.473373	0.424186	7.48	6.89189	1	0	0	2	0	0	0	2	2	0	1	2	0	1	2	0	0	0	2	2	0	0	2	1	1	1	1	1	2	0	0	1	2
37437973|F|0-59:T>A-59:T>A	100071075	TGCAGCTTTGGGAATGCTGCGGCCATGTTTCCTCTACAGTAGCTAAGACGCCCATTCAGTTGGATGGGT	TGCAGCTTTGGGAATGCTGCGGCCATGTTTCCTCTACAGTAGCTAAGACGCCCATTCAGTTGGATGGGT	59:T>A	59	1	0.769231	0.557692	0.442308	0.230769	0.326923	0.35503	0.493343	0.424186	18.02	15.3438	1	2	0	0	2	0	0	0	0	0	2	2	0	1	0	0	2	2	1	0	1	2	2	2	1	1	1	2	0	0	0	1	0
37438054|F|0-42:A>T-42:A>T	100071302	TGCAGGAATCATGTTTTACAACAAAATGAACTGAGCAGATTAATAAATATTTTTGTGGTAAAAGATTCA	TGCAGGAATCATGTTTTACAACAAAATGAACTGAGCAGATTAATAAATATTTTTGTGGTAAAAGATTCA	42:A>T	42	1	0.769231	0.442308	0.557692	0.230769	0.211538	0.35503	0.493343	0.424186	5.10204	4.40741	1	0	2	0	0	1	1	0	0	1	0	1	1	1	2	0	1	0	0	0	0	0	2	2	0	2	1	2	1	2	1	0	0
37438174|F|0-52:T>G-52:T>G	100071551	TGCAGGAGGACCTGGCATAAAGTGTTAAATTTTCCTACAACACCACTACAGGTGAAATATAGTATTGCA	TGCAGGAGGACCTGGCATAAAGTGTTAAATTTTCCTACAACACCACTACAGGTGAAATATAGTATTGCA	52:T>G	52	1	0.75	0.615385	0.384615	0.25	0.365385	0.375	0.473373	0.424186	7.10204	7	1	0	0	2	2	0	2	2	2	0	2	0	0	2	0	0	2	0	2	1	1	1	1	2	1	1	1	2	2	0	0	2	0
37438419|F|0-40:G>A-40:G>A	100072049	TGCAGGCATTTTTTTAATGTGGTTAGTGCATGAAAAAAAAGTTTGAACTCGGCCTGATTGGGGTGTGAG	TGCAGGCATTTTTTTAATGTGGTTAGTGCATGAAAAAAAAGTTTGAACTCGGCCTGATTGGGGTGTGAG	40:G>A	40	1	0.769231	0.557692	0.442308	0.230769	0.326923	0.35503	0.493343	0.424186	12.5745	10.3077	1	0	2	0	1	0	2	2	2	0	2	2	0	2	1	0	2	0	0	0	1	0	2	1	2	2	2	0	0	1	0	0	1
37438594|F|0-20:G>A-20:G>A	100072435	TGCAGGGAAATTGAACACTTGGTTAGGGACACAACCAAACCTGATCTGCCTCCCCTCTCTCTTTGGGCC	TGCAGGGAAATTGAACACTTGGTTAGGGACACAACCAAACCTGATCTGCCTCCCCTCTCTCTTTGGGCC	20:G>A	20	1	0.75	0.615385	0.384615	0.25	0.365385	0.375	0.473373	0.424186	14.2128	11.641	1	0	0	2	2	0	0	2	0	0	0	2	1	0	1	2	0	0	0	0	2	2	2	2	2	2	2	2	1	1	0	2	2
37438726|F|0-31:G>C-31:G>C	100072806	TGCAGGGGGTAAAGAACAAAAGAAGCAGGGGGGCTCTGTTATAGATTTTGTACCAGGGCCCAGTGGTGG	TGCAGGGGGTAAAGAACAAAAGAAGCAGGGGGGCTCTGTTATAGATTTTGTACCAGGGCCCAGTGGTGG	31:G>C	31	1	0.442308	0.769231	0.230769	0.557692	0.211538	0.493343	0.35503	0.424186	8.82143	8.52083	1	0	1	1	1	1	1	1	0	1	2	2	1	1	1	0	2	0	1	1	1	1	1	1	2	2	1	1	0	0	1	1	0
37440087|F|0-18:T>A-18:T>A	100075535	TGCAGTGATAAAAACAAATGATGGACTGCTATCTGCTATGAAACATCACACCTCTTTACAAGTTAGGCA	TGCAGTGATAAAAACAAATGATGGACTGCTATCTGCTATGAAACATCACACCTCTTTACAAGTTAGGCA	18:T>A	18	1	0.75	0.615385	0.384615	0.25	0.365385	0.375	0.473373	0.424186	9.93878	9.34146	1	0	2	0	1	1	2	2	2	1	0	1	1	1	2	0	1	2	0	0	0	0	1	2	0	2	1	2	1	2	1	0	2
37440642|F|0-6:C>T-6:C>T	100076674	TGCAGTCCAGCCATCTCCATCACTTTCTCTAAAATCTAGCAGAGACAACCTCCCTCTTATCCTGCGGCC	TGCAGTCCAGCCATCTCCATCACTTTCTCTAAAATCTAGCAGAGACAACCTCCCTCTTATCCTGCGGCC	6:C>T	6	1	0.75	0.615385	0.384615	0.25	0.365385	0.375	0.473373	0.424186	6.71429	5	1	2	1	2	0	2	0	0	0	2	1	1	0	1	2	2	2	0	2	2	0	0	1	1	0	2	1	2	0	2	2	1	1
37440845|F|0-18:C>T-18:C>T	100077049	TGCAGTTTAGTTCACTATCTGTTTCCCATTCAAATAAATAGGATGCAAAGTGAATTTAGTTTTTGATGT	TGCAGTTTAGTTCACTATCTGTTTCCCATTCAAATAAATAGGATGCAAAGTGAATTTAGTTTTTGATGT	18:C>T	18	1	0.615385	0.75	0.25	0.384615	0.365385	0.473373	0.375	0.424186	11.075	10.8936	1	1	0	0	2	2	0	1	0	1	2	1	2	1	1	1	1	0	2	0	1	0	2	2	1	1	2	2	2	2	2	2	2
37441252|F|0-19:G>A-19:G>A	100078307	TGCAGAATACATTTGGATTGGACTATTCCTACAGTGGAATTTCAGTATGGAAAGCATGAGATCGGAAGA	TGCAGAATACATTTGGATTGGACTATTCCTACAGTGGAATTTCAGTATGGAAAGCATG	19:G>A	19	1	0.75	0.615385	0.384615	0.25	0.365385	0.375	0.473373	0.424186	22.88	21.5128	1	0	0	2	0	0	0	2	0	2	0	0	0	0	1	0	1	0	0	0	2	1	0	2	2	2	0	0	1	1	2	0	2
37441387|F|0-37:G>T-37:G>T	100078551	TGCAGCAAAAAATTGCAGCAAAAGTCTGGAGTCTCAGGGGGGAATTTAGAAAAGCATGAGATCGGAAGA	TGCAGCAAAAAATTGCAGCAAAAGTCTGGAGTCTCAGGGGGGAATTTAGAAAAGCATG	37:G>T	37	1	0.75	0.615385	0.384615	0.25	0.365385	0.375	0.473373	0.424186	8.26087	7.36585	1	1	1	2	2	1	1	0	0	1	0	0	1	2	1	2	1	0	2	0	0	2	2	0	2	2	2	0	1	0	0	2	2
37442943|F|0-11:T>A-11:T>A	100082105	TGCAGGGCGTTTACTAGTCCAGTAATCAGCAACATGTGGCTCTCCAGCCATGATGAAACTACAACTCCC	TGCAGGGCGTTTACTAGTCCAGTAATCAGCAACATGTGGCTCTCCAGCCATGATGAAACTACAACTCCC	11:T>A	11	1	0.75	0.615385	0.384615	0.25	0.365385	0.375	0.473373	0.424186	11.9796	10.3684	1	2	1	2	0	2	0	0	0	2	2	1	0	1	2	1	2	0	2	2	0	0	1	1	0	2	1	2	0	2	2	1	1
37444104|F|0-61:C>A-61:C>A	100085335	TGCAGTTAGATTTACAAGGTACATAAAAAAGCTAATGGGAAAAACTTCTGAAAAAAAAAAACCATTCCC	TGCAGTTAGATTTACAAGGTACATAAAAAAGCTAATGGGAAAAACTTCTGAAAAAAAAAAACCATTCCC	61:C>A	61	1	0.615385	0.75	0.25	0.384615	0.365385	0.473373	0.375	0.424186	20.0256	19.3333	1	2	1	0	0	1	2	2	0	1	0	1	2	2	1	0	0	0	1	0	2	0	0	1	2	2	2	1	1	1	2	1	1
37444470|F|0-48:T>G-48:T>G	100086558	TGCAGTTATGGGACACAGCTGGTCAGGAAAGGTGAGTTTATAGCACTATTAGGTACACACCGCAGGTTT	TGCAGTTATGGGACACAGCTGGTCAGGAAAGGTGAGTTTATAGCACTATTAGGTACACACCGCAGGTTT	48:T>G	48	1	0.557692	0.769231	0.230769	0.442308	0.326923	0.493343	0.35503	0.424186	12.6571	12.3265	1	1	2	0	2	1	0	1	0	1	2	2	1	2	1	2	1	0	2	2	0	0	1	2	1	1	2	1	1	0	1	0	2
37444663|F|0-10:C>T-10:C>T	100087237	TGCAGCTGTGCCAAAAAAAGTCTCTGTGTCACCCAGACCTAAGGGCCCCCATACACCTGTGCGACGCAG	TGCAGCTGTGCCAAAAAAAGTCTCTGTGTCACCCAGACCTAAGGGCCCCCATACACCTGTGCGACGCAG	10:C>T	10	1	0.75	0.615385	0.384615	0.25	0.365385	0.375	0.473373	0.424186	5.68	4.45946	1	2	2	0	0	2	0	0	0	2	1	1	2	1	2	1	1	0	2	2	0	0	2	1	0	2	1	2	0	2	2	2	1
37410538|F|0-27:T>G-27:T>G	100017769	TGCAGAAGTTGAGGGATATGTTATACGTTTTTTTGGCGGTTAAACGAGTTACACTTAAAACAATGCAGT	TGCAGAAGTTGAGGGATATGTTATACGTTTTTTTGGCGGTTAAACGAGTTACACTTAAAACAATGCAGT	27:T>G	27	1	0.730769	0.653846	0.346154	0.269231	0.384615	0.393491	0.452663	0.423077	10.7292	10.125	1	2	0	1	1	0	0	0	2	2	1	1	0	0	2	1	1	2	0	1	2	1	1	0	2	2	2	0	0	1	0	1	2
37410903|F|0-34:G>T-34:G>T	100018445	TGCAGAATGCATATAAAAATAGAAGGGTTCATAGGTAATTTTTTTATCAATTAACAAAATGCAAAGTAG	TGCAGAATGCATATAAAAATAGAAGGGTTCATAGGTAATTTTTTTATCAATTAACAAAATGCAAAGTAG	34:G>T	34	1	0.730769	0.653846	0.346154	0.269231	0.384615	0.393491	0.452663	0.423077	5.34043	4.94872	1	0	0	2	1	0	0	2	1	2	1	2	2	2	2	0	0	2	2	2	0	1	2	0	0	0	0	1	1	2	1	2	0
37412494|F|0-26:A>G-26:A>G	100021527	TGCAGAGCAATTTATTTAAAAAAAGGAGGTGATCAAGAGCATTGTTTAAAGATAATGAACTTGCATATG	TGCAGAGCAATTTATTTAAAAAAAGGAGGTGATCAAGAGCATTGTTTAAAGATAATGAACTTGCATATG	26:A>G	26	1	0.653846	0.730769	0.269231	0.346154	0.384615	0.452663	0.393491	0.423077	12.35	11.8298	1	0	1	1	1	0	1	1	1	2	1	0	1	2	2	2	1	1	0	1	0	2	1	0	2	2	2	0	0	2	1	0	0
37412908|F|0-63:G>A-63:G>A	100022406	TGCAGAGGTAACCATCCCCCACCCCGACATTTAAATACCATCAGTGGTCGGAAGCGGTTAAGTGTATTA	TGCAGAGGTAACCATCCCCCACCCCGACATTTAAATACCATCAGTGGTCGGAAGCGGTTAAGTGTATTA	63:G>A	63	1	0.730769	0.653846	0.346154	0.269231	0.384615	0.393491	0.452663	0.423077	5.38636	4.91111	0.954545	1	1	1	1	2	1	2	1	2	1	0	2	0	2	1	0	2	1	0	2	1	1	0	0	0	0	0	2	2	2	0	0
37415355|F|0-56:G>T-56:G>T	100026791	TGCAGCAACAGGTTAGCTGGGAACATCAACAGGGAAATATAAAACACACTACACACGTTGCTTTTTACT	TGCAGCAACAGGTTAGCTGGGAACATCAACAGGGAAATATAAAACACACTACACACGTTGCTTTTTACT	56:G>T	56	1	0.653846	0.730769	0.269231	0.346154	0.384615	0.452663	0.393491	0.423077	7.02326	6.44681	1	2	2	1	1	2	0	0	0	2	0	1	1	2	1	0	1	0	1	2	0	1	0	0	2	1	0	1	2	0	2	1	1
37415617|F|0-28:A>T-28:A>T	100027287	TGCAGCAATTGGGTTTTGTTGTGGATTTAGACTTGCACATTTAACTTAATAGGAAAAAAATCCCCAAAT	TGCAGCAATTGGGTTTTGTTGTGGATTTAGACTTGCACATTTAACTTAATAGGAAAAAAATCCCCAAAT	28:A>T	28	1	0.653846	0.730769	0.269231	0.346154	0.384615	0.452663	0.393491	0.423077	9.09524	8.91667	1	2	2	1	1	2	0	2	0	0	0	0	2	2	0	0	1	2	2	1	2	0	0	0	1	2	0	2	1	1	1	2	2
37417859|F|0-31:T>G-31:T>G	100031577	TGCAGCCCTTCTTGTTCAGATTAGCTGATTATAACCACCAACACACCAGGAAGTCAATAGAAGCAGCTA	TGCAGCCCTTCTTGTTCAGATTAGCTGATTATAACCACCAACACACCAGGAAGTCAATAGAAGCAGCTA	31:T>G	31	1	0.653846	0.730769	0.269231	0.346154	0.384615	0.452663	0.393491	0.423077	12.2619	12.0426	1	1	2	1	1	1	0	2	1	1	0	2	0	2	1	1	1	1	0	1	2	2	2	0	2	1	0	2	2	0	0	0	1
37417983|F|0-26:G>A-26:G>A	100031822	TGCAGCCGGGAGGACATCAGACCTATGCTATTCTCTGAAGCCTCTCCAAAGATTTAACTTAAGGCCCCC	TGCAGCCGGGAGGACATCAGACCTATGCTATTCTCTGAAGCCTCTCCAAAGATTTAACTTAAGGCCCCC	26:G>A	26	1	0.730769	0.653846	0.346154	0.269231	0.384615	0.393491	0.452663	0.423077	7	6.25	1	2	1	2	0	0	1	0	0	1	0	1	0	0	1	2	2	2	1	2	0	1	0	2	1	2	1	2	2	2	2	2	1
37420694|F|0-37:G>A-37:G>A	100036814	TGCAGGAAAAAAAAAGGAGGTCTCTGGGGAGAAAAACGCCACAAACTGACTACAAAAATGCCACACCTA	TGCAGGAAAAAAAAAGGAGGTCTCTGGGGAGAAAAACGCCACAAACTGACTACAAAAATGCCACACCTA	37:G>A	37	1	0.730769	0.653846	0.346154	0.269231	0.384615	0.393491	0.452663	0.423077	23.3261	9.30233	1	1	0	1	2	2	0	1	2	0	1	2	0	0	2	2	0	2	0	1	0	1	2	0	2	2	0	2	0	2	2	2	0
37423536|F|0-63:C>G-63:C>G	100042690	TGCAGGTCTCTGTCCCGACCCCGCTGGCTTATTTTGCTGGGGGAAGCGGCAGCCATTTACGATCCAAGA	TGCAGGTCTCTGTCCCGACCCCGCTGGCTTATTTTGCTGGGGGAAGCGGCAGCCATTTACGATCCAAGA	63:C>G	63	1	0.730769	0.653846	0.346154	0.269231	0.384615	0.393491	0.452663	0.423077	4.54167	3.90244	0.954545	1	2	2	1	0	2	0	2	0	1	1	0	0	0	1	1	1	0	1	0	2	2	0	2	2	2	0	0	2	0	2	2
37425808|F|0-51:A>G-51:A>G	100046673	TGCAGTCACAAGGATAGTTTGGATTCCTCTGTCCGGATTCGGATTTCGGGCAGGAAATCCGAGGGTGCT	TGCAGTCACAAGGATAGTTTGGATTCCTCTGTCCGGATTCGGATTTCGGGCAGGAAATCCGAGGGTGCT	51:A>G	51	1	0.730769	0.653846	0.346154	0.269231	0.384615	0.393491	0.452663	0.423077	9.31915	9.30952	1	2	0	2	2	2	0	0	2	0	1	0	2	2	0	2	2	2	1	0	1	0	1	2	1	2	1	0	2	2	2	0	1
37427057|F|0-5:T>C-5:T>C	100048853	TGCAGTGACACTTAGACCAGATGACTTCTGCTCTTGTGTTACCCCTAGCATTATTACCTCCCTAAAACT	TGCAGTGACACTTAGACCAGATGACTTCTGCTCTTGTGTTACCCCTAGCATTATTACCTCCCTAAAACT	5:T>C	5	1	0.730769	0.653846	0.346154	0.269231	0.384615	0.393491	0.452663	0.423077	7.11364	5.40476	1	2	2	1	1	0	2	0	1	0	2	0	0	0	0	2	1	2	1	2	1	2	1	0	1	2	1	2	0	2	0	2	0
37427329|F|0-26:G>C-26:G>C	100049329	TGCAGTGCACACAGGAATCAGCATTTGCTGTGTGCAGTGCAAAAAGGCTAATTCTTAATCCTGAATGAC	TGCAGTGCACACAGGAATCAGCATTTGCTGTGTGCAGTGCAAAAAGGCTAATTCTTAATCCTGAATGAC	26:G>C	26	1	0.730769	0.653846	0.346154	0.269231	0.384615	0.393491	0.452663	0.423077	12.8913	11.3023	1	1	2	0	2	1	2	2	0	1	0	2	2	0	1	0	2	0	2	0	0	2	1	2	1	0	2	1	1	2	2	0	2
37429289|F|0-68:C>T-68:C>T	100052727	TGCAGTTGACTTGTGCCCCTAAAGCCCAGCTGAATTCCTTGTATGTGACCTGTTCAACGAGCACTTGGC	TGCAGTTGACTTGTGCCCCTAAAGCCCAGCTGAATTCCTTGTATGTGACCTGTTCAACGAGCACTTGGC	68:C>T	68	1	0.730769	0.653846	0.346154	0.269231	0.384615	0.393491	0.452663	0.423077	4.25532	2.94872	0.909091	2	2	2	2	2	2	0	1	2	0	1	2	1	0	0	2	1	0	1	0	1	1	2	0	2	1	2	2	2	2	0	0
37429579|F|0-34:G>T-34:G>T	100053224	TGCAGTTTACCTCTAATGTTAAAATACTTGACTTGACTTATCTTGTACTCTAGTCAAATCCCAAGCTGC	TGCAGTTTACCTCTAATGTTAAAATACTTGACTTGACTTATCTTGTACTCTAGTCAAATCCCAAGCTGC	34:G>T	34	1	0.730769	0.653846	0.346154	0.269231	0.384615	0.393491	0.452663	0.423077	3.625	3.10811	0.954545	2	0	2	0	0	0	0	0	2	2	1	0	1	2	0	1	0	1	2	1	0	0	1	2	2	1	1	0	2	0	2	2
37429658|F|0-38:C>A-38:C>A	100053368	TGCAGTTTCACTGGAATACAACATTTTCTGTAGTGTTCCTCAGGGTTCAAGCTCCAACCTCTTTCCAGG	TGCAGTTTCACTGGAATACAACATTTTCTGTAGTGTTCCTCAGGGTTCAAGCTCCAACCTCTTTCCAGG	38:C>A	38	1	0.730769	0.653846	0.346154	0.269231	0.384615	0.393491	0.452663	0.423077	11.4565	11.3023	1	0	0	0	2	1	0	2	2	1	0	2	1	2	1	0	2	0	2	2	2	0	0	0	1	1	0	1	2	0	1	2	1
37432762|F|0-16:C>T-16:C>T	100061087	TGCAGGCTTGAGATCGCGTTTTGCGCATGAGATCGGAAGAGCGGTTCAGCAGGAATGCCGAGACCGATC	TGCAGGCTTGAGATCGCGTTTTGCGCATG	16:C>T	16	1	0.730769	0.653846	0.346154	0.269231	0.384615	0.393491	0.452663	0.423077	8.74468	8.30952	0.954545	0	1	0	2	2	2	0	2	1	0	2	1	1	2	2	0	2	1	0	1	0	2	1	2	2	1	2	1	2	2	2	1
37433059|F|0-33:T>C-33:T>C	100061544	TGCAGTAGCTCATCTTTGATCCAGCACCCGTCCTCTAGTGCATGAGATCGGAAGAGCGGTTCAGCAGGA	TGCAGTAGCTCATCTTTGATCCAGCACCCGTCCTCTAGTGCATG	33:T>C	33	1	0.730769	0.653846	0.346154	0.269231	0.384615	0.393491	0.452663	0.423077	19.8125	17.1579	1	1	0	0	0	0	0	0	1	1	0	1	1	2	1	1	1	2	2	2	1	2	2	0	1	1	2	0	0	0	0	2	0
37435245|F|0-36:A>G-36:A>G	100065634	TGCAGAGTAGTTAGGGGACAGAAGTTCTATGTCACTAATCTATATCACTTGCTGCCCTTAGCATGAGAT	TGCAGAGTAGTTAGGGGACAGAAGTTCTATGTCACTAATCTATATCACTTGCTGCCCTTAGCATG	36:A>G	36	1	0.730769	0.653846	0.346154	0.269231	0.384615	0.393491	0.452663	0.423077	12	11.2439	1	1	0	1	2	2	0	1	2	2	1	2	0	0	2	1	2	2	0	1	0	2	2	0	2	2	0	0	0	2	2	2	2
37437127|F|0-32:A>G-32:A>G	100069308	TGCAGCCTTAGGGGCTCCATGACAGCGCTGGCAGCTCTGACAGCTGTGCCCATCATTCAGATGGCCGCC	TGCAGCCTTAGGGGCTCCATGACAGCGCTGGCAGCTCTGACAGCTGTGCCCATCATTCAGATGGCCGCC	32:A>G	32	1	0.653846	0.730769	0.269231	0.346154	0.384615	0.452663	0.393491	0.423077	6.05	5.08511	1	1	0	1	2	2	1	1	1	0	2	0	0	0	1	2	1	2	2	1	0	2	1	2	2	2	1	2	0	2	1	2	0
37438584|F|0-5:T>G-5:T>G	100072417	TGCAGTAAAATCTTGCAGATTTTGGTGCACATTTACCACTGTGGATTTTTCTGCACAAAAAAAATGAAT	TGCAGTAAAATCTTGCAGATTTTGGTGCACATTTACCACTGTGGATTTTTCTGCACAAAAAAAATGAAT	5:T>G	5	1	0.653846	0.730769	0.269231	0.346154	0.384615	0.452663	0.393491	0.423077	11.9762	6.20455	1	1	0	1	1	2	0	0	0	2	1	2	2	1	2	1	2	2	1	1	1	2	2	1	0	2	1	1	1	0	1	0	2
37440003|F|0-31:T>G-31:T>G	100075355	TGCAGTGAAAGTACTATGATGAATTTTGTCATTATCTGACGGGTCAAAAGACCTCCCCCTTTTGGCCCG	TGCAGTGAAAGTACTATGATGAATTTTGTCATTATCTGACGGGTCAAAAGACCTCCCCCTTTTGGCCCG	31:T>G	31	1	0.730769	0.653846	0.346154	0.269231	0.384615	0.393491	0.452663	0.423077	11.625	10.2683	1	1	2	1	1	2	2	2	0	0	1	2	0	2	0	1	0	1	1	0	0	2	0	1	1	2	0	2	2	2	2	2	2
37440515|F|0-23:A>G-23:A>G	100076422	TGCAGTTAAATACAGTGCAGGGTAAGTGAATGAGGGTTTCTAACAACGCGGAAAAATCTGCACAAACTT	TGCAGTTAAATACAGTGCAGGGTAAGTGAATGAGGGTTTCTAACAACGCGGAAAAATCTGCACAAACTT	23:A>G	23	1	0.653846	0.730769	0.269231	0.346154	0.384615	0.452663	0.393491	0.423077	7.275	6.55319	1	2	0	1	1	2	1	2	1	1	1	2	2	2	1	2	0	1	2	2	2	2	2	1	0	2	1	2	0	0	0	2	1
37442589|F|0-38:T>C-38:T>C	100081219	TGCAGCCTAATCAGCCTATTGGCTGATCAGGCCCTGTATCTATCTATCTATCAATCTATCTATCTATCT	TGCAGCCTAATCAGCCTATTGGCTGATCAGGCCCTGTATCTATCTATCTATCAATCTATCTATCTATCT	38:T>C	38	1	0.730769	0.653846	0.346154	0.269231	0.384615	0.393491	0.452663	0.423077	10.9184	8.7	1	0	0	1	0	2	0	2	0	0	1	2	2	1	2	2	1	2	1	1	2	1	0	1	0	2	1	0	2	2	2	2	1
37443666|F|0-25:T>C-25:T>C	100083938	TGCAGTGCACGCAAGTGTCTTTCCATGCTCAGATCAGCCCCATAATGGCATCTGCGCATGAGATCGGAA	TGCAGTGCACGCAAGTGTCTTTCCATGCTCAGATCAGCCCCATAATGGCATCTGCGCATG	25:T>C	25	1	0.730769	0.653846	0.346154	0.269231	0.384615	0.393491	0.452663	0.423077	5.32653	4.80488	1	1	0	0	2	2	0	2	0	2	1	0	2	2	2	1	2	0	0	2	0	0	0	1	2	2	1	1	2	0	2	0	1
37443748|F|0-25:T>G-25:T>G	100084168	TGCAGACTATGTTAGTACTACAGTGTTCCATCAAGTTACAATGTCCTCAGGATACAATATTTCCAGCAT	TGCAGACTATGTTAGTACTACAGTGTTCCATCAAGTTACAATGTCCTCAGGATACAATATTTCCAGCAT	25:T>G	25	1	0.730769	0.653846	0.346154	0.269231	0.384615	0.393491	0.452663	0.423077	10.2292	10.175	1	1	2	0	0	0	2	2	1	2	1	2	0	1	2	2	0	2	2	2	0	2	1	2	2	0	2	2	2	0	0	1	0
37445317|F|0-67:A>C-67:A>C	100089814	TGCAGTGGTGTAAAGCACGTCATCACTGGACTCTGGAGCAGCTGTACACAAGCCTAAGGTCAGCATGAG	TGCAGTGGTGTAAAGCACGTCATCACTGGACTCTGGAGCAGCTGTACACAAGCCTAAGGTCAGCATGAG	67:A>C	67	1	0.653846	0.730769	0.269231	0.346154	0.384615	0.452663	0.393491	0.423077	10.175	5.42553	1	1	2	0	0	1	2	1	0	1	2	2	2	0	2	1	2	0	2	2	0	1	2	1	1	1	1	2	1	2	2	0	0
37410951|F|0-26:G>T-26:G>T	100018529	TGCAGAATGTGGCTAAATAATCATCTGTGGGATCGTTCATATAAATGATCCCACGAGCGGCATGAGATC	TGCAGAATGTGGCTAAATAATCATCTGTGGGATCGTTCATATAAATGATCCCACGAGCGGCATG	26:G>T	26	1	0.769231	0.576923	0.423077	0.230769	0.346154	0.35503	0.488166	0.421598	15.898	13.8947	1	0	1	0	0	2	1	2	2	1	0	2	1	2	2	0	0	2	2	0	0	0	0	0	0	0	0	1	1	1	2	1	2
37416716|F|0-57:T>C-57:T>C	100029333	TGCAGCATAGCCATTCTGTTCCAAAAAGGTCTCAGATTTGCACTATGGATTTCAATCTATAGCAGAAAA	TGCAGCATAGCCATTCTGTTCCAAAAAGGTCTCAGATTTGCACTATGGATTTCAATCTATAGCAGAAAA	57:T>C	57	1	0.769231	0.576923	0.423077	0.230769	0.346154	0.35503	0.488166	0.421598	7.27083	6.02778	1	1	2	1	1	0	2	0	1	0	1	0	0	2	0	1	2	1	2	1	2	2	2	0	0	2	0	0	0	0	0	2	0
37417745|F|0-31:A>T-31:A>T	100031265	TGCAGCCATTTATTTGAATGGAAATTCCGTGAGTCAGTATTGACGCAGCAGAATTTTCAGCGAGGAAGG	TGCAGCCATTTATTTGAATGGAAATTCCGTGAGTCAGTATTGACGCAGCAGAATTTTCAGCGAGGAAGG	31:A>T	31	1	0.769231	0.576923	0.423077	0.230769	0.346154	0.35503	0.488166	0.421598	4.64	4.02778	1	0	0	0	0	2	0	2	0	1	0	1	1	0	2	0	2	0	1	2	1	0	0	1	0	2	1	1	2	2	0	1	2
37418446|F|0-18:G>A-18:G>A	100032716	TGCAGCGAGTCGAGGAACGATGTCAGGCTGAACCGCCTGGCTGACGTCACCGTCGGATCTTTTGACACA	TGCAGCGAGTCGAGGAACGATGTCAGGCTGAACCGCCTGGCTGACGTCACCGTCGGATCTTTTGACACA	18:G>A	18	1	0.769231	0.576923	0.423077	0.230769	0.346154	0.35503	0.488166	0.421598	4.59184	4.4	1	1	1	0	0	0	2	0	0	2	0	1	2	0	1	2	1	0	2	0	2	0	1	0	2	1	2	0	1	2	2	1	0
37425230|F|0-31:G>A-31:G>A	100045663	TGCAGTAGTGTCCTGCATGGTGACAGCACTCGTTGAGGGGCATGCATCATGGAGCCAACGCTTTACTAC	TGCAGTAGTGTCCTGCATGGTGACAGCACTCGTTGAGGGGCATGCATCATGGAGCCAACGCTTTACTAC	31:G>A	31	1	0.769231	0.576923	0.423077	0.230769	0.346154	0.35503	0.488166	0.421598	10.86	9.31579	1	2	2	2	2	1	2	2	1	1	0	2	1	1	0	0	2	1	0	2	0	0	2	0	0	0	2	2	1	0	1	2	0
37425242|F|0-16:A>C-16:A>C	100045686	TGCAGTAGTTGTGTTGACGGCATTTGGCACCAGGGCATGTGTCATGAGTCTTATGTCTGGTACCAGTGA	TGCAGTAGTTGTGTTGACGGCATTTGGCACCAGGGCATGTGTCATGAGTCTTATGTCTGGTACCAGTGA	16:A>C	16	1	0.769231	0.576923	0.423077	0.230769	0.346154	0.35503	0.488166	0.421598	24.8511	5.775	1	2	0	2	0	1	1	2	2	0	2	1	0	0	0	2	0	2	1	0	0	0	0	2	1	0	1	2	0	0	0	0	2
37425438|F|0-29:T>C-29:T>C	100046040	TGCAGTATCAGGCAGAGCACTTTGTTTGCTGAGGCAACAGTACGATACCTGAAGACACTCCTGGAGCTG	TGCAGTATCAGGCAGAGCACTTTGTTTGCTGAGGCAACAGTACGATACCTGAAGACACTCCTGGAGCTG	29:T>C	29	1	0.769231	0.576923	0.423077	0.230769	0.346154	0.35503	0.488166	0.421598	3.88636	3.43902	0.954545	2	2	0	1	1	1	2	2	0	0	0	1	1	2	2	0	1	0	2	1	2	1	0	0	2	0	0	2	2	2	0	0
37426157|F|0-63:C>A-63:C>A	100047280	TGCAGTCCAACCGTGTACATAAATCACCGCCACAGAGCTGTTATTCTATGTTACGCTTCATTGCTTAAT	TGCAGTCCAACCGTGTACATAAATCACCGCCACAGAGCTGTTATTCTATGTTACGCTTCATTGCTTAAT	63:C>A	63	1	0.769231	0.576923	0.423077	0.230769	0.346154	0.35503	0.488166	0.421598	25.1225	23.0286	1	2	2	1	1	0	0	0	1	0	1	2	0	1	0	2	1	1	2	2	0	0	1	2	0	0	1	2	0	0	0	2	0
37428243|F|0-9:C>T-9:C>T	100050918	TGCAGTGTCCATCCAAGATATACATCGGGTACATTTAAAGCTGGATCTTGAGGCACGAAGGATCCAGCG	TGCAGTGTCCATCCAAGATATACATCGGGTACATTTAAAGCTGGATCTTGAGGCACGAAGGATCCAGCG	9:C>T	9	1	0.769231	0.576923	0.423077	0.230769	0.346154	0.35503	0.488166	0.421598	13.7347	11.8824	1	2	0	1	1	0	0	0	0	0	1	0	0	2	0	0	2	0	2	2	1	2	2	2	1	1	1	2	0	2	0	0	0
37428498|F|0-5:T>C-5:T>C	100051368	TGCAGTGTTCATTTTCCGTTCATTTTTTTGTCAAAGCGACGGAAACCAGACAGAAACTAATTGAACCCA	TGCAGTGTTCATTTTCCGTTCATTTTTTTGTCAAAGCGACGGAAACCAGACAGAAACTAATTGAACCCA	5:T>C	5	1	0.769231	0.576923	0.423077	0.230769	0.346154	0.35503	0.488166	0.421598	4.66667	3.52778	0.954545	0	2	2	0	0	2	2	2	0	2	1	2	1	0	2	2	1	1	0	2	0	2	0	1	2	0	0	0	2	0	1	0
37428520|F|0-55:T>G-55:T>G	100051402	TGCAGTGTTGATTTAGATCTTGTGCACATCAAATCGGAACCTCAGGATCAGAGGTTCTGCACGAAGGAT	TGCAGTGTTGATTTAGATCTTGTGCACATCAAATCGGAACCTCAGGATCAGAGGTTCTGCACGAAGGAT	55:T>G	55	1	0.769231	0.576923	0.423077	0.230769	0.346154	0.35503	0.488166	0.421598	10.9362	9.92308	1	2	1	1	1	2	1	2	0	0	2	0	0	0	0	2	0	2	2	1	0	1	2	2	0	0	0	2	2	1	2	0	0
37428777|F|0-35:G>A-35:G>A	100051832	TGCAGTTAGACCAGCTGGCCAGGCAGAGGTCCCCAGGTCCCCAAACTACAATGTACATTTGACTAGCTG	TGCAGTTAGACCAGCTGGCCAGGCAGAGGTCCCCAGGTCCCCAAACTACAATGTACATTTGACTAGCTG	35:G>A	35	1	0.769231	0.576923	0.423077	0.230769	0.346154	0.35503	0.488166	0.421598	8.68	8.11111	1	0	0	2	0	2	0	0	0	2	1	1	2	0	1	0	0	0	1	0	1	0	0	1	0	2	2	2	1	0	1	0	1
37430091|F|0-23:T>G-23:T>G	100054073	TGCAGTTTTGGAATTCTATTCATTAACCAGCAGAGCGGGATGTATAGTCATGTAGTCCAGATAGGGGAG	TGCAGTTTTGGAATTCTATTCATTAACCAGCAGAGCGGGATGTATAGTCATGTAGTCCAGATAGGGGAG	23:T>G	23	1	0.769231	0.576923	0.423077	0.230769	0.346154	0.35503	0.488166	0.421598	20.3673	17.6857	1	1	2	1	1	0	2	0	1	0	1	0	0	2	0	2	1	1	0	2	0	2	2	0	0	2	1	0	0	0	0	1	2
37433869|F|0-15:C>A-15:C>A	100062805	TGCAGGCAAGATTTTCAATTCTTTGCATGAGATCGGAAGAGCGGTTCAGCAGGAATGCCGAGACCGATC	TGCAGGCAAGATTTTCAATTCTTTGCATG	15:C>A	15	1	0.576923	0.769231	0.230769	0.423077	0.346154	0.488166	0.35503	0.421598	9.30556	9.14286	1	1	1	1	1	0	0	0	1	2	1	1	0	2	2	2	2	1	1	1	2	0	2	1	0	2	1	2	0	2	2	1	1
37435601|F|0-20:A>T-20:A>T	100066304	TGCAGATGCTCAGTTTCCGCAATACAAACAGGTGTTAATTGTATAAATCATCCTCTGCTGAATACGCAC	TGCAGATGCTCAGTTTCCGCAATACAAACAGGTGTTAATTGTATAAATCATCCTCTGCTGAATACGCAC	20:A>T	20	1	0.576923	0.769231	0.230769	0.423077	0.346154	0.488166	0.35503	0.421598	5.94595	5.68627	1	2	1	1	1	2	2	2	1	1	2	2	1	2	1	0	0	1	1	2	1	1	1	2	0	0	1	2	0	2	0	0	2
37437300|F|0-36:T>C-36:T>C	100069710	TGCAGCGGTTGCACAGCAAAATCTGCATGTGATACATGCTCTGCTAAAAATTCACTGCGGATTTCATCC	TGCAGCGGTTGCACAGCAAAATCTGCATGTGATACATGCTCTGCTAAAAATTCACTGCGGATTTCATCC	36:T>C	36	1	0.769231	0.576923	0.423077	0.230769	0.346154	0.35503	0.488166	0.421598	12.8936	11.0556	1	0	0	1	2	1	0	0	0	1	2	2	1	0	0	2	2	0	2	2	2	0	0	2	0	0	2	0	1	0	1	2	1
37438498|F|0-43:A>T-43:A>T	100072223	TGCAGGCTACTAGTAGGTTGTGATCCTCCAGATCGGCGCACAAACCCAGGAGACGAGCTAGGAGCTGGA	TGCAGGCTACTAGTAGGTTGTGATCCTCCAGATCGGCGCACAAACCCAGGAGACGAGCTAGGAGCTGGA	43:A>T	43	1	0.769231	0.576923	0.423077	0.230769	0.346154	0.35503	0.488166	0.421598	10.8163	10.579	1	0	2	0	0	2	0	2	2	2	0	1	2	0	2	0	2	1	0	2	0	0	2	2	0	2	2	2	1	0	0	0	1
37439785|F|0-54:G>A-54:G>A	100074936	TGCAGTCCGGACATCAATAAGTAATCACTGGGTTATTATTGCTAATATACAGTGGTCCCTCCAGTTCCA	TGCAGTCCGGACATCAATAAGTAATCACTGGGTTATTATTGCTAATATACAGTGGTCCCTCCAGTTCCA	54:G>A	54	1	0.576923	0.769231	0.230769	0.423077	0.346154	0.488166	0.35503	0.421598	6.85	6.70833	1	1	0	0	2	2	0	2	0	2	1	2	2	1	2	1	1	0	0	1	2	0	0	1	1	1	1	1	2	1	2	0	1
37440000|F|0-8:A>G-8:A>G	100075350	TGCAGTGAAACTCCAATATGGGAGACATTTTACAGAAAACTTTAGAGCGTTGCTTGAATAACAATTTCC	TGCAGTGAAACTCCAATATGGGAGACATTTTACAGAAAACTTTAGAGCGTTGCTTGAATAACAATTTCC	8:A>G	8	1	0.769231	0.423077	0.576923	0.230769	0.192308	0.35503	0.488166	0.421598	5.47917	4.64286	1	0	0	0	0	1	2	0	1	0	0	0	1	0	0	1	0	1	0	1	0	2	0	2	0	0	0	2	1	0	1	0	2
37441816|F|0-14:A>G-14:A>G	100079376	TGCAGTTATTGGCTAAAACTGTACCACACTGACTTCCTGTTCTACCGGCCTCTTGCATGAGATCGGAAG	TGCAGTTATTGGCTAAAACTGTACCACACTGACTTCCTGTTCTACCGGCCTCTTGCATG	14:A>G	14	1	0.576923	0.769231	0.230769	0.423077	0.346154	0.488166	0.35503	0.421598	10.2222	9.5098	1	0	1	2	0	2	1	1	2	2	0	0	2	0	1	0	1	1	0	2	1	2	0	2	2	1	0	0	1	1	2	0	2
37442104|F|0-64:T>G-64:T>G	100080058	TGCAGACTGGGGAAGACGCAAATCTGATGAATAAAAGTGCTGCACAGGGAAGTAGGCAGAGAGATAAGC	TGCAGACTGGGGAAGACGCAAATCTGATGAATAAAAGTGCTGCACAGGGAAGTAGGCAGAGAGATAAGC	64:T>G	64	1	0.769231	0.576923	0.423077	0.230769	0.346154	0.35503	0.488166	0.421598	22.3	17.5	1	1	0	1	2	2	0	2	1	0	0	0	1	0	0	2	2	2	0	1	2	2	0	0	2	2	0	2	1	0	1	2	0
37442507|F|0-64:G>A-64:G>A	100080994	TGCAGCATGGATTTTATATTGGTGCCATATATACTACGCTGTGGATTCCCATTCGAATATAATCGGATG	TGCAGCATGGATTTTATATTGGTGCCATATATACTACGCTGTGGATTCCCATTCGAATATAATCGGATG	64:G>A	64	1	0.769231	0.576923	0.423077	0.230769	0.346154	0.35503	0.488166	0.421598	16.3125	13.7353	1	0	0	1	0	1	0	1	0	2	0	0	1	2	2	0	2	0	1	1	2	2	0	2	0	0	2	2	2	1	2	0	0
37445993|F|0-22:C>G-22:C>G	100092426	TGCAGTGATGGAGTTTATGACTCAGGAGATCATGTTCATAGCTGGGCATGAAGCACGGCGTTGGAACTG	TGCAGTGATGGAGTTTATGACTCAGGAGATCATGTTCATAGCTGGGCATGAAGCACGGCGTTGGAACTG	22:C>G	22	1	0.769231	0.576923	0.423077	0.230769	0.346154	0.35503	0.488166	0.421598	10.8163	10.675	1	1	0	2	2	0	1	2	2	0	2	1	0	2	1	0	0	1	0	0	1	2	0	1	2	2	2	0	0	2	0	2	1
37446437|F|0-20:T>C-20:T>C	100094000	TGCAGATTCTGATATTAATATATCATTGGCAGCAGCTTCCATGCTTCACAGTCATAGTGACTAGCTCCC	TGCAGATTCTGATATTAATATATCATTGGCAGCAGCTTCCATGCTTCACAGTCATAGTGACTAGCTCCC	20:T>C	20	1	0.769231	0.576923	0.423077	0.230769	0.346154	0.35503	0.488166	0.421598	16.9796	15.0286	1	1	0	2	0	1	0	1	0	2	1	1	0	1	2	2	0	0	2	0	2	0	0	2	0	2	0	2	2	0	1	2	2
37446816|F|0-8:C>G-8:C>G	100095414	TGCAGGATCTCTCCCTCAGTGTGTCTGTGACACTGCATGAGATCGGAAGAGCGGTTCAGCAGGAATGCC	TGCAGGATCTCTCCCTCAGTGTGTCTGTGACACTGCATG	8:C>G	8	1	0.576923	0.769231	0.230769	0.423077	0.346154	0.488166	0.35503	0.421598	6.73684	4.74468	0.909091	1	2	1	2	0	2	2	2	2	1	2	0	2	2	2	1	2	1	0	1	1	1	2	1	1	1	2	0	0	0	1	0
37410191|F|0-48:T>C-48:T>C	100017139	TGCAGAACGTTTCACCTTTGGAAACCTGTAGAAATGTTACCGATTGGGTCACAAGGAATATATTTAACA	TGCAGAACGTTTCACCTTTGGAAACCTGTAGAAATGTTACCGATTGGGTCACAAGGAATATATTTAACA	48:T>C	48	1	0.75	0.634615	0.365385	0.25	0.384615	0.375	0.463757	0.419379	8	5.275	1	0	0	2	1	2	0	0	0	2	1	1	0	0	2	0	2	0	1	0	1	2	2	1	2	2	1	1	2	2	0	0	2
37413274|F|0-31:A>G-31:A>G	100023094	TGCAGATAAAGGGACCCAGTGGTACCCCAACAGATGATGGACCCTTATGATGTAGTTTTACTGTAAAAC	TGCAGATAAAGGGACCCAGTGGTACCCCAACAGATGATGGACCCTTATGATGTAGTTTTACTGTAAAAC	31:A>G	31	1	0.75	0.634615	0.365385	0.25	0.384615	0.375	0.463757	0.419379	8.4898	7.15385	1	2	2	2	2	1	0	2	0	2	2	0	1	1	2	2	2	2	1	2	2	0	2	1	0	0	1	1	0	2	1	1	0
37413360|F|0-35:A>G-35:A>G	100023246	TGCAGATAATTTATAATCTTAAAGCTGACCATGACAGGATTGCTGTTGGCCAAAACACTTGTTTAGCCA	TGCAGATAATTTATAATCTTAAAGCTGACCATGACAGGATTGCTGTTGGCCAAAACACTTGTTTAGCCA	35:A>G	35	1	0.75	0.634615	0.365385	0.25	0.384615	0.375	0.463757	0.419379	25.0208	24.5366	1	1	2	1	2	0	2	2	1	0	1	2	2	2	2	2	0	2	1	0	2	1	1	2	1	0	1	0	0	2	0	2	2
37414050|F|0-31:T>G-31:T>G	100024511	TGCAGATGGAGTCATAGGAAAACAGCCACCATAATACAATCATTAGATGCTCAAGCAACGTTCTCATAA	TGCAGATGGAGTCATAGGAAAACAGCCACCATAATACAATCATTAGATGCTCAAGCAACGTTCTCATAA	31:T>G	31	1	0.75	0.634615	0.365385	0.25	0.384615	0.375	0.463757	0.419379	16.5106	15.1905	1	1	1	0	0	0	1	2	1	2	2	0	0	2	2	1	0	1	1	0	2	1	1	2	2	0	1	0	0	0	0	0	2
37415471|F|0-35:G>A-35:G>A	100026994	TGCAGCAAGCCAAACAGAATACATAGAATAACTCCGAGAATAAACTCACAAAGTAAACCACCGACTAAG	TGCAGCAAGCCAAACAGAATACATAGAATAACTCCGAGAATAAACTCACAAAGTAAACCACCGACTAAG	35:G>A	35	1	0.75	0.634615	0.365385	0.25	0.384615	0.375	0.463757	0.419379	15.4468	13.7381	1	2	1	0	1	1	2	2	1	2	2	1	1	1	0	1	0	2	1	2	0	0	1	2	2	0	1	1	0	0	2	2	2
37416271|F|0-31:T>G-31:T>G	100028475	TGCAGCAGATTTTCCGTGCACAATTCTGCGCTGAAAATCCGCTGCAAATACCCCCGTATGCAGCCACCC	TGCAGCAGATTTTCCGTGCACAATTCTGCGCTGAAAATCCGCTGCAAATACCCCCGTATGCAGCCACCC	31:T>G	31	1	0.634615	0.75	0.25	0.365385	0.384615	0.463757	0.375	0.419379	4.4	3.58696	0.9	1	1	2	1	1	2	0	1	1	0	1	1	2	0	1	0	1	1	2	2	0	2	1	2	0	1	2	1	1	1	2	0
37418545|F|0-35:A>C-35:A>C	100032903	TGCAGCGCCAGCATAGGCTGTAATGATGTGTGTCCAAGCGCCATAGAGATTAGTGGAGTGCACATGCCA	TGCAGCGCCAGCATAGGCTGTAATGATGTGTGTCCAAGCGCCATAGAGATTAGTGGAGTGCACATGCCA	35:A>C	35	1	0.75	0.634615	0.365385	0.25	0.384615	0.375	0.463757	0.419379	9.6087	8.07317	1	1	0	2	1	1	0	2	0	2	2	0	2	0	1	2	2	0	0	1	2	0	0	2	0	2	2	1	1	0	2	0	2
37421133|F|0-15:T>A-15:T>A	100037763	TGCAGGACTGGCAGGTGCAGCTGAGCCCCTAAAGATTCACTTTATATACCTGCTGCTCAAGATCTGTGT	TGCAGGACTGGCAGGTGCAGCTGAGCCCCTAAAGATTCACTTTATATACCTGCTGCTCAAGATCTGTGT	15:T>A	15	1	0.75	0.634615	0.365385	0.25	0.384615	0.375	0.463757	0.419379	12.6274	12.4167	1	2	0	0	0	0	0	0	0	2	1	1	0	2	2	2	2	2	1	0	2	1	1	1	2	2	1	2	0	2	0	1	2
37421620|F|0-24:T>C-24:T>C	100038821	TGCAGGCAACTGATAGGTAGCGGTTTCCGGATTGGCGCAAAATCCCTGAAGGAGAGCTAGGAGCTGGAC	TGCAGGCAACTGATAGGTAGCGGTTTCCGGATTGGCGCAAAATCCCTGAAGGAGAGCTAGGAGCTGGAC	24:T>C	24	1	0.75	0.634615	0.365385	0.25	0.384615	0.375	0.463757	0.419379	4.56	3.41667	0.909091	0	2	2	2	2	0	0	0	2	2	1	2	1	0	2	2	0	2	1	2	2	1	0	0	2	2	1	1	1	2	1	0
37423491|F|0-12:A>G-12:A>G	100042600	TGCAGGTCGAATACTGGAGGTTCGAACACAGATGTCCGACTTGCGGAACATTGAAGCTGTCGGTATGTC	TGCAGGTCGAATACTGGAGGTTCGAACACAGATGTCCGACTTGCGGAACATTGAAGCTGTCGGTATGTC	12:A>G	12	1	0.634615	0.75	0.25	0.365385	0.384615	0.463757	0.375	0.419379	9.02326	5.82222	1	2	2	2	2	0	2	0	1	2	2	1	0	0	2	2	2	2	1	1	0	0	1	1	1	2	1	1	2	1	2	1	2
37423770|F|0-57:A>T-57:A>T	100043116	TGCAGGTGGTAAGGCGGGGTGGAGGCTGGATGCAGGCACAGATTGCCTGAGCATACAAGCTTTAGTCAA	TGCAGGTGGTAAGGCGGGGTGGAGGCTGGATGCAGGCACAGATTGCCTGAGCATACAAGCTTTAGTCAA	57:A>T	57	1	0.75	0.634615	0.365385	0.25	0.384615	0.375	0.463757	0.419379	8.59184	6.83784	1	2	0	2	1	0	0	0	2	0	1	2	0	2	0	2	2	2	2	2	1	1	2	2	0	1	1	0	0	1	0	1	2
37427518|F|0-21:C>T-21:C>T	100049676	TGCAGTGCCTGTAGACGACAACGCACGGGCCCTCTGCTGGGAGGAGCTGACACTCCAGCTTCTCCCAGC	TGCAGTGCCTGTAGACGACAACGCACGGGCCCTCTGCTGGGAGGAGCTGACACTCCAGCTTCTCCCAGC	21:C>T	21	1	0.75	0.634615	0.365385	0.25	0.384615	0.375	0.463757	0.419379	6.42553	6.29268	1	0	2	0	0	1	2	2	0	1	0	1	2	2	1	0	0	0	1	0	2	0	0	1	2	2	2	1	1	2	2	2	2
37427586|F|0-53:A>G-53:A>G	100049790	TGCAGTGCTCTTCCTAGTTGTGCGGCTGTGTATGGCTTCCCTAAAGGAGGCACATGTATGAACACGGAC	TGCAGTGCTCTTCCTAGTTGTGCGGCTGTGTATGGCTTCCCTAAAGGAGGCACATGTATGAACACGGAC	53:A>G	53	1	0.634615	0.75	0.25	0.365385	0.384615	0.463757	0.375	0.419379	19	17.7059	1	1	2	2	1	1	1	2	2	2	1	0	2	2	2	1	1	0	0	2	2	1	2	2	2	0	2	0	0	0	0	2	1
37428556|F|0-40:A>T-40:A>T	100051464	TGCAGTGTTTGCGTTTACTGAGAAAGTTTTGACCTGCCCCAAGAAGCATCTCCATGGAAACCTAATGGG	TGCAGTGTTTGCGTTTACTGAGAAAGTTTTGACCTGCCCCAAGAAGCATCTCCATGGAAACCTAATGGG	40:A>T	40	1	0.75	0.634615	0.365385	0.25	0.384615	0.375	0.463757	0.419379	3.12	3.07895	0.954545	1	0	0	0	2	0	2	2	0	0	2	0	1	0	1	0	2	1	2	0	0	1	0	1	2	2	1	2	0	2	1	2
37429204|F|0-21:T>C-21:T>C	100052587	TGCAGTTCTGCTCTTAAACATTAGCATTGAAATCATACAGAGCTGTGAAGGAGCCTATTACCTCTGTCA	TGCAGTTCTGCTCTTAAACATTAGCATTGAAATCATACAGAGCTGTGAAGGAGCCTATTACCTCTGTCA	21:T>C	21	1	0.75	0.634615	0.365385	0.25	0.384615	0.375	0.463757	0.419379	19.383	16.2	1	1	2	1	1	0	2	2	1	0	2	0	2	2	0	2	2	1	0	1	0	2	0	0	0	2	2	0	0	2	2	2	0
37429377|F|0-14:T>A-14:T>A	100052879	TGCAGTTGCTGTGTTTGGAGCAGGCTCAGCTCATGGGCCCGCTCCATACTCCTTTACGAACATCATGAC	TGCAGTTGCTGTGTTTGGAGCAGGCTCAGCTCATGGGCCCGCTCCATACTCCTTTACGAACATCATGAC	14:T>A	14	1	0.634615	0.75	0.25	0.365385	0.384615	0.463757	0.375	0.419379	15.619	14.2553	1	2	2	1	2	0	2	2	2	0	1	2	2	1	0	1	2	2	2	1	1	2	0	2	0	1	2	0	0	1	2	1	2
37433961|F|0-62:A>C-62:A>C	100062956	TGCAGAAAAAAAACAATTGAGGTCTATGGGGGGGGGAACAATGCCACAAACTGCCTGAAAAAACCCACC	TGCAGAAAAAAAACAATTGAGGTCTATGGGGGGGGGAACAATGCCACAAACTGCCTGAAAAAACCCACC	62:A>C	62	1	0.75	0.634615	0.365385	0.25	0.384615	0.375	0.463757	0.419379	13.4043	11.2093	1	0	0	1	2	2	2	1	2	0	1	0	0	0	2	0	1	2	0	1	0	2	2	0	2	2	0	2	0	0	2	0	0
37434154|F|0-50:A>G-50:A>G	100063337	TGCAGAAATTAAGGGTGCAATTTCAGCTTCTGGAATCCAGTGGGACTATAAGAATAAACTGTGTTATGT	TGCAGAAATTAAGGGTGCAATTTCAGCTTCTGGAATCCAGTGGGACTATAAGAATAAACTGTGTTATGT	50:A>G	50	1	0.75	0.634615	0.365385	0.25	0.384615	0.375	0.463757	0.419379	17.1702	16.9737	1	0	0	0	0	0	0	0	1	1	0	2	1	2	1	0	1	2	0	2	2	2	2	2	1	2	1	2	0	2	0	2	2
37434636|F|0-14:C>A-14:C>A	100064285	TGCAGACAGAAGAACGAAGATGCTGAAAGATCACAGGTAAAGAACATTGAGTTAGGTTAGGGTTTAGGG	TGCAGACAGAAGAACGAAGATGCTGAAAGATCACAGGTAAAGAACATTGAGTTAGGTTAGGGTTTAGGG	14:C>A	14	1	0.75	0.634615	0.365385	0.25	0.384615	0.375	0.463757	0.419379	7.76	6.68421	1	0	0	2	0	0	0	2	2	0	1	2	0	1	2	0	2	0	2	2	2	1	2	1	2	1	1	1	2	0	0	1	2
37435117|F|0-33:A>G-33:A>G	100065320	TGCAGAGCTATGAATGCTGCTCTAAACTAAAATACAGGCTGCAAGTCGAAGGATCAATCCAAGATAAGA	TGCAGAGCTATGAATGCTGCTCTAAACTAAAATACAGGCTGCAAGTCGAAGGATCAATCCAAGATAAGA	33:A>G	33	1	0.75	0.634615	0.365385	0.25	0.384615	0.375	0.463757	0.419379	6.92857	6.47727	1	0	1	1	2	1	1	1	2	0	2	0	1	2	2	2	1	2	2	0	2	1	2	0	0	2	0	0	2	0	2	0	2
37435821|F|0-11:G>A-11:G>A	100066728	TGCAGATTTCAGGTAAAGAGTAAAGACTTGCCTCCAAAAAGATTAGTGGGGGCTCTCATCCTACTTTCG	TGCAGATTTCAGGTAAAGAGTAAAGACTTGCCTCCAAAAAGATTAGTGGGGGCTCTCATCCTACTTTCG	11:G>A	11	1	0.634615	0.75	0.25	0.365385	0.384615	0.463757	0.375	0.419379	16.6585	11.5208	1	0	0	1	1	2	0	2	2	1	0	1	2	2	1	0	0	1	2	1	0	2	0	1	0	0	2	1	1	2	1	2	1
37436236|F|0-34:G>A-34:G>A	100067548	TGCAGCACCTGGAAGTCTCCCCTATTCACTTCCTGTTTCCACTGTTCCCTTCCAGTGCTCCAAATGACA	TGCAGCACCTGGAAGTCTCCCCTATTCACTTCCTGTTTCCACTGTTCCCTTCCAGTGCTCCAAATGACA	34:G>A	34	1	0.634615	0.75	0.25	0.365385	0.384615	0.463757	0.375	0.419379	15.4878	13.9388	1	1	2	1	1	2	1	2	2	2	1	2	2	1	2	1	2	0	1	2	2	1	2	2	1	1	2	2	0	1	1	2	0
37437241|F|0-46:G>A-46:G>A	100069586	TGCAGCGGAAAATTCTGCGGCCTCAGTATTGACCCGCAGAATTTCCGTCCATTTAAATGGATGCAGATT	TGCAGCGGAAAATTCTGCGGCCTCAGTATTGACCCGCAGAATTTCCGTCCATTTAAATGGATGCAGATT	46:G>A	46	1	0.634615	0.75	0.25	0.365385	0.384615	0.463757	0.375	0.419379	15.7714	14.52	1	2	1	1	1	1	1	1	2	2	2	2	1	2	2	2	2	1	0	2	1	1	1	0	0	1	0	0	2	0	2	0	2
37437415|F|0-37:C>T-37:C>T	100069928	TGCAGCTAATTCCACAAATGATGGAAGGCCATACTTTCATCGCCTTACACCTGAGCCCATCCTTTCCTG	TGCAGCTAATTCCACAAATGATGGAAGGCCATACTTTCATCGCCTTACACCTGAGCCCATCCTTTCCTG	37:C>T	37	1	0.75	0.634615	0.365385	0.25	0.384615	0.375	0.463757	0.419379	10.1429	9.36585	1	2	0	1	2	0	0	2	0	0	1	0	0	0	2	2	0	0	1	2	2	1	0	2	1	2	0	2	0	2	0	1	2
37437530|F|0-18:T>G-18:T>G	100070154	TGCAGCTCACTACATATATAAAGCTCTCGTTAAGTTGAATAGTATAGCTGTATAAATCTGCATGAGATC	TGCAGCTCACTACATATATAAAGCTCTCGTTAAGTTGAATAGTATAGCTGTATAAATCTGCATG	18:T>G	18	1	0.75	0.634615	0.365385	0.25	0.384615	0.375	0.463757	0.419379	14.4898	12.3415	1	0	2	2	1	0	0	2	0	2	0	1	2	2	0	0	2	0	1	0	1	2	0	1	0	2	1	2	2	1	0	0	1
37439015|F|0-66:T>A-66:T>A	100073439	TGCAGGTTAACTGAACACTTGCTCCCAAGCTTTTCTTGCAGATTACAGCTGATCATTGGGGGTCTCTTT	TGCAGGTTAACTGAACACTTGCTCCCAAGCTTTTCTTGCAGATTACAGCTGATCATTGGGGGTCTCTTT	66:T>A	66	1	0.365385	0.75	0.25	0.634615	0.115385	0.463757	0.375	0.419379	13.2609	12.7755	1	1	2	1	1	1	2	1	0	1	1	0	1	0	1	1	1	0	0	1	1	1	2	1	0	1	1	1	1	0	1	0	1
37439145|F|0-50:A>G-50:A>G	100073674	TGCAGTAAAATGTAGTTAAAACTATAAGACAATTGTTTTTCTTGGGCTCAACAGAACTTTAAGGTTACA	TGCAGTAAAATGTAGTTAAAACTATAAGACAATTGTTTTTCTTGGGCTCAACAGAACTTTAAGGTTACA	50:A>G	50	1	0.75	0.634615	0.365385	0.25	0.384615	0.375	0.463757	0.419379	16.1333	15.6905	1	0	2	0	2	1	0	1	1	0	2	0	2	2	1	0	2	1	2	0	1	1	2	1	2	2	2	0	0	2	1	0	2
37440340|F|0-53:A>T-53:A>T	100076040	TGCAGTGGTCTTTAATGGGAGCTGGACTATGTTTTGGGATATGGTTTTTTTTTAATTTCATTTGTATAC	TGCAGTGGTCTTTAATGGGAGCTGGACTATGTTTTGGGATATGGTTTTTTTTTAATTTCATTTGTATAC	53:A>T	53	1	0.75	0.634615	0.365385	0.25	0.384615	0.375	0.463757	0.419379	4.06	3.83333	1	2	0	2	2	0	0	0	0	1	1	1	0	2	2	2	2	2	1	0	0	1	2	1	0	2	1	2	2	0	0	2	0
37441628|F|0-41:A>G-41:A>G	100079060	TGCAGGGGGCGCCATTATACTCCAGTCCTTGGGTAGAGGTAACAGCATGAGATCGGAAGAGCGGTTCAG	TGCAGGGGGCGCCATTATACTCCAGTCCTTGGGTAGAGGTAACAGCATG	41:A>G	41	1	0.634615	0.75	0.25	0.365385	0.384615	0.463757	0.375	0.419379	5.17949	5.04255	0.954545	2	2	0	0	2	2	1	0	1	0	0	0	0	2	2	2	2	2	1	1	0	2	1	2	1	2	1	0	1	2	0	1
37443543|F|0-22:G>A-22:G>A	100083630	TGCAGATGAGTTGGACCGCAACGCGCGCTCCCACCCGCACTACGCATGAGATCGGAAGAGCGGTTCAGC	TGCAGATGAGTTGGACCGCAACGCGCGCTCCCACCCGCACTACGCATG	22:G>A	22	1	0.75	0.634615	0.365385	0.25	0.384615	0.375	0.463757	0.419379	11.9787	11.6	1	2	0	0	0	1	0	2	0	2	0	0	2	1	2	0	2	0	0	1	2	0	0	2	1	2	2	2	1	1	2	2	2
37444330|F|0-22:T>G-22:T>G	100086025	TGCAGCACCGCAAACACAGCGCTTGCTGTATAGTAAGTGATAGGAGACGCGTCACAGGGAGAAGATTTG	TGCAGCACCGCAAACACAGCGCTTGCTGTATAGTAAGTGATAGGAGACGCGTCACAGGGAGAAGATTTG	22:T>G	22	1	0.75	0.634615	0.365385	0.25	0.384615	0.375	0.463757	0.419379	8.43137	6.10256	1	1	2	0	0	0	2	2	2	0	2	0	2	2	0	1	1	2	0	1	2	1	1	0	2	2	2	0	0	0	2	2	0
37444829|F|0-14:C>A-14:C>A	100087866	TGCAGAGAAGGAGGCGACATACAGCACAGGAAAAGCACAAATTACACAGAAAACATCTCAGGGAGATGA	TGCAGAGAAGGAGGCGACATACAGCACAGGAAAAGCACAAATTACACAGAAAACATCTCAGGGAGATGA	14:C>A	14	1	0.634615	0.75	0.25	0.365385	0.384615	0.463757	0.375	0.419379	5.53846	5.28571	1	2	1	0	0	1	1	1	2	2	2	0	1	2	2	1	1	1	0	1	2	1	0	0	0	2	0	2	1	0	1	2	0
37410361|F|0-41:T>C-41:T>C	100017452	TGCAGAAGATAATCTACTGCCAAAGAAGCAGCAACTTATTCTCTTCTCTACATAGAAAAAAACATGAAC	TGCAGAAGATAATCTACTGCCAAAGAAGCAGCAACTTATTCTCTTCTCTACATAGAAAAAAACATGAAC	41:T>C	41	1	0.692308	0.711538	0.288462	0.307692	0.403846	0.426036	0.410503	0.418269	7.7561	7.67347	1	0	1	2	2	1	1	2	1	1	0	2	1	2	1	0	0	1	0	2	2	2	0	0	2	0	0	2	1	2	2	2	1
37411845|F|0-18:G>T-18:G>T	100020254	TGCAGACTCCTGACTACTGAAAGACTTTCCAAAAATCCCGTGGGGACACAGCGCCAGACAGCTGGAAGG	TGCAGACTCCTGACTACTGAAAGACTTTCCAAAAATCCCGTGGGGACACAGCGCCAGACAGCTGGAAGG	18:G>T	18	1	0.692308	0.711538	0.288462	0.307692	0.403846	0.426036	0.410503	0.418269	6.27273	5.13043	0.954545	2	1	0	0	2	1	1	2	1	0	2	2	2	1	2	1	2	0	1	2	0	0	2	0	1	0	1	0	2	2	1	0
37412801|F|0-46:A>G-46:A>G	100022193	TGCAGAGGATGCATTGTGATACAATTATATCTGCAATGGTTGCAATACATCATTGTAGGTAAGAGTTAT	TGCAGAGGATGCATTGTGATACAATTATATCTGCAATGGTTGCAATACATCATTGTAGGTAAGAGTTAT	46:A>G	46	1	0.692308	0.711538	0.288462	0.307692	0.403846	0.426036	0.410503	0.418269	8.53333	8.29545	1	2	0	2	1	2	0	0	2	2	2	1	1	0	2	2	2	1	1	2	0	2	1	0	0	1	2	1	2	0	2	2	1
37413330|F|0-10:C>A-10:C>A	100023196	TGCAGATAATCGAGATTGCAGCAATGCATATTTTAGTGTTTGTGGCACAAAGCAGGAGGGGGGTTCAGG	TGCAGATAATCGAGATTGCAGCAATGCATATTTTAGTGTTTGTGGCACAAAGCAGGAGGGGGGTTCAGG	10:C>A	10	1	0.711538	0.692308	0.307692	0.288462	0.403846	0.410503	0.426036	0.418269	15.9375	14.2045	1	0	0	2	0	1	2	2	0	0	1	2	2	1	1	0	1	2	1	1	0	2	0	2	0	0	1	0	1	2	1	2	2
37416290|F|0-63:C>G-63:C>G	100028510	TGCAGCAGCAATTGGAGAGATGGCCATGCTTGCATGACTCTCTATTCACTTCGATAGCAGTTTCAAATA	TGCAGCAGCAATTGGAGAGATGGCCATGCTTGCATGACTCTCTATTCACTTCGATAGCAGTTTCAAATA	63:C>G	63	1	0.596154	0.769231	0.230769	0.403846	0.365385	0.481509	0.35503	0.418269	3.20513	3.04167	1	1	0	2	1	1	0	2	0	0	1	1	1	1	2	1	2	1	1	1	1	2	2	1	0	2	1	1	1	0	1	0	2
37416529|F|0-19:T>C-19:T>C	100028965	TGCAGCAGGGTTTTTATTGTATTTTTCTACACATTGCATACTGACAATCCACACACACATTATGTAAAT	TGCAGCAGGGTTTTTATTGTATTTTTCTACACATTGCATACTGACAATCCACACACACATTATGTAAAT	19:T>C	19	1	0.692308	0.711538	0.288462	0.307692	0.403846	0.426036	0.410503	0.418269	5.12766	4.7619	1	1	0	0	0	2	0	2	2	0	2	2	0	2	0	1	2	0	1	2	0	2	1	1	1	2	2	1	2	0	2	1	2
37417215|F|0-30:G>A-30:G>A	100030202	TGCAGCATTTCTACAGCAAAATCCGCAACAGACTTTTCTTGCGGATTTTGACTTGACCCATTGCTGCTA	TGCAGCATTTCTACAGCAAAATCCGCAACAGACTTTTCTTGCGGATTTTGACTTGACCCATTGCTGCTA	30:G>A	30	1	0.769231	0.596154	0.403846	0.230769	0.365385	0.35503	0.481509	0.418269	8.35417	7.38462	0.954545	0	2	1	1	2	1	0	0	1	2	2	2	2	1	0	1	2	0	2	1	1	0	0	0	2	2	0	0	1	2	2	0
37417634|F|0-58:C>T-58:C>T	100031041	TGCAGCCAGGCGTTAGCTGGAGGTCAATAGGGTAATATTAAGCACACAACAAATATTGCTTTTTTCTTT	TGCAGCCAGGCGTTAGCTGGAGGTCAATAGGGTAATATTAAGCACACAACAAATATTGCTTTTTTCTTT	58:C>T	58	1	0.711538	0.692308	0.307692	0.288462	0.403846	0.410503	0.426036	0.418269	6.95349	6.21277	1	1	1	2	2	1	1	2	1	1	2	0	2	2	1	2	0	1	0	2	0	1	0	0	2	0	0	2	1	2	2	0	2
37418060|F|0-60:A>C-60:A>C	100031948	TGCAGCCTAATCAGCCTATTGGCTAATCAGGCCCTGTGTGTGGACTTAGGCTTACTTTGCAGGATTTTT	TGCAGCCTAATCAGCCTATTGGCTAATCAGGCCCTGTGTGTGGACTTAGGCTTACTTTGCAGGATTTTT	60:A>C	60	1	0.692308	0.711538	0.288462	0.307692	0.403846	0.426036	0.410503	0.418269	5.08696	4.7619	1	0	2	2	2	0	2	0	2	2	1	2	0	0	2	0	1	2	1	1	0	0	2	1	1	0	1	1	2	2	2	1	2
37418274|F|0-65:T>C-65:T>C	100032377	TGCAGCCTGCGTTCACCATCTGTAAAAAAAACAAAAACGTTTGCACAACATACATTTTTCTAAACTAAA	TGCAGCCTGCGTTCACCATCTGTAAAAAAAACAAAAACGTTTGCACAACATACATTTTTCTAAACTAAA	65:T>C	65	1	0.711538	0.692308	0.307692	0.288462	0.403846	0.410503	0.426036	0.418269	10.8222	9.47826	1	0	2	2	2	1	2	2	0	1	2	1	2	2	1	0	0	0	1	0	1	2	0	1	2	2	2	1	1	2	2	2	1
37418626|F|0-47:T>C-47:T>C	100033043	TGCAGCGCTGCCAAGTCTGGAGAAGCAGGAGGACTCGCTCCGGGCCCTGCCTCTGACACAAAGGCAAGC	TGCAGCGCTGCCAAGTCTGGAGAAGCAGGAGGACTCGCTCCGGGCCCTGCCTCTGACACAAAGGCAAGC	47:T>C	47	1	0.692308	0.711538	0.288462	0.307692	0.403846	0.426036	0.410503	0.418269	10.6739	9.15556	1	2	2	0	0	2	1	2	1	1	1	1	2	2	1	1	2	2	2	0	2	1	1	1	0	2	1	2	0	0	0	1	1
37418994|F|0-10:T>C-10:T>C	100033750	TGCAGCGTTTTGCAGCGAACCAAAAAAAAGTTTTAGTTTGTAGCGAACCAAACTTTTCCTAAAATTCGG	TGCAGCGTTTTGCAGCGAACCAAAAAAAAGTTTTAGTTTGTAGCGAACCAAACTTTTCCTAAAATTCGG	10:T>C	10	1	0.769231	0.596154	0.403846	0.230769	0.365385	0.35503	0.481509	0.418269	13.2885	10.4865	1	2	2	0	2	0	2	0	2	0	0	1	0	1	0	2	2	0	1	0	1	2	0	1	1	1	1	2	2	2	0	1	2
37419311|F|0-61:A>C-61:A>C	100034275	TGCAGCTATAAGATTTGCTTGCGGATTTCTTCTTTCCCATTACTTTTAATGGGGAAAATCCAAAACAAA	TGCAGCTATAAGATTTGCTTGCGGATTTCTTCTTTCCCATTACTTTTAATGGGGAAAATCCAAAACAAA	61:A>C	61	1	0.692308	0.711538	0.288462	0.307692	0.403846	0.426036	0.410503	0.418269	5.06667	5.04348	1	2	1	2	0	1	1	2	2	1	0	2	1	1	2	0	1	2	0	2	0	0	2	1	0	2	1	2	1	2	1	2	2
37422304|F|0-57:T>C-57:T>C	100040076	TGCAGGCTGCGTCGTTTTAATGGGAGTTTTAGGCCTCATTCATATCACATTTTATGGTTCTGTCACCGT	TGCAGGCTGCGTCGTTTTAATGGGAGTTTTAGGCCTCATTCATATCACATTTTATGGTTCTGTCACCGT	57:T>C	57	1	0.711538	0.692308	0.307692	0.288462	0.403846	0.410503	0.426036	0.418269	11.2609	10.6889	1	0	2	1	2	0	0	2	0	0	0	1	0	0	2	0	0	0	1	2	1	1	2	1	2	1	1	0	0	1	0	2	2
37422760|F|0-25:C>A-25:C>A	100041099	TGCAGGGGAAATGAGCCGCCAATGACAACTTCGTCTAGTAAAATAAGCTGTTTGACGAAGGTCAACAAC	TGCAGGGGAAATGAGCCGCCAATGACAACTTCGTCTAGTAAAATAAGCTGTTTGACGAAGGTCAACAAC	25:C>A	25	1	0.711538	0.692308	0.307692	0.288462	0.403846	0.410503	0.426036	0.418269	12.5532	11.3636	0.954545	0	2	1	2	0	0	2	0	1	1	1	0	2	1	0	1	0	1	0	2	0	0	2	2	2	2	2	2	0	2	2	1
37423617|F|0-20:C>T-20:C>T	100042837	TGCAGGTGACTACCAGGTCACTACCCTCAACTCGTTCTTCAGTGGCAACAGCTAATGACAAGGTGTAGT	TGCAGGTGACTACCAGGTCACTACCCTCAACTCGTTCTTCAGTGGCAACAGCTAATGACAAGGTGTAGT	20:C>T	20	1	0.769231	0.596154	0.403846	0.230769	0.365385	0.35503	0.481509	0.418269	5	3.69697	1	2	0	2	0	2	0	0	0	0	2	0	2	2	0	2	2	0	1	2	2	1	2	0	2	1	2	1	2	0	2	1	2
37423842|F|0-10:T>C-10:T>C	100043247	TGCAGGTGTTTACTCTGATCCCAGAGCCTAATACTCTGACACTTCTGTACTGTAGAGATCACTTCTCAG	TGCAGGTGTTTACTCTGATCCCAGAGCCTAATACTCTGACACTTCTGTACTGTAGAGATCACTTCTCAG	10:T>C	10	1	0.596154	0.769231	0.230769	0.403846	0.365385	0.481509	0.35503	0.418269	4.7027	3.72917	1	2	0	1	1	2	0	0	1	0	0	1	2	0	0	2	2	1	2	1	0	2	2	2	1	1	2	0	2	1	2	1	1
37425241|F|0-45:C>A-45:C>A	100045685	TGCAGTAGTTGTGCCCTGGGTACTGAGGCAGTAATTTATCTCAAGCAACTATATTTCAGCATGTCTTTC	TGCAGTAGTTGTGCCCTGGGTACTGAGGCAGTAATTTATCTCAAGCAACTATATTTCAGCATGTCTTTC	45:C>A	45	1	0.769231	0.596154	0.403846	0.230769	0.365385	0.35503	0.481509	0.418269	18.6042	16.7073	1	0	0	1	2	2	2	1	2	0	1	0	0	0	1	0	1	2	0	2	0	2	2	0	2	2	0	2	0	0	2	0	0
37425493|F|0-39:T>C-39:T>C	100046144	TGCAGTATGCAACAACTATTAATAACTCACTTAGAAATGTGTTCTTCCAATAGGTCTTCTAACGTCTGT	TGCAGTATGCAACAACTATTAATAACTCACTTAGAAATGTGTTCTTCCAATAGGTCTTCTAACGTCTGT	39:T>C	39	1	0.692308	0.711538	0.288462	0.307692	0.403846	0.426036	0.410503	0.418269	8.08696	7.33333	1	1	0	0	0	1	2	2	0	2	0	1	1	1	2	1	0	0	2	1	2	0	0	1	2	1	2	1	1	2	1	0	2
37425591|F|0-29:C>T-29:C>T	100046285	TGCAGTATTCATGAGAGCACCGTGGCCCTCTTAAAAAGCCGACTGGAGATGGTGGGGACTGTCCGCCCT	TGCAGTATTCATGAGAGCACCGTGGCCCTCTTAAAAAGCCGACTGGAGATGGTGGGGACTGTCCGCCCT	29:C>T	29	1	0.711538	0.692308	0.307692	0.288462	0.403846	0.410503	0.426036	0.418269	3.71111	3.29545	0.954545	2	2	2	1	0	2	0	0	2	2	1	0	0	1	1	0	0	2	2	2	0	2	1	2	2	0	2	0	1	0	2	1
37425709|F|0-12:T>G-12:T>G	100046501	TGCAGTCAAATGTCACTAGGCTGGCAGCTGCTGTGCTGGGGCGTCAGGGCGGCGCCAATGGGCACTCAC	TGCAGTCAAATGTCACTAGGCTGGCAGCTGCTGTGCTGGGGCGTCAGGGCGGCGCCAATGGGCACTCAC	12:T>G	12	1	0.692308	0.711538	0.288462	0.307692	0.403846	0.426036	0.410503	0.418269	26.3913	25.5909	1	0	2	1	2	0	2	0	2	2	1	1	0	0	2	0	2	0	1	0	1	2	2	1	2	1	1	2	2	1	2	2	2
37426271|F|0-28:A>T-28:A>T	100047470	TGCAGTCCCTGCTCTAATTGGACACCTGATAAGGGTATCTTTACCTTTTGGGAGCCAGTATGGTACTAT	TGCAGTCCCTGCTCTAATTGGACACCTGATAAGGGTATCTTTACCTTTTGGGAGCCAGTATGGTACTAT	28:A>T	28	1	0.769231	0.596154	0.403846	0.230769	0.365385	0.35503	0.481509	0.418269	26.7551	18.7778	1	2	0	0	0	1	0	0	0	2	0	1	0	2	2	0	0	0	1	0	2	0	2	1	2	2	2	1	1	2	0	1	1
37426605|F|0-58:T>C-58:T>C	100048073	TGCAGTCTCAGTGGTTATGGTGGTGACTACTGGGTTCTGGCCAAGGACAACATCTGCATGGATTCTGCA	TGCAGTCTCAGTGGTTATGGTGGTGACTACTGGGTTCTGGCCAAGGACAACATCTGCATGGATTCTGCA	58:T>C	58	1	0.692308	0.711538	0.288462	0.307692	0.403846	0.426036	0.410503	0.418269	11.4783	11.1364	1	0	2	1	2	0	2	0	2	2	1	1	0	0	2	0	2	0	1	0	1	2	2	1	2	1	1	2	2	1	2	2	2
37426858|F|0-43:C>A-43:C>A	100048513	TGCAGTCTTGTCCTGTGACCTATTATAAGAACCTCTAGCTTTTCTCATGATTCACTCACATCCAACAGG	TGCAGTCTTGTCCTGTGACCTATTATAAGAACCTCTAGCTTTTCTCATGATTCACTCACATCCAACAGG	43:C>A	43	1	0.711538	0.692308	0.307692	0.288462	0.403846	0.410503	0.426036	0.418269	13.2857	12.625	1	2	1	2	2	1	1	2	1	1	0	2	2	2	1	0	0	1	0	2	2	2	0	0	2	0	0	2	1	2	2	0	1
37427133|F|0-10:G>A-10:G>A	100048986	TGCAGTGAGAGATACCACTCTTTGTGTTCTTAATCTCATCTAAAACTGCACCCTCTTCTTTAGTAGTAG	TGCAGTGAGAGATACCACTCTTTGTGTTCTTAATCTCATCTAAAACTGCACCCTCTTCTTTAGTAGTAG	10:G>A	10	1	0.692308	0.711538	0.288462	0.307692	0.403846	0.426036	0.410503	0.418269	5.04545	4.69565	0.909091	0	2	2	2	2	1	2	1	2	0	1	0	1	1	2	1	1	0	0	0	2	1	2	0	0	1	1	1	1	2	2	2
37427392|F|0-67:C>T-67:C>T	100049440	TGCAGTGCAGTACTGATGCTGGTCATCTGTGAGACTTGCAATCTTAAACAGGGGTTCTTCAGTCCCCCT	TGCAGTGCAGTACTGATGCTGGTCATCTGTGAGACTTGCAATCTTAAACAGGGGTTCTTCAGTCCCCCT	67:C>T	67	1	0.769231	0.596154	0.403846	0.230769	0.365385	0.35503	0.481509	0.418269	5.3617	4.575	0.954545	0	2	0	2	1	0	1	2	0	2	0	2	1	1	0	1	2	1	0	1	2	2	1	1	2	2	0	0	0	1	0	0
37427885|F|0-43:C>G-43:C>G	100050278	TGCAGTGGCTACACGACTTCAATAGTGAGAATAGGTTTGTTTTCTTTTTTACATTTTAAAGTCCCAGGT	TGCAGTGGCTACACGACTTCAATAGTGAGAATAGGTTTGTTTTCTTTTTTACATTTTAAAGTCCCAGGT	43:C>G	43	1	0.692308	0.711538	0.288462	0.307692	0.403846	0.426036	0.410503	0.418269	5.18182	5.13333	0.954545	0	2	1	2	0	2	2	1	0	1	2	2	1	0	2	2	1	2	1	1	2	0	2	0	0	2	0	0	2	2	1	2
37428102|F|0-45:A>T-45:A>T	100050668	TGCAGTGTAAGTCTGAATCCCTACATACACCAGTGGCGGAGAGCTAATACCTGATATAAGTAGCTATCC	TGCAGTGTAAGTCTGAATCCCTACATACACCAGTGGCGGAGAGCTAATACCTGATATAAGTAGCTATCC	45:A>T	45	1	0.769231	0.596154	0.403846	0.230769	0.365385	0.35503	0.481509	0.418269	8.36735	7.39474	1	0	0	2	0	2	0	1	0	2	0	1	2	0	1	0	2	0	2	0	1	0	2	2	0	1	2	2	2	1	2	2	1
37428449|F|0-34:T>A-34:T>A	100051284	TGCAGTGTGTGGATGCAGATAAGAAAAAGCTTAGTAAAATTAGGGAAAAAAAGTATCTATCCACTGTAG	TGCAGTGTGTGGATGCAGATAAGAAAAAGCTTAGTAAAATTAGGGAAAAAAAGTATCTATCCACTGTAG	34:T>A	34	1	0.769231	0.596154	0.403846	0.230769	0.365385	0.35503	0.481509	0.418269	6.98	6.38889	1	1	0	2	1	0	0	0	2	0	2	2	0	0	2	1	2	1	0	1	0	1	2	0	0	1	2	1	2	0	2	2	2
37429789|F|0-12:C>T-12:C>T	100053572	TGCAGTTTGATACGGTTACAGAAATACCAAATTGATATAGTTTTTTTTGTGTTTCAGTACTTATACCTA	TGCAGTTTGATACGGTTACAGAAATACCAAATTGATATAGTTTTTTTTGTGTTTCAGTACTTATACCTA	12:C>T	12	1	0.769231	0.596154	0.403846	0.230769	0.365385	0.35503	0.481509	0.418269	3.56	3	0.954545	0	0	2	1	2	2	2	1	1	1	0	2	1	0	2	0	2	0	2	0	2	2	1	0	0	1	2	0	0	2	2	1
37429807|F|0-53:T>C-53:T>C	100053603	TGCAGTTTGCGGGGGGAACAAGTGAATCAGACCTGGCATTGGAATGATATACTTGTTAGCAGGAGGGAG	TGCAGTTTGCGGGGGGAACAAGTGAATCAGACCTGGCATTGGAATGATATACTTGTTAGCAGGAGGGAG	53:T>C	53	1	0.711538	0.692308	0.307692	0.288462	0.403846	0.410503	0.426036	0.418269	21.6087	20.6191	1	2	0	1	1	0	2	0	2	0	1	0	0	2	0	1	2	2	2	2	1	2	1	2	1	1	1	2	0	2	0	0	0
37430264|F|0-19:G>A-19:G>A	100054350	TGCAGTTTTTTGTTTTATAGGTGATAGGATTAGTAATATCACTACAGTATGCTGTCTTTTTTATCTGTT	TGCAGTTTTTTGTTTTATAGGTGATAGGATTAGTAATATCACTACAGTATGCTGTCTTTTTTATCTGTT	19:G>A	19	1	0.692308	0.711538	0.288462	0.307692	0.403846	0.426036	0.410503	0.418269	13.9348	12.9149	1	1	2	2	2	2	1	2	2	2	1	0	2	2	2	1	2	0	1	0	0	1	1	1	0	0	1	2	0	1	1	1	0
37432525|F|0-20:G>C-20:G>C	100060689	TGCAGCTTTATACTGCCGAGGTGTAGGCACTCAGCATGAGATCGGAAGAGCGGTTCAGCAGGAATGCCG	TGCAGCTTTATACTGCCGAGGTGTAGGCACTCAGCATG	20:G>C	20	1	0.711538	0.692308	0.307692	0.288462	0.403846	0.410503	0.426036	0.418269	13.1556	10.9348	1	1	1	0	2	1	1	2	1	2	2	1	1	1	0	2	0	2	1	1	0	2	1	2	2	0	1	1	0	0	2	1	2
37434463|F|0-9:T>C-9:T>C	100063956	TGCAGAATCTGCGTCCAATTCCACGTAAAAAAAAAAATGCCATATGAACATACCCTTAAGCTAAGTCCA	TGCAGAATCTGCGTCCAATTCCACGTAAAAAAAAAAATGCCATATGAACATACCCTTAAGCTAAGTCCA	9:T>C	9	1	0.692308	0.711538	0.288462	0.307692	0.403846	0.426036	0.410503	0.418269	13.1778	12.4783	1	0	2	1	1	0	2	2	2	1	2	1	1	0	1	2	2	1	1	2	0	1	1	0	2	2	1	2	0	0	0	1	2
37434764|F|0-36:C>G-36:C>G	100064594	TGCAGACCCTAAGCCATTATAAAGACTTAGATTCCTCCGTCACCTGAGATCGCAGGGTACGAACCAGTT	TGCAGACCCTAAGCCATTATAAAGACTTAGATTCCTCCGTCACCTGAGATCGCAGGGTACGAACCAGTT	36:C>G	36	1	0.692308	0.711538	0.288462	0.307692	0.403846	0.426036	0.410503	0.418269	9.55556	7.67391	1	1	2	0	0	2	1	2	2	2	0	1	2	1	2	1	1	0	2	0	0	0	0	2	1	2	2	2	0	1	1	1	2
37434875|F|0-42:G>A-42:G>A	100064816	TGCAGACTGCTTCTCAGGATCCATAAGCAATTCTCAGTCAGAGATTACATATCCCAAAAATGGCAGACT	TGCAGACTGCTTCTCAGGATCCATAAGCAATTCTCAGTCAGAGATTACATATCCCAAAAATGGCAGACT	42:G>A	42	1	0.769231	0.596154	0.403846	0.230769	0.365385	0.35503	0.481509	0.418269	15.86	15.7895	1	0	2	0	0	1	0	1	2	1	0	2	1	1	1	2	0	2	1	0	0	0	0	1	0	0	1	2	2	2	2	1	0
37434926|F|0-60:G>A-60:G>A	100064927	TGCAGAGAAAGGAGCTACATACAGCACATAGAGATAATTGGAGACTGAGGCAAGCAATTTGATAACTTT	TGCAGAGAAAGGAGCTACATACAGCACATAGAGATAATTGGAGACTGAGGCAAGCAATTTGATAACTTT	60:G>A	60	1	0.596154	0.769231	0.230769	0.403846	0.365385	0.481509	0.35503	0.418269	10.7368	9.18367	1	1	2	1	1	0	2	2	0	2	2	1	0	2	2	0	0	2	1	1	2	1	1	1	2	1	1	2	1	1	0	1	2
37436349|F|0-9:A>G-9:A>G	100067742	TGCAGCAGAATAAATAACGCCGCGTGAACCGACCCTAGTATGGTTTATTCTGTTCTATGCAAAGTTCCA	TGCAGCAGAATAAATAACGCCGCGTGAACCGACCCTAGTATGGTTTATTCTGTTCTATGCAAAGTTCCA	9:A>G	9	1	0.769231	0.596154	0.403846	0.230769	0.365385	0.35503	0.481509	0.418269	14.2857	12.1282	1	1	1	1	2	2	2	2	0	0	2	2	1	2	0	1	0	0	2	1	0	0	0	0	2	2	0	0	2	1	2	0	2
37437036|F|0-62:T>C-62:T>C	100069137	TGCAGCCTAATCAGCCTATTGGCTGATCAGGCCCTGGGCCTCATGGATTTCTATGGCAACTCTTTTACA	TGCAGCCTAATCAGCCTATTGGCTGATCAGGCCCTGGGCCTCATGGATTTCTATGGCAACTCTTTTACA	62:T>C	62	1	0.692308	0.711538	0.288462	0.307692	0.403846	0.426036	0.410503	0.418269	6.75	5	1	2	2	2	0	0	0	2	2	1	1	1	0	0	2	0	2	0	1	1	0	0	2	1	1	2	1	2	2	0	2	1	0
37438983|F|0-32:C>T-32:C>T	100073377	TGCAGGTGGTGACCACAGACCACTTCTCAGTTCCTATGCTTTCTGGCTGATGTTTTGGTCGCTGTAGTG	TGCAGGTGGTGACCACAGACCACTTCTCAGTTCCTATGCTTTCTGGCTGATGTTTTGGTCGCTGTAGTG	32:C>T	32	1	0.596154	0.769231	0.230769	0.403846	0.365385	0.481509	0.35503	0.418269	13.5897	11.0417	1	0	2	1	1	0	2	0	1	2	1	1	2	2	0	0	2	2	2	0	1	1	1	2	1	2	2	1	2	1	0	0	1
37439021|F|0-59:C>T-59:C>T	100073451	TGCAGGTTACTTCACCAGAGCTTGAGTCCCGCCTAGAAGAGTTACTGTCGAGAGCAAAACCAGCAGCCA	TGCAGGTTACTTCACCAGAGCTTGAGTCCCGCCTAGAAGAGTTACTGTCGAGAGCAAAACCAGCAGCCA	59:C>T	59	1	0.596154	0.769231	0.230769	0.403846	0.365385	0.481509	0.35503	0.418269	8.42857	7.41667	1	2	1	0	0	1	1	1	1	1	0	1	1	2	1	2	0	1	2	2	0	2	0	2	2	2	0	2	1	1	1	1	2
37440115|F|0-30:T>G-30:T>G	100075606	TGCAGTGCACGCTTTTATAAAGAAGCGGGTTGGGAAGTGTGGGAGGGACAGAGCACAGGAGAGGCTTCC	TGCAGTGCACGCTTTTATAAAGAAGCGGGTTGGGAAGTGTGGGAGGGACAGAGCACAGGAGAGGCTTCC	30:T>G	30	1	0.711538	0.692308	0.307692	0.288462	0.403846	0.410503	0.426036	0.418269	12.2174	12.0465	1	0	0	0	0	1	2	1	1	2	2	2	1	1	0	1	2	2	1	2	2	0	2	0	1	2	2	2	2	2	1	2	0
37440533|F|0-15:G>A-15:G>A	100076455	TGCAGTTAATAAATTGCGTAGTGAAAATGCACATCCAACACAGTTATTCAATTTTTCTCCACCTCTGAT	TGCAGTTAATAAATTGCGTAGTGAAAATGCACATCCAACACAGTTATTCAATTTTTCTCCACCTCTGAT	15:G>A	15	1	0.711538	0.692308	0.307692	0.288462	0.403846	0.410503	0.426036	0.418269	7.52174	7.06522	1	2	1	2	2	2	2	2	1	2	1	1	2	0	0	2	0	1	2	1	0	2	1	2	2	0	2	1	1	0	0	0	1
37440641|F|0-52:A>T-52:A>T	100076673	TGCAGTTCAGAATACCACAGCCCCTCTCTCTCCATCCAGCAGTGGTCTCCTGATGACATTTCAGTACCT	TGCAGTTCAGAATACCACAGCCCCTCTCTCTCCATCCAGCAGTGGTCTCCTGATGACATTTCAGTACCT	52:A>T	52	1	0.692308	0.711538	0.288462	0.307692	0.403846	0.426036	0.410503	0.418269	10.7778	10.1163	1	2	0	0	1	1	0	2	2	2	1	2	0	2	2	1	0	0	2	2	2	1	0	1	1	2	0	1	1	1	1	1	2
37440658|F|0-56:G>T-56:G>T	100076698	TGCAGTTCCAGAGATTTTCTTACAGCAGGCTTCTGGACAGTAAGTCAAAAAATAACGTATTGACTTATT	TGCAGTTCCAGAGATTTTCTTACAGCAGGCTTCTGGACAGTAAGTCAAAAAATAACGTATTGACTTATT	56:G>T	56	1	0.692308	0.711538	0.288462	0.307692	0.403846	0.426036	0.410503	0.418269	7.77778	7.65217	1	0	0	0	2	2	2	2	1	1	2	0	0	2	2	0	1	1	2	0	1	2	1	1	2	2	1	1	2	0	2	1	0
37440772|F|0-50:G>T-50:G>T	100076907	TGCAGTTGCCTCTCCATTAGCAAGGAGTGAGGGTCTTATTTTTATTTTTTGGGGGACTGGCCTCTATAG	TGCAGTTGCCTCTCCATTAGCAAGGAGTGAGGGTCTTATTTTTATTTTTTGGGGGACTGGCCTCTATAG	50:G>T	50	1	0.769231	0.596154	0.403846	0.230769	0.365385	0.35503	0.481509	0.418269	4.38298	3.76316	0.954545	2	2	1	2	0	1	1	2	0	2	0	0	2	1	2	1	2	0	2	2	1	2	2	0	1	0	2	0	0	0	0	0
37443125|F|0-38:T>G-38:T>G	100082513	TGCAGTAGTTTTATGGCCTCTTAAGCTGACCATAGACATTAGATTGCTGTAGGCCAATGCACACTATTT	TGCAGTAGTTTTATGGCCTCTTAAGCTGACCATAGACATTAGATTGCTGTAGGCCAATGCACACTATTT	38:T>G	38	1	0.692308	0.711538	0.288462	0.307692	0.403846	0.426036	0.410503	0.418269	8.72727	8.2766	1	2	1	1	1	0	1	2	2	0	1	2	0	2	0	2	1	2	2	1	2	2	2	1	2	2	1	0	0	1	0	1	2
37444893|F|0-20:T>G-20:T>G	100088208	TGCAGGTTTTACCCTATGCATTGTAAAGGATGAAAAATTGCATAAAGAATTGACATGCTGTGGAGTAAA	TGCAGGTTTTACCCTATGCATTGTAAAGGATGAAAAATTGCATAAAGAATTGACATGCTGTGGAGTAAA	20:T>G	20	1	0.692308	0.711538	0.288462	0.307692	0.403846	0.426036	0.410503	0.418269	4.04444	3.65909	0.954545	0	1	0	2	0	2	2	2	1	1	2	0	0	2	0	1	2	1	1	0	0	2	1	2	0	1	1	2	2	2	1	1
37446619|F|0-47:T>C-47:T>C	100094537	TGCAGTTCCTGCAAGACGAAGGCATTGATGCTATGGACTGGCCCGCCTGTTCCCCAGACCTGAATCCAA	TGCAGTTCCTGCAAGACGAAGGCATTGATGCTATGGACTGGCCCGCCTGTTCCCCAGACCTGAATCCAA	47:T>C	47	1	0.711538	0.692308	0.307692	0.288462	0.403846	0.410503	0.426036	0.418269	6.15217	4.78571	1	0	2	0	0	1	0	2	1	1	0	2	1	1	1	1	1	2	1	2	0	2	0	2	0	0	2	0	2	2	1	2	0
37446648|F|0-5:G>A-5:G>A	100094697	TGCAGGGAGGGAGCAGAGATCACTGGAGGGTAATAGTCTGATATCATCTAACAGATGCAGGTGTAAGGC	TGCAGGGAGGGAGCAGAGATCACTGGAGGGTAATAGTCTGATATCATCTAACAGATGCAGGTGTAAGGC	5:G>A	5	1	0.769231	0.596154	0.403846	0.230769	0.365385	0.35503	0.481509	0.418269	9.72549	4.82353	0.954545	2	0	2	2	1	0	0	0	1	2	1	1	1	0	2	2	0	0	0	1	0	1	2	2	2	0	1	0	0	1	2	0
37409296|F|0-46:C>T-46:C>T	100015527	TGCAGCAAGGTGCCGTGAGCTGTATGTAAATGAGCTGTTGGACTCACCTCAGGGCCTTACGACTCCAAC	TGCAGCAAGGTGCCGTGAGCTGTATGTAAATGAGCTGTTGGACTCACCTCAGGGCCTTACGACTCCAAC	46:C>T	46	1	0.673077	0.730769	0.269231	0.326923	0.403846	0.440089	0.393491	0.41679	4.90698	4.14583	1	2	1	2	2	2	1	2	1	1	0	0	1	2	2	1	2	1	1	0	0	2	2	2	2	2	0	2	1	2	2	0	1
37410215|F|0-44:T>G-44:T>G	100017184	TGCAGAACTCAAAATCCGCGTTATAAAATTTTGTGCAGAAATAATTGGGATTTCACTAATTTCCACACT	TGCAGAACTCAAAATCCGCGTTATAAAATTTTGTGCAGAAATAATTGGGATTTCACTAATTTCCACACT	44:T>G	44	1	0.730769	0.673077	0.326923	0.269231	0.403846	0.393491	0.440089	0.41679	26.2	25.9556	1	1	2	0	1	1	1	2	2	2	2	0	1	2	2	2	1	0	2	2	0	1	2	0	2	2	1	0	2	2	0	2	1
37410936|F|0-5:A>G-5:A>G	100018497	TGCAGAATGGTAGTCCAGAAACAACATTCCTACTGTCATCAATTAAAACAGGAGTGGTGACACCACTAA	TGCAGAATGGTAGTCCAGAAACAACATTCCTACTGTCATCAATTAAAACAGGAGTGGTGACACCACTAA	5:A>G	5	1	0.788462	0.5	0.5	0.211538	0.288462	0.33358	0.5	0.41679	8.88	5.35484	1	0	0	1	1	0	0	0	2	0	1	0	0	0	0	0	2	0	0	2	1	0	2	0	1	1	2	2	0	0	0	2	0
37412575|F|0-67:G>A-67:G>A	100021674	TGCAGAGCCACTCTGTGCTTCTCTCCACCCCACACATATACTGTGGCGGGGAGAAGCACGGGGCGACGT	TGCAGAGCCACTCTGTGCTTCTCTCCACCCCACACATATACTGTGGCGGGGAGAAGCACGGGGCGACGT	67:G>A	67	1	0.673077	0.730769	0.269231	0.326923	0.403846	0.440089	0.393491	0.41679	4.28889	3.88889	0.954545	2	1	0	0	2	2	2	2	1	0	1	1	1	2	0	0	2	2	2	0	2	0	0	2	2	0	2	1	1	1	1	1
37414917|F|0-40:G>A-40:G>A	100025996	TGCAGATTTTACCTTTGGATTTGCAATAACAGATTACAAAGACAGACAAATCTCCAGAGATTTTCCAGA	TGCAGATTTTACCTTTGGATTTGCAATAACAGATTACAAAGACAGACAAATCTCCAGAGATTTTCCAGA	40:G>A	40	1	0.730769	0.673077	0.326923	0.269231	0.403846	0.393491	0.440089	0.41679	26.9348	22.1861	1	1	2	1	1	0	2	0	1	0	2	2	0	1	0	1	0	1	0	2	2	1	2	2	2	0	0	2	0	2	0	1	0
37414986|F|0-56:T>A-56:T>A	100026130	TGCAGATTTTCTGTGTGCAAACCTGCAACCAACCTGTCCTGGGTGCATCCACCTTTTGAGTATTCTAGG	TGCAGATTTTCTGTGTGCAAACCTGCAACCAACCTGTCCTGGGTGCATCCACCTTTTGAGTATTCTAGG	56:T>A	56	1	0.730769	0.673077	0.326923	0.269231	0.403846	0.393491	0.440089	0.41679	10.7609	9.22222	1	1	0	1	2	2	2	1	2	0	1	2	0	0	1	2	2	2	0	2	0	2	0	0	0	2	0	2	0	2	2	2	0
37417910|F|0-25:G>A-25:G>A	100031677	TGCAGCCGATTTGTCATTATGATTTGCCTATAACGACAAATTGGGCTGTGTATTGTCCCATGTGTACCC	TGCAGCCGATTTGTCATTATGATTTGCCTATAACGACAAATTGGGCTGTGTATTGTCCCATGTGTACCC	25:G>A	25	1	0.788462	0.5	0.5	0.211538	0.288462	0.33358	0.5	0.41679	9.5283	6.14286	1	1	0	0	0	0	2	0	0	0	1	2	0	2	0	1	2	2	2	0	0	1	1	1	0	0	1	2	0	2	0	1	2
37418360|F|0-49:C>T-49:C>T	100032546	TGCAGCCTTTTAGTTTGTTAAACAACTCCCAGCATACTCTTAAAATTGGCGTGCTATGGTTTTATATGG	TGCAGCCTTTTAGTTTGTTAAACAACTCCCAGCATACTCTTAAAATTGGCGTGCTATGGTTTTATATGG	49:C>T	49	1	0.730769	0.673077	0.326923	0.269231	0.403846	0.393491	0.440089	0.41679	15.8298	13.8293	1	1	0	1	1	0	2	0	1	0	1	2	0	0	0	1	2	2	2	2	2	1	0	2	1	2	2	2	0	2	0	1	0
37419189|F|0-41:T>A-41:T>A	100034066	TGCAGCTACATGGACATAGGAGCCTGTGAACAGGAGCTGACTCTGACTTATATGGGGGAGTGTTGTGGG	TGCAGCTACATGGACATAGGAGCCTGTGAACAGGAGCTGACTCTGACTTATATGGGGGAGTGTTGTGGG	41:T>A	41	1	0.673077	0.730769	0.269231	0.326923	0.403846	0.440089	0.393491	0.41679	5.93478	5.26667	1	1	0	2	2	0	0	2	0	0	1	0	0	1	2	1	1	0	2	1	2	2	1	2	1	2	2	1	0	1	0	0	2
37419753|F|0-40:T>C-40:T>C	100035113	TGCAGCTCTTCTTTACTTCTTCCTGACATCTAACATTTGTTATGATTTTTGTTACTACTACTTTTATTA	TGCAGCTCTTCTTTACTTCTTCCTGACATCTAACATTTGTTATGATTTTTGTTACTACTACTTTTATTA	40:T>C	40	1	0.730769	0.673077	0.326923	0.269231	0.403846	0.393491	0.440089	0.41679	3.80851	3.69767	0.954545	2	1	2	2	0	1	2	2	2	0	0	0	1	2	2	2	2	1	2	2	1	0	0	0	0	1	0	2	2	2	1	2
37419758|F|0-5:A>C-5:A>C	100035120	TGCAGATCTTTAATAAGAATCAGTCCCCCCATTAGGTTTCAGCAAATATGAGATCTTGATACATGCCAA	TGCAGATCTTTAATAAGAATCAGTCCCCCCATTAGGTTTCAGCAAATATGAGATCTTGATACATGCCAA	5:A>C	5	1	0.730769	0.673077	0.326923	0.269231	0.403846	0.393491	0.440089	0.41679	14.2979	9.73171	1	0	0	1	0	0	0	2	1	2	2	1	0	0	2	0	1	0	1	2	2	1	0	2	2	2	1	2	2	0	1	2	1
37420159|F|0-60:C>T-60:C>T	100035838	TGCAGCTGTATCGATGGCACACAGAGACCCAGCGACACAGGCTCAGCATTAGGAGTGGGGCGTAGCAGA	TGCAGCTGTATCGATGGCACACAGAGACCCAGCGACACAGGCTCAGCATTAGGAGTGGGGCGTAGCAGA	60:C>T	60	1	0.730769	0.673077	0.326923	0.269231	0.403846	0.393491	0.440089	0.41679	4.85106	4.74419	0.954545	2	2	1	2	2	2	0	2	1	0	2	2	2	1	0	2	1	0	2	1	2	2	0	0	2	1	0	2	1	2	0	2
37421226|F|0-54:T>C-54:T>C	100037957	TGCAGGAGATGTCTGAAAAGGGGTCGGCTGAGACCCGGGAGCCAGCCAGAAACCTCGAAGCCTGATCTG	TGCAGGAGATGTCTGAAAAGGGGTCGGCTGAGACCCGGGAGCCAGCCAGAAACCTCGAAGCCTGATCTG	54:T>C	54	1	0.730769	0.673077	0.326923	0.269231	0.403846	0.393491	0.440089	0.41679	7.5	6.75556	1	1	2	2	0	1	1	2	0	2	0	0	2	2	2	1	1	0	2	2	1	0	2	2	1	1	2	0	0	0	0	2	0
37421588|F|0-18:T>G-18:T>G	100038768	TGCAGGCAAAGGTGAGGTTGATGCTTAATATTCATTGCCAGTGTACCATATGTTAGAAACAGGTTATTT	TGCAGGCAAAGGTGAGGTTGATGCTTAATATTCATTGCCAGTGTACCATATGTTAGAAACAGGTTATTT	18:T>G	18	1	0.730769	0.673077	0.326923	0.269231	0.403846	0.393491	0.440089	0.41679	5.06522	4.69767	1	2	2	0	0	2	0	0	2	1	0	1	0	2	1	0	2	2	1	0	1	2	2	1	2	2	1	2	1	1	2	2	2
37422189|F|0-33:G>A-33:G>A	100039877	TGCAGGCTAGGAGGCAGGAATTAGGACAAAGCAGAGAAAAACAGCCAGGTTAGAAGGAAAAATCCACCA	TGCAGGCTAGGAGGCAGGAATTAGGACAAAGCAGAGAAAAACAGCCAGGTTAGAAGGAAAAATCCACCA	33:G>A	33	1	0.673077	0.730769	0.269231	0.326923	0.403846	0.440089	0.393491	0.41679	9.31111	8.02381	1	2	0	1	2	0	0	0	2	2	1	1	0	0	0	2	2	0	1	1	2	2	0	1	1	2	1	1	2	2	2	1	2
37422649|F|0-31:A>C-31:A>C	100040821	TGCAGGGATGTCCAGAAGATGTTTATTAATAAATTTCCAAGAGGAGCAACAGAGGAATGGAGCAATGCA	TGCAGGGATGTCCAGAAGATGTTTATTAATAAATTTCCAAGAGGAGCAACAGAGGAATGGAGCAATGCA	31:A>C	31	1	0.673077	0.730769	0.269231	0.326923	0.403846	0.440089	0.393491	0.41679	4.33333	3.61364	0.954545	1	2	0	2	1	1	0	0	2	0	1	1	0	2	1	1	2	0	2	2	1	2	0	2	2	0	0	1	1	1	0	2
37422800|F|0-59:C>T-59:C>T	100041224	TGCAGGGGAGGAGAACAGGGAGAGAGGCAAGTGAGGCAGGAGTTCTACATAAAATGAACCGTCCAGAAA	TGCAGGGGAGGAGAACAGGGAGAGAGGCAAGTGAGGCAGGAGTTCTACATAAAATGAACCGTCCAGAAA	59:C>T	59	1	0.673077	0.730769	0.269231	0.326923	0.403846	0.440089	0.393491	0.41679	5.62791	5.62	1	1	2	2	2	2	1	1	1	2	0	0	1	1	0	0	2	1	0	2	1	2	2	0	1	1	0	0	1	0	1	0	0
37424400|F|0-43:G>C-43:G>C	100044206	TGCAGTAACGGGGACATATTTCACGTGTCACGTAACACCCCACGTACCGTCTTGTCTGTGCAGAACCGC	TGCAGTAACGGGGACATATTTCACGTGTCACGTAACACCCCACGTACCGTCTTGTCTGTGCAGAACCGC	43:G>C	43	1	0.730769	0.673077	0.326923	0.269231	0.403846	0.393491	0.440089	0.41679	3.84783	3.2093	0.954545	2	2	1	2	0	2	0	1	2	1	1	2	0	0	1	1	1	2	2	2	1	0	0	0	2	2	0	0	1	0	2	2
37424941|F|0-56:G>A-56:G>A	100045164	TGCAGTACTGTGGGACAAGACACACAACCTGGTCCCAGGCTGTCTCCATTGTGACAGCAGCATCAACAA	TGCAGTACTGTGGGACAAGACACACAACCTGGTCCCAGGCTGTCTCCATTGTGACAGCAGCATCAACAA	56:G>A	56	1	0.730769	0.673077	0.326923	0.269231	0.403846	0.393491	0.440089	0.41679	3.97826	3.71429	0.9	0	1	0	2	2	1	2	2	2	2	2	1	1	1	0	1	2	0	1	0	2	0	2	0	2	0	1	0	0	2	1	1
37425612|F|0-36:C>T-36:C>T	100046331	TGCAGTATTGCAACTGGTTGTAGTGAGCGAGCCTGTCTTGGTTTCATGCTAATCTCAGATTGCTTAAAA	TGCAGTATTGCAACTGGTTGTAGTGAGCGAGCCTGTCTTGGTTTCATGCTAATCTCAGATTGCTTAAAA	36:C>T	36	1	0.730769	0.673077	0.326923	0.269231	0.403846	0.393491	0.440089	0.41679	4.08163	3.175	0.954545	1	0	2	0	2	0	2	2	0	1	2	0	2	0	1	2	0	1	2	0	2	1	1	1	2	0	1	2	2	2	1	2
37425693|F|0-56:T>A-56:T>A	100046469	TGCAGTCAAAATTACAGGCAGCTTAGGAGCTTACTGCATTCTGTCAGTTACTTACCTCAGAGGTCACTG	TGCAGTCAAAATTACAGGCAGCTTAGGAGCTTACTGCATTCTGTCAGTTACTTACCTCAGAGGTCACTG	56:T>A	56	1	0.673077	0.730769	0.269231	0.326923	0.403846	0.440089	0.393491	0.41679	12.1957	11.2889	1	0	2	0	0	2	2	0	2	0	2	2	0	1	2	0	1	1	1	0	1	2	2	1	1	1	1	0	0	1	2	0	2
37425753|F|0-67:A>G-67:A>G	100046587	TGCAGTCAATAATGACCGTGACACTTTCTACCCTCGAACTTGAACCTCTACCCTCTGTCAGCCCCCTAT	TGCAGTCAATAATGACCGTGACACTTTCTACCCTCGAACTTGAACCTCTACCCTCTGTCAGCCCCCTAT	67:A>G	67	1	0.730769	0.673077	0.326923	0.269231	0.403846	0.393491	0.440089	0.41679	13.3409	11.8372	1	0	1	2	0	1	0	1	2	1	2	2	1	2	2	1	2	2	2	2	0	0	1	0	2	0	2	1	2	0	2	2	2
37426919|F|0-27:G>A-27:G>A	100048627	TGCAGTGAAATCATGGCATTTTGCTTTGATTTCATGGTACTCAGTAGTTTCACTGTCATGATCTGCCTC	TGCAGTGAAATCATGGCATTTTGCTTTGATTTCATGGTACTCAGTAGTTTCACTGTCATGATCTGCCTC	27:G>A	27	1	0.788462	0.5	0.5	0.211538	0.288462	0.33358	0.5	0.41679	4.08	3.90625	0.954545	2	1	2	2	0	1	2	1	2	0	0	2	0	2	1	1	1	0	0	0	2	0	0	0	0	0	0	0	0	2	2	1
37427098|F|0-7:T>A-7:T>A	100048925	TGCAGTGTCCTTTGTATATAGCACAGGGCATACTCACTACACTCTCCCATAGAAGCAAATGAGACCTCT	TGCAGTGTCCTTTGTATATAGCACAGGGCATACTCACTACACTCTCCCATAGAAGCAAATGAGACCTCT	7:T>A	7	1	0.673077	0.730769	0.269231	0.326923	0.403846	0.440089	0.393491	0.41679	5.83721	4.93478	0.954545	1	0	1	1	2	0	2	1	0	2	2	1	0	2	2	2	2	0	1	1	2	0	0	2	1	0	2	1	2	1	2	2
37428760|F|0-33:C>T-33:C>T	100051806	TGCAGTTACTGCATGCGGATGAATCCATGCCCACATGCGGTGGCAAATGATTGTACTATTATGCTGGTA	TGCAGTTACTGCATGCGGATGAATCCATGCCCACATGCGGTGGCAAATGATTGTACTATTATGCTGGTA	33:C>T	33	1	0.673077	0.730769	0.269231	0.326923	0.403846	0.440089	0.393491	0.41679	7.4878	7.35417	0.909091	0	0	2	1	2	2	1	2	0	1	0	2	2	1	0	1	0	2	2	1	0	0	2	2	1	1	0	0	0	1	2	2
37429003|F|0-30:G>A-30:G>A	100052238	TGCAGTTCCCAATATACTCCATTTTTTACTGATATGTTCTATATTTCAATCATCATTTTGGTGTTTTCA	TGCAGTTCCCAATATACTCCATTTTTTACTGATATGTTCTATATTTCAATCATCATTTTGGTGTTTTCA	30:G>A	30	1	0.730769	0.673077	0.326923	0.269231	0.403846	0.393491	0.440089	0.41679	6.3617	5.61905	1	0	1	0	2	2	2	0	2	1	0	2	1	1	2	0	2	2	1	0	1	0	2	1	0	2	1	2	1	2	2	2	2
37429167|F|0-29:C>T-29:C>T	100052528	TGCAGTTCTCCAGCCTCATAAAAATGTGTCATCTGAGCAAAGTTTTACATTACTGATTAGCATCCTGCA	TGCAGTTCTCCAGCCTCATAAAAATGTGTCATCTGAGCAAAGTTTTACATTACTGATTAGCATCCTGCA	29:C>T	29	1	0.730769	0.673077	0.326923	0.269231	0.403846	0.393491	0.440089	0.41679	4.13953	3.86364	0.909091	0	2	2	2	1	2	1	1	2	0	0	1	2	2	0	1	2	0	2	0	1	1	0	2	2	0	0	2	1	2	0	1
37429478|F|0-12:T>A-12:T>A	100053037	TGCAGTTGTCACTCTGACCACTAAGCCTAATAATAGTCTGACACTCCCTGATCTGTAGAGATCACTTCT	TGCAGTTGTCACTCTGACCACTAAGCCTAATAATAGTCTGACACTCCCTGATCTGTAGAGATCACTTCT	12:T>A	12	1	0.730769	0.673077	0.326923	0.269231	0.403846	0.393491	0.440089	0.41679	5.60417	5.51163	1	2	2	0	0	2	0	2	0	1	2	1	0	2	1	0	2	0	1	0	1	0	2	1	1	0	1	1	1	1	2	2	2
37429899|F|0-22:A>C-22:A>C	100053765	TGCAGTTTTAGACACTGATTAGACCCATTTCGGCTGACATGACAATTTTTTTTCCCCGCAAAGTGGATT	TGCAGTTTTAGACACTGATTAGACCCATTTCGGCTGACATGACAATTTTTTTTCCCCGCAAAGTGGATT	22:A>C	22	1	0.730769	0.673077	0.326923	0.269231	0.403846	0.393491	0.440089	0.41679	14.5217	13.4444	1	2	2	2	0	1	2	2	2	2	2	0	1	1	2	2	0	0	2	0	1	0	0	2	2	2	2	0	1	1	1	1	2
37430002|F|0-9:C>T-9:C>T	100053925	TGCAGTTTTCAGCCGCGCCGTCACCGCACATTTTTTCAGCCAAAGCCAGAAGCGGATCCAGCAGGAAGG	TGCAGTTTTCAGCCGCGCCGTCACCGCACATTTTTTCAGCCAAAGCCAGAAGCGGATCCAGCAGGAAGG	9:C>T	9	1	0.673077	0.730769	0.269231	0.326923	0.403846	0.440089	0.393491	0.41679	16.2046	14.7778	1	0	1	2	2	2	0	0	0	1	1	2	1	1	0	2	0	2	1	0	1	2	2	1	2	2	1	1	1	2	0	2	2
37430037|F|0-25:A>G-25:A>G	100053980	TGCAGTTTTCGAAGCATTTTTTTGCAAAAAAATGCTGTGCAAAATATAAGTGTGAAGGAGCCCTTGAGC	TGCAGTTTTCGAAGCATTTTTTTGCAAAAAAATGCTGTGCAAAATATAAGTGTGAAGGAGCCCTTGAGC	25:A>G	25	1	0.673077	0.730769	0.269231	0.326923	0.403846	0.440089	0.393491	0.41679	11.9545	11.5532	1	2	0	1	1	2	0	2	2	0	1	0	0	2	2	0	1	0	2	2	1	2	1	2	1	1	1	2	0	0	2	2	0
37430163|F|0-7:G>T-7:G>T	100054193	TGCAGTTGTTATTAGAAACAGTCAGCAATCAATTACAGACTAATAACAGCTTGGGTGGTAGTGAGTTTA	TGCAGTTGTTATTAGAAACAGTCAGCAATCAATTACAGACTAATAACAGCTTGGGTGGTAGTGAGTTTA	7:G>T	7	1	0.730769	0.673077	0.326923	0.269231	0.403846	0.393491	0.440089	0.41679	19.9149	18.0698	1	1	1	1	2	2	2	2	0	0	2	1	1	2	2	1	0	0	2	1	0	0	0	0	2	2	0	2	2	2	2	2	1
37430203|F|0-16:A>G-16:A>G	100054262	TGCAGTTTTTGCACAAAAAAAACATGCACAAACACACCTAAAACGTATGCTTTTTTGCACAAATGCACA	TGCAGTTTTTGCACAAAAAAAACATGCACAAACACACCTAAAACGTATGCTTTTTTGCACAAATGCACA	16:A>G	16	1	0.673077	0.730769	0.269231	0.326923	0.403846	0.440089	0.393491	0.41679	16.9024	16.4894	1	0	2	0	0	1	2	1	0	1	2	2	1	0	1	0	2	0	1	2	2	0	0	2	2	1	2	2	1	2	1	0	1
37432469|F|0-51:T>C-51:T>C	100060597	TGCAGCTTACAATCTTCTCTTTATTGAAAACACATACACAGTCGGCTGGAATGAGCATGAGATCGGAAG	TGCAGCTTACAATCTTCTCTTTATTGAAAACACATACACAGTCGGCTGGAATGAGCATG	51:T>C	51	1	0.788462	0.5	0.5	0.211538	0.288462	0.33358	0.5	0.41679	19.4792	13.8824	1	1	0	0	2	1	2	1	0	0	0	0	1	1	2	1	2	2	0	0	2	2	0	0	0	2	0	0	2	0	2	0	0
37434184|F|0-50:C>A-50:C>A	100063392	TGCAGAACACATTTCCACTGCTCCACAGTCTAGTGTTGGTTGCTTTACACCACTCTTTCCAATGCTTGG	TGCAGAACACATTTCCACTGCTCCACAGTCTAGTGTTGGTTGCTTTACACCACTCTTTCCAATGCTTGG	50:C>A	50	1	0.788462	0.5	0.5	0.211538	0.288462	0.33358	0.5	0.41679	8.07843	6.14706	1	0	0	1	2	0	2	2	2	0	0	1	1	0	2	2	0	0	0	0	0	2	1	0	2	0	0	1	0	1	2	1	1
37434847|F|0-21:C>T-21:C>T	100064753	TGCAGACTCCACAATACTTACCGTATCCTCGAAGTTCCGACACACTTCCGACAGCACTTGAGGTGTTCG	TGCAGACTCCACAATACTTACCGTATCCTCGAAGTTCCGACACACTTCCGACAGCACTTGAGGTGTTCG	21:C>T	21	1	0.788462	0.5	0.5	0.211538	0.288462	0.33358	0.5	0.41679	12.4792	12.0286	1	2	1	1	1	0	1	2	1	2	1	0	2	0	2	0	0	1	0	2	2	1	0	0	0	0	0	0	0	0	2	2	0
37435693|F|0-48:G>A-48:G>A	100066467	TGCAGATGTGAGGGGAAGGAAGAATCAGACATGTTAAATTTCGGCATAGCCGATCCATTGTTCTCATGG	TGCAGATGTGAGGGGAAGGAAGAATCAGACATGTTAAATTTCGGCATAGCCGATCCATTGTTCTCATGG	48:G>A	48	1	0.730769	0.673077	0.326923	0.269231	0.403846	0.393491	0.440089	0.41679	8.27273	6.80435	1	2	1	1	1	2	1	1	2	2	2	0	1	2	2	2	2	2	0	2	0	2	0	0	1	0	0	0	1	2	2	0	1
37435899|F|0-27:T>A-27:T>A	100066860	TGCAGATTTTACCTGTGCATATCCAATTCACCTGTCCTGTTTAAGATATTGTTCCCATCTGTGATGTGG	TGCAGATTTTACCTGTGCATATCCAATTCACCTGTCCTGTTTAAGATATTGTTCCCATCTGTGATGTGG	27:T>A	27	1	0.788462	0.5	0.5	0.211538	0.288462	0.33358	0.5	0.41679	10.6326	9.64706	1	0	1	0	0	2	1	2	0	1	2	0	1	0	1	0	1	0	0	0	2	0	0	0	0	2	0	0	2	1	2	0	2
37436937|F|0-11:C>T-11:C>T	100068945	TGCAGCCCTGCCTATTTAGATTGCATGTGCAGCAACAGCCAGTTGACTGATTAGAGTTGTCCTATCCAT	TGCAGCCCTGCCTATTTAGATTGCATGTGCAGCAACAGCCAGTTGACTGATTAGAGTTGTCCTATCCAT	11:C>T	11	1	0.730769	0.673077	0.326923	0.269231	0.403846	0.393491	0.440089	0.41679	8.85417	8.5814	1	0	1	2	2	0	2	0	2	0	2	2	0	0	0	2	0	1	0	1	1	2	0	2	1	1	2	2	1	0	0	2	2
37437254|F|0-50:A>G-50:A>G	100069618	TGCAGCGGATGACGGGTTAAACAGTACTTCAACAGAGTCAGAGACTATGTAATACTCCACTAGTTCACC	TGCAGCGGATGACGGGTTAAACAGTACTTCAACAGAGTCAGAGACTATGTAATACTCCACTAGTTCACC	50:A>G	50	1	0.788462	0.5	0.5	0.211538	0.288462	0.33358	0.5	0.41679	3.65306	2.9697	1	0	2	2	0	1	2	1	0	0	2	0	2	0	1	0	2	2	0	1	0	0	0	0	0	0	0	0	2	0	1	0	0
37438523|F|0-26:C>T-26:C>T	100072267	TGCAGGCTCTCCTATCTGCTCCACACCGCCACTCACACCGCTTACCCTCTATTCCCCCAATTGCACCTT	TGCAGGCTCTCCTATCTGCTCCACACCGCCACTCACACCGCTTACCCTCTATTCCCCCAATTGCACCTT	26:C>T	26	1	0.788462	0.5	0.5	0.211538	0.288462	0.33358	0.5	0.41679	9.92157	8.90909	1	1	2	2	2	0	2	1	1	1	0	2	2	2	0	1	0	2	1	0	0	1	1	1	0	0	2	0	0	0	0	1	0
37440439|F|0-16:A>G-16:A>G	100076265	TGCAGTGTGCAGTAAGACTTTGTGCACATTTGCAATGTGAATTTAGTTTTTCTGTTCTGTCACTGAAAA	TGCAGTGTGCAGTAAGACTTTGTGCACATTTGCAATGTGAATTTAGTTTTTCTGTTCTGTCACTGAAAA	16:A>G	16	1	0.788462	0.5	0.5	0.211538	0.288462	0.33358	0.5	0.41679	5.12245	4.65625	0.954545	0	2	1	1	0	2	0	2	1	0	2	2	2	1	0	2	1	0	0	1	2	0	0	0	2	2	0	0	1	0	0	0
37440813|F|0-31:G>C-31:G>C	100076978	TGCAGTTGTGAAAAACAACTAGTCCTCCGTCGGTTGAGCATTGGCTGGCAGAAGTAGCCAGTACCCAAC	TGCAGTTGTGAAAAACAACTAGTCCTCCGTCGGTTGAGCATTGGCTGGCAGAAGTAGCCAGTACCCAAC	31:G>C	31	1	0.5	0.788462	0.211538	0.5	0.288462	0.5	0.33358	0.41679	6.44444	3.39583	1	1	2	1	1	0	0	2	2	1	1	1	0	2	2	1	1	2	1	2	0	1	0	1	1	2	1	1	0	1	0	1	2
37442036|F|0-38:T>C-38:T>C	100079887	TGCAGACACCATTCTCCTGTGCTAATCTATATCCAAGATTACTATCACAGGAAGAGGAAATTCTATGCA	TGCAGACACCATTCTCCTGTGCTAATCTATATCCAAGATTACTATCACAGGAAGAGGAAATTCTATGCA	38:T>C	38	1	0.730769	0.673077	0.326923	0.269231	0.403846	0.393491	0.440089	0.41679	8.19565	7.86364	1	2	1	2	0	2	1	1	2	1	2	2	1	0	2	1	0	2	1	0	2	2	1	0	0	0	0	0	2	0	2	1	2
37446479|F|0-63:C>T-63:C>T	100094134	TGCAGTCCTATGTAACACCATAGATAACACACAGTGATAACATGCATGTACATTACACACATCCAGCTC	TGCAGTCCTATGTAACACCATAGATAACACACAGTGATAACATGCATGTACATTACACACATCCAGCTC	63:C>T	63	1	0.673077	0.730769	0.269231	0.326923	0.403846	0.440089	0.393491	0.41679	5.04651	4.86364	0.954545	2	2	0	0	1	2	1	0	1	2	2	1	2	1	2	0	2	0	2	0	2	0	2	0	2	0	2	1	2	1	2	1
37409358|F|0-12:A>C-12:A>C	100015608	TGCAGATAGATAAAAGTGGTGGGAGGGGATCTATCTTTTAAGGCTCAAGAAAAGGCTAAAAGTGGCTAT	TGCAGATAGATAAAAGTGGTGGGAGGGGATCTATCTTTTAAGGCTCAAGAAAAGGCTAAAAGTGGCTAT	12:A>C	12	1	0.788462	0.519231	0.480769	0.211538	0.307692	0.33358	0.49926	0.41642	20.0392	16.8387	1	2	0	1	1	0	0	0	2	0	1	2	0	0	0	2	0	2	1	0	1	1	1	2	0	2	2	2	0	0	0	2	2
37409907|F|0-65:C>T-65:C>T	100016604	TGCAGAAATCTCTGTGGTTAAACACTCACCCCAATGTTGAATAATTTTAAATGTAAAAACAGCAACGTT	TGCAGAAATCTCTGTGGTTAAACACTCACCCCAATGTTGAATAATTTTAAATGTAAAAACAGCAACGTT	65:C>T	65	1	0.788462	0.519231	0.480769	0.211538	0.307692	0.33358	0.49926	0.41642	3.44681	3.08824	0.95	0	2	0	1	1	2	1	0	2	0	0	1	1	2	0	2	2	0	0	1	0	2	0	0	2	0	0	2	2	2	0	2
37410352|F|0-21:C>T-21:C>T	100017437	TGCAGAAGAGCTAGCCTCTACCATCTTCCACATTTCAAATTGTGGTCCTCCATTTGCTGTTTCATAGGC	TGCAGAAGAGCTAGCCTCTACCATCTTCCACATTTCAAATTGTGGTCCTCCATTTGCTGTTTCATAGGC	21:C>T	21	1	0.788462	0.480769	0.519231	0.211538	0.269231	0.33358	0.49926	0.41642	9.09804	7.03571	1	0	0	1	0	0	0	0	0	2	1	1	0	0	1	0	0	0	1	0	1	0	0	1	0	2	2	2	1	0	1	0	2
37410629|F|0-6:A>G-6:A>G	100017945	TGCAGAATAAGATGTCAGGAGCCTGTGCAGTGGCACACAGAGTCTCTTTGTTTTTCAATTAGGAAACTA	TGCAGAATAAGATGTCAGGAGCCTGTGCAGTGGCACACAGAGTCTCTTTGTTTTTCAATTAGGAAACTA	6:A>G	6	1	0.788462	0.519231	0.480769	0.211538	0.307692	0.33358	0.49926	0.41642	15.78	9.71875	1	0	0	1	1	0	0	0	2	0	1	0	0	0	0	2	2	0	0	2	1	0	0	0	1	1	0	2	0	0	0	2	0
37418767|F|0-12:G>A-12:G>A	100033319	TGCAGCGGGAAGGGGTTAATGCCTGTAGGAAGTATGGAGATCTTCTAGTAAGTGTATATAGCAAAGTTG	TGCAGCGGGAAGGGGTTAATGCCTGTAGGAAGTATGGAGATCTTCTAGTAAGTGTATATAGCAAAGTTG	12:G>A	12	1	0.788462	0.519231	0.480769	0.211538	0.307692	0.33358	0.49926	0.41642	11.52	10.3125	1	0	0	0	0	1	0	0	0	2	0	1	0	2	2	0	0	0	1	0	2	0	0	1	2	2	2	1	1	2	0	2	1
37418897|F|0-39:A>T-39:A>T	100033561	TGCAGCGTCTGGCACCCTTGATGTCCTCTTATTAAAACCATTTATATTTGATTTTGCAGAAGTTCAGAA	TGCAGCGTCTGGCACCCTTGATGTCCTCTTATTAAAACCATTTATATTTGATTTTGCAGAAGTTCAGAA	39:A>T	39	1	0.788462	0.519231	0.480769	0.211538	0.307692	0.33358	0.49926	0.41642	5.04	3.39394	1	2	1	2	2	0	1	0	1	0	0	1	0	2	0	0	0	1	1	0	0	1	1	0	1	0	0	0	0	2	0	2	0
37420442|F|0-21:C>T-21:C>T	100036397	TGCAGCTTCTCTGGATTTGTCCCCCATCAAGTAAATCTGTAACATTATTGGTCAGTAATTGCAAAGGGA	TGCAGCTTCTCTGGATTTGTCCCCCATCAAGTAAATCTGTAACATTATTGGTCAGTAATTGCAAAGGGA	21:C>T	21	1	0.788462	0.480769	0.519231	0.211538	0.269231	0.33358	0.49926	0.41642	16.7115	15.2069	1	0	0	2	2	1	0	0	0	1	2	2	1	1	0	0	1	2	0	0	0	0	2	2	0	0	1	1	1	2	1	0	0
37421349|F|0-46:T>C-46:T>C	100038223	TGCAGGAGTGTTAAGTGCAGAGCGAGTGGTGGATATCAGTGTCCTTTATTCATGGCCGAGTCAGTAAAA	TGCAGGAGTGTTAAGTGCAGAGCGAGTGGTGGATATCAGTGTCCTTTATTCATGGCCGAGTCAGTAAAA	46:T>C	46	1	0.788462	0.480769	0.519231	0.211538	0.269231	0.33358	0.49926	0.41642	5.5098	4.55172	1	0	0	1	1	0	0	0	2	0	1	2	0	0	0	2	0	2	1	0	1	1	1	2	0	2	2	2	0	0	0	2	2
37424288|F|0-49:A>G-49:A>G	100044028	TGCAGTAAAGCATATCACTAAATGCTGTTACAAGCAGCTCAGGCGAAATAGCTGCCCCCATAACTATGT	TGCAGTAAAGCATATCACTAAATGCTGTTACAAGCAGCTCAGGCGAAATAGCTGCCCCCATAACTATGT	49:A>G	49	1	0.788462	0.519231	0.480769	0.211538	0.307692	0.33358	0.49926	0.41642	3.17647	3.11765	0.909091	0	2	2	2	0	2	2	1	0	1	0	2	2	0	1	2	1	0	1	0	2	0	0	0	1	0	0	0	0	2	0	0
37426328|F|0-45:A>T-45:A>T	100047580	TGCAGTCCTATGTAAGACTGAAGATAGCACACTGTGAAATCATGTAGCTCTGCTAAATGACATAGCAAG	TGCAGTCCTATGTAAGACTGAAGATAGCACACTGTGAAATCATGTAGCTCTGCTAAATGACATAGCAAG	45:A>T	45	1	0.788462	0.480769	0.519231	0.211538	0.269231	0.33358	0.49926	0.41642	11.1765	3.53333	1	0	0	0	0	2	0	2	2	2	0	0	0	0	2	2	1	2	2	0	1	0	0	0	1	1	2	2	0	0	0	1	2
37430154|F|0-17:T>G-17:T>G	100054177	TGCAGTTTTTAGTAAAATAGCATGAATGGGATAGCAGAAGAGGTGGGGAAACATACTGTACAGCTCTTA	TGCAGTTTTTAGTAAAATAGCATGAATGGGATAGCAGAAGAGGTGGGGAAACATACTGTACAGCTCTTA	17:T>G	17	1	0.788462	0.519231	0.480769	0.211538	0.307692	0.33358	0.49926	0.41642	29.5294	28.2353	1	2	0	2	2	1	2	2	1	1	0	2	1	1	0	0	2	1	0	0	0	0	2	0	0	0	2	2	1	0	1	0	0
37433788|F|0-10:G>A-10:G>A	100062616	TGCAGCTTTCGACACTGTAGATCACCAACTTCTCCTTGGCATGAGATCGGAAGAGCGGTTCAGCAGGAA	TGCAGCTTTCGACACTGTAGATCACCAACTTCTCCTTGGCATG	10:G>A	10	1	0.788462	0.519231	0.480769	0.211538	0.307692	0.33358	0.49926	0.41642	10.24	9.6875	0.954545	0	0	1	1	0	0	0	2	0	1	0	0	0	0	0	2	0	0	2	1	0	0	0	1	1	2	2	0	0	0	2	0
37434090|F|0-53:T>C-53:T>C	100063201	TGCAGAAAGACCCAGAATGGCTCTCTGTGTATGTGACATCCTCCTTCTCTCTATGGCTGCTCTTTCTGG	TGCAGAAAGACCCAGAATGGCTCTCTGTGTATGTGACATCCTCCTTCTCTCTATGGCTGCTCTTTCTGG	53:T>C	53	1	0.519231	0.788462	0.211538	0.480769	0.307692	0.49926	0.33358	0.41642	4.78125	4.4717	1	2	1	2	2	1	2	1	1	0	1	0	0	1	0	2	0	2	2	0	0	0	2	1	1	0	1	1	1	2	1	1	1
37436775|F|0-47:G>A-47:G>A	100068594	TGCAGCCAATTAGTGGTCTCAGCAGTCATACACTGTACTATTACATAGTTACAGTACATAGTATGGTTG	TGCAGCCAATTAGTGGTCTCAGCAGTCATACACTGTACTATTACATAGTTACAGTACATAGTATGGTTG	47:G>A	47	1	0.788462	0.519231	0.480769	0.211538	0.307692	0.33358	0.49926	0.41642	4.90196	3.67742	1	0	0	0	0	2	0	2	0	2	0	0	2	1	2	0	1	0	1	0	1	2	0	2	2	1	2	0	0	2	2	1	0
37436890|F|0-10:A>C-10:A>C	100068835	TGCAGCCCAAAGTAGCCCAATGCTGACAATTTAGAACATATTCCCGAAAAAAGCAGGACGTGAGCCAGT	TGCAGCCCAAAGTAGCCCAATGCTGACAATTTAGAACATATTCCCGAAAAAAGCAGGACGTGAGCCAGT	10:A>C	10	1	0.788462	0.519231	0.480769	0.211538	0.307692	0.33358	0.49926	0.41642	14	8.17647	1	1	2	1	1	0	2	0	1	0	2	0	0	1	0	1	0	1	0	2	2	1	2	0	0	0	0	2	0	0	0	1	0
37439044|F|0-8:T>C-8:T>C	100073494	TGCAGGTTTCAATCAGTAATTCCTTATGCTCGTGCTCACTTGCATTTTCACACAGTAAGCCCACTGCAT	TGCAGGTTTCAATCAGTAATTCCTTATGCTCGTGCTCACTTGCATTTTCACACAGTAAGCCCACTGCAT	8:T>C	8	1	0.788462	0.519231	0.480769	0.211538	0.307692	0.33358	0.49926	0.41642	16.14	13.3429	1	2	1	2	2	2	2	2	1	2	2	1	2	0	0	0	0	1	0	1	0	2	0	0	2	0	0	0	1	0	0	0	0
37440057|F|0-17:G>C-17:G>C	100075479	TGCAGTGACTAGGTTAGGACCTCACCTTTTATATGGGGCTCCAGGGAATGTCACCTGCTCTGAATAGTG	TGCAGTGACTAGGTTAGGACCTCACCTTTTATATGGGGCTCCAGGGAATGTCACCTGCTCTGAATAGTG	17:G>C	17	1	0.788462	0.519231	0.480769	0.211538	0.307692	0.33358	0.49926	0.41642	11.1346	8.64516	1	1	0	2	2	0	0	0	0	0	1	2	0	2	0	1	1	0	2	2	2	1	1	0	2	2	2	0	0	2	0	1	0
37440754|F|0-20:A>G-20:A>G	100076874	TGCAGTTGACTAGTAAAGCCAGGGTTTCCGCGACTAGCGGGGGGCCAGGCTGCGGTTTTGGTGTATGCG	TGCAGTTGACTAGTAAAGCCAGGGTTTCCGCGACTAGCGGGGGGCCAGGCTGCGGTTTTGGTGTATGCG	20:A>G	20	1	0.788462	0.519231	0.480769	0.211538	0.307692	0.33358	0.49926	0.41642	4.52941	3.34375	1	0	0	0	2	0	0	1	0	0	2	0	1	0	0	1	1	0	0	2	0	2	2	0	2	2	2	0	0	2	1	0	0
37441470|F|0-5:T>C-5:T>C	100078728	TGCAGTCTGGGAAACTACAACTCCCAGCAGGCCATGAAAGCTGCACACTGCTTTAGCATGAGATCGGAA	TGCAGTCTGGGAAACTACAACTCCCAGCAGGCCATGAAAGCTGCACACTGCTTTAGCATG	5:T>C	5	1	0.788462	0.480769	0.519231	0.211538	0.269231	0.33358	0.49926	0.41642	25.4	10.7333	1	2	0	1	1	0	2	0	2	0	2	1	0	0	0	2	2	0	0	2	2	1	2	2	0	1	0	0	0	1	0	2	2
37442399|F|0-24:A>T-24:A>T	100080699	TGCAGCACAAATCTCTCTCCTGTTAATTTGTTACAATGTATCAGTAAAGAGAGGGTCTAGACTGGATAC	TGCAGCACAAATCTCTCTCCTGTTAATTTGTTACAATGTATCAGTAAAGAGAGGGTCTAGACTGGATAC	24:A>T	24	1	0.788462	0.519231	0.480769	0.211538	0.307692	0.33358	0.49926	0.41642	3.70588	3.61765	1	0	2	1	1	0	2	0	2	0	0	0	2	2	2	0	0	2	2	0	1	0	0	0	0	0	0	2	0	2	2	1	1
37443620|F|0-27:A>G-27:A>G	100083816	TGCAGGAAGGATCCATCGGCTTTGCAGACAGGGAGTGTTTTTTAGCCCTACCTGCATGAGATCGGAAGA	TGCAGGAAGGATCCATCGGCTTTGCAGACAGGGAGTGTTTTTTAGCCCTACCTGCATG	27:A>G	27	1	0.788462	0.480769	0.519231	0.211538	0.269231	0.33358	0.49926	0.41642	3.24	2.5	1	1	1	0	0	0	0	0	0	2	0	0	1	2	2	0	1	0	2	2	0	0	0	2	1	2	0	2	0	2	0	0	0
37446916|F|0-14:G>A-14:G>A	100095777	TGCAGATTTTCTGTGTGCAATTCCGCGCGGAAAAATCCGCAGCTAATCTGTCCTGTGTGTATCCACCCT	TGCAGATTTTCTGTGTGCAATTCCGCGCGGAAAAATCCGCAGCTAATCTGTCCTGTGTGTATCCACCCT	14:G>A	14	1	0.788462	0.519231	0.480769	0.211538	0.307692	0.33358	0.49926	0.41642	23.7059	20.9032	1	2	0	1	1	0	0	0	2	0	1	2	0	0	0	2	0	2	1	0	1	1	1	2	0	2	2	2	0	0	0	2	2
37409348|F|0-48:C>T-48:C>T	100015593	TGCAGACACCAGTGGAAGAACTAGATTGTGCTGCCGATGTCTTTAGTGCTCTTAAACGGACATCGGGGA	TGCAGACACCAGTGGAAGAACTAGATTGTGCTGCCGATGTCTTTAGTGCTCTTAAACGGACATCGGGGA	48:C>T	48	1	0.788462	0.538462	0.461538	0.211538	0.326923	0.33358	0.497041	0.415311	6.12	6.08571	1	2	2	0	0	1	2	0	2	0	2	0	0	1	1	2	0	0	0	0	2	2	0	1	0	2	0	2	1	2	1	0	1
37410842|F|0-37:C>T-37:C>T	100018324	TGCAGAATCCATTGTAGCTGCACACCCATAAAGATAACAGGACTCCCTAAAGGTGATAGGACTCCCTTA	TGCAGAATCCATTGTAGCTGCACACCCATAAAGATAACAGGACTCCCTAAAGGTGATAGGACTCCCTTA	37:C>T	37	1	0.788462	0.461538	0.538462	0.211538	0.25	0.33358	0.497041	0.415311	7.59574	4.87879	1	0	2	0	0	1	2	1	1	2	0	0	2	0	2	0	0	1	0	2	0	0	0	0	1	0	0	0	2	0	2	0	2
37411986|F|0-63:C>T-63:C>T	100020531	TGCAGACTTCAGCTGATTTCTGGGGGATCCAGCACCCAGACACTGTATTCAGCTTATTATCATCGGGTC	TGCAGACTTCAGCTGATTTCTGGGGGATCCAGCACCCAGACACTGTATTCAGCTTATTATCATCGGGTC	63:C>T	63	1	0.788462	0.538462	0.461538	0.211538	0.326923	0.33358	0.497041	0.415311	5.82353	5.30303	1	0	0	2	0	2	0	0	0	2	1	1	2	0	1	0	0	0	1	0	1	0	0	1	0	2	2	2	1	0	1	0	0
37415871|F|0-59:T>C-59:T>C	100027750	TGCAGCACCTGAGTGGTTAGCAAAAGAGAACCCATTCCCTCCATCAGCCCACTAGTGGCTAAGCAAAAT	TGCAGCACCTGAGTGGTTAGCAAAAGAGAACCCATTCCCTCCATCAGCCCACTAGTGGCTAAGCAAAAT	59:T>C	59	1	0.538462	0.788462	0.211538	0.461538	0.326923	0.497041	0.33358	0.415311	3.08824	2.91667	0.954545	1	0	1	1	2	0	1	0	2	0	1	0	1	1	2	2	0	1	1	1	2	2	1	2	1	2	1	0	1	2	1	1
37415942|F|0-44:G>T-44:G>T	100027903	TGCAGCACTAGCGACCACCGCACACTGCTCAGTGCTGTCAGGCTGCGCCGTTGTTGTTGTCTTTCAGAT	TGCAGCACTAGCGACCACCGCACACTGCTCAGTGCTGTCAGGCTGCGCCGTTGTTGTTGTCTTTCAGAT	44:G>T	44	1	0.788462	0.461538	0.538462	0.211538	0.25	0.33358	0.497041	0.415311	8.31373	7.21429	1	0	0	1	1	0	0	0	2	0	2	1	0	2	0	0	0	2	1	0	1	0	1	1	0	0	2	1	0	0	0	1	0
37416304|F|0-65:A>G-65:A>G	100028545	TGCAGCAGCAGTTTGGGAGCAGATTGGAGAATTGTGATTATGTGCACAAATACATAATGGCGGCCACAA	TGCAGCAGCAGTTTGGGAGCAGATTGGAGAATTGTGATTATGTGCACAAATACATAATGGCGGCCACAA	65:A>G	65	1	0.788462	0.538462	0.461538	0.211538	0.326923	0.33358	0.497041	0.415311	4.15094	2.75758	1	1	2	2	2	2	2	0	0	0	1	0	0	0	2	2	2	0	1	2	0	1	0	0	2	1	0	2	1	2	0	2	0
37416672|F|0-26:T>C-26:T>C	100029255	TGCAGCATAAGGAAATGACAGGTTCCTTTTAGCAGCCTTTAGAGATATGCCTTACAGCAGCCACATAGA	TGCAGCATAAGGAAATGACAGGTTCCTTTTAGCAGCCTTTAGAGATATGCCTTACAGCAGCCACATAGA	26:T>C	26	1	0.788462	0.461538	0.538462	0.211538	0.25	0.33358	0.497041	0.415311	11.3077	8.03704	1	0	0	2	2	0	0	0	0	2	1	1	0	0	2	2	0	0	2	2	1	2	0	1	0	2	2	0	2	0	1	0	0
37418620|F|0-16:A>G-16:A>G	100033035	TGCAGCGCTGAACTGCACTGTGGCTGTATCACGGAGAATACAGAGCAGACAACTTCATAACATACCGAT	TGCAGCGCTGAACTGCACTGTGGCTGTATCACGGAGAATACAGAGCAGACAACTTCATAACATACCGAT	16:A>G	16	1	0.538462	0.788462	0.211538	0.461538	0.326923	0.497041	0.33358	0.415311	10.7778	10.3265	1	1	0	2	1	2	1	2	1	2	1	0	2	2	1	1	1	1	1	1	0	1	1	2	0	0	2	2	0	1	2	1	2
37421682|F|0-29:A>C-29:A>C	100038932	TGCAGGCACAAATCTGAACAGGCCACTATATAGCTGTGAGCTCATGGTGATTACACCAATGGCGTGTGG	TGCAGGCACAAATCTGAACAGGCCACTATATAGCTGTGAGCTCATGGTGATTACACCAATGGCGTGTGG	29:A>C	29	1	0.538462	0.788462	0.211538	0.461538	0.326923	0.497041	0.33358	0.415311	3.58824	3.24	1	2	1	0	0	1	2	1	0	0	2	0	2	1	1	0	2	0	1	0	0	0	1	1	1	2	1	1	1	2	1	2	1
37422941|F|0-15:C>A-15:C>A	100041547	TGCAGGGTCATTACACACAGAGCAACAGTATAATGAGAATCCTACATCCTAAACATGTATAGTTCCTTT	TGCAGGGTCATTACACACAGAGCAACAGTATAATGAGAATCCTACATCCTAAACATGTATAGTTCCTTT	15:C>A	15	1	0.788462	0.538462	0.461538	0.211538	0.326923	0.33358	0.497041	0.415311	3.12766	2.5	1	1	0	0	0	0	0	0	1	2	0	2	2	2	1	0	1	1	2	2	2	2	1	2	0	2	2	0	0	2	0	0	0
37424085|F|0-20:G>T-20:G>T	100043662	TGCAGGTTTACTGCGGATTTGACCTCTGCTGCATTTAATCTGCCATGAAAATCCGCTGAAAAAAGCACA	TGCAGGTTTACTGCGGATTTGACCTCTGCTGCATTTAATCTGCCATGAAAATCCGCTGAAAAAAGCACA	20:G>T	20	1	0.788462	0.538462	0.461538	0.211538	0.326923	0.33358	0.497041	0.415311	8.34	7.87879	1	0	1	2	0	0	1	0	1	0	0	2	0	2	0	0	0	1	1	0	2	1	1	2	2	0	2	0	0	1	2	2	2
37425076|F|0-9:A>T-9:A>T	100045402	TGCAGTAGCATGGCAGTATAGCTGAGAAGACCTCTTCTGAAGGAAAAGTAAGAAGAGATTACATTGTCA	TGCAGTAGCATGGCAGTATAGCTGAGAAGACCTCTTCTGAAGGAAAAGTAAGAAGAGATTACATTGTCA	9:A>T	9	1	0.788462	0.538462	0.461538	0.211538	0.326923	0.33358	0.497041	0.415311	4.30769	2.84375	0.954545	1	2	0	0	2	0	0	2	1	0	2	0	0	2	1	0	2	2	0	1	0	2	2	1	0	1	0	1	0	0	2	0
37425107|F|0-47:G>A-47:G>A	100045446	TGCAGTAGCTCATGATATCTTTATATCATAGGCCATTAACAGCCTCAGGTCCTTATGTCATATGCTGTT	TGCAGTAGCTCATGATATCTTTATATCATAGGCCATTAACAGCCTCAGGTCCTTATGTCATATGCTGTT	47:G>A	47	1	0.788462	0.538462	0.461538	0.211538	0.326923	0.33358	0.497041	0.415311	12.12	10.5	1	0	1	2	0	2	0	2	0	1	1	2	2	2	0	0	0	0	2	1	0	2	1	2	0	0	2	2	1	2	0	2	2
37426066|F|0-25:A>T-25:A>T	100047142	TGCAGTCATCTGTGGAGAGAGAAGAAGATGCGTCAGATCAGATGAAGTATAATCAAAAAATATGAATCG	TGCAGTCATCTGTGGAGAGAGAAGAAGATGCGTCAGATCAGATGAAGTATAATCAAAAAATATGAATCG	25:A>T	25	1	0.788462	0.538462	0.461538	0.211538	0.326923	0.33358	0.497041	0.415311	3.38776	2.53125	0.909091	1	0	2	2	0	0	0	2	0	0	0	0	1	0	0	1	2	0	1	1	2	0	0	1	2	2	2	0	2	0	0	1
37426652|F|0-61:A>T-61:A>T	100048157	TGCAGTCTCCTGCTCCTCAGCGCACATGGGTGGGAAGTTTGAGGGATTCCAGTAACACATTAGGGAGGC	TGCAGTCTCCTGCTCCTCAGCGCACATGGGTGGGAAGTTTGAGGGATTCCAGTAACACATTAGGGAGGC	61:A>T	61	1	0.788462	0.538462	0.461538	0.211538	0.326923	0.33358	0.497041	0.415311	3.70588	2.59375	0.954545	1	0	2	1	0	0	0	0	0	0	2	0	1	0	1	1	2	0	1	2	1	0	0	2	2	2	0	0	2	0	1	0
37427283|F|0-25:T>C-25:T>C	100049250	TGCAGTGATTCTCAAACTACTCAAGTAACATACTCTCTAGTGATAAGACATTTTAACCAACTACACACA	TGCAGTGATTCTCAAACTACTCAAGTAACATACTCTCTAGTGATAAGACATTTTAACCAACTACACACA	25:T>C	25	1	0.788462	0.538462	0.461538	0.211538	0.326923	0.33358	0.497041	0.415311	19.4706	17.1765	1	1	0	2	1	0	2	0	1	0	2	0	0	0	0	1	2	2	0	1	2	1	0	0	1	2	0	0	0	2	0	2	0
37427607|F|0-41:T>A-41:T>A	100049836	TGCAGTGCTGGAAAAGCGGTGAGTATAAAGATGAGTATAGATTATTTTGTTTTATTACAGAGCCCTAGC	TGCAGTGCTGGAAAAGCGGTGAGTATAAAGATGAGTATAGATTATTTTGTTTTATTACAGAGCCCTAGC	41:T>A	41	1	0.788462	0.538462	0.461538	0.211538	0.326923	0.33358	0.497041	0.415311	8.82	7.96774	1	0	0	1	0	0	0	0	1	2	2	1	0	0	2	0	1	0	1	0	0	1	0	2	2	2	1	2	2	0	2	2	2
37428313|F|0-55:G>A-55:G>A	100051048	TGCAGTGTGAACAAAGCCATAGACTGCATATTTTAAAATCCACCAGAAGAATTTAGTTTAAGAGTCTGA	TGCAGTGTGAACAAAGCCATAGACTGCATATTTTAAAATCCACCAGAAGAATTTAGTTTAAGAGTCTGA	55:G>A	55	1	0.788462	0.538462	0.461538	0.211538	0.326923	0.33358	0.497041	0.415311	9.72	9.6	1	0	1	0	0	2	1	2	2	1	0	0	1	2	2	0	0	2	2	0	0	0	0	0	2	0	0	2	1	2	2	2	2
37428575|F|0-31:C>T-31:C>T	100051495	TGCAGTGTTTTGCAGCGAACCAAAAAAAGTTCGGGTTTGCGGCAAGCCGAACTTTTTCTTAAATTTGGG	TGCAGTGTTTTGCAGCGAACCAAAAAAAGTTCGGGTTTGCGGCAAGCCGAACTTTTTCTTAAATTTGGG	31:C>T	31	1	0.788462	0.538462	0.461538	0.211538	0.326923	0.33358	0.497041	0.415311	4.46939	3.51515	1	0	0	0	0	1	0	1	0	0	0	0	0	2	1	2	2	0	2	0	1	2	0	2	2	1	2	0	0	0	1	1	2
37428878|F|0-47:G>A-47:G>A	100052006	TGCAGTTATGTATTATTCACCTACAGCCTGTGATATATCCCTGAAGAGACTTTTAACTAATATTCTCAT	TGCAGTTATGTATTATTCACCTACAGCCTGTGATATATCCCTGAAGAGACTTTTAACTAATATTCTCAT	47:G>A	47	1	0.788462	0.538462	0.461538	0.211538	0.326923	0.33358	0.497041	0.415311	3.1	2.8	1	0	2	0	0	1	2	1	2	2	1	2	2	2	2	0	0	1	2	0	0	0	0	2	0	2	0	0	1	0	1	2	2
37432225|F|0-22:T>G-22:T>G	100060217	TGCAGCGCCCTGTACAGCAATGTCAAGAGACTACAACTCCCAGCATGAGATCGGAAGAGCGGTTCAGCA	TGCAGCGCCCTGTACAGCAATGTCAAGAGACTACAACTCCCAGCATG	22:T>G	22	1	0.538462	0.788462	0.211538	0.461538	0.326923	0.497041	0.33358	0.415311	3.74194	3.36735	0.888889	1	2	0	2	1	1	1	2	1	2	0	1	2	1	2	0	0	1	2	0	2	0	0	1	1	1	0	1	2	1	1	1
37435088|F|0-10:G>C-10:G>C	100065252	TGCAGAGCCAGCTCACATCAGAAATTATCTCTGAATCGATCAAAAATGATGCTTCAAATGGATAAACGA	TGCAGAGCCAGCTCACATCAGAAATTATCTCTGAATCGATCAAAAATGATGCTTCAAATGGATAAACGA	10:G>C	10	1	0.788462	0.538462	0.461538	0.211538	0.326923	0.33358	0.497041	0.415311	4.96	4.76471	1	0	0	0	0	0	0	2	0	1	0	0	0	0	0	0	0	2	2	1	2	0	2	2	2	2	2	1	0	1	0	0	1
37435216|F|0-16:A>G-16:A>G	100065578	TGCAGAGGTTTCTTCTAATCTTGAATGCTCCAGTACCACTATAGAAGCTGTGGAGTCCGTGACTTGCAT	TGCAGAGGTTTCTTCTAATCTTGAATGCTCCAGTACCACTATAGAAGCTGTGGAGTCCGTGACTTGCAT	16:A>G	16	1	0.788462	0.461538	0.538462	0.211538	0.25	0.33358	0.497041	0.415311	7.21277	6.125	1	0	2	0	0	1	2	1	1	2	0	0	1	2	0	0	1	2	0	0	0	1	2	0	2	0	0	0	0	0	0	0	0
37438146|F|0-19:T>A-19:T>A	100071490	TGCAGGAGAGGATGGGCTGTGCCTTGCCGGCTTCAAGGTTGGGGTAAGGACACAGCGGGGGTTTGAGGG	TGCAGGAGAGGATGGGCTGTGCCTTGCCGGCTTCAAGGTTGGGGTAAGGACACAGCGGGGGTTTGAGGG	19:T>A	19	1	0.538462	0.788462	0.211538	0.461538	0.326923	0.497041	0.33358	0.415311	6.52632	5.44681	0.954545	0	2	1	1	0	0	2	2	1	1	1	0	2	2	0	1	2	1	0	0	1	2	1	1	2	1	1	2	1	2	1	2
37439677|F|0-10:A>G-10:A>G	100074740	TGCAGTCAGTAGTTCCATGGGAAGTGGCTCCCCTTGTAGCCCATTGGGGCCCTATGATTCAATCTTAGG	TGCAGTCAGTAGTTCCATGGGAAGTGGCTCCCCTTGTAGCCCATTGGGGCCCTATGATTCAATCTTAGG	10:A>G	10	1	0.788462	0.538462	0.461538	0.211538	0.326923	0.33358	0.497041	0.415311	18.2264	14.069	1	0	0	0	0	2	0	0	0	2	2	0	2	2	0	1	1	0	1	1	0	2	2	0	2	2	2	1	1	0	2	2	0
37443489|F|0-39:C>T-39:C>T	100083388	TGCAGTTTTTATGCACATATAAAGGGAACTCGCCAGCCACAGTGAAGCAGTATAATTTGTTTCATTCAC	TGCAGTTTTTATGCACATATAAAGGGAACTCGCCAGCCACAGTGAAGCAGTATAATTTGTTTCATTCAC	39:C>T	39	1	0.538462	0.788462	0.211538	0.461538	0.326923	0.497041	0.33358	0.415311	10.9697	10.82	1	2	1	1	1	0	1	1	1	0	0	2	1	1	0	0	2	1	2	1	1	0	2	2	2	1	1	2	0	2	1	1	0
37445198|F|0-25:G>A-25:G>A	100089368	TGCAGCGGTTATCTGACCCGCGCTGGTTTTCTACAAACCGTGAGTCTTTACGTCATATAGAGGCGTTCT	TGCAGCGGTTATCTGACCCGCGCTGGTTTTCTACAAACCGTGAGTCTTTACGTCATATAGAGGCGTTCT	25:G>A	25	1	0.788462	0.461538	0.538462	0.211538	0.25	0.33358	0.497041	0.415311	5.10417	3.58621	0.954545	1	0	1	1	0	2	0	1	0	2	2	0	1	0	0	0	1	2	0	1	0	2	0	0	0	0	2	0	0	0	2	0
100091833|F|0-66:C>A-66:C>A	100091833	TGCAGGGCTTTACTTCCTCCTTACACGGCACATGAAGACTGTAGGGGGCGTGGCTTCCTCACAGCTCTC	TGCAGGGCTTTACTTCCTCCTTACACGGCACATGAAGACTGTAGGGGGCGTGGCTTCCTCACAGCTCTC	66:C>A	66	1	0.615385	0.769231	0.230769	0.384615	0.384615	0.473373	0.35503	0.414201	7.7619	7.71739	1	2	2	0	0	0	0	2	2	1	2	1	0	2	2	2	2	0	1	1	1	0	0	1	1	1	1	1	2	1	2	2	2
37409847|F|0-9:A>G-9:A>G	100016508	TGCAGAAATAGAATAAGTAAATCACTTTCACCTGGCTTGATTCTCAGCAGTATTGTCCGTCTTCTCTCC	TGCAGAAATAGAATAAGTAAATCACTTTCACCTGGCTTGATTCTCAGCAGTATTGTCCGTCTTCTCTCC	9:A>G	9	1	0.769231	0.615385	0.384615	0.230769	0.384615	0.35503	0.473373	0.414201	15.8085	13.878	1	1	0	2	2	1	1	1	1	0	2	2	0	0	2	0	2	1	0	2	0	2	2	0	0	0	0	0	2	0	2	1	0
37412304|F|0-37:G>A-37:G>A	100021129	TGCAGAGAGAGAATGAGAAAGAGACAGGGCTTGGCCAGCTTCTCCCTTTTCTAGAAAGTTCTCTGTATT	TGCAGAGAGAGAATGAGAAAGAGACAGGGCTTGGCCAGCTTCTCCCTTTTCTAGAAAGTTCTCTGTATT	37:G>A	37	1	0.769231	0.615385	0.384615	0.230769	0.384615	0.35503	0.473373	0.414201	16.5652	15.5238	1	2	2	1	1	1	1	2	2	0	2	0	1	2	2	2	2	1	0	0	0	1	1	0	0	0	0	0	2	0	2	2	2
37412854|F|0-19:T>G-19:T>G	100022292	TGCAGAGGGAAAAGCTGGTTAAAAACGCCATATATACAAGTTATATAACAGCTAATAATGGTGTTACCC	TGCAGAGGGAAAAGCTGGTTAAAAACGCCATATATACAAGTTATATAACAGCTAATAATGGTGTTACCC	19:T>G	19	1	0.769231	0.615385	0.384615	0.230769	0.384615	0.35503	0.473373	0.414201	4.04167	3.57895	1	2	2	1	1	0	2	0	1	0	2	2	0	0	0	1	1	1	2	0	0	1	2	1	2	0	2	0	0	1	0	2	0
37413802|F|0-5:A>G-5:A>G	100024072	TGCAGATCTCTTAGCAGAATACTTACATTTTAACATTTGTTCAAATTACCAAAATGCCTTTATTTTTTA	TGCAGATCTCTTAGCAGAATACTTACATTTTAACATTTGTTCAAATTACCAAAATGCCTTTATTTTTTA	5:A>G	5	1	0.769231	0.615385	0.384615	0.230769	0.384615	0.35503	0.473373	0.414201	23.75	15.5641	1	1	2	1	1	0	2	0	1	0	1	0	0	2	0	2	2	1	0	1	1	0	2	0	2	2	2	2	0	0	0	0	0
37414284|F|0-35:T>C-35:T>C	100024909	TGCAGATTAAAAATACCCGAGGGGTTTATGAGAAGTGCTGTTTCTGGTGGGAAATAATAGCCCTGAGAT	TGCAGATTAAAAATACCCGAGGGGTTTATGAGAAGTGCTGTTTCTGGTGGGAAATAATAGCCATG	35:T>C	35	1	0.615385	0.769231	0.230769	0.384615	0.384615	0.473373	0.35503	0.414201	9.21622	9.14583	0.954545	1	1	1	1	0	1	1	1	2	2	2	1	2	2	0	2	1	0	1	2	1	2	0	0	2	2	0	0	1	1	2	0
37414471|F|0-36:A>G-36:A>G	100025232	TGCAGATTCGCCATAGATTTCACCCCCTGCTGCATTAAAAGGGGTGAAATCCACTGTGAAAAGCATTTG	TGCAGATTCGCCATAGATTTCACCCCCTGCTGCATTAAAAGGGGTGAAATCCACTGTGAAAAGCATTTG	36:A>G	36	1	0.769231	0.615385	0.384615	0.230769	0.384615	0.35503	0.473373	0.414201	17.9184	16.575	1	0	1	0	0	2	1	2	2	1	0	2	1	2	2	2	0	2	2	0	0	0	0	0	0	0	0	1	1	2	2	1	2
37414953|F|0-21:A>G-21:A>G	100026055	TGCAGATTTTCATGCATAGCCATTATATGTGAATGTGCCCTTTACATGTATAGTTTGGTCAAGCGTGCA	TGCAGATTTTCATGCATAGCCATTATATGTGAATGTGCCCTTTACATGTATAGTTTGGTCAAGCGTGCA	21:A>G	21	1	0.615385	0.769231	0.230769	0.384615	0.384615	0.473373	0.35503	0.414201	20.3571	20.0213	1	2	0	1	1	0	0	2	2	0	1	1	2	2	0	1	1	2	1	2	2	1	1	1	2	1	1	2	0	2	2	1	0
37414967|F|0-17:A>G-17:A>G	100026080	TGCAGATTTTCCGCTGCAAAAAATTCAGTGTTTAGTAAACATACCCTCAGCATACACAGTGGTCCCCAG	TGCAGATTTTCCGCTGCAAAAAATTCAGTGTTTAGTAAACATACCCTCAGCATACACAGTGGTCCCCAG	17:A>G	17	1	0.615385	0.769231	0.230769	0.384615	0.384615	0.473373	0.35503	0.414201	8	6.51064	1	2	0	0	0	1	0	1	0	2	0	1	1	2	1	2	0	0	1	2	1	2	1	1	1	1	2	1	1	1	1	2	2
37416635|F|0-65:A>G-65:A>G	100029193	TGCAGCAGTTTACTATTCTGGATCAGAGATGTATTATTTCTCCAGGAAGATATTGTCTAGATATAACCA	TGCAGCAGTTTACTATTCTGGATCAGAGATGTATTATTTCTCCAGGAAGATATTGTCTAGATATAACCA	65:A>G	65	1	0.769231	0.615385	0.384615	0.230769	0.384615	0.35503	0.473373	0.414201	7.47917	6.39024	1	2	2	2	1	1	0	2	1	0	0	0	1	2	2	2	2	2	0	1	2	0	2	0	2	0	0	2	0	2	1	0	0
37417021|F|0-32:C>G-32:C>G	100029874	TGCAGCATGTCAATTCCTATTGCGGATTTTGTCCGGCTTTACTGCGGATTTTCCCCATTGACTCGAATG	TGCAGCATGTCAATTCCTATTGCGGATTTTGTCCGGCTTTACTGCGGATTTTCCCCATTGACTCGAATG	32:C>G	32	1	0.769231	0.615385	0.384615	0.230769	0.384615	0.35503	0.473373	0.414201	10.9804	10.0278	1	1	0	2	1	0	0	0	2	0	2	2	0	2	0	1	2	2	2	1	1	1	2	2	2	2	1	0	0	1	0	1	2
37417294|F|0-67:G>A-67:G>A	100030373	TGCAGCCAAAACAACTGTCCATAGTTAAATGCCTCGCCCACCAAAGGGCAAATAATCCTATCACCAAGG	TGCAGCCAAAACAACTGTCCATAGTTAAATGCCTCGCCCACCAAAGGGCAAATAATCCTATCACCAAGG	67:G>A	67	1	0.769231	0.615385	0.384615	0.230769	0.384615	0.35503	0.473373	0.414201	13.7755	13.4324	1	0	0	0	0	1	0	0	0	2	2	2	0	2	2	1	2	0	1	0	2	0	2	1	1	2	2	1	1	0	0	2	1
37418678|F|0-21:A>C-21:A>C	100033154	TGCAGCGGAATCCGAGTTGGAAAGCCAAGACATGTCAAAAACCCTGCGTAATCCGATGCTACCTTATGA	TGCAGCGGAATCCGAGTTGGAAAGCCAAGACATGTCAAAAACCCTGCGTAATCCGATGCTACCTTATGA	21:A>C	21	1	0.769231	0.615385	0.384615	0.230769	0.384615	0.35503	0.473373	0.414201	4.77083	4.07692	0.954545	2	2	1	2	0	2	0	1	0	2	2	0	1	0	1	2	0	0	1	2	1	1	0	2	2	0	2	0	1	0	2	0
37419872|F|0-45:C>T-45:C>T	100035330	TGCAGCTGATGCCCCGAGGGGTGACCGCCTCATAAGACATCTTCTCGTCCTTGGCAGCCTGCTGCTCAT	TGCAGCTGATGCCCCGAGGGGTGACCGCCTCATAAGACATCTTCTCGTCCTTGGCAGCCTGCTGCTCAT	45:C>T	45	1	0.769231	0.615385	0.384615	0.230769	0.384615	0.35503	0.473373	0.414201	6.01961	4.68571	1	2	2	0	0	0	0	0	0	2	1	1	0	2	2	2	2	0	1	2	0	2	2	1	0	2	1	2	0	0	2	2	2
37421304|F|0-63:T>A-63:T>A	100038127	TGCAGGAGGGACTGCCAGGAGTCTTGGCAAATAAGCCTGTCCATTATGGGAGTCACTATAAGATTATAT	TGCAGGAGGGACTGCCAGGAGTCTTGGCAAATAAGCCTGTCCATTATGGGAGTCACTATAAGATTATAT	63:T>A	63	1	0.615385	0.769231	0.230769	0.384615	0.384615	0.473373	0.35503	0.414201	5.4	4.93617	1	0	0	0	0	1	0	1	0	2	2	2	1	2	1	2	0	0	1	2	1	2	1	1	2	2	1	1	1	2	1	1	2
37422029|F|0-52:G>A-52:G>A	100039539	TGCAGGCCCCACAAGCTATTACAGCACCATATCTAGGTAACATGGATATTTTGTTCTTGATGGTACTCA	TGCAGGCCCCACAAGCTATTACAGCACCATATCTAGGTAACATGGATATTTTGTTCTTGATGGTACTCA	52:G>A	52	1	0.769231	0.615385	0.384615	0.230769	0.384615	0.35503	0.473373	0.414201	6.47917	6.15	1	0	1	0	0	2	1	2	2	1	0	2	2	2	2	2	1	0	0	0	1	0	2	0	1	1	0	2	1	2	2	2	1
37422921|F|0-8:A>G-8:A>G	100041502	TGCAGGGTACTGCATGACAGAAATCATTTTTAATGTTATAAAGCAAGGTAATAATGTGATCTCAGGATA	TGCAGGGTACTGCATGACAGAAATCATTTTTAATGTTATAAAGCAAGGTAATAATGTGATCTCAGGATA	8:A>G	8	1	0.769231	0.615385	0.384615	0.230769	0.384615	0.35503	0.473373	0.414201	9.18367	6.15789	1	0	2	1	1	0	0	2	2	0	1	2	2	2	0	0	0	0	2	2	0	1	2	2	0	0	2	1	2	2	2	1	0
37423059|F|0-34:A>T-34:A>T	100041838	TGCAGGTAAAGTGAGTTATCTCATTTCTGGGGGTAAGGCTCTGTTCACATCAGCGTTGTTCTCCCTTCG	TGCAGGTAAAGTGAGTTATCTCATTTCTGGGGGTAAGGCTCTGTTCACATCAGCGTTGTTCTCCCTTCG	34:A>T	34	1	0.769231	0.615385	0.384615	0.230769	0.384615	0.35503	0.473373	0.414201	5.8	5	0.954545	1	1	2	2	0	0	2	2	1	0	0	1	0	1	2	2	2	0	2	0	2	1	2	0	0	0	0	2	1	1	0	1
37423678|F|0-66:T>C-66:T>C	100042948	TGCAGGTGCCGGCTGTAATTAACAGCTGTCAACCGCCATGTATGGAGCGGGCTCAGCCAGTAAGCCTAC	TGCAGGTGCCGGCTGTAATTAACAGCTGTCAACCGCCATGTATGGAGCGGGCTCAGCCAGTAAGCCTAC	66:T>C	66	1	0.769231	0.384615	0.615385	0.230769	0.153846	0.35503	0.473373	0.414201	12.9804	11.8696	1	0	0	0	0	0	0	0	2	0	1	1	0	0	0	2	0	1	2	1	0	2	1	0	0	2	0	1	0	0	0	0	0
37423910|F|0-41:G>A-41:G>A	100043361	TGCAGGTTATATAGAATACTTAAACACCTTTTGTACTAAGTGTTAGCAAAAAAAATAACAATTTTGTAT	TGCAGGTTATATAGAATACTTAAACACCTTTTGTACTAAGTGTTAGCAAAAAAAATAACAATTTTGTAT	41:G>A	41	1	0.615385	0.769231	0.230769	0.384615	0.384615	0.473373	0.35503	0.414201	3.4878	2.93878	0.954545	0	2	1	2	0	2	2	2	2	1	2	2	1	0	1	0	2	0	1	1	1	0	1	1	1	1	2	0	0	2	2	2
37423996|F|0-56:A>C-56:A>C	100043510	TGCAGGTTGAATGTGCTTGGATTGGAGGTGTGGAGATGCCTCCCGTAGCTTACAAGAAAAAAGTAGGAA	TGCAGGTTGAATGTGCTTGGATTGGAGGTGTGGAGATGCCTCCCGTAGCTTACAAGAAAAAAGTAGGAA	56:A>C	56	1	0.769231	0.615385	0.384615	0.230769	0.384615	0.35503	0.473373	0.414201	17.88	16.925	1	0	0	0	2	1	0	2	0	2	0	1	1	2	2	0	2	0	0	0	2	2	0	2	0	1	0	2	1	1	1	1	1
37429810|F|0-27:A>C-27:A>C	100053610	TGCAGTTTGCTAAAGATCACCTAGACAAGCCAGAAGGCTACTAGAACAATGTTTTGTTAACAAATGAGA	TGCAGTTTGCTAAAGATCACCTAGACAAGCCAGAAGGCTACTAGAACAATGTTTTGTTAACAAATGAGA	27:A>C	27	1	0.615385	0.769231	0.230769	0.384615	0.384615	0.473373	0.35503	0.414201	4.97436	4.29167	1	1	1	1	1	2	1	0	1	2	1	0	2	1	2	1	0	1	2	2	0	1	1	2	1	0	2	2	2	2	2	0	1
37430181|F|0-39:T>A-39:T>A	100054225	TGCAGTTTTTCTCTGGCCACTAAGGCTAAGTCCACACTTTAGTTGCGTTATTTTTTCCATCAAAATGAC	TGCAGTTTTTCTCTGGCCACTAAGGCTAAGTCCACACTTTAGTTGCGTTATTTTTTCCATCAAAATGAC	39:T>A	39	1	0.769231	0.615385	0.384615	0.230769	0.384615	0.35503	0.473373	0.414201	11.75	10.619	1	2	2	1	1	2	1	0	1	0	2	0	2	1	0	2	0	1	0	1	0	1	1	0	0	0	2	0	0	0	2	0	2
37431490|F|0-21:C>T-21:C>T	100059122	TGCAGAGGTGGATCTATTCGACCCCTTGTACTTCTGCATGAGATCGGAAGAGCGGTTCAGCAGGAATGC	TGCAGAGGTGGATCTATTCGACCCCTTGTACTTCTGCATG	21:C>T	21	1	0.769231	0.615385	0.384615	0.230769	0.384615	0.35503	0.473373	0.414201	5.93878	4.84615	0.909091	0	0	0	2	1	0	2	0	2	0	1	1	2	2	0	2	0	0	0	2	2	0	2	0	1	0	2	1	1	1	1	1
37432195|F|0-13:C>A-13:C>A	100060174	TGCAGCCTGTTCTCAAGAGAAGGTAGGAAGTTTCCAGACAGACAGGTGGTGTGGCATGAGATCGGAAGA	TGCAGCCTGTTCTCAAGAGAAGGTAGGAAGTTTCCAGACAGACAGGTGGTGTGGCATG	13:C>A	13	1	0.769231	0.615385	0.384615	0.230769	0.384615	0.35503	0.473373	0.414201	6.76471	3.81579	0.954545	2	0	2	2	0	0	0	2	0	1	1	0	2	0	0	1	0	2	1	2	2	1	0	2	1	2	2	0	2	0	2	2
37432855|F|0-5:A>G-5:A>G	100061268	TGCAGATAGAATCTAGTGTTTTTAGCCCTGCCTGCATGAGATCGGAAGAGCGGTTCAGCAGGAATGCCG	TGCAGATAGAATCTAGTGTTTTTAGCCCTGCCTGCATG	5:A>G	5	1	0.769231	0.615385	0.384615	0.230769	0.384615	0.35503	0.473373	0.414201	6.60784	5.56098	0.954545	2	2	2	2	0	2	0	2	0	1	1	0	2	0	1	2	2	2	0	1	0	1	2	0	1	0	2	2	0	0	0	1
37433938|F|0-59:A>T-59:A>T	100062914	TGCAGGAAAATCAGAGTAAAGTCCAGTGTCCCATAAAAATCTTCCTTTTTCAACTCATTAAAACAACCC	TGCAGGAAAATCAGAGTAAAGTCCAGTGTCCCATAAAAATCTTCCTTTTTCAACTCATTAAAACAACCC	59:A>T	59	1	0.769231	0.615385	0.384615	0.230769	0.384615	0.35503	0.473373	0.414201	21.4286	19.425	1	0	2	0	0	2	2	1	0	2	0	0	2	2	1	0	2	0	1	0	0	0	0	2	2	0	1	1	1	1	2	2	1
37435391|F|0-19:A>G-19:A>G	100065929	TGCAGATACTATAGCTGTGACAATGGTACAATGCCTAAAGTCTCTCCTAGATAAGCACTTTGCATAAAT	TGCAGATACTATAGCTGTGACAATGGTACAATGCCTAAAGTCTCTCCTAGATAAGCACTTTGCATAAAT	19:A>G	19	1	0.769231	0.615385	0.384615	0.230769	0.384615	0.35503	0.473373	0.414201	4.70833	4.39024	1	2	0	0	2	1	2	2	0	0	0	2	1	1	2	2	2	2	0	0	1	1	0	0	0	1	0	0	2	2	2	0	0
37435505|F|0-61:G>C-61:G>C	100066120	TGCAGATCCTTTACTGAAACGTCACTGCCAGTCACTTCCTGGAGGCGGCTGCACAGAATATGTTCCCGT	TGCAGATCCTTTACTGAAACGTCACTGCCAGTCACTTCCTGGAGGCGGCTGCACAGAATATGTTCCCGT	61:G>C	61	1	0.769231	0.615385	0.384615	0.230769	0.384615	0.35503	0.473373	0.414201	19.22	18.2162	1	1	0	1	2	0	0	0	2	0	0	2	0	1	0	2	1	2	0	1	1	1	2	0	2	2	2	2	0	1	0	2	0
37437000|F|0-55:G>T-55:G>T	100069076	TGCAGCCGTAGACTTTTGGCTGTCACACTCAGTCCGCTTCTGTGTATATGCAATGGGCTGTGTCTATTT	TGCAGCCGTAGACTTTTGGCTGTCACACTCAGTCCGCTTCTGTGTATATGCAATGGGCTGTGTCTATTT	55:G>T	55	1	0.769231	0.615385	0.384615	0.230769	0.384615	0.35503	0.473373	0.414201	6.22449	5.68421	1	2	2	0	0	1	0	1	0	0	2	2	2	2	0	1	0	0	2	2	0	2	0	2	1	2	0	1	1	0	1	1	2
37437510|F|0-64:T>G-64:T>G	100070114	TGCAGCTATGGCATTCTGTTCATGAACCAGAAATCCCAGGATGAGCATAGCTCTAGATAAGGTATTGCT	TGCAGCTATGGCATTCTGTTCATGAACCAGAAATCCCAGGATGAGCATAGCTCTAGATAAGGTATTGCT	64:T>G	64	1	0.769231	0.615385	0.384615	0.230769	0.384615	0.35503	0.473373	0.414201	8.48	8.05556	1	1	0	2	1	0	0	0	0	2	2	1	2	0	2	0	2	2	1	2	0	2	1	0	0	1	2	1	2	0	2	2	1
37437642|F|0-24:T>A-24:T>A	100070392	TGCAGCTCTTTACATAATATAATTTTGGGGTAACATATTAAAAACAGTATTGTAGAGACAACTGAAACA	TGCAGCTCTTTACATAATATAATTTTGGGGTAACATATTAAAAACAGTATTGTAGAGACAACTGAAACA	24:T>A	24	1	0.769231	0.384615	0.615385	0.230769	0.153846	0.35503	0.473373	0.414201	11.0208	8.24	1	2	2	1	1	0	1	0	1	0	0	2	0	2	0	0	0	1	0	0	0	1	2	0	2	0	0	0	0	1	0	0	0
37437718|F|0-19:T>A-19:T>A	100070560	TGCAGCTGCCAGGACTCTGTTCCTGGCAGTTTTGGCCACTTTACTCCTTAAAGAGGACCTGTCACCTCA	TGCAGCTGCCAGGACTCTGTTCCTGGCAGTTTTGGCCACTTTACTCCTTAAAGAGGACCTGTCACCTCA	19:T>A	19	1	0.769231	0.615385	0.384615	0.230769	0.384615	0.35503	0.473373	0.414201	4.6	2.94737	0.954545	2	0	2	2	0	0	2	1	2	1	2	0	1	0	0	0	1	0	0	2	2	2	0	2	0	0	2	0	2	1	2	0
37437738|F|0-11:G>A-11:G>A	100070598	TGCAGCTGCGCGGAATGGAGAGGTGGCGGTGCATGCGCGGTTCTCTCCGCTCACTTGTATGGAAGTTCC	TGCAGCTGCGCGGAATGGAGAGGTGGCGGTGCATGCGCGGTTCTCTCCGCTCACTTGTATGGAAGTTCC	11:G>A	11	1	0.769231	0.615385	0.384615	0.230769	0.384615	0.35503	0.473373	0.414201	6.70833	6.075	1	2	0	2	0	0	1	2	2	1	2	0	1	0	0	2	0	0	0	1	0	2	0	2	2	0	2	2	1	2	1	0	0
37438051|F|0-25:A>G-25:A>G	100071293	TGCAGGAATAAATCTTGTCCCCTGTACCACAGCTATTAGGATGGTCCAGTCTCTCTTTTGTACAAGCTT	TGCAGGAATAAATCTTGTCCCCTGTACCACAGCTATTAGGATGGTCCAGTCTCTCTTTTGTACAAGCTT	25:A>G	25	1	0.769231	0.615385	0.384615	0.230769	0.384615	0.35503	0.473373	0.414201	5.83333	5.60526	0.944444	2	0	0	2	2	2	1	0	2	1	0	0	1	0	1	0	0	2	0	0	1	1	1	2	0	0	2	0	0	2	1	0
37438756|F|0-7:T>G-7:T>G	100072885	TGCAGGGTGGAGGCCGGCGGGGTCCATCTGTTACCCACATGAAGACCTTCCGGATTCATAACGGGATGA	TGCAGGGTGGAGGCCGGCGGGGTCCATCTGTTACCCACATGAAGACCTTCCGGATTCATAACGGGATGA	7:T>G	7	1	0.769231	0.615385	0.384615	0.230769	0.384615	0.35503	0.473373	0.414201	5.5102	4.09756	0.954545	1	0	1	2	2	0	2	1	0	2	0	1	0	2	2	0	2	0	1	2	0	0	0	2	2	0	2	1	0	1	2	0
37438896|F|0-13:A>C-13:A>C	100073229	TGCAGGTCCTTACATTAACTTACAGTTGCATTGCAAAGGGTACACACGGCCCTGGCATGACAATGGGCT	TGCAGGTCCTTACATTAACTTACAGTTGCATTGCAAAGGGTACACACGGCCCTGGCATGACAATGGGCT	13:A>C	13	1	0.769231	0.615385	0.384615	0.230769	0.384615	0.35503	0.473373	0.414201	6.53061	5.8	1	0	2	1	1	2	0	2	2	2	1	2	2	0	2	0	1	1	2	2	2	1	1	0	1	1	0	2	1	0	0	0	1
37439391|F|0-5:T>C-5:T>C	100074123	TGCAGTAGAATTGTGCAGACACCCAGTTCTTTCCCCTGTAATAACAGCTGATCATGATGGAGCTCAGCT	TGCAGTAGAATTGTGCAGACACCCAGTTCTTTCCCCTGTAATAACAGCTGATCATGATGGAGCTCAGCT	5:T>C	5	1	0.615385	0.769231	0.230769	0.384615	0.384615	0.473373	0.35503	0.414201	10.2432	6.72549	1	2	1	0	2	1	1	1	1	2	2	0	1	0	2	2	1	1	0	0	2	1	2	0	0	2	0	2	1	2	1	1	0
37439937|F|0-61:G>A-61:G>A	100075219	TGCAGTCTCTGATGACAGAGGGGCACAACACTCGGAGAATTGTTGTGGCCCCTTGGTTCTAGTGATCGG	TGCAGTCTCTGATGACAGAGGGGCACAACACTCGGAGAATTGTTGTGGCCCCTTGGTTCTAGTGATCGG	61:G>A	61	1	0.769231	0.615385	0.384615	0.230769	0.384615	0.35503	0.473373	0.414201	12.3261	11.6585	1	2	1	1	1	2	1	1	2	1	2	2	1	0	0	0	0	0	1	0	0	2	2	1	2	0	2	0	0	2	0	2	0
37441569|F|0-19:A>G-19:A>G	100078910	TGCAGGAAGCCAACAGAAGAGAGTCCCAGAGACCGTGCAGCATGAGATCGGAAGAGCGGTTCAGCAGGA	TGCAGGAAGCCAACAGAAGAGAGTCCCAGAGACCGTGCAGCATG	19:A>G	19	1	0.615385	0.769231	0.230769	0.384615	0.384615	0.473373	0.35503	0.414201	6.89189	6.16	0.954545	2	1	2	1	1	1	1	1	2	2	2	0	2	2	1	2	2	0	1	2	2	0	2	2	2	0	1	1	0	1	1	1
37444022|F|0-15:A>C-15:A>C	100085065	TGCAGTACTTTTGGCAAAGAAAATGATTTGAAAAAAAACTGCGCTTTCTATAAAGAAAAAATGCTATAT	TGCAGTACTTTTGGCAAAGAAAATGATTTGAAAAAAAACTGCGCTTTCTATAAAGAAAAAATGCTATAT	15:A>C	15	1	0.769231	0.615385	0.384615	0.230769	0.384615	0.35503	0.473373	0.414201	6.7451	4.9	1	0	1	0	0	2	2	2	2	2	1	2	2	0	0	2	0	1	2	1	0	2	1	2	2	0	2	1	1	0	0	0	1
37445222|F|0-22:A>T-22:A>T	100089464	TGCAGGATGAATTCTGAAGTATATCGGGCAATATTATCTGCTCATATTCAGTCAAATGCTTCAGAACTC	TGCAGGATGAATTCTGAAGTATATCGGGCAATATTATCTGCTCATATTCAGTCAAATGCTTCAGAACTC	22:A>T	22	1	0.769231	0.615385	0.384615	0.230769	0.384615	0.35503	0.473373	0.414201	13.3542	7.88372	0.954545	1	2	2	2	1	2	2	2	1	2	0	2	0	1	2	0	0	0	0	2	1	0	2	2	0	0	2	1	0	2	0	1
37445904|F|0-37:A>G-37:A>G	100092051	TGCAGCATGGAAATGGTGGAAGTGAGAATCAGGAAATAGTGGCTGGTGAGTTTCCAGAAACTTGTGATG	TGCAGCATGGAAATGGTGGAAGTGAGAATCAGGAAATAGTGGCTGGTGAGTTTCCAGAAACTTGTGATG	37:A>G	37	1	0.615385	0.769231	0.230769	0.384615	0.384615	0.473373	0.35503	0.414201	5.37838	5.26923	0.954545	1	2	2	2	2	2	1	2	0	0	2	2	2	0	1	0	2	0	2	1	1	1	0	1	0	1	2	0	1	0	2	1
37446040|F|0-25:A>T-25:A>T	100092556	TGCAGATCTGCGGCACATGTAATTGACTGGAAGATCCGGCCAATTATAATGAACATTTTACTTGTAAAA	TGCAGATCTGCGGCACATGTAATTGACTGGAAGATCCGGCCAATTATAATGAACATTTTACTTGTAAAA	25:A>T	25	1	0.615385	0.769231	0.230769	0.384615	0.384615	0.473373	0.35503	0.414201	23.05	16.0204	1	2	2	1	1	2	0	0	1	2	0	1	2	2	2	2	2	1	1	0	1	0	1	1	2	1	1	0	0	2	2	1	0
37411866|F|0-68:A>G-68:A>G	100020295	TGCAGACTCTCTTCTTCTCTTACTACTGAGCAGATTCGGCATCAAGTTACAACCACTGGCATACACAGA	TGCAGACTCTCTTCTTCTCTTACTACTGAGCAGATTCGGCATCAAGTTACAACCACTGGCATACACAGA	68:A>G	68	1	0.75	0.653846	0.346154	0.25	0.403846	0.375	0.452663	0.413831	3.02174	2.7	0.888889	0	1	2	0	2	2	0	0	2	1	2	2	0	0	1	0	0	1	1	0	0	1	2	1	1	2	1	2	0	0	0	2
37411907|F|0-41:T>C-41:T>C	100020373	TGCAGACTGCCATGCAACAACAGCTGGAAAGCCACAGGGTTTAGACTACTTATACAAATGTATAAAGTC	TGCAGACTGCCATGCAACAACAGCTGGAAAGCCACAGGGTTTAGACTACTTATACAAATGTATAAAGTC	41:T>C	41	1	0.75	0.653846	0.346154	0.25	0.403846	0.375	0.452663	0.413831	7.8125	6.775	1	2	2	1	2	0	2	0	0	2	0	2	2	2	2	0	1	2	2	1	1	2	1	0	0	2	1	0	0	1	0	0	2
37412584|F|0-24:C>T-24:C>T	100021691	TGCAGAGCCCAGATCTGTCTGGTTCCTTTTTTCTGGAGGTGGACACATCTTCTATGAGGTTTGGGTCTT	TGCAGAGCCCAGATCTGTCTGGTTCCTTTTTTCTGGAGGTGGACACATCTTCTATGAGGTTTGGGTCTT	24:C>T	24	1	0.75	0.653846	0.346154	0.25	0.403846	0.375	0.452663	0.413831	6.19149	5.975	0.954545	0	2	1	1	0	2	0	1	0	2	2	2	2	2	0	2	1	2	2	1	0	2	0	0	0	0	2	0	2	2	1	1
37414090|F|0-12:A>G-12:A>G	100024576	TGCAGATGGGAAACAATGTTTTTTTTTGGAGAGCAGCGGCTTTCTCCTTGCAATCCTGACATGCACACC	TGCAGATGGGAAACAATGTTTTTTTTTGGAGAGCAGCGGCTTTCTCCTTGCAATCCTGACATGCACACC	12:A>G	12	1	0.75	0.653846	0.346154	0.25	0.403846	0.375	0.452663	0.413831	12.2745	10.4878	1	1	2	0	2	0	2	2	2	0	2	0	2	2	0	1	1	2	0	1	0	1	1	0	2	2	2	0	0	0	2	2	0
37414831|F|0-44:T>C-44:T>C	100025833	TGCAGATTTGCAGGTTCGAGCACAGGGCTGTTTCTAGGAAACTTTGCGGATAAGACAAAGATCAAAAAA	TGCAGATTTGCAGGTTCGAGCACAGGGCTGTTTCTAGGAAACTTTGCGGATAAGACAAAGATCAAAAAA	44:T>C	44	1	0.75	0.653846	0.346154	0.25	0.403846	0.375	0.452663	0.413831	9.52	8.76923	0.954545	1	0	0	1	2	0	2	2	2	1	0	2	0	0	1	0	2	2	1	2	0	2	1	2	2	1	2	2	1	2	0	2
37415741|F|0-51:A>G-51:A>G	100027501	TGCAGCACATAATGCCACGTTCAAAAGATTTCAATACTGAAATCTGAGCATACCCTCTGTCAGATTTGC	TGCAGCACATAATGCCACGTTCAAAAGATTTCAATACTGAAATCTGAGCATACCCTCTGTCAGATTTGC	51:A>G	51	1	0.653846	0.75	0.25	0.346154	0.403846	0.452663	0.375	0.413831	9.46512	4.19149	1	2	2	1	1	0	2	2	2	2	2	1	0	0	2	2	1	1	2	1	0	1	1	2	2	2	2	1	0	0	0	0	2
37416221|F|0-49:C>G-49:C>G	100028394	TGCAGCAGAGGTAACTCTCTGTCTTCCTTTCCTGGGTTGGTTCTTATAACCGCCAGTTTAATCATAGTA	TGCAGCAGAGGTAACTCTCTGTCTTCCTTTCCTGGGTTGGTTCTTATAACCGCCAGTTTAATCATAGTA	49:C>G	49	1	0.75	0.653846	0.346154	0.25	0.403846	0.375	0.452663	0.413831	2.77551	2.65116	1	1	0	1	2	2	0	2	1	0	2	0	1	0	2	2	2	2	0	1	2	0	0	0	2	2	0	2	1	0	1	1	0
37418761|F|0-59:A>G-59:A>G	100033305	TGCAGCGGCTGGGAATAACGATGATTCTGATCCTGGCCTGGCTGTGAGCAAGACCGACTACATTATTTT	TGCAGCGGCTGGGAATAACGATGATTCTGATCCTGGCCTGGCTGTGAGCAAGACCGACTACATTATTTT	59:A>G	59	1	0.653846	0.75	0.25	0.346154	0.403846	0.452663	0.375	0.413831	12.4091	11.9778	1	2	2	2	2	0	2	0	1	0	2	2	0	2	0	1	1	1	2	2	1	2	2	1	2	1	1	2	0	1	0	1	2
37418792|F|0-13:G>A-13:G>A	100033364	TGCAGCGGGTCGAGGGTGTCGGAACTTTGTCCAGCAGCTGATCGGAGTTCCGACATCTTCAAGTACTGC	TGCAGCGGGTCGAGGGTGTCGGAACTTTGTCCAGCAGCTGATCGGAGTTCCGACATCTTCAAGTACTGC	13:G>A	13	1	0.75	0.653846	0.346154	0.25	0.403846	0.375	0.452663	0.413831	4.29167	3.39474	0.954545	2	0	1	1	0	0	2	2	0	2	1	0	2	2	2	2	1	2	2	0	1	1	2	2	2	2	2	0	0	0	0	2
37421417|F|0-54:C>T-54:C>T	100038362	TGCAGGATATATTGGCTCTATAAATAAAGGTTATTATGTTGTGTATGGTTTTATCAAAATAACATAACA	TGCAGGATATATTGGCTCTATAAATAAAGGTTATTATGTTGTGTATGGTTTTATCAAAATAACATAACA	54:C>T	54	1	0.75	0.653846	0.346154	0.25	0.403846	0.375	0.452663	0.413831	4.43478	3.7907	0.95	1	2	2	0	1	2	2	0	1	0	0	1	0	1	2	1	0	0	2	0	0	2	0	2	1	0	2	2	2	1	2	0
37422149|F|0-53:A>T-53:A>T	100039800	TGCAGGCGGTTGGGCCGCAATGTTCTGGAGCATCTGGAAAATCTGCTCCTGGCAATTTCCTTGCCAGGT	TGCAGGCGGTTGGGCCGCAATGTTCTGGAGCATCTGGAAAATCTGCTCCTGGCAATTTCCTTGCCAGGT	53:A>T	53	1	0.653846	0.75	0.25	0.346154	0.403846	0.452663	0.375	0.413831	7.68182	7.46809	1	2	2	1	2	0	2	2	2	0	1	0	2	1	0	1	2	2	2	1	1	2	0	2	0	1	2	0	0	1	2	1	2
37422555|F|0-32:C>A-32:C>A	100040565	TGCAGGGAATAATTATTCTGTAAACCTGATGTCAGTGAATACACCATAGTTACATCTAGTAATCATGAC	TGCAGGGAATAATTATTCTGTAAACCTGATGTCAGTGAATACACCATAGTTACATCTAGTAATCATGAC	32:C>A	32	1	0.75	0.653846	0.346154	0.25	0.403846	0.375	0.452663	0.413831	6.61224	6.31818	1	0	2	2	2	2	2	2	1	0	1	2	1	2	0	0	2	1	0	1	0	2	0	0	2	2	0	0	0	0	1	2	0
37423017|F|0-51:T>C-51:T>C	100041766	TGCAGGTAAAACAAGCATAAAAATTGTGGCTCCTTGTCACAAACAGATAATTAGGGTACCCCACCTGAG	TGCAGGTAAAACAAGCATAAAAATTGTGGCTCCTTGTCACAAACAGATAATTAGGGTACCCCACCTGAG	51:T>C	51	1	0.75	0.653846	0.346154	0.25	0.403846	0.375	0.452663	0.413831	12.6735	11.375	1	1	0	1	1	2	2	2	2	0	1	2	2	2	0	1	2	2	2	2	0	1	2	1	0	0	1	2	0	0	2	1	0
37423476|F|0-26:C>T-26:C>T	100042561	TGCAGGTCCTTACCTCGACTGACAGTCGCATTGCAAACGGTACCAGTGTCGGACTGGCCCACCGGAGGA	TGCAGGTCCTTACCTCGACTGACAGTCGCATTGCAAACGGTACCAGTGTCGGACTGGCCCACCGGAGGA	26:C>T	26	1	0.75	0.653846	0.346154	0.25	0.403846	0.375	0.452663	0.413831	4.80435	4.52381	0.954545	1	2	0	0	0	1	0	2	0	2	0	0	0	0	1	0	1	0	2	1	0	2	2	0	2	2	2	2	2	2	0	2
37426689|F|0-43:G>T-43:G>T	100048224	TGCAGTCTGACCATTATTAGGATGTACAGAGATTGGAGGCTGCGAGCAGAACGTCTGAATGTTACAGTC	TGCAGTCTGACCATTATTAGGATGTACAGAGATTGGAGGCTGCGAGCAGAACGTCTGAATGTTACAGTC	43:G>T	43	1	0.75	0.653846	0.346154	0.25	0.403846	0.375	0.452663	0.413831	15.3542	13.5641	1	2	0	0	0	1	0	0	0	2	2	2	0	2	2	1	2	0	1	0	2	0	1	1	1	2	2	1	1	0	0	2	1
37427400|F|0-14:T>G-14:T>G	100049458	TGCAGTGCAGTTCATATTGGCTGGTGTCTAAGCACAATCAGGGCAAACAGAGCTGATTATCATCTTGTC	TGCAGTGCAGTTCATATTGGCTGGTGTCTAAGCACAATCAGGGCAAACAGAGCTGATTATCATCTTGTC	14:T>G	14	1	0.75	0.653846	0.346154	0.25	0.403846	0.375	0.452663	0.413831	19.8478	19.7674	1	0	1	0	0	2	1	1	2	2	0	0	2	1	0	0	2	2	0	2	0	2	1	0	1	0	2	0	0	2	0	0	0
37427722|F|0-26:C>T-26:C>T	100050008	TGCAGTGGAGAAATTAAAGATTAAAGCGCTCCAGCAAATTTTTGATTTAGACATATTCTAACTCACCAG	TGCAGTGGAGAAATTAAAGATTAAAGCGCTCCAGCAAATTTTTGATTTAGACATATTCTAACTCACCAG	26:C>T	26	1	0.75	0.653846	0.346154	0.25	0.403846	0.375	0.452663	0.413831	8.20833	7.6	1	2	0	0	0	1	0	0	0	2	0	1	0	2	2	2	0	0	1	0	1	2	0	1	2	2	2	1	1	2	0	1	1
37431353|F|0-15:A>G-15:A>G	100058899	TGCAGACTCATGTAGAATCACAACACAAACGGGCATGAGATCGGAAGAGCGGTTCAGCAGGAATGCCGA	TGCAGACTCATGTAGAATCACAACACAAACGGGCATG	15:A>G	15	1	0.75	0.653846	0.346154	0.25	0.403846	0.375	0.452663	0.413831	4.14894	3.075	0.954545	2	0	0	0	1	2	0	2	2	0	2	2	2	1	0	0	0	1	2	1	0	2	2	0	2	1	2	1	2	2	0	1
37433213|F|0-8:A>G-8:A>G	100061752	TGCAGTCTAAAAATGTGCATTGACTTCTATGTGAGAGTGTGGTGGGCATGAGATCGGAAGAGCGGTTCA	TGCAGTCTAAAAATGTGCATTGACTTCTATGTGAGAGTGTGGTGGGCATG	8:A>G	8	1	0.75	0.653846	0.346154	0.25	0.403846	0.375	0.452663	0.413831	6.67347	6.31707	1	1	2	2	2	0	2	2	1	0	0	0	2	2	0	2	2	1	0	1	0	1	2	0	0	2	2	0	0	1	2	2	0
37433431|F|0-11:A>T-11:A>T	100062049	TGCAGTGGTTCACTACACTCTCCCCATTTACTACAAATGCATGAGATCGGAAGAGCGGTTCAGCAGGAA	TGCAGTGGTTCACTACACTCTCCCCATTTACTACAAATGCATG	11:A>T	11	1	0.653846	0.75	0.25	0.346154	0.403846	0.452663	0.375	0.413831	8.46341	8.37255	1	0	2	2	2	2	1	1	2	2	0	1	2	0	2	0	0	1	2	0	2	0	0	1	1	0	2	1	1	1	2	0	1
37434393|F|0-15:A>G-15:A>G	100063827	TGCAGAATACATTTGAAGCCAATACTTTTTAAAGCATTCTTATTTTGAAACCTTTTTTCCAATTAATGT	TGCAGAATACATTTGAAGCCAATACTTTTTAAAGCATTCTTATTTTGAAACCTTTTTTCCAATTAATGT	15:A>G	15	1	0.75	0.653846	0.346154	0.25	0.403846	0.375	0.452663	0.413831	19.2857	17.925	1	0	0	0	0	0	2	2	0	2	2	1	0	0	1	2	0	2	1	1	2	2	2	2	2	1	2	1	1	0	1	1	1
37434449|F|0-47:A>C-47:A>C	100063936	TGCAGAATCAGGTAAATAAATATTGAGTTGTGTTTCTCTGTTAGGGTATGTTTCCACAGTGTGGCCGCG	TGCAGAATCAGGTAAATAAATATTGAGTTGTGTTTCTCTGTTAGGGTATGTTTCCACAGTGTGGCCGCG	47:A>C	47	1	0.653846	0.75	0.25	0.346154	0.403846	0.452663	0.375	0.413831	7.42857	6.57143	1	0	2	1	2	0	2	2	1	2	1	0	0	1	2	0	1	1	2	2	2	0	2	1	1	2	1	0	2	2	2	2	0
37435700|F|0-43:A>G-43:A>G	100066480	TGCAGATGTGTTGTTTATTGCATCTAACTAGTTAAGTAGCCACAATCTGCATTCTCACTGGTCACGAAC	TGCAGATGTGTTGTTTATTGCATCTAACTAGTTAAGTAGCCACAATCTGCATTCTCACTGGTCACGAAC	43:A>G	43	1	0.653846	0.75	0.25	0.346154	0.403846	0.452663	0.375	0.413831	10.2927	10.04	1	1	1	2	1	1	1	2	1	2	2	1	1	1	0	1	0	0	1	1	2	2	1	2	2	2	1	1	0	0	2	1	2
37436812|F|0-9:A>T-9:A>T	100068674	TGCAGCCACATGAACCATAGAAGAAAAAAGTCTTGAAAAATGTATTAACTTCCATAGAAGTATTTTTTT	TGCAGCCACATGAACCATAGAAGAAAAAAGTCTTGAAAAATGTATTAACTTCCATAGAAGTATTTTTTT	9:A>T	9	1	0.75	0.653846	0.346154	0.25	0.403846	0.375	0.452663	0.413831	13.3469	12.8837	1	1	2	1	1	2	2	0	2	2	1	1	0	0	2	1	0	2	0	2	0	2	2	0	0	2	0	0	0	2	0	0	1
37437819|F|0-19:A>G-19:A>G	100070780	TGCAGCTGTTTAAGGTGACATCCATACCAGCGCTAAAATTTTCCGCCTTTCTGTTCTGTTTAGGAATGG	TGCAGCTGTTTAAGGTGACATCCATACCAGCGCTAAAATTTTCCGCCTTTCTGTTCTGTTTAGGAATGG	19:A>G	19	1	0.653846	0.75	0.25	0.346154	0.403846	0.452663	0.375	0.413831	5.21951	4.40816	0.954545	0	1	2	1	2	0	1	0	1	0	2	1	1	2	0	1	0	2	1	1	2	2	2	2	1	0	1	2	0	2	2	1
37439358|F|0-26:A>C-26:A>C	100074071	TGCAGTACTACACCCGGCCGGTGGACAGGTTGGCACTGCACAAAACTACAACTCCCAGCATGAGATCGG	TGCAGTACTACACCCGGCCGGTGGACAGGTTGGCACTGCACAAAACTACAACTCCCAGCATG	26:A>C	26	1	0.75	0.653846	0.346154	0.25	0.403846	0.375	0.452663	0.413831	11.4	8.20513	1	0	2	0	0	0	0	2	2	2	1	2	0	1	2	2	1	0	2	2	1	1	1	0	1	1	2	1	0	1	0	2	2
37440803|F|0-13:T>G-13:T>G	100076962	TGCAGTTGTAGATTTGTAGTAAAATGTATATGCAGATTTGCTGCGGATGTTGATTTCCCCATTAAAGTC	TGCAGTTGTAGATTTGTAGTAAAATGTATATGCAGATTTGCTGCGGATGTTGATTTCCCCATTAAAGTC	13:T>G	13	1	0.75	0.653846	0.346154	0.25	0.403846	0.375	0.452663	0.413831	10.2292	9.475	1	1	1	0	0	1	0	1	0	1	2	0	1	2	2	1	0	0	1	0	0	1	1	2	2	0	1	2	2	2	2	2	2
37441373|F|0-10:T>C-10:T>C	100078524	TGCAGATTTCTGTCAAAAAGAAGGAAAAAATAACACAGCATGAGATCGGAAGAGCGGTTCAGCAGGAAT	TGCAGATTTCTGTCAAAAAGAAGGAAAAAATAACACAGCATG	10:T>C	10	1	0.653846	0.75	0.25	0.346154	0.403846	0.452663	0.375	0.413831	13.381	12.8723	1	0	1	2	2	0	1	0	2	1	2	2	1	2	0	0	2	1	2	0	1	2	2	2	2	2	2	2	1	1	0	0	1
37441668|F|0-36:C>A-36:C>A	100079126	TGCAGTAAAGGCTCTGCGGGAAGTTATGTGTAGGATCACTCTGGAGAGGGGCATGAGATCGGAAGAGCG	TGCAGTAAAGGCTCTGCGGGAAGTTATGTGTAGGATCACTCTGGAGAGGGGCATG	36:C>A	36	1	0.75	0.653846	0.346154	0.25	0.403846	0.375	0.452663	0.413831	17.1667	16.6342	1	0	0	1	1	2	0	1	0	2	2	0	1	1	2	0	1	0	2	0	1	0	2	2	0	1	1	2	2	2	1	1	2
37442010|F|0-68:A>C-68:A>C	100079812	TGCAGAATATCCCCCATTTACCCGGGATCGCTGATACCTACACACAGCCTGGGCTGACACACTGCATGA	TGCAGAATATCCCCCATTTACCCGGGATCGCTGATACCTACACACAGCCTGGGCTGACACACTGCATGA	68:A>C	68	1	0.653846	0.75	0.25	0.346154	0.403846	0.452663	0.375	0.413831	14.0222	3.88889	0.954545	1	2	0	0	1	0	2	2	2	2	2	1	1	2	1	1	1	1	0	1	0	2	1	2	2	1	1	0	0	1	1	0
37442044|F|0-49:A>G-49:A>G	100079903	TGCAGACACTGCTTCTCCAGTCAGTCACTATGACTCCTTTGACAGCACAAGCTCGGACGTAGGATGACA	TGCAGACACTGCTTCTCCAGTCAGTCACTATGACTCCTTTGACAGCACAAGCTCGGACGTAGGATGACA	49:A>G	49	1	0.75	0.653846	0.346154	0.25	0.403846	0.375	0.452663	0.413831	15.8222	15.2727	1	2	2	2	2	1	2	1	0	2	2	0	1	1	2	2	2	2	0	0	1	1	0	0	0	2	0	0	2	2	2	0	2
37442080|F|0-9:A>G-9:A>G	100079996	TGCAGACCCATCAGCAGAGTATAAGCTGCTATTAATGTGAGACTGTACTCGGTCTGGTTACTGTAGAAC	TGCAGACCCATCAGCAGAGTATAAGCTGCTATTAATGTGAGACTGTACTCGGTCTGGTTACTGTAGAAC	9:A>G	9	1	0.653846	0.75	0.25	0.346154	0.403846	0.452663	0.375	0.413831	19.75	13.5833	1	0	0	2	1	1	2	1	1	2	1	0	2	1	2	0	0	1	2	2	2	0	0	1	1	0	2	1	2	2	2	0	1
37443225|F|0-40:T>G-40:T>G	100082762	TGCAGTCTAAGGAAGTGCATATTTTACGCATGAAACGTGTTGCTATTGAATATATCATTTGCTGTGACC	TGCAGTCTAAGGAAGTGCATATTTTACGCATGAAACGTGTTGCTATTGAATATATCATTTGCTGTGACC	40:T>G	40	1	0.75	0.653846	0.346154	0.25	0.403846	0.375	0.452663	0.413831	4.89796	4.55263	0.954545	1	0	0	2	0	1	0	2	0	2	2	0	0	2	0	2	2	2	1	0	1	0	0	0	1	2	2	2	1	2	1	2
37443525|F|0-13:C>T-13:C>T	100083584	TGCAGAACAAATTCTGGGCAGACTGCATGAGATCGGAAGAGCGGTTCAGCAGGAATGCCGAGACCGATC	TGCAGAACAAATTCTGGGCAGACTGCATG	13:C>T	13	1	0.653846	0.75	0.25	0.346154	0.403846	0.452663	0.375	0.413831	6.25581	5.87234	0.954545	1	1	0	2	2	2	0	2	1	0	1	1	1	2	1	0	2	1	0	1	2	2	1	2	2	1	2	1	1	2	1	2
37444662|F|0-7:A>G-7:A>G	100087236	TGCAGCTATGCCATAAAAAGTCTCTGTGTCACCCAGACCTAAGGGCCCCCATACACCTGTGCGACGCAG	TGCAGCTATGCCATAAAAAGTCTCTGTGTCACCCAGACCTAAGGGCCCCCATACACCTGTGCGACGCAG	7:A>G	7	1	0.653846	0.75	0.25	0.346154	0.403846	0.452663	0.375	0.413831	9.48718	5.68	1	2	2	1	1	2	1	1	1	2	0	0	2	0	2	0	0	1	2	2	1	2	2	0	1	2	0	2	1	2	2	2	0
37444663|F|0-13:A>T-13:A>T	100087237	TGCAGCTGTGCCAAAAAAAGTCTCTGTGTCACCCAGACCTAAGGGCCCCCATACACCTGTGCGACGCAG	TGCAGCTGTGCCAAAAAAAGTCTCTGTGTCACCCAGACCTAAGGGCCCCCATACACCTGTGCGACGCAG	13:A>T	13	1	0.75	0.653846	0.346154	0.25	0.403846	0.375	0.452663	0.413831	5.68	5.02564	1	2	2	0	0	2	0	0	0	2	1	1	2	1	2	1	1	0	2	2	0	2	2	1	0	2	1	2	0	2	2	2	1
37445316|F|0-18:A>G-18:A>G	100089812	TGCAGTGGTGTAAAGCACATCATCACTGGACTCTGGAGCAGCTGTACACAAGCCTAAGCTCAGCATGAG	TGCAGTGGTGTAAAGCACATCATCACTGGACTCTGGAGCAGCTGTACACAAGCCTAAGCTCAGCATGAG	18:A>G	18	1	0.75	0.653846	0.346154	0.25	0.403846	0.375	0.452663	0.413831	13.6458	10.175	1	0	2	1	1	0	2	0	1	0	2	2	2	2	2	0	2	1	2	2	1	0	2	0	0	0	0	2	0	2	2	1	1
37445316|F|0-19:T>C-19:T>C	100089812	TGCAGTGGTGTAAAGCACATCATCACTGGACTCTGGAGCAGCTGTACACAAGCCTAAGCTCAGCATGAG	TGCAGTGGTGTAAAGCACATCATCACTGGACTCTGGAGCAGCTGTACACAAGCCTAAGCTCAGCATGAG	19:T>C	19	1	0.75	0.653846	0.346154	0.25	0.403846	0.375	0.452663	0.413831	13.6458	10.325	1	0	2	1	1	0	2	0	1	0	2	2	2	2	2	0	2	1	2	2	1	0	2	0	0	0	0	2	0	2	2	1	1
37445364|F|0-66:C>T-66:C>T	100089921	TGCAGCCATCGTTCTCTCCTTACCTTTGGATGTCCCTACTTATCCCATTATACTCATCAATTTCCACAG	TGCAGCCATCGTTCTCTCCTTACCTTTGGATGTCCCTACTTATCCCATTATACTCATCAATTTCCACAG	66:C>T	66	1	0.75	0.653846	0.346154	0.25	0.403846	0.375	0.452663	0.413831	4.70213	3.35714	1	2	0	2	2	2	0	1	0	0	2	1	0	0	0	2	2	0	2	2	1	2	2	2	1	2	1	1	0	2	2	1	0
37445364|F|0-9:C>T-9:C>T	100089921	TGCAGCCATCGTTCTCTCCTTACCTTTGGATGTCCCTACTTATCCCATTATACTCATCAATTTCCACAG	TGCAGCCATCGTTCTCTCCTTACCTTTGGATGTCCCTACTTATCCCATTATACTCATCAATTTCCACAG	9:C>T	9	1	0.75	0.653846	0.346154	0.25	0.403846	0.375	0.452663	0.413831	4.70213	4.5	1	2	0	2	2	2	0	1	0	0	2	1	0	0	2	2	2	0	2	2	1	2	0	2	1	0	1	1	0	2	2	1	0
37409659|F|0-57:A>C-57:A>C	100016164	TGCAGAAACAAAAACTAAATTACCAAAAAAACAAAACCCAAGACAGTAGCCATTTACATTGATGATGGT	TGCAGAAACAAAAACTAAATTACCAAAAAAACAAAACCCAAGACAGTAGCCATTTACATTGATGATGGT	57:A>C	57	1	0.788462	0.557692	0.442308	0.211538	0.346154	0.33358	0.493343	0.413462	3.90196	3.86111	0.954545	0	2	0	0	1	2	2	0	1	0	1	1	1	2	0	1	0	0	0	0	0	2	2	0	2	1	2	1	2	1	0	2
37409827|F|0-41:G>T-41:G>T	100016462	TGCAGAAAGTTCAGCCAATGTGGACTAACCCTAAGATTTGAGTTTGCTGTTACCAAATTGGCGACCTAT	TGCAGAAAGTTCAGCCAATGTGGACTAACCCTAAGATTTGAGTTTGCTGTTACCAAATTGGCGACCTAT	41:G>T	41	1	0.788462	0.442308	0.557692	0.211538	0.230769	0.33358	0.493343	0.413462	3.68627	3.07143	1	2	2	1	2	0	2	0	1	0	0	0	0	0	0	1	1	1	0	0	0	2	1	0	0	2	0	0	0	0	0	2	0
37410619|F|0-64:C>T-64:C>T	100017932	TGCAGAATAAATTTGGCATCTGTTTTACAGTCAATTATTTGTTGCAATCATGGAGCATGACTTTCTATT	TGCAGAATAAATTTGGCATCTGTTTTACAGTCAATTATTTGTTGCAATCATGGAGCATGACTTTCTATT	64:C>T	64	1	0.557692	0.788462	0.211538	0.442308	0.346154	0.493343	0.33358	0.413462	5.27778	5.14286	1	1	1	1	1	0	0	0	1	2	1	1	2	2	2	1	1	1	2	1	1	1	1	1	0	2	1	2	0	0	2	1	2
37410901|F|0-27:G>A-27:G>A	100018442	TGCAGAATGCAGTTTGTACCCCAACAAGAAATCAGCCCAGTATCCTGCCCCAAGACTTATAGCATGAGA	TGCAGAATGCAGTTTGTACCCCAACAAGAAATCAGCCCAGTATCCTGCCCCAAGACTTATAGCATGAGA	27:G>A	27	1	0.788462	0.557692	0.442308	0.211538	0.346154	0.33358	0.493343	0.413462	26.3529	24.8125	1	2	0	0	2	0	0	1	0	1	2	1	0	2	2	0	2	2	0	2	0	1	0	2	0	1	0	2	0	0	0	0	2
37412589|F|0-12:C>T-12:C>T	100021705	TGCAGAGCCCCACTTCCCACCTGCTATGAGCAGTACTTTTATCCCATCATGGACTTTATTAAGGCAATG	TGCAGAGCCCCACTTCCCACCTGCTATGAGCAGTACTTTTATCCCATCATGGACTTTATTAAGGCAATG	12:C>T	12	1	0.788462	0.557692	0.442308	0.211538	0.346154	0.33358	0.493343	0.413462	5.9	4.55263	1	2	2	2	2	1	2	2	0	2	1	0	1	0	1	0	0	0	0	0	0	0	0	2	0	2	0	2	1	2	1	0	1
37413934|F|0-5:G>A-5:G>A	100024300	TGCAGGTGAGGACAGTCTGGAGACATCGAACAACCAGCCATGGTCAACATTGTGGAGAGTCATACTGCT	TGCAGGTGAGGACAGTCTGGAGACATCGAACAACCAGCCATGGTCAACATTGTGGAGAGTCATACTGCT	5:G>A	5	1	0.788462	0.557692	0.442308	0.211538	0.346154	0.33358	0.493343	0.413462	14.9592	13.6765	1	2	0	1	1	0	2	0	1	0	0	2	0	0	0	2	2	2	0	1	2	2	2	2	2	1	0	0	0	1	0	2	2
37414412|F|0-59:C>T-59:C>T	100025132	TGCAGATTCACAGCGGATTTCGCCCCTATATACTAAAGGGGTTAAATCCGCAGCATTTTCGTAACAGAA	TGCAGATTCACAGCGGATTTCGCCCCTATATACTAAAGGGGTTAAATCCGCAGCATTTTCGTAACAGAA	59:C>T	59	1	0.788462	0.557692	0.442308	0.211538	0.346154	0.33358	0.493343	0.413462	31	25.7097	1	2	0	0	0	0	0	0	0	0	2	2	0	2	0	0	1	0	2	0	1	2	1	2	1	1	2	2	0	2	0	1	2
37415965|F|0-36:C>A-36:C>A	100027945	TGCAGCACTCCGATCTAGGGCTCATGAAAAGAATGCCAGAATAGCAGTTCACACTGACACTTAAAGGGG	TGCAGCACTCCGATCTAGGGCTCATGAAAAGAATGCCAGAATAGCAGTTCACACTGACACTTAAAGGGG	36:C>A	36	1	0.788462	0.557692	0.442308	0.211538	0.346154	0.33358	0.493343	0.413462	11.4314	8.87879	1	2	2	0	1	0	0	0	2	0	2	2	0	2	0	0	2	0	1	1	2	1	1	2	0	1	1	0	0	1	0	1	0
37417007|F|0-64:C>T-64:C>T	100029849	TGCAGCATGTAATCAAATTTCCCAAAATGTTGTTCGCTTTGCTGCTACATACGCTATGGATGTTCCGGA	TGCAGCATGTAATCAAATTTCCCAAAATGTTGTTCGCTTTGCTGCTACATACGCTATGGATGTTCCGGA	64:C>T	64	1	0.788462	0.557692	0.442308	0.211538	0.346154	0.33358	0.493343	0.413462	8.11538	5.08824	1	1	2	2	1	0	2	0	2	0	1	1	0	0	0	1	2	2	0	1	0	1	2	0	0	2	0	0	0	2	0	1	0
37418563|F|0-66:T>A-66:T>A	100032939	TGCAGCGCCGCCACAGGTGAAATGAAGCATTACACAATCCTCACTGGAATCAAAGGGCTGTAGCTTTTA	TGCAGCGCCGCCACAGGTGAAATGAAGCATTACACAATCCTCACTGGAATCAAAGGGCTGTAGCTTTTA	66:T>A	66	1	0.788462	0.557692	0.442308	0.211538	0.346154	0.33358	0.493343	0.413462	3.68627	3.0625	0.954545	0	0	2	0	0	0	2	0	2	2	0	0	1	1	0	2	0	1	0	0	2	2	2	2	0	2	1	0	2	0	0	1
37420376|F|0-59:C>A-59:C>A	100036259	TGCAGCTTCCACTGATTAGATCCTCTAATTTCAGGTTTCCAGCAAGGGGGACTGCCTCCCAAAAAAAGA	TGCAGCTTCCACTGATTAGATCCTCTAATTTCAGGTTTCCAGCAAGGGGGACTGCCTCCCAAAAAAAGA	59:C>A	59	1	0.557692	0.788462	0.211538	0.442308	0.346154	0.493343	0.33358	0.413462	8.33333	6.02041	0.954545	0	0	0	0	1	2	2	0	2	2	1	1	1	1	0	2	0	1	2	1	0	0	1	1	1	1	1	1	2	1	0	1
37421943|F|0-67:C>T-67:C>T	100039380	TGCAGGCATCTGTTACACCACATAGGGAACCTACTAAAAATGTGATTCCCACTAGGCTGCTTCTCCTCA	TGCAGGCATCTGTTACACCACATAGGGAACCTACTAAAAATGTGATTCCCACTAGGCTGCTTCTCCTCA	67:C>T	67	1	0.788462	0.557692	0.442308	0.211538	0.346154	0.33358	0.493343	0.413462	13.9592	10.8	1	0	1	1	1	2	0	2	1	2	2	0	2	0	2	0	2	1	2	1	0	1	1	0	2	2	0	0	2	0	0	2	2
37422313|F|0-44:A>G-44:A>G	100040091	TGCAGGCTGCTTGCGGCCTGTTGCTCACAATAGTTATTGGCAGGAAAGGGAGCCAGAAGGCGGAGCTCT	TGCAGGCTGCTTGCGGCCTGTTGCTCACAATAGTTATTGGCAGGAAAGGGAGCCAGAAGGCGGAGCTCT	44:A>G	44	1	0.788462	0.442308	0.557692	0.211538	0.230769	0.33358	0.493343	0.413462	13.4423	10.6	1	1	2	0	0	0	0	0	1	0	1	2	0	2	0	1	2	1	2	0	0	1	1	1	0	0	1	2	0	0	0	1	0
37422950|F|0-6:G>A-6:G>A	100041575	TGCAGGGTCGCAGTGAGGAAGAACAGGGAAGTCGGGCCCCGTTTTCATGATCTGTGGGCTCCCCAGAGA	TGCAGGGTCGCAGTGAGGAAGAACAGGGAAGTCGGGCCCCGTTTTCATGATCTGTGGGCTCCCCAGAGA	6:G>A	6	1	0.788462	0.557692	0.442308	0.211538	0.346154	0.33358	0.493343	0.413462	4.76	4.71795	0.954545	2	2	1	1	2	2	0	2	2	1	0	0	2	2	0	0	1	0	0	1	2	1	0	0	0	2	0	2	2	1	0	0
37424935|F|0-49:A>G-49:A>G	100045154	TGCAGTACTGTAGTTTTTACACTTGGCAATATACAATAGTCTCCTGAATACAGTAATACTCTGCCTTTG	TGCAGTACTGTAGTTTTTACACTTGGCAATATACAATAGTCTCCTGAATACAGTAATACTCTGCCTTTG	49:A>G	49	1	0.788462	0.557692	0.442308	0.211538	0.346154	0.33358	0.493343	0.413462	15.74	12.8919	1	0	2	0	0	1	2	2	0	1	0	0	1	2	1	0	0	0	2	2	1	0	0	2	0	2	2	2	1	0	2	0	1
37425144|F|0-45:T>G-45:T>G	100045515	TGCAGTAGGCAAGATCTTGAGATGAGACATTCGACCAGCGGGAGCTGTCATCCGATCGTAATCGCACGT	TGCAGTAGGCAAGATCTTGAGATGAGACATTCGACCAGCGGGAGCTGTCATCCGATCGTAATCGCACGT	45:T>G	45	1	0.788462	0.557692	0.442308	0.211538	0.346154	0.33358	0.493343	0.413462	3.79167	3.37838	0.954545	0	2	0	0	1	2	1	0	2	0	0	1	2	2	0	0	0	0	2	0	0	0	0	1	2	0	2	1	1	2	2	2
37426748|F|0-15:T>G-15:T>G	100048330	TGCAGTCTGGTTTACTGGATTGTACTGCCAAAATCAATACTGTTGGCAGGTATGCAAATTTTGTCCTTT	TGCAGTCTGGTTTACTGGATTGTACTGCCAAAATCAATACTGTTGGCAGGTATGCAAATTTTGTCCTTT	15:T>G	15	1	0.557692	0.788462	0.211538	0.442308	0.346154	0.493343	0.33358	0.413462	6.18919	5.91837	1	0	0	2	2	0	2	2	0	0	1	2	2	1	2	1	0	0	2	0	1	2	2	1	1	1	1	1	1	1	0	2	2
37427735|F|0-55:A>G-55:A>G	100050025	TGCAGTGGAGCAGCAGCATTTCCTGTGTAAAAGCAGTTTCCCTTTGCCCTGTAAAACTACAAATCTTTT	TGCAGTGGAGCAGCAGCATTTCCTGTGTAAAAGCAGTTTCCCTTTGCCCTGTAAAACTACAAATCTTTT	55:A>G	55	1	0.788462	0.557692	0.442308	0.211538	0.346154	0.33358	0.493343	0.413462	4.13725	3.72727	0.954545	2	2	2	1	0	0	0	0	0	1	1	0	0	0	1	1	1	2	1	0	1	2	0	2	2	0	2	0	2	0	1	0
37428328|F|0-10:T>A-10:T>A	100051073	TGCAGTGTGATTGCACGACCTAGCAATGTCTTGGTGCCATTCCAGCTCAATATCATGGTATCGTTGACA	TGCAGTGTGATTGCACGACCTAGCAATGTCTTGGTGCCATTCCAGCTCAATATCATGGTATCGTTGACA	10:T>A	10	1	0.788462	0.557692	0.442308	0.211538	0.346154	0.33358	0.493343	0.413462	23.7115	22.7429	1	2	1	0	0	2	2	0	2	1	0	1	2	2	0	1	0	1	2	0	0	2	1	2	0	0	0	1	1	1	0	2	2
37433836|F|0-17:G>A-17:G>A	100062733	TGCAGAGAGGCGCTGATGGACAGCCAATCAGTGCATGAGATCGGAAGAGCGGTTCAGCAGGAATGCCGA	TGCAGAGAGGCGCTGATGGACAGCCAATCAGTGCATG	17:G>A	17	1	0.788462	0.557692	0.442308	0.211538	0.346154	0.33358	0.493343	0.413462	7.23529	6.88571	0.954545	0	2	0	0	2	0	2	0	2	0	1	2	2	1	0	1	2	0	2	1	0	0	0	1	1	0	2	1	0	0	0	1
37434495|F|0-47:C>T-47:C>T	100064029	TGCAGAATTAACATGTAATCTATACCTCACTGTGAATTCAGTAAAAGCGAACCCCAAAAGACCATGGCA	TGCAGAATTAACATGTAATCTATACCTCACTGTGAATTCAGTAAAAGCGAACCCCAAAAGACCATGGCA	47:C>T	47	1	0.788462	0.557692	0.442308	0.211538	0.346154	0.33358	0.493343	0.413462	8.28	7.27027	1	2	2	1	1	0	2	0	2	2	0	0	2	2	2	0	1	1	2	2	1	2	2	0	0	2	1	0	0	1	0	0	0
37434853|F|0-25:T>A-25:T>A	100064771	TGCAGACTCTGCTGTGTGTATGTGCTCTCCTCCCTCTCTACACTCTGATACAGCCTGTGTGATCTCCTC	TGCAGACTCTGCTGTGTGTATGTGCTCTCCTCCCTCTCTACACTCTGATACAGCCTGTGTGATCTCCTC	25:T>A	25	1	0.788462	0.557692	0.442308	0.211538	0.346154	0.33358	0.493343	0.413462	7.15686	5.45455	1	0	2	0	0	2	1	0	0	2	1	0	2	2	2	0	2	0	2	0	1	1	2	1	0	1	2	2	2	0	2	0	0
37436443|F|0-40:C>G-40:C>G	100067924	TGCAGCAGCGGTGACATATAACAGCAGCAGGCAAGCAACTCTGCAAATGGACTTTCTAAGGTGAAAATT	TGCAGCAGCGGTGACATATAACAGCAGCAGGCAAGCAACTCTGCAAATGGACTTTCTAAGGTGAAAATT	40:C>G	40	1	0.788462	0.557692	0.442308	0.211538	0.346154	0.33358	0.493343	0.413462	5.54	3.67647	1	1	2	0	2	0	0	0	1	0	2	0	0	2	0	1	2	2	0	2	0	1	2	2	1	1	2	2	0	0	0	2	0
37436647|F|0-38:T>A-38:T>A	100068335	TGCAGCATTAAGTTCTGTAATAGATTTTTTCTTTTCCATTGTGGAAAATGTGCACCAAATGCATGAGAT	TGCAGCATTAAGTTCTGTAATAGATTTTTTCTTTTCCATTGTGGAAAATGTGCACCAAATGCATG	38:T>A	38	1	0.788462	0.557692	0.442308	0.211538	0.346154	0.33358	0.493343	0.413462	13	11.6	1	2	2	2	2	0	2	0	2	0	2	1	0	0	0	1	0	2	1	2	1	0	0	1	0	2	2	1	0	0	0	2	1
37438855|F|0-39:G>A-39:G>A	100073137	TGCAGGTCAACTTTCTTGTGGAAATTTTCTGCTGTATGTGAATAAAAATTGTTAAAATCTCATCCACAT	TGCAGGTCAACTTTCTTGTGGAAATTTTCTGCTGTATGTGAATAAAAATTGTTAAAATCTCATCCACAT	39:G>A	39	1	0.788462	0.442308	0.557692	0.211538	0.230769	0.33358	0.493343	0.413462	30.2157	25.3077	1	2	1	0	0	0	1	0	2	0	0	1	0	1	0	0	0	2	1	0	0	1	1	0	2	0	0	0	0	2	2	1	2
37439450|F|0-25:T>G-25:T>G	100074252	TGCAGTATAAATATATGTACATGTATGTCTGTATCCAGGTTAACCTCTTACTCTCAGCCAATCCTGTAA	TGCAGTATAAATATATGTACATGTATGTCTGTATCCAGGTTAACCTCTTACTCTCAGCCAATCCTGTAA	25:T>G	25	1	0.788462	0.557692	0.442308	0.211538	0.346154	0.33358	0.493343	0.413462	6.64583	5.65	1	1	2	0	1	2	2	1	2	2	0	0	1	1	2	0	0	0	0	0	2	1	0	0	2	1	0	0	1	0	1	0	0
37440249|F|0-36:T>A-36:T>A	100075861	TGCAGTGGATCCGACCCCTGTGAACGTGCCCTAAATTAGCTCTTACATATGAAATCTTAAAATTTGCAC	TGCAGTGGATCCGACCCCTGTGAACGTGCCCTAAATTAGCTCTTACATATGAAATCTTAAAATTTGCAC	36:T>A	36	1	0.788462	0.557692	0.442308	0.211538	0.346154	0.33358	0.493343	0.413462	4.32	3.66667	0.954545	0	1	2	0	0	1	0	2	0	2	2	2	0	0	1	0	2	1	0	2	2	1	0	0	0	0	0	0	2	2	1	2
37440964|F|0-16:A>G-16:A>G	100077278	TGCAGTTTTCACTCTGACCACTAAGCCGAATAATATCTTGTTCTATAGAGAATGCTTTTCAGCAGTCTC	TGCAGTTTTCACTCTGACCACTAAGCCGAATAATATCTTGTTCTATAGAGAATGCTTTTCAGCAGTCTC	16:A>G	16	1	0.788462	0.557692	0.442308	0.211538	0.346154	0.33358	0.493343	0.413462	11.36	9.94595	1	0	1	0	0	2	1	2	2	1	0	0	1	2	2	0	0	2	2	0	0	0	0	0	0	0	0	2	1	2	2	2	2
37441467|F|0-12:A>C-12:A>C	100078722	TGCAGCCTGAAGATGGACAGGCAGCTCATCAACTTAGGCCATGATACCATGCATGAGATCGGAAGAGCG	TGCAGCCTGAAGATGGACAGGCAGCTCATCAACTTAGGCCATGATACCATGCATG	12:A>C	12	1	0.788462	0.557692	0.442308	0.211538	0.346154	0.33358	0.493343	0.413462	9.52	7	1	2	0	1	1	2	0	2	0	0	0	0	2	1	0	1	1	0	0	1	2	0	0	0	2	2	0	2	2	0	2	1	0
37441632|F|0-6:T>G-6:T>G	100079067	TGCAGGTTATGTCTGAAAAGGGGTTGGCTGAGACCCGGGAGCATGAGATCGGAAGAGCGGTTCAGCAGG	TGCAGGTTATGTCTGAAAAGGGGTTGGCTGAGACCCGGGAGCATG	6:T>G	6	1	0.442308	0.788462	0.211538	0.557692	0.230769	0.493343	0.33358	0.413462	7.85185	5.05769	0.954545	1	1	2	2	1	1	1	1	1	0	1	1	0	1	1	0	1	2	0	2	1	0	1	0	0	0	1	1	1	1	0	1
37442254|F|0-11:A>G-11:A>G	100080410	TGCAGATGAACAGAACTGTCCCATTTGCAAACGGATACGAACAGAAATGAACAAAACCCATAGACTATA	TGCAGATGAACAGAACTGTCCCATTTGCAAACGGATACGAACAGAAATGAACAAAACCCATAGACTATA	11:A>G	11	1	0.788462	0.557692	0.442308	0.211538	0.346154	0.33358	0.493343	0.413462	11.4583	8	1	1	1	1	1	0	1	0	1	0	0	2	0	0	0	2	2	1	0	2	2	2	2	0	0	2	0	0	0	0	0	2	0
37445251|F|0-60:T>C-60:T>C	100089602	TGCAGTTTTGTTGCCTTGCAGTCTGGCCTAGTCCTGAGGGAGAACAATAGGTGGTGATTGTATTACCCT	TGCAGTTTTGTTGCCTTGCAGTCTGGCCTAGTCCTGAGGGAGAACAATAGGTGGTGATTGTATTACCCT	60:T>C	60	1	0.442308	0.788462	0.211538	0.557692	0.230769	0.493343	0.33358	0.413462	17.0769	11.5094	0.954545	1	1	2	2	1	1	1	2	0	0	2	1	1	2	2	0	2	0	0	1	2	0	1	1	1	0	1	1	1	1	2	1
37409447|F|0-5:A>C-5:A>C	100015749	TGCAGAAAAAAACCCCGCAGGCCAGCTCACTGCCTCTCCCCCGTGCCTCTGCTCTGCCGGCGCAGCGCC	TGCAGAAAAAAACCCCGCAGGCCAGCTCACTGCCTCTCCCCCGTGCCTCTGCTCTGCCGGCGCAGCGCC	5:A>C	5	1	0.788462	0.576923	0.423077	0.211538	0.365385	0.33358	0.488166	0.410873	5.62745	5	1	1	0	0	2	2	2	2	2	0	0	0	0	0	2	2	1	0	2	0	1	2	0	2	1	1	2	0	0	0	2	2	0
37412515|F|0-34:G>T-34:G>T	100021563	TGCAGAGCACTTCCAGGTCTCTACCCTTGACGTAGTCACTAACTGCTGACGTCCAAGTGTGGTACCAGG	TGCAGAGCACTTCCAGGTCTCTACCCTTGACGTAGTCACTAACTGCTGACGTCCAAGTGTGGTACCAGG	34:G>T	34	1	0.788462	0.576923	0.423077	0.211538	0.365385	0.33358	0.488166	0.410873	3.23529	2.93548	1	1	0	0	0	0	0	0	0	2	2	0	0	2	2	2	2	0	1	2	0	0	0	1	1	0	1	1	2	2	2	2	2
37414809|F|0-51:T>A-51:T>A	100025794	TGCAGATTTGAAAATTTCTATCCATTTAAATGGACGTGTTTTTTAAATGAATATTGACGCGGAATTGGA	TGCAGATTTGAAAATTTCTATCCATTTAAATGGACGTGTTTTTTAAATGAATATTGACGCGGAATTGGA	51:T>A	51	1	0.788462	0.576923	0.423077	0.211538	0.365385	0.33358	0.488166	0.410873	21.6731	20.8235	1	1	0	0	0	2	2	2	1	0	1	2	2	2	0	1	2	1	2	0	0	1	2	1	0	0	1	2	0	0	2	1	0
37416248|F|0-46:G>A-46:G>A	100028440	TGCAGCAGATGGCTGGTTAATGGACCTATGGTGACGGCTGTTCATCGGCGACGAAGGATGGAATTTGCA	TGCAGCAGATGGCTGGTTAATGGACCTATGGTGACGGCTGTTCATCGGCGACGAAGGATGGAATTTGCA	46:G>A	46	1	0.788462	0.576923	0.423077	0.211538	0.365385	0.33358	0.488166	0.410873	3.875	3.85	0.954545	1	2	1	1	2	1	0	1	2	1	0	2	1	0	0	0	1	0	2	2	2	0	0	0	0	0	2	0	0	2	0	2
37417667|F|0-65:T>G-65:T>G	100031120	TGCAGCCATACTAGCAATACACTCTACCAGCACGTGGGTATCAGAAAGTGACAATGCTGGACTTTTCTA	TGCAGCCATACTAGCAATACACTCTACCAGCACGTGGGTATCAGAAAGTGACAATGCTGGACTTTTCTA	65:T>G	65	1	0.788462	0.576923	0.423077	0.211538	0.365385	0.33358	0.488166	0.410873	4.01923	3.24242	0.95	1	0	2	2	0	0	2	0	0	2	1	0	0	2	0	1	1	0	1	0	1	0	2	0	2	0	2	0	0	0	0	2
37418840|F|0-60:A>C-60:A>C	100033464	TGCAGCGTATCAGTCCCATGTGCAGGTACCTTTATGTATTTTTGGAGTTAGGATCGTATAACGGGCTGT	TGCAGCGTATCAGTCCCATGTGCAGGTACCTTTATGTATTTTTGGAGTTAGGATCGTATAACGGGCTGT	60:A>C	60	1	0.788462	0.576923	0.423077	0.211538	0.365385	0.33358	0.488166	0.410873	6.53846	4.52778	1	2	0	2	1	0	0	0	2	0	1	1	0	0	0	1	1	2	0	1	2	2	0	0	2	2	0	0	0	2	0	1	2
37419229|F|0-22:C>T-22:C>T	100034127	TGCAGCTACCATATGTAACAATCGTCTAACTTCTATAGTGCAGTGGTGGGTCTCCTCATCCATATAGCC	TGCAGCTACCATATGTAACAATCGTCTAACTTCTATAGTGCAGTGGTGGGTCTCCTCATCCATATAGCC	22:C>T	22	1	0.788462	0.576923	0.423077	0.211538	0.365385	0.33358	0.488166	0.410873	4.68627	4.17143	0.954545	2	0	0	2	2	0	0	0	2	2	2	2	2	0	1	0	0	2	0	1	0	0	2	1	1	0	2	1	2	0	0	2
37423313|F|0-9:T>G-9:T>G	100042260	TGCAGGTATTACTCTACTTTTCTGCTTTGACATAAAGAAGGAAGAAACAAAAGCTATTCATACAGAAAG	TGCAGGTATTACTCTACTTTTCTGCTTTGACATAAAGAAGGAAGAAACAAAAGCTATTCATACAGAAAG	9:T>G	9	1	0.788462	0.576923	0.423077	0.211538	0.365385	0.33358	0.488166	0.410873	14.9039	13.4839	1	0	0	0	0	0	0	0	0	2	2	2	0	2	2	0	2	0	1	2	0	0	0	1	1	0	1	1	2	2	2	1	2
37424110|F|0-41:T>G-41:T>G	100043717	TGCAGGTTTCCTGTGGGTTTTGTAGGCAATAAAACCTTAAGTGTGCATTATGGGGGAGCTCTGTAGAAT	TGCAGGTTTCCTGTGGGTTTTGTAGGCAATAAAACCTTAAGTGTGCATTATGGGGGAGCTCTGTAGAAT	41:T>G	41	1	0.788462	0.576923	0.423077	0.211538	0.365385	0.33358	0.488166	0.410873	7.5283	5.76471	1	0	0	2	2	0	0	0	2	2	1	1	0	0	2	2	1	2	0	1	2	1	1	0	2	2	2	0	0	1	0	1	2
37427027|F|0-18:A>G-18:A>G	100048806	TGCAGTGAATGGATGGAGAGGGAGGATCCTGAATGTGATGCGTCATCTCCCCCCACCCCTTCTCCTCTG	TGCAGTGAATGGATGGAGAGGGAGGATCCTGAATGTGATGCGTCATCTCCCCCCACCCCTTCTCCTCTG	18:A>G	18	1	0.788462	0.576923	0.423077	0.211538	0.365385	0.33358	0.488166	0.410873	10.2115	8.36111	1	1	0	2	1	0	0	0	0	2	2	1	0	0	2	1	0	2	0	1	2	1	2	1	0	2	1	2	0	2	0	0	1
37428188|F|0-16:A>G-16:A>G	100050812	TGCAGTGTATTACTCAATGGGTGGTGCTAATTCTCAGGGTAGATGCACTGATATGTTCCTCACAGATGA	TGCAGTGTATTACTCAATGGGTGGTGCTAATTCTCAGGGTAGATGCACTGATATGTTCCTCACAGATGA	16:A>G	16	1	0.788462	0.576923	0.423077	0.211538	0.365385	0.33358	0.488166	0.410873	4.8	4.2	1	2	1	0	0	0	0	0	1	2	1	1	0	1	0	1	2	2	2	2	0	2	2	1	0	0	1	2	0	0	2	1	2
37428673|F|0-20:G>A-20:G>A	100051667	TGCAGTTAATGCATGCGGACGAAACCAGGCCCACATGCAGTAGCCAACAAGTGCAAACGTTTGCTGGTA	TGCAGTTAATGCATGCGGACGAAACCAGGCCCACATGCAGTAGCCAACAAGTGCAAACGTTTGCTGGTA	20:G>A	20	1	0.788462	0.576923	0.423077	0.211538	0.365385	0.33358	0.488166	0.410873	9.17308	5.90323	1	0	0	0	0	0	0	0	0	2	2	2	0	2	2	0	2	0	1	2	0	0	0	1	1	0	1	1	2	1	2	1	2
37432168|F|0-12:A>G-12:A>G	100060127	TGCAGCCTAGAAAGAATGCTATACCTTAGCAAGTGACTATTTGCATATGCATGAGATCGGAAGAGCGGT	TGCAGCCTAGAAAGAATGCTATACCTTAGCAAGTGACTATTTGCATATGCATG	12:A>G	12	1	0.788462	0.576923	0.423077	0.211538	0.365385	0.33358	0.488166	0.410873	10.6735	9.66667	1	2	2	1	1	2	1	0	1	0	2	0	2	1	0	2	0	1	0	1	0	1	1	0	0	0	2	0	0	2	2	0	2
37432320|F|0-5:G>C-5:G>C	100060360	TGCAGGTATAAAACCAGGGCTCCAGAATAAGGGACACATGGACGGACCTGGCATGAGATCGGAAGAGCG	TGCAGGTATAAAACCAGGGCTCCAGAATAAGGGACACATGGACGGACCTGGCATG	5:G>C	5	1	0.576923	0.788462	0.211538	0.423077	0.365385	0.488166	0.33358	0.410873	12.7838	10.8367	1	2	2	0	0	1	2	1	0	1	2	2	1	1	1	2	1	0	1	0	1	2	2	1	2	1	1	1	1	1	1	2	2
37432666|F|0-10:T>A-10:T>A	100060947	TGCAGGCAAATGCTAGGTTGTGAATAGATTTAGCATGAGATCGGAAGAGCGGTTCAGCAGGAATGCCGA	TGCAGGCAAATGCTAGGTTGTGAATAGATTTAGCATG	10:T>A	10	1	0.788462	0.576923	0.423077	0.211538	0.365385	0.33358	0.488166	0.410873	18.72	15.4444	1	2	1	1	2	1	0	0	0	1	2	0	1	1	0	2	2	0	0	2	0	2	0	2	0	0	1	2	1	2	1	2	0
37433506|F|0-11:A>G-11:A>G	100062144	TGCAGTTACCCAGTGATGACATGAGGCTCCCTGCTAAACTGCATGAGATCGGAAGAGCGGTTCAGCAGG	TGCAGTTACCCAGTGATGACATGAGGCTCCCTGCTAAACTGCATG	11:A>G	11	1	0.788462	0.576923	0.423077	0.211538	0.365385	0.33358	0.488166	0.410873	13.5306	11.5	1	2	1	1	2	0	1	0	1	0	0	2	0	2	0	2	2	1	1	0	0	1	1	0	1	0	0	0	0	0	2	2	2
37433979|F|0-30:C>T-30:C>T	100062979	TGCAGAAAAAAATTTGGATTAAACGATTAACATTCTATTTTTGAAAGCATCCTATATCCTATATGAAGC	TGCAGAAAAAAATTTGGATTAAACGATTAACATTCTATTTTTGAAAGCATCCTATATCCTATATGAAGC	30:C>T	30	1	0.576923	0.788462	0.211538	0.423077	0.365385	0.488166	0.33358	0.410873	8.02778	7.52	1	2	1	1	0	2	1	1	1	0	1	2	2	1	0	0	0	1	1	2	2	1	0	2	1	2	0	1	2	1	2	1	1
37435637|F|0-32:C>T-32:C>T	100066364	TGCAGATGGGAGGCTTTTCCTTATGGAGAAGCCACTGGCTTGGCTTAAAATTCATGTTTTAAGGCTCTT	TGCAGATGGGAGGCTTTTCCTTATGGAGAAGCCACTGGCTTGGCTTAAAATTCATGTTTTAAGGCTCTT	32:C>T	32	1	0.788462	0.576923	0.423077	0.211538	0.365385	0.33358	0.488166	0.410873	17.9804	15.8056	1	2	0	0	0	0	0	2	0	0	2	2	0	0	2	1	2	0	1	2	1	2	0	2	1	1	0	2	0	2	0	1	2
37435874|F|0-8:T>C-8:T>C	100066820	TGCAGATTTGGGTCAGGGGAACGGCCACGTCTTTGTCTCATGAACCCCAGCCAACTTCTCTAGCTGCTT	TGCAGATTTGGGTCAGGGGAACGGCCACGTCTTTGTCTCATGAACCCCAGCCAACTTCTCTAGCTGCTT	8:T>C	8	1	0.576923	0.788462	0.211538	0.423077	0.365385	0.488166	0.33358	0.410873	3.66667	3.4902	0.909091	0	1	2	2	2	1	0	1	1	0	2	1	2	1	0	1	1	0	1	2	1	2	2	1	2	1	2	1	1	2	2	0
37436698|F|0-10:T>C-10:T>C	100068428	TGCAGCATTTTGCCCCATGTGCAGTGACCCCTACAGTTATAAGTTTCTTTGTCAACCTGACGCAGTCAA	TGCAGCATTTTGCCCCATGTGCAGTGACCCCTACAGTTATAAGTTTCTTTGTCAACCTGACGCAGTCAA	10:T>C	10	1	0.788462	0.423077	0.576923	0.211538	0.211538	0.33358	0.488166	0.410873	8.40426	6.55172	1	0	1	0	0	1	0	1	0	0	0	0	0	2	1	2	0	2	2	0	2	0	0	2	0	1	2	0	0	0	1	0	0
37437297|F|0-13:G>T-13:G>T	100069706	TGCAGCGGTGACCGGAGCTGGAGCTCTGGCTTGTTCGGATGGTCATACACAACAGGAGGAGCGGACCGC	TGCAGCGGTGACCGGAGCTGGAGCTCTGGCTTGTTCGGATGGTCATACACAACAGGAGGAGCGGACCGC	13:G>T	13	1	0.788462	0.576923	0.423077	0.211538	0.365385	0.33358	0.488166	0.410873	10.76	10.7105	1	2	2	0	0	2	2	1	0	2	1	0	2	2	1	0	1	0	0	0	2	0	0	0	2	1	0	1	2	1	2	0	2
37437805|F|0-33:T>A-33:T>A	100070758	TGCAGCTGTGAATGGTTATATGATACAGGATGTTGCTCATGTCCTGTACAGGAGACCAGAGAGTATTTG	TGCAGCTGTGAATGGTTATATGATACAGGATGTTGCTCATGTCCTGTACAGGAGACCAGAGAGTATTTG	33:T>A	33	1	0.788462	0.576923	0.423077	0.211538	0.365385	0.33358	0.488166	0.410873	10.1569	8.90909	1	2	0	2	0	0	0	0	0	2	2	1	0	0	2	0	2	0	1	2	1	0	0	1	0	2	2	1	2	2	2	0	2
37438716|F|0-47:T>G-47:T>G	100072765	TGCAGGGGAGTTGTCTGGCGGGCTGTGCATTACCCTGGCAAAATCTCTAACAAGCTCTAATCTAAAAGG	TGCAGGGGAGTTGTCTGGCGGGCTGTGCATTACCCTGGCAAAATCTCTAACAAGCTCTAATCTAAAAGG	47:T>G	47	1	0.788462	0.576923	0.423077	0.211538	0.365385	0.33358	0.488166	0.410873	6.21569	5.88235	1	1	0	2	2	0	0	0	2	2	0	1	2	1	0	2	0	0	2	1	0	0	2	2	2	0	2	1	2	1	0	2	2
37438864|F|0-14:A>T-14:A>T	100073154	TGCAGGTCAGCGCTAGGCATTGATCTACCAGTAAAGTGGCCTCTTCATTTTCCCTATGCTGATTCTCTG	TGCAGGTCAGCGCTAGGCATTGATCTACCAGTAAAGTGGCCTCTTCATTTTCCCTATGCTGATTCTCTG	14:A>T	14	1	0.788462	0.576923	0.423077	0.211538	0.365385	0.33358	0.488166	0.410873	20.7692	18.0857	1	1	2	1	2	0	2	0	0	0	2	1	2	2	0	1	0	0	2	1	0	0	0	0	2	2	0	2	2	1	0	2	1
37439761|F|0-33:G>A-33:G>A	100074894	TGCAGTCCCATATACTTTGAATAGAGAGGCAGCGCACATGCCTGACTTTCCAGTGGATATGTGATAGAT	TGCAGTCCCATATACTTTGAATAGAGAGGCAGCGCACATGCCTGACTTTCCAGTGGATATGTGATAGAT	33:G>A	33	1	0.788462	0.423077	0.576923	0.211538	0.211538	0.33358	0.488166	0.410873	11.5283	11	1	1	2	0	0	0	2	0	0	0	0	0	0	0	0	1	1	1	0	1	0	2	0	0	2	0	0	0	0	1	0	0	2
37441335|F|0-34:T>G-34:T>G	100078455	TGCAGATAGGAATAAGTACAGAGTGCTCCCCCTATTGGCATGAGATCGGAAGAGCGGTTCAGCAGGAAT	TGCAGATAGGAATAAGTACAGAGTGCTCCCCCTATTGGCATG	34:T>G	34	1	0.576923	0.788462	0.211538	0.423077	0.365385	0.488166	0.33358	0.410873	9.17143	7.88235	1	1	2	0	0	2	1	1	1	2	0	1	2	0	2	1	0	1	2	2	2	1	0	1	2	0	2	1	1	1	2	0	1
37441875|F|0-16:T>C-16:T>C	100079495	TGCAGCTTCTCTCAGTTCTGTACCTTTACTGTGAAAGGGAGCTGCTGCGCATGAGATCGGAAGAGCGGT	TGCAGCTTCTCTCAGTTCTGTACCTTTACTGTGAAAGGGAGCTGCTGCGCATG	16:T>C	16	1	0.788462	0.423077	0.576923	0.211538	0.211538	0.33358	0.488166	0.410873	4.82	3.92593	0.954545	1	1	0	1	0	2	0	2	0	2	0	0	2	0	1	1	1	0	1	2	2	1	0	0	0	0	0	0	1	0	0	0
37442754|F|0-45:A>C-45:A>C	100081611	TGCAGCTTTATCCCCCTCCTCTTCATCATCTTTATTTCTCAATGTATTCTATTTACTGTATTAGTCAAG	TGCAGCTTTATCCCCCTCCTCTTCATCATCTTTATTTCTCAATGTATTCTATTTACTGTATTAGTCAAG	45:A>C	45	1	0.423077	0.788462	0.211538	0.576923	0.211538	0.488166	0.33358	0.410873	12.6539	11.7347	1	1	0	0	1	1	0	1	0	1	1	2	1	2	1	1	1	0	0	1	1	0	0	1	0	1	1	1	1	1	2	2	2
37443054|F|0-31:T>C-31:T>C	100082345	TGCAGTAAACAAGACTGACACACATGCTGGATTCTCGTAAGGTCGATTGTGGGTACGTTCCAAGGAGCC	TGCAGTAAACAAGACTGACACACATGCTGGATTCTCGTAAGGTCGATTGTGGGTACGTTCCAAGGAGCC	31:T>C	31	1	0.788462	0.423077	0.576923	0.211538	0.211538	0.33358	0.488166	0.410873	6.46154	4.30769	1	0	0	0	0	2	0	2	2	2	2	1	0	1	0	2	2	2	1	0	1	0	0	0	0	1	0	0	0	0	0	1	1
37445402|F|0-35:A>T-35:A>T	100090081	TGCAGTAACAAAATACAGAGTATCCCCATGTATACAGGTCACACCCATAGTTTCCTTCTTATGTCTTAA	TGCAGTAACAAAATACAGAGTATCCCCATGTATACAGGTCACACCCATAGTTTCCTTCTTATGTCTTAA	35:A>T	35	1	0.788462	0.576923	0.423077	0.211538	0.365385	0.33358	0.488166	0.410873	17.1064	17.075	1	1	2	1	2	1	1	2	1	0	2	0	1	2	2	1	2	2	0	0	0	1	2	0	0	0	0	0	2	0	2	0	2
37445994|F|0-30:C>T-30:C>T	100092427	TGCAGTGATGGAGTTTATGACTGCGGAGATCATGTTCATAGCTGGGCATGAAGCTCGGCATTGGAACTG	TGCAGTGATGGAGTTTATGACTGCGGAGATCATGTTCATAGCTGGGCATGAAGCTCGGCATTGGAACTG	30:C>T	30	1	0.788462	0.576923	0.423077	0.211538	0.365385	0.33358	0.488166	0.410873	12.2157	10.675	1	1	0	2	2	0	2	2	2	0	2	1	0	2	2	0	0	1	0	0	1	2	0	1	2	2	2	0	0	1	0	2	1
37412193|F|0-10:T>C-10:T>C	100020933	TGCAGAGAAGTCGTATACACAAAATAGTAGCCTCTGTCACTGATTAAGTCTTATTTGGCAGGAGGAATA	TGCAGAGAAGTCGTATACACAAAATAGTAGCCTCTGTCACTGATTAAGTCTTATTTGGCAGGAGGAATA	10:T>C	10	1	0.711538	0.711538	0.288462	0.288462	0.423077	0.410503	0.410503	0.410503	12.4419	11.3261	1	2	0	1	1	1	1	1	0	2	0	0	1	2	2	0	2	2	0	2	1	2	2	0	1	2	0	2	1	2	2	0	0
37415205|F|0-45:A>G-45:A>G	100026529	TGCAGCAAAATGTTGGCTGTATATTACAGCCTACTCCCACTGCTGATAGTGTGGTTACAGCTTCTGTGC	TGCAGCAAAATGTTGGCTGTATATTACAGCCTACTCCCACTGCTGATAGTGTGGTTACAGCTTCTGTGC	45:A>G	45	1	0.711538	0.711538	0.288462	0.288462	0.423077	0.410503	0.410503	0.410503	18.5217	17.7174	1	2	2	1	1	2	0	2	2	2	1	0	2	0	2	1	2	1	2	1	0	1	2	0	2	0	0	0	2	0	0	2	2
37415782|F|0-25:T>C-25:T>C	100027564	TGCAGCACATGTGATGACTGGAAGATCCGACAATTATCAGGAACATTTTACTTGTAAAACATCTTTATT	TGCAGCACATGTGATGACTGGAAGATCCGACAATTATCAGGAACATTTTACTTGTAAAACATCTTTATT	25:T>C	25	1	0.711538	0.711538	0.288462	0.288462	0.423077	0.410503	0.410503	0.410503	20.1957	19.6304	1	1	2	2	2	1	2	1	0	2	1	2	2	2	2	1	0	0	1	2	2	0	2	2	0	2	0	2	1	0	1	2	2
37416317|F|0-43:C>T-43:C>T	100028567	TGCAGCAGCATTTGGAACCCCCCTTTAAAAAATCATTTGTTTGCCCCTAGTATAGTTTCCAGGCTTACT	TGCAGCAGCATTTGGAACCCCCCTTTAAAAAATCATTTGTTTGCCCCTAGTATAGTTTCCAGGCTTACT	43:C>T	43	1	0.711538	0.711538	0.288462	0.288462	0.423077	0.410503	0.410503	0.410503	8.48936	7.7907	1	0	1	0	1	2	2	0	2	2	1	0	2	2	2	2	1	2	1	1	0	2	1	0	2	2	2	1	2	0	2	2	0
37416826|F|0-68:G>A-68:G>A	100029536	TGCAGCATCCCTTGACTGAAGTATGTGATGTCATCAGTGGCGGTGGAACAAAACAGGTTTCACAGGTGG	TGCAGCATCCCTTGACTGAAGTATGTGATGTCATCAGTGGCGGTGGAACAAAACAGGTTTCACAGGTGG	68:G>A	68	1	0.711538	0.711538	0.288462	0.288462	0.423077	0.410503	0.410503	0.410503	10.5227	7.29545	0.954545	1	1	1	1	0	1	0	1	0	2	2	0	2	0	1	2	1	1	2	2	1	1	0	0	0	2	2	0	0	2	2	2
37420802|F|0-47:C>T-47:C>T	100037030	TGCAGGAAATATACAGCAATTTTGGTTTCTTTGCAAACCCTCTAATGCAGAATCCATAACTTTCCTTTA	TGCAGGAAATATACAGCAATTTTGGTTTCTTTGCAAACCCTCTAATGCAGAATCCATAACTTTCCTTTA	47:C>T	47	1	0.711538	0.711538	0.288462	0.288462	0.423077	0.410503	0.410503	0.410503	5.95349	5.36735	1	0	2	2	1	1	1	1	1	2	0	0	1	2	2	0	2	2	0	1	2	0	0	0	2	2	0	2	1	2	1	0	2
37420905|F|0-14:T>A-14:T>A	100037250	TGCAGGAAGCCCACTGAAAATGTACCATATGGTAAATAGCGCTGCTAAATGCAGTGTGAAAGTAGTCTT	TGCAGGAAGCCCACTGAAAATGTACCATATGGTAAATAGCGCTGCTAAATGCAGTGTGAAAGTAGTCTT	14:T>A	14	1	0.711538	0.711538	0.288462	0.288462	0.423077	0.410503	0.410503	0.410503	6.91837	6.42857	1	2	0	2	2	0	0	2	0	0	1	2	2	2	0	1	1	0	1	2	2	2	1	1	2	1	1	2	0	2	2	1	0
37421049|F|0-33:T>A-33:T>A	100037573	TGCAGGACAGTGGCTCTGTGTTGGTTGGGCAGCTCCACTTGCCCTCCCTGCCCCCCGCAGCACATATTC	TGCAGGACAGTGGCTCTGTGTTGGTTGGGCAGCTCCACTTGCCCTCCCTGCCCCCCGCAGCACATATTC	33:T>A	33	1	0.711538	0.711538	0.288462	0.288462	0.423077	0.410503	0.410503	0.410503	4.04348	3.52273	0.954545	0	0	0	0	1	0	2	0	1	1	2	1	2	2	0	2	0	1	2	0	0	2	1	2	0	1	1	1	2	1	2	1
37421312|F|0-11:T>G-11:T>G	100038142	TGCAGGAGGGGTTTGTAAATGGAAGAGGGAATGATTAAGGATGGTGGTGAACCTATGTGAGAAGATGCA	TGCAGGAGGGGTTTGTAAATGGAAGAGGGAATGATTAAGGATGGTGGTGAACCTATGTGAGAAGATGCA	11:T>G	11	1	0.711538	0.711538	0.288462	0.288462	0.423077	0.410503	0.410503	0.410503	10.4255	8.15909	1	2	2	2	1	0	2	2	2	2	2	1	0	0	2	2	1	1	2	1	0	1	1	2	2	2	2	1	0	0	0	0	2
37421522|F|0-48:A>T-48:A>T	100038604	TGCAGGATGTTATAGAACTACATTAGACACACACTTATCAGTGTGTCTAAGGAGATTCCGTGCAGTCGT	TGCAGGATGTTATAGAACTACATTAGACACACACTTATCAGTGTGTCTAAGGAGATTCCGTGCAGTCGT	48:A>T	48	1	0.711538	0.711538	0.288462	0.288462	0.423077	0.410503	0.410503	0.410503	11.75	3.55556	0.954545	1	2	2	2	0	2	2	1	0	2	0	0	2	0	1	0	1	2	1	2	0	1	2	1	2	2	2	0	2	0	0	2
37424666|F|0-46:A>G-46:A>G	100044690	TGCAGTACAGGCTGGTAAAAGAAGCCATGCGAAAATACAGTTACTCAAGAGGTATATCAAAATCTGGAG	TGCAGTACAGGCTGGTAAAAGAAGCCATGCGAAAATACAGTTACTCAAGAGGTATATCAAAATCTGGAG	46:A>G	46	1	0.711538	0.711538	0.288462	0.288462	0.423077	0.410503	0.410503	0.410503	10.8837	10.8333	1	2	2	1	1	2	1	2	2	1	2	0	1	2	1	2	2	1	0	0	1	1	0	0	1	2	2	0	2	2	2	0	0
37424875|F|0-15:C>T-15:C>T	100045046	TGCAGTACTACAGCTCTATGGGACCCCAAAGACCCCATGTCGCTAAACTACCTCTAAAAACAATTACTT	TGCAGTACTACAGCTCTATGGGACCCCAAAGACCCCATGTCGCTAAACTACCTCTAAAAACAATTACTT	15:C>T	15	1	0.711538	0.711538	0.288462	0.288462	0.423077	0.410503	0.410503	0.410503	11.087	10.7273	1	2	2	1	1	2	0	0	2	2	1	2	0	2	0	1	2	2	2	0	1	1	1	0	0	2	2	2	2	0	0	1	0
37429119|F|0-15:G>A-15:G>A	100052453	TGCAGTTCTACATTAGTTGTTTGATGACAGGAAGCTCAGTAGTTCTGTGTGTCTGGAAACAGGAAACAG	TGCAGTTCTACATTAGTTGTTTGATGACAGGAAGCTCAGTAGTTCTGTGTGTCTGGAAACAGGAAACAG	15:G>A	15	1	0.711538	0.711538	0.288462	0.288462	0.423077	0.410503	0.410503	0.410503	5.16667	4.4186	1	0	0	0	0	2	0	2	0	0	2	2	2	1	0	0	2	2	1	1	1	0	2	1	2	1	1	2	2	2	2	2	1
37429859|F|0-24:G>A-24:G>A	100053691	TGCAGTTTGTGACTTTTACTCGAAGTGCAAATGTACCTGGCAAAGTTGCATACATGGACCATGTACTGT	TGCAGTTTGTGACTTTTACTCGAAGTGCAAATGTACCTGGCAAAGTTGCATACATGGACCATGTACTGT	24:G>A	24	1	0.711538	0.711538	0.288462	0.288462	0.423077	0.410503	0.410503	0.410503	15.2955	14.9556	1	2	1	1	1	0	1	0	1	0	2	2	0	2	0	1	2	1	1	2	2	1	1	0	0	0	2	2	0	0	2	2	2
37431281|F|0-16:T>A-16:T>A	100058773	TGCAGACAAGTGCTTTTTTGTTGAACAGCATTGCATGAGATCGGAAGAGCGGTTCAGCAGGAATGCCGA	TGCAGACAAGTGCTTTTTTGTTGAACAGCATTGCATG	16:T>A	16	1	0.711538	0.711538	0.288462	0.288462	0.423077	0.410503	0.410503	0.410503	11.6136	11.4222	1	2	2	1	1	0	2	0	1	0	1	2	0	2	0	2	1	2	1	2	1	2	1	2	1	2	1	2	0	2	0	2	0
37434528|F|0-22:A>T-22:A>T	100064094	TGCAGAATTTGTGGAGGTGATAAACTGGATATGTGAGGGGTGAGGGAGGGATATTGCTGCACTCTGGGT	TGCAGAATTTGTGGAGGTGATAAACTGGATATGTGAGGGGTGAGGGAGGGATATTGCTGCACTCTGGGT	22:A>T	22	1	0.711538	0.711538	0.288462	0.288462	0.423077	0.410503	0.410503	0.410503	17.5435	16.7609	1	1	1	1	2	2	2	2	0	0	2	1	1	2	2	1	0	0	2	1	0	2	2	0	2	2	2	0	2	2	2	0	1
37437645|F|0-16:G>A-16:G>A	100070398	TGCAGCTCTTTCTGCCGAATGCAAGTCGGATGTCCATCGCAGGCCACTCAAGTTCAAGGGGGGAGATAA	TGCAGCTCTTTCTGCCGAATGCAAGTCGGATGTCCATCGCAGGCCACTCAAGTTCAAGGGGGGAGATAA	16:G>A	16	1	0.711538	0.711538	0.288462	0.288462	0.423077	0.410503	0.410503	0.410503	5.28889	4.87234	1	2	2	1	2	2	2	1	0	2	1	0	2	2	1	0	1	0	0	0	2	1	0	0	2	1	0	1	2	1	2	2	2
37442212|F|0-42:C>T-42:C>T	100080310	TGCAGATAGGCAGCGGGTTTTTCTGTATAGTGAGAACAACCCCTTAGGCTGGGTTCACATGACAAACTT	TGCAGATAGGCAGCGGGTTTTTCTGTATAGTGAGAACAACCCCTTAGGCTGGGTTCACATGACAAACTT	42:C>T	42	1	0.711538	0.711538	0.288462	0.288462	0.423077	0.410503	0.410503	0.410503	8.97619	8.1087	1	2	1	0	2	1	1	1	2	2	0	0	1	2	2	1	2	1	0	1	0	2	2	0	2	0	0	2	2	1	2	2	2
37444378|F|0-33:A>C-33:A>C	100086247	TGCAGGAACTACATGGATGCAGGAGATTGTGGAACTGATCATGCTAAACGGGGATGTGGAGAGGAGCAT	TGCAGGAACTACATGGATGCAGGAGATTGTGGAACTGATCATGCTAAACGGGGATGTGGAGAGGAGCAT	33:A>C	33	1	0.711538	0.711538	0.288462	0.288462	0.423077	0.410503	0.410503	0.410503	4.46667	3.69048	0.95	0	0	1	1	2	0	1	0	1	2	2	1	1	2	2	1	0	2	2	1	2	1	0	0	1	1	2	2	1	1	2	2
100072865|F|0-9:C>T-9:C>T	100072865	TGCAGGGTCCATCATCACACATATGATCAGCATTGCTGTCTTCCAAGACTGGGCCTGGTTCAGATTGAG	TGCAGGGTCCATCATCACACATATGATCAGCATTGCTGTCTTCCAAGACTGGGCCTGGTTCAGATTGAG	9:C>T	9	1	0.730769	0.692308	0.307692	0.269231	0.423077	0.393491	0.426036	0.409763	6.70833	6.35556	1	1	0	1	2	2	0	2	0	1	2	1	0	2	0	1	0	0	2	2	1	2	1	1	2	1	1	2	1	1	2	2	2
37410358|F|0-45:A>T-45:A>T	100017447	TGCAGAAGAGTCTCCAAGGTGGACATCTCAAGGTAGGACCAACTTAGGACAGCTACCAGAAGAATAATG	TGCAGAAGAGTCTCCAAGGTGGACATCTCAAGGTAGGACCAACTTAGGACAGCTACCAGAAGAATAATG	45:A>T	45	1	0.730769	0.692308	0.307692	0.269231	0.423077	0.393491	0.426036	0.409763	3.17391	2.88636	0.954545	0	1	1	0	1	2	2	0	1	2	2	1	1	2	2	2	0	0	2	2	2	2	0	0	2	0	1	1	0	1	1	0
37410806|F|0-8:A>G-8:A>G	100018251	TGCAGAATATTCTTCTATATTACTGTAATGATACCAACTGGTAACCTGGGATGCTATTCAGTTTTCTAG	TGCAGAATATTCTTCTATATTACTGTAATGATACCAACTGGTAACCTGGGATGCTATTCAGTTTTCTAG	8:A>G	8	1	0.692308	0.730769	0.269231	0.307692	0.423077	0.426036	0.393491	0.409763	17.7046	12.1489	1	1	0	1	2	2	2	1	2	0	1	2	0	0	2	1	2	2	0	1	0	1	2	0	2	2	0	2	0	2	2	2	2
37411358|F|0-34:T>C-34:T>C	100019323	TGCAGACAGGCGGTGTTATGACATGATTACTGCATCATGCCGCCTGCGCCGGGAAACTCCTCCGGACGG	TGCAGACAGGCGGTGTTATGACATGATTACTGCATCATGCCGCCTGCGCCGGGAAACTCCTCCGGACGG	34:T>C	34	1	0.692308	0.730769	0.269231	0.307692	0.423077	0.426036	0.393491	0.409763	4.95349	4.83333	0.954545	2	2	1	2	2	2	1	0	2	1	0	2	2	1	2	1	0	0	0	2	1	2	0	2	1	0	1	2	1	2	2	0
37414445|F|0-8:T>C-8:T>C	100025189	TGCAGATTTCATATCTAAAGAGTTCCAAACTTCCACTGGCATTAATGTTAGCACAAAAACTGTGCAGCG	TGCAGATTTCATATCTAAAGAGTTCCAAACTTCCACTGGCATTAATGTTAGCACAAAAACTGTGCAGCG	8:T>C	8	1	0.692308	0.730769	0.269231	0.307692	0.423077	0.426036	0.393491	0.409763	11.1136	9.68085	1	1	0	1	2	2	2	1	2	0	1	2	0	0	2	1	2	2	0	1	0	1	2	0	2	2	0	2	0	2	2	2	2
37414759|F|0-49:G>T-49:G>T	100025712	TGCAGATTTCCTATTCAAATGAATGGCACGTGGATTGTAAGCATTTTTTGATGCAGATTGGACATGGAA	TGCAGATTTCCTATTCAAATGAATGGCACGTGGATTGTAAGCATTTTTTGATGCAGATTGGACATGGAA	49:G>T	49	1	0.692308	0.730769	0.269231	0.307692	0.423077	0.426036	0.393491	0.409763	3.4186	3.125	0.954545	0	1	2	1	1	1	2	1	0	0	0	1	0	1	2	0	1	2	2	0	1	2	2	2	0	2	2	2	2	2	0	2
37414827|F|0-57:A>T-57:A>T	100025825	TGCAGATTTGCAGATTGCAGTGGATTAGCCCTATTCAATGGAGCTAATCCATTTTTTATGCAGATTTCA	TGCAGATTTGCAGATTGCAGTGGATTAGCCCTATTCAATGGAGCTAATCCATTTTTTATGCAGATTTCA	57:A>T	57	1	0.730769	0.692308	0.307692	0.269231	0.423077	0.393491	0.426036	0.409763	9.12766	8.47727	1	0	1	0	2	2	2	0	2	1	0	2	1	1	2	0	2	2	1	0	1	0	2	1	2	2	1	2	1	2	2	2	2
37415828|F|0-7:C>G-7:C>G	100027632	TGCAGCACATTTGCCCACAAATGTTGCAGCTGGGCCTGTAGATCCTGCACACTTGTACGTTGCCGAAGC	TGCAGCACATTTGCCCACAAATGTTGCAGCTGGGCCTGTAGATCCTGCACACTTGTACGTTGCCGAAGC	7:C>G	7	1	0.730769	0.692308	0.307692	0.269231	0.423077	0.393491	0.426036	0.409763	8.52174	6.57778	0.954545	1	2	0	0	2	1	2	2	2	2	2	2	1	2	1	1	0	2	2	0	0	0	2	1	0	2	2	0	1	1	2	0
37416666|F|0-8:A>T-8:A>T	100029246	TGCAGCATAACACAGAAGTACATAGGGGGCCTTTTAAACTCCTTGCAAGTCACCGGTACATACATCTTT	TGCAGCATAACACAGAAGTACATAGGGGGCCTTTTAAACTCCTTGCAAGTCACCGGTACATACATCTTT	8:A>T	8	1	0.692308	0.730769	0.269231	0.307692	0.423077	0.426036	0.393491	0.409763	13.8605	11.8298	1	2	0	0	2	1	0	1	2	1	1	2	1	2	1	0	2	2	0	1	2	0	0	2	0	1	2	1	1	0	2	2	2
37417512|F|0-34:T>C-34:T>C	100030798	TGCAGCCACCACTAGGTGGGGCTTAAGAGCTTACTGCATACTGTATTATTGTGGAGTTCAATGTACTGT	TGCAGCCACCACTAGGTGGGGCTTAAGAGCTTACTGCATACTGTATTATTGTGGAGTTCAATGTACTGT	34:T>C	34	1	0.692308	0.730769	0.269231	0.307692	0.423077	0.426036	0.393491	0.409763	6.81818	5.97778	0.954545	1	2	0	2	1	1	0	0	2	0	0	1	0	2	1	1	2	0	2	2	1	2	0	2	2	0	0	2	1	1	2	2
37420630|F|0-57:G>T-57:G>T	100036704	TGCAGCTTTGCACCCCCTGCTGTCAGACATGTGATACAACAGCTTAGATCTTACTGTGTACTGGTAATT	TGCAGCTTTGCACCCCCTGCTGTCAGACATGTGATACAACAGCTTAGATCTTACTGTGTACTGGTAATT	57:G>T	57	1	0.730769	0.692308	0.307692	0.269231	0.423077	0.393491	0.426036	0.409763	4.5	4.2	1	2	2	1	1	0	1	0	0	0	2	1	1	0	1	2	0	0	0	1	2	1	2	2	2	1	0	2	2	2	0	0	0
37422273|F|0-41:T>C-41:T>C	100040023	TGCAGGCTGAATCAGTGCGGAATTGGACACGGATTCCGCATTCAACGCACGCTGAAAAACAGCCTTGTG	TGCAGGCTGAATCAGTGCGGAATTGGACACGGATTCCGCATTCAACGCACGCTGAAAAACAGCCTTGTG	41:T>C	41	1	0.730769	0.692308	0.307692	0.269231	0.423077	0.393491	0.426036	0.409763	9.54348	9	1	0	0	0	0	1	1	1	1	2	2	0	1	1	2	2	2	2	1	2	2	0	2	0	1	2	2	2	2	2	2	2	0
37423169|F|0-24:C>A-24:C>A	100042028	TGCAGGTACACTCGGCCAGTGTGTCCCCGCCACCATCGATGTCTTCACATCCATGACGACATCGCTAAT	TGCAGGTACACTCGGCCAGTGTGTCCCCGCCACCATCGATGTCTTCACATCCATGACGACATCGCTAAT	24:C>A	24	1	0.730769	0.692308	0.307692	0.269231	0.423077	0.393491	0.426036	0.409763	4.25	3.85714	0.909091	2	0	2	2	2	0	2	0	0	2	1	0	1	0	1	2	0	2	1	2	2	0	1	1	2	2	1	0	0	2	1	2
37424127|F|0-10:T>A-10:T>A	100043749	TGCAGGTTTGTAAATAGAATGTAAGCCTCATGCACACCGCCATATCATGACCATGTACAAGTTCTTAGT	TGCAGGTTTGTAAATAGAATGTAAGCCTCATGCACACCGCCATATCATGACCATGTACAAGTTCTTAGT	10:T>A	10	1	0.730769	0.692308	0.307692	0.269231	0.423077	0.393491	0.426036	0.409763	17.3261	15.6512	1	2	2	0	0	2	0	1	0	1	0	1	1	1	2	0	2	0	2	2	0	2	2	0	2	0	2	1	2	2	1	2	1
37425954|F|0-26:A>G-26:A>G	100046945	TGCAGTCAGGAATGTGAGGACCTTAAAATTGGATACAAGGTACACATCAAATCATGGCAAATAGGAAAA	TGCAGTCAGGAATGTGAGGACCTTAAAATTGGATACAAGGTACACATCAAATCATGGCAAATAGGAAAA	26:A>G	26	1	0.730769	0.692308	0.307692	0.269231	0.423077	0.393491	0.426036	0.409763	3.36957	3.14286	0.95	0	0	1	1	2	0	2	0	0	1	0	0	2	2	1	1	0	2	2	1	0	2	2	1	1	1	2	0	2	2	0	0
37428507|F|0-62:A>G-62:A>G	100051381	TGCAGTGTTCTAAACATCATCAGGTCAAGCCAGAAAAGCTATTAGAACAATGTTTTGTGGACAGATGAG	TGCAGTGTTCTAAACATCATCAGGTCAAGCCAGAAAAGCTATTAGAACAATGTTTTGTGGACAGATGAG	62:A>G	62	1	0.730769	0.692308	0.307692	0.269231	0.423077	0.393491	0.426036	0.409763	17.2245	15.5	1	1	0	2	1	2	0	0	2	0	1	0	0	0	2	2	2	2	0	1	0	1	2	1	2	2	1	1	2	1	2	0	2
37429786|F|0-8:A>G-8:A>G	100053569	TGCAGTTTAAAACATATACATTTTCTATAGTATAGTTAATGCAGTTAATAGTGGACCAAACAATAATGA	TGCAGTTTAAAACATATACATTTTCTATAGTATAGTTAATGCAGTTAATAGTGGACCAAACAATAATGA	8:A>G	8	1	0.692308	0.730769	0.269231	0.307692	0.423077	0.426036	0.393491	0.409763	24.0222	18.7021	1	0	2	1	1	2	0	2	2	2	1	2	2	0	2	0	2	1	2	1	2	1	1	0	1	1	0	2	1	0	0	2	1
37431195|F|0-37:A>G-37:A>G	100058649	TGCAGAACTGTGGTGATTCTTATTTGGTAACTAACACACAGTGCATGAGATCGGAAGAGCGGTTCAGCA	TGCAGAACTGTGGTGATTCTTATTTGGTAACTAACACACAGTGCATG	37:A>G	37	1	0.730769	0.692308	0.307692	0.269231	0.423077	0.393491	0.426036	0.409763	10.6875	10.1364	1	1	2	2	2	1	0	1	0	1	1	0	1	2	2	2	0	0	1	2	0	1	2	1	0	0	1	2	2	2	2	1	0
37431289|F|0-6:T>C-6:T>C	100058788	TGCAGATACATTGCAAAAAGGACTATAGCCGAACAAAAATGCATGAGATCGGAAGAGCGGTTCAGCAGG	TGCAGATACATTGCAAAAAGGACTATAGCCGAACAAAAATGCATG	6:T>C	6	1	0.692308	0.730769	0.269231	0.307692	0.423077	0.426036	0.393491	0.409763	11.3721	10.92	1	0	1	2	2	2	2	1	1	2	0	0	2	2	1	0	0	1	1	1	0	2	0	2	0	2	2	0	1	2	2	0	1
37432284|F|0-27:T>C-27:T>C	100060308	TGCAGCGTTTCAGAGTAAAAAACACATTAATGTAACAGGGAAACCTTCATCTACTGCATGAGATCGGAA	TGCAGCGTTTCAGAGTAAAAAACACATTAATGTAACAGGGAAACCTTCATCTACTGCATG	27:T>C	27	1	0.730769	0.692308	0.307692	0.269231	0.423077	0.393491	0.426036	0.409763	19.3696	18.5454	1	0	1	1	0	0	1	2	1	2	2	2	0	0	2	0	1	2	0	2	0	2	2	0	1	2	0	0	0	1	0	1	2
37434251|F|0-13:A>T-13:A>T	100063528	TGCAGAACTTGCTATTTAGTCCTGCGAAAAACCTATAAGATCAAGCTGTTTAATTGCATGCAAAAAGCT	TGCAGAACTTGCTATTTAGTCCTGCGAAAAACCTATAAGATCAAGCTGTTTAATTGCATGCAAAAAGCT	13:A>T	13	1	0.692308	0.730769	0.269231	0.307692	0.423077	0.426036	0.393491	0.409763	4.80435	4.77083	1	0	2	2	1	1	2	2	2	2	0	1	1	1	2	0	2	2	0	2	2	0	2	2	0	1	0	1	1	1	1	1	1
37434512|F|0-39:A>G-39:A>G	100064065	TGCAGAATTGCTGCGGATTTTCAGTGCGGATTCCACACTAAAAATCCCCAGCAATTAATATTACAATAC	TGCAGAATTGCTGCGGATTTTCAGTGCGGATTCCACACTAAAAATCCCCAGCAATTAATATTACAATAC	39:A>G	39	1	0.730769	0.692308	0.307692	0.269231	0.423077	0.393491	0.426036	0.409763	15.7708	15.2195	1	0	0	1	2	0	0	0	2	2	1	1	0	2	2	0	2	0	1	0	1	2	2	1	2	1	1	2	2	0	2	2	2
37434882|F|0-55:T>G-55:T>G	100064832	TGCAGACTGTATAAGTGATTACGGTACAGATACATTTAGATACAACAGAGAGGTGTCGGTCCATGCTCA	TGCAGACTGTATAAGTGATTACGGTACAGATACATTTAGATACAACAGAGAGGTGTCGGTCCATGCTCA	55:T>G	55	1	0.692308	0.730769	0.269231	0.307692	0.423077	0.426036	0.393491	0.409763	9.13636	9.08889	1	1	1	1	2	0	1	2	1	2	2	2	2	1	1	2	1	1	2	1	0	0	1	2	2	2	2	1	2	0	0	0	0
37435163|F|0-44:C>T-44:C>T	100065431	TGCAGAGGAGAAGTGTATTGAAACCTGCATGTGTGAACAGCACACTGTAGAAACAGACAGGCTTATGTC	TGCAGAGGAGAAGTGTATTGAAACCTGCATGTGTGAACAGCACACTGTAGAAACAGACAGGCTTATGTC	44:C>T	44	1	0.692308	0.730769	0.269231	0.307692	0.423077	0.426036	0.393491	0.409763	4.17778	3.57778	1	2	2	2	2	0	1	0	2	1	1	2	1	2	0	0	2	1	2	1	0	2	1	2	2	0	2	2	1	2	0	0	1
37435341|F|0-63:G>T-63:G>T	100065825	TGCAGATAAATCTATGGCATTGTTATAAAGAGTTTGTATACTTTTGCACCCATCTGATAAAACGATATA	TGCAGATAAATCTATGGCATTGTTATAAAGAGTTTGTATACTTTTGCACCCATCTGATAAAACGATATA	63:G>T	63	1	0.730769	0.692308	0.307692	0.269231	0.423077	0.393491	0.426036	0.409763	24.7174	23.1739	1	2	2	2	0	2	1	2	2	2	0	2	1	0	0	2	2	0	1	0	1	0	2	1	0	1	1	0	1	1	1	2	2
37437781|F|0-44:G>T-44:G>T	100070707	TGCAGCTGTAGCGCCATAGTTAAAGTCCCATCGTTATATCCCCTGTATTTTTATTTTTTTACTTGAACA	TGCAGCTGTAGCGCCATAGTTAAAGTCCCATCGTTATATCCCCTGTATTTTTATTTTTTTACTTGAACA	44:G>T	44	1	0.730769	0.692308	0.307692	0.269231	0.423077	0.393491	0.426036	0.409763	7.04167	5.40476	0.954545	2	0	2	2	0	2	0	0	1	0	1	1	2	1	2	1	2	2	1	1	1	2	0	1	1	2	0	0	2	0	0	0
37437849|F|0-28:T>C-28:T>C	100070845	TGCAGCTTCAGACTACACAGGGTTTGCTTGTTGTCTGTTACCATGGAGATGCATAGGTCTGCATAGGAG	TGCAGCTTCAGACTACACAGGGTTTGCTTGTTGTCTGTTACCATGGAGATGCATAGGTCTGCATAGGAG	28:T>C	28	1	0.692308	0.730769	0.269231	0.307692	0.423077	0.426036	0.393491	0.409763	10.1628	8.89362	1	2	1	0	0	1	1	1	2	2	2	0	1	2	2	2	1	2	0	2	1	1	2	0	0	1	0	2	1	0	1	1	0
37438017|F|0-26:G>A-26:G>A	100071168	TGCAGGAAAGTACACATCTCCATATGGAGGTTAAAGAGTGAACCCCCTGTCTAACCAGCACCAAATAGA	TGCAGGAAAGTACACATCTCCATATGGAGGTTAAAGAGTGAACCCCCTGTCTAACCAGCACCAAATAGA	26:G>A	26	1	0.730769	0.692308	0.307692	0.269231	0.423077	0.393491	0.426036	0.409763	5.29787	4.90476	0.954545	1	2	1	1	0	2	2	0	2	1	0	0	2	2	0	1	2	1	2	2	2	1	0	2	2	1	2	0	0	0	2	0
37439702|F|0-50:C>T-50:C>T	100074788	TGCAGTCATCTCGAGAACAGGGGTATTTTTATCCCCACTCCATCCTCACCCGTGCTGCGTCTGCGCATG	TGCAGTCATCTCGAGAACAGGGGTATTTTTATCCCCACTCCATCCTCACCCGTGCTGCGTCTGCGCATG	50:C>T	50	1	0.730769	0.692308	0.307692	0.269231	0.423077	0.393491	0.426036	0.409763	11.8163	10.6591	1	0	2	0	2	0	2	0	2	1	2	2	2	0	1	0	1	2	1	2	2	0	2	2	2	0	1	2	1	0	2	1	1
37441211|F|0-13:T>C-13:T>C	100078231	TGCAGAAAACGCGTGGAATTAATGGACATGTTAAATATGCATGAGATCGGAAGAGCGGTTCAGCAGGAA	TGCAGAAAACGCGTGGAATTAATGGACATGTTAAATATGCATG	13:T>C	13	1	0.692308	0.730769	0.269231	0.307692	0.423077	0.426036	0.393491	0.409763	10.6977	10.2245	0.954545	0	2	1	1	1	2	2	2	1	2	1	2	2	1	0	0	2	1	0	2	0	0	1	2	2	2	1	1	2	2	2	1
37441296|F|0-23:A>T-23:A>T	100078379	TGCAGACTGCTACATGGGATTTTATTTATTAGTTTGTTACCATGTGCATGAGATCGGAAGAGCGGTTCA	TGCAGACTGCTACATGGGATTTTATTTATTAGTTTGTTACCATGTGCATG	23:A>T	23	1	0.730769	0.692308	0.307692	0.269231	0.423077	0.393491	0.426036	0.409763	19.2222	18.8913	1	1	2	0	2	1	1	2	2	2	2	0	2	2	2	1	2	0	2	1	1	2	2	2	1	1	2	0	0	0	0	0	1
37442260|F|0-39:T>C-39:T>C	100080420	TGCAGATGAGGCACAACGCCGCGCCCTTCACTGGCCGTTTACTGTGAAAGGGAGCTGCTGCGCATGAGA	TGCAGATGAGGCACAACGCCGCGCCCTTCACTGGCCGTTTACTGTGAAAGGGAGCTGCTGCGCATGAGA	39:T>C	39	1	0.692308	0.730769	0.269231	0.307692	0.423077	0.426036	0.393491	0.409763	4.90909	4.34783	0.954545	1	0	1	2	2	2	1	2	0	1	2	0	0	2	1	2	2	0	1	0	1	2	0	2	2	0	2	0	2	2	2	2
37442357|F|0-36:A>C-36:A>C	100080607	TGCAGCAAAATCCACAAGTAACGGGTTTGTGGCAAGATCTGTGGTAGAAAATTAGTCTCTGTGAACACT	TGCAGCAAAATCCACAAGTAACGGGTTTGTGGCAAGATCTGTGGTAGAAAATTAGTCTCTGTGAACACT	36:A>C	36	1	0.692308	0.730769	0.269231	0.307692	0.423077	0.426036	0.393491	0.409763	5.15556	4.73913	1	2	2	2	1	2	0	0	0	1	2	1	0	2	1	1	2	0	1	0	1	0	1	1	2	0	2	2	1	2	2	2	1
37442669|F|0-68:A>C-68:A>C	100081398	TGCAGCTACATGGACCATAAAAGCCTGTGAACAGGATCTGACTTCTATTGGAGAGTGTTGTGGGCATGA	TGCAGCTACATGGACCATAAAAGCCTGTGAACAGGATCTGACTTCTATTGGAGAGTGTTGTGGGCATGA	68:A>C	68	1	0.692308	0.730769	0.269231	0.307692	0.423077	0.426036	0.393491	0.409763	5.8913	4.02128	1	1	2	2	2	2	0	0	2	0	2	1	1	0	2	2	2	1	1	1	0	2	1	0	2	1	2	1	2	0	2	0	1
37443551|F|0-17:G>A-17:G>A	100083654	TGCAGAGATTTTTGTCCGCACTGGGGGAAACAAATCTGCGGGAATAATAGGCATGAGATCGGAAGAGCG	TGCAGAGATTTTTGTCCGCACTGGGGGAAACAAATCTGCGGGAATAATAGGCATG	17:G>A	17	1	0.730769	0.692308	0.307692	0.269231	0.423077	0.393491	0.426036	0.409763	20.6957	16.6957	1	0	0	1	1	2	2	2	2	2	0	2	2	2	2	0	0	0	1	2	1	1	0	2	0	1	1	2	2	1	2	1	1
37443690|F|0-15:T>G-15:T>G	100084003	TGCAGACATATAAGTTATTACAGTACAGTTCCATAAAGTGACTCACAGGTAACGTCTTCTTAGATCGGA	TGCAGACATATAAGTTATTACAGTACAGTTCCATAAAGTGACTCACAGGTAACGTCTTCTTAGATCGGA	15:T>G	15	1	0.730769	0.692308	0.307692	0.269231	0.423077	0.393491	0.426036	0.409763	13.5833	12.5435	1	2	2	0	2	2	2	1	2	1	0	1	0	2	2	1	2	2	1	2	2	0	1	0	1	2	1	2	2	1	0	2	0
10127024|F|0-5:A>T-5:A>T	10127024	TGCAGAGGGCTATTAAAAATGAGACTTGGCATGAGATCGGAAGAGCGGTTCAGCAGGAATGCCGAGACC	TGCAGAGGGCTATTAAAAATGAGACTTGGCATG	5:A>T	5	1	0.769231	0.634615	0.365385	0.230769	0.403846	0.35503	0.463757	0.409393	11.2766	14.5238	1	1	0	2	2	1	1	1	1	0	2	2	0	0	2	0	2	1	0	2	0	2	2	0	0	0	0	0	2	0	2	1	0
37409366|F|0-13:T>C-13:T>C	100015618	TGCAGATTCGTAATATAATGCATTTTGAAACACCACTGTTTTCTCACATAGGAAAAAAAATACAAACAG	TGCAGATTCGTAATATAATGCATTTTGAAACACCACTGTTTTCTCACATAGGAAAAAAAATACAAACAG	13:T>C	13	1	0.634615	0.769231	0.230769	0.365385	0.403846	0.463757	0.35503	0.409393	10.1707	9.7	1	2	0	1	1	0	2	2	1	0	1	0	0	0	2	1	0	1	1	2	2	1	2	2	1	1	0	2	0	2	0	1	2
37410306|F|0-60:T>A-60:T>A	100017348	TGCAGAAGAACCTAAATAATCTGTAGTGTTTCCATGTGTATTAATATGCAGATTTCTATGTAGATTTTG	TGCAGAAGAACCTAAATAATCTGTAGTGTTTCCATGTGTATTAATATGCAGATTTCTATGTAGATTTTG	60:T>A	60	1	0.769231	0.634615	0.365385	0.230769	0.403846	0.35503	0.463757	0.409393	4.57692	3.39474	1	0	0	2	2	0	0	2	0	0	1	1	2	2	0	0	2	0	1	2	2	2	1	1	2	1	1	2	0	2	2	1	0
37411019|F|0-59:A>G-59:A>G	100018655	TGCAGAATTGCCAATTTTTTTCTGAAAATCATGAAAAACATGCAATATTAACATGATAGATAAACACAG	TGCAGAATTGCCAATTTTTTTCTGAAAATCATGAAAAACATGCAATATTAACATGATAGATAAACACAG	59:A>G	59	1	0.769231	0.634615	0.365385	0.230769	0.403846	0.35503	0.463757	0.409393	11.2917	11.0952	1	1	2	2	2	1	0	0	2	1	0	2	0	0	1	2	2	2	2	0	0	2	1	2	1	0	0	2	1	2	2	0	2
37411619|F|0-11:T>C-11:T>C	100019799	TGCAGACCCTTTATTTTAAAGATTAGTAGGGGTCACATAGCACAGAATCCCACAGCACAGAATCCCACC	TGCAGACCCTTTATTTTAAAGATTAGTAGGGGTCACATAGCACAGAATCCCACAGCACAGAATCCCACC	11:T>C	11	1	0.769231	0.634615	0.365385	0.230769	0.403846	0.35503	0.463757	0.409393	5.20833	4.28205	1	0	2	0	2	1	0	1	0	0	0	2	0	2	1	2	1	0	2	0	1	1	0	2	2	1	2	2	0	2	1	1	2
37411724|F|0-14:A>G-14:A>G	100020031	TGCAGACGGCAGATATTGGGGGAAAGAAGAATTTGGCATGTTGGATTTTAACATGCCCAATCCTTTGTT	TGCAGACGGCAGATATTGGGGGAAAGAAGAATTTGGCATGTTGGATTTTAACATGCCCAATCCTTTGTT	14:A>G	14	1	0.769231	0.634615	0.365385	0.230769	0.403846	0.35503	0.463757	0.409393	18.125	15.1282	1	0	0	0	0	1	0	2	0	1	0	2	2	2	2	2	2	2	0	0	2	0	0	2	0	1	0	2	1	2	1	0	2
37412881|F|0-61:T>C-61:T>C	100022348	TGCAGAGGGGAAAACTGGTGAAAGATGCCATTTACAAGTTATATAATGGCCACAAATAGTGTTGCTCCT	TGCAGAGGGGAAAACTGGTGAAAGATGCCATTTACAAGTTATATAATGGCCACAAATAGTGTTGCTCCT	61:T>C	61	1	0.769231	0.634615	0.365385	0.230769	0.403846	0.35503	0.463757	0.409393	8.42857	7.79487	1	1	2	1	1	0	2	0	1	0	2	1	0	0	0	2	0	1	1	2	2	2	0	2	0	2	2	2	0	2	0	1	2
37413795|F|0-48:A>G-48:A>G	100024060	TGCAGATCTCCTTGTTCATATTGTCTGCTTGGTTTAAGCACAAGCTCAAGGGGAAGTTAGTACATAGAT	TGCAGATCTCCTTGTTCATATTGTCTGCTTGGTTTAAGCACAAGCTCAAGGGGAAGTTAGTACATAGAT	48:A>G	48	1	0.634615	0.769231	0.230769	0.365385	0.403846	0.463757	0.35503	0.409393	4.53659	4.29787	1	1	0	1	1	0	0	2	2	2	2	2	2	1	0	1	1	2	0	1	1	1	1	2	1	0	2	2	0	1	0	2	2
37414706|F|0-18:C>T-18:C>T	100025633	TGCAGATTTCACTCATTGCCTCGCTATGAATAAAATCAGCGGTAGGAATCCTCGGATTTTCTGCAAAAG	TGCAGATTTCACTCATTGCCTCGCTATGAATAAAATCAGCGGTAGGAATCCTCGGATTTTCTGCAAAAG	18:C>T	18	1	0.769231	0.634615	0.365385	0.230769	0.403846	0.35503	0.463757	0.409393	19.7143	17.7317	1	1	2	1	1	0	2	0	1	0	0	2	0	2	0	1	2	1	0	2	1	1	2	0	2	1	0	0	0	0	0	2	0
37416291|F|0-26:C>A-26:C>A	100028511	TGCAGCAGCAATTTGGCCAGCCCAGCCCCATCATCTTGCTAGCTAAGGCTGGCTGCCGGGACCTTCAGG	TGCAGCAGCAATTTGGCCAGCCCAGCCCCATCATCTTGCTAGCTAAGGCTGGCTGCCGGGACCTTCAGG	26:C>A	26	1	0.769231	0.634615	0.365385	0.230769	0.403846	0.35503	0.463757	0.409393	4.46939	3.95238	0.954545	2	2	0	0	1	2	1	2	1	0	0	1	1	1	2	0	2	2	0	0	2	0	2	0	0	1	2	2	1	1	0	0
37416755|F|0-60:G>A-60:G>A	100029390	TGCAGCATATCACACGGCATATTTTTACTATGGATAAATATGCCATGTGAACGTACCCTAGGGGTAAAT	TGCAGCATATCACACGGCATATTTTTACTATGGATAAATATGCCATGTGAACGTACCCTAGGGGTAAAT	60:G>A	60	1	0.769231	0.634615	0.365385	0.230769	0.403846	0.35503	0.463757	0.409393	9.08163	8.68293	1	1	0	1	1	0	2	2	0	1	0	0	2	0	2	2	0	0	1	2	0	1	0	0	0	0	1	1	2	2	2	1	1
37417158|F|0-9:G>A-9:G>A	100030107	TGCAGCATTGGTCAGTTAGTGTTCCCACTTTCTCCTGATGGCAGATATCTGGGATTGAAGGATCGGGCA	TGCAGCATTGGTCAGTTAGTGTTCCCACTTTCTCCTGATGGCAGATATCTGGGATTGAAGGATCGGGCA	9:G>A	9	1	0.769231	0.634615	0.365385	0.230769	0.403846	0.35503	0.463757	0.409393	8.7551	8.075	1	2	1	0	0	2	1	1	0	1	0	2	2	0	1	2	2	2	0	1	0	0	0	2	0	2	0	2	2	2	2	0	0
37417950|F|0-58:A>G-58:A>G	100031756	TGCAGCCGCTACTGCCCAACATCGCAGCAGTTTAGACACATGGCCATGCGGACCTCTTACCAGCCCTTA	TGCAGCCGCTACTGCCCAACATCGCAGCAGTTTAGACACATGGCCATGCGGACCTCTTACCAGCCCTTA	58:A>G	58	1	0.769231	0.634615	0.365385	0.230769	0.403846	0.35503	0.463757	0.409393	8.74468	7.14286	1	0	2	0	2	1	2	1	0	2	0	0	2	2	1	2	0	0	2	2	1	2	0	2	2	1	2	0	2	0	1	2	0
37418541|F|0-51:A>C-51:A>C	100032893	TGCAGCGCCACCATAGGGAAAATTAAGTATTGCACAATGTCCATTTATGTCAATTTGTTGTCTGTGTAA	TGCAGCGCCACCATAGGGAAAATTAAGTATTGCACAATGTCCATTTATGTCAATTTGTTGTCTGTGTAA	51:A>C	51	1	0.769231	0.634615	0.365385	0.230769	0.403846	0.35503	0.463757	0.409393	8.06	7.85366	1	2	1	0	0	2	2	2	0	1	0	1	1	2	2	2	0	0	2	2	0	1	0	2	0	0	0	2	1	2	2	1	1
37420453|F|0-20:A>C-20:A>C	100036423	TGCAGCTTCTTCCAAGCCCCACCCCTAATTCCTAACCATAACTATCAGGAATTTCAACTTACCAATGTC	TGCAGCTTCTTCCAAGCCCCACCCCTAATTCCTAACCATAACTATCAGGAATTTCAACTTACCAATGTC	20:A>C	20	1	0.634615	0.769231	0.230769	0.365385	0.403846	0.463757	0.35503	0.409393	11.3256	7.82609	1	1	0	0	0	2	0	2	1	0	2	2	0	2	0	1	2	2	1	2	0	2	1	1	1	2	2	1	2	0	2	1	1
37420490|F|0-37:T>C-37:T>C	100036488	TGCAGCTTGCCTCTTAAAGTCATCAGCAGAATAAAGATATTGCGGCAGATTTACTAAAAGTGTCTAATA	TGCAGCTTGCCTCTTAAAGTCATCAGCAGAATAAAGATATTGCGGCAGATTTACTAAAAGTGTCTAATA	37:T>C	37	1	0.634615	0.769231	0.230769	0.365385	0.403846	0.463757	0.35503	0.409393	4.40541	4.16327	1	0	0	1	1	2	1	1	1	0	0	0	2	2	1	2	2	2	2	2	1	2	2	1	2	1	2	2	0	2	1	1	2
37420521|F|0-41:G>A-41:G>A	100036540	TGCAGCTTGTCTTCCTGTGTCTGTGAGACTGCATGCTGAGAGAGGGGAGGAGGGGGATGCAGCTTCTCT	TGCAGCTTGTCTTCCTGTGTCTGTGAGACTGCATGCTGAGAGAGGGGAGGAGGGGGATGCAGCTTCTCT	41:G>A	41	1	0.634615	0.769231	0.230769	0.365385	0.403846	0.463757	0.35503	0.409393	3.41026	3.33333	0.954545	2	0	2	1	2	2	1	2	2	0	0	1	2	0	1	1	2	0	0	1	1	2	0	2	2	2	0	1	2	0	2	0
37420821|F|0-34:T>G-34:T>G	100037076	TGCAGGAAATTTTTCTGGCTGTCAACAACTTTTTTGGGCCTTCAGTACTTGTAAACCAAAACCAGAAGT	TGCAGGAAATTTTTCTGGCTGTCAACAACTTTTTTGGGCCTTCAGTACTTGTAAACCAAAACCAGAAGT	34:T>G	34	1	0.769231	0.634615	0.365385	0.230769	0.403846	0.35503	0.463757	0.409393	10.8913	10.3954	1	0	1	1	1	2	1	2	0	1	2	2	1	2	1	0	2	2	0	2	1	2	0	0	0	2	2	0	2	1	2	0	0
37421394|F|0-47:T>C-47:T>C	100038327	TGCAGGATAGAAAATTCTTGGATGATTGCTGTTGAATTCTATGATAGTACTGATAATGATCAGCAGCTA	TGCAGGATAGAAAATTCTTGGATGATTGCTGTTGAATTCTATGATAGTACTGATAATGATCAGCAGCTA	47:T>C	47	1	0.769231	0.634615	0.365385	0.230769	0.403846	0.35503	0.463757	0.409393	10.0638	9.90476	1	2	0	1	1	1	1	1	0	2	0	0	1	2	2	0	2	2	0	2	2	0	0	0	1	2	0	2	1	2	2	0	0
37421789|F|0-11:C>G-11:C>G	100039132	TGCAGGCAGCGCTGCCATGATCCCCACATCTATGACTTCCCCCCTCCTATGGAACTATGTAGTAGAGTT	TGCAGGCAGCGCTGCCATGATCCCCACATCTATGACTTCCCCCCTCCTATGGAACTATGTAGTAGAGTT	11:C>G	11	1	0.769231	0.634615	0.365385	0.230769	0.403846	0.35503	0.463757	0.409393	7.52941	6.52632	1	1	0	2	0	0	0	2	2	0	1	1	0	1	2	2	0	2	2	2	0	0	2	1	2	1	1	1	2	0	0	1	2
37422157|F|0-52:C>T-52:C>T	100039814	TGCAGGCGTCCGCAACTTTAGACGTCTCTCCTCCTTTACTCCAGCGATAACGCGGTCCCGTTGGCTGCA	TGCAGGCGTCCGCAACTTTAGACGTCTCTCCTCCTTTACTCCAGCGATAACGCGGTCCCGTTGGCTGCA	52:C>T	52	1	0.769231	0.634615	0.365385	0.230769	0.403846	0.35503	0.463757	0.409393	9.56	8.90476	1	0	0	2	1	2	0	2	2	0	1	0	0	2	2	0	1	0	2	2	1	0	0	2	2	1	1	0	0	0	2	0	0
37422434|F|0-6:A>G-6:A>G	100040310	TGCAGGAAAACTGAACACTAAGATTACAGCTGACCACTGGGGGTCACAGTAGGGTTAAACTGTGTGATC	TGCAGGAAAACTGAACACTAAGATTACAGCTGACCACTGGGGGTCACAGTAGGGTTAAACTGTGTGATC	6:A>G	6	1	0.634615	0.769231	0.230769	0.365385	0.403846	0.463757	0.35503	0.409393	3.15789	3.06122	1	2	1	0	0	2	2	1	0	2	2	2	1	0	1	0	0	0	0	2	2	2	2	1	1	2	1	0	2	0	2	1	1
37423172|F|0-21:G>T-21:G>T	100042035	TGCAGGTACAGTAAATCATAGGGGCCCCGTTGCCCCATTCCTATGTAGTAGAGAAGGAAGGCATGATCC	TGCAGGTACAGTAAATCATAGGGGCCCCGTTGCCCCATTCCTATGTAGTAGAGAAGGAAGGCATGATCC	21:G>T	21	1	0.769231	0.634615	0.365385	0.230769	0.403846	0.35503	0.463757	0.409393	10.8824	10.1951	1	2	0	2	2	2	0	2	2	0	1	0	0	2	0	1	1	1	1	0	2	2	2	0	1	0	2	0	0	2	0	1	0
37424950|F|0-35:G>A-35:G>A	100045182	TGCAGTACTTATGTACAGAAGAAAATAGGCCTCTAGCAACCGAATGGCACCCCACAATTGCATTGGGGG	TGCAGTACTTATGTACAGAAGAAAATAGGCCTCTAGCAACCGAATGGCACCCCACAATTGCATTGGGGG	35:G>A	35	1	0.769231	0.634615	0.365385	0.230769	0.403846	0.35503	0.463757	0.409393	10.42	9.60526	1	1	0	1	1	0	0	0	2	0	1	1	0	0	0	1	2	2	1	0	2	2	1	2	0	2	2	2	0	2	0	1	2
37425552|F|0-17:G>A-17:G>A	100046223	TGCAGTATGTTCGTATCGCTGCTCCGTCACTTAGTAACCAGCTAGCTCGCTGTAGCCTTTGGCCAAAAT	TGCAGTATGTTCGTATCGCTGCTCCGTCACTTAGTAACCAGCTAGCTCGCTGTAGCCTTTGGCCAAAAT	17:G>A	17	1	0.634615	0.769231	0.230769	0.365385	0.403846	0.463757	0.35503	0.409393	4.21951	4.02128	1	1	2	1	1	0	0	0	0	2	1	1	0	1	1	2	2	2	1	2	2	0	1	1	0	2	1	2	0	2	2	2	2
37425999|F|0-42:G>A-42:G>A	100047024	TGCAGTCAGTGACTAGTGGACACATACAATGTAAGCTTAGAGGGCAGCATGATGCACAATGACATACCG	TGCAGTCAGTGACTAGTGGACACATACAATGTAAGCTTAGAGGGCAGCATGATGCACAATGACATACCG	42:G>A	42	1	0.769231	0.634615	0.365385	0.230769	0.403846	0.35503	0.463757	0.409393	7.02128	5.85366	1	2	0	2	1	1	0	2	0	2	2	0	2	0	1	2	2	0	0	1	2	0	0	2	0	2	2	1	1	0	2	0	2
37426176|F|0-12:C>A-12:C>A	100047314	TGCAGTCCACTTCGATATAAGAATAGAAAGGAATTCGGGATGATCAGAAGTGCCAAGAAGATTGAGGTG	TGCAGTCCACTTCGATATAAGAATAGAAAGGAATTCGGGATGATCAGAAGTGCCAAGAAGATTGAGGTG	12:C>A	12	1	0.769231	0.634615	0.365385	0.230769	0.403846	0.35503	0.463757	0.409393	16.9362	15.0889	1	1	2	2	1	2	1	2	1	0	2	1	2	0	0	1	2	1	0	2	2	0	2	2	0	1	0	2	0	0	0	0	1
37428601|F|0-51:A>G-51:A>G	100051538	TGCAGTTAAAATAGATTAGTCAGTGCTGCGCTTCTGCAAGCCAGATGAGTGAAAGAAAATTCTCATCCA	TGCAGTTAAAATAGATTAGTCAGTGCTGCGCTTCTGCAAGCCAGATGAGTGAAAGAAAATTCTCATCCA	51:A>G	51	1	0.769231	0.634615	0.365385	0.230769	0.403846	0.35503	0.463757	0.409393	13.625	12.878	1	2	0	0	2	1	0	1	2	0	1	0	1	1	0	0	2	0	2	2	1	0	2	1	0	2	2	2	2	2	2	0	0
37428751|F|0-60:T>G-60:T>G	100051793	TGCAGTTACTGAATCCTATGAAAAGAATGTTTTGTAAGAACTCCAAGAAGCTTCCATATTTCCCCTTTA	TGCAGTTACTGAATCCTATGAAAAGAATGTTTTGTAAGAACTCCAAGAAGCTTCCATATTTCCCCTTTA	60:T>G	60	1	0.769231	0.634615	0.365385	0.230769	0.403846	0.35503	0.463757	0.409393	5.44	4.83333	0.954545	0	1	0	0	2	0	0	0	1	2	2	2	2	0	1	2	2	2	0	0	1	2	2	2	0	2	2	1	1	0	2	2
37429412|F|0-19:G>T-19:G>T	100052933	TGCAGTTGGCTGCAACGTGGAGGTTAAGTAATGGGAATACCCCATTTAAGCTGACCATACACATTAGAT	TGCAGTTGGCTGCAACGTGGAGGTTAAGTAATGGGAATACCCCATTTAAGCTGACCATACACATG	19:G>T	19	1	0.769231	0.634615	0.365385	0.230769	0.403846	0.35503	0.463757	0.409393	5.28	4.92308	1	2	2	2	2	1	0	2	0	2	2	0	1	1	2	2	2	2	1	2	2	0	2	1	0	0	1	1	0	2	1	2	0
37429754|F|0-53:G>T-53:G>T	100053514	TGCAGTTTCTGTGCATGACCTCGTGTTCTAATATTTCTCTTACTTTGATGAGTGTCTGAACGTTTGAAC	TGCAGTTTCTGTGCATGACCTCGTGTTCTAATATTTCTCTTACTTTGATGAGTGTCTGAACGTTTGAAC	53:G>T	53	1	0.769231	0.634615	0.365385	0.230769	0.403846	0.35503	0.463757	0.409393	5.44231	5.20513	1	0	0	0	0	0	0	2	0	0	2	1	0	0	2	2	0	0	1	2	1	1	2	1	1	1	2	2	0	1	0	2	2
37431851|F|0-37:T>A-37:T>A	100059626	TGCAGCACCCCGCATCTCTCTGCTGCCCCCTACTGGTTCAGTGTCTGTACAGAGCATGAGATCGGAAGA	TGCAGCACCCCGCATCTCTCTGCTGCCCCCTACTGGTTCAGTGTCTGTACAGAGCATG	37:T>A	37	1	0.769231	0.634615	0.365385	0.230769	0.403846	0.35503	0.463757	0.409393	5.20833	5	1	0	1	0	0	1	1	2	2	2	2	0	2	1	0	2	0	1	0	1	1	2	2	0	2	2	0	2	2	2	0	1	0
37434525|F|0-18:G>A-18:G>A	100064088	TGCAGAATTTATAGCACAGACATCTTAGGCTGCTCACTTTCAAGCACCTCCCTACCTACTTCTCATGTC	TGCAGAATTTATAGCACAGACATCTTAGGCTGCTCACTTTCAAGCACCTCCCTACCTACTTCTCATGTC	18:G>A	18	1	0.769231	0.634615	0.365385	0.230769	0.403846	0.35503	0.463757	0.409393	7.625	6.87805	1	2	1	2	2	2	1	2	1	0	2	2	0	2	0	2	0	1	1	2	0	1	0	2	0	2	0	2	1	2	2	1	2
37434826|F|0-66:G>A-66:G>A	100064713	TGCAGACTAAATTGATAGACTGTTTTATGCCTAGTGCAAGGCCTTAGGGGGTGGAGCGGACACAAGGAT	TGCAGACTAAATTGATAGACTGTTTTATGCCTAGTGCAAGGCCTTAGGGGGTGGAGCGGACACAAGGAT	66:G>A	66	1	0.634615	0.769231	0.230769	0.365385	0.403846	0.463757	0.35503	0.409393	6.02381	5.125	1	1	2	1	1	1	2	2	2	1	0	0	2	1	2	2	1	2	1	1	2	1	1	1	1	2	1	2	2	0	1	2	0
37437512|F|0-20:T>A-20:T>A	100070121	TGCAGCTATTACTGAACTTTTCCTAGGGTCTGCACCAGAGTGTCACTGTGCAGAGAAAAAGATCAGTGG	TGCAGCTATTACTGAACTTTTCCTAGGGTCTGCACCAGAGTGTCACTGTGCAGAGAAAAAGATCAGTGG	20:T>A	20	1	0.769231	0.634615	0.365385	0.230769	0.403846	0.35503	0.463757	0.409393	9.67347	9.58537	1	2	0	0	0	2	1	1	2	2	0	1	2	1	1	2	2	0	2	0	2	0	0	2	0	2	2	0	0	1	2	2	2
37439132|F|0-39:A>G-39:A>G	100073657	TGCAGTAAAAGGCACAATCACATGTATGGTGTTCTGCTTAGGTATGAAATGGACCAGGTGCTTGGTGGA	TGCAGTAAAAGGCACAATCACATGTATGGTGTTCTGCTTAGGTATGAAATGGACCAGGTGCTTGGTGGA	39:A>G	39	1	0.634615	0.769231	0.230769	0.365385	0.403846	0.463757	0.35503	0.409393	4.17073	4.08163	0.954545	2	1	2	2	1	2	1	2	1	1	0	1	1	1	2	1	0	1	2	1	1	2	2	1	2	2	2	0	2	2	1	0
37442148|F|0-41:T>A-41:T>A	100080143	TGCAGAGCACAATATGGGACAATCCTATGTATTCTGAGCTTTTTTCATTGGAGCTCAGCACTGGAGTGC	TGCAGAGCACAATATGGGACAATCCTATGTATTCTGAGCTTTTTTCATTGGAGCTCAGCACTGGAGTGC	41:T>A	41	1	0.769231	0.634615	0.365385	0.230769	0.403846	0.35503	0.463757	0.409393	19.6458	18.425	1	2	0	1	1	0	0	0	2	2	2	2	2	2	2	2	1	1	2	2	1	1	2	0	1	2	2	0	0	0	0	2	0
37442863|F|0-31:C>T-31:C>T	100081898	TGCAGGCATCATATGTCCTGGGGGGCAAAAACTTGCGAATTGCTTGTAGAGAAGGATCTGGGTGTACTT	TGCAGGCATCATATGTCCTGGGGGGCAAAAACTTGCGAATTGCTTGTAGAGAAGGATCTGGGTGTACTT	31:C>T	31	1	0.769231	0.634615	0.365385	0.230769	0.403846	0.35503	0.463757	0.409393	23.8723	22.2857	1	2	0	1	1	1	1	1	0	2	0	0	1	2	2	0	2	2	0	2	2	0	0	0	1	2	0	2	1	2	2	0	0
14660624|F|0-40:G>A-40:G>A	14660624	TGCAGTGTGTGAAATAAACGGGTTAGGAACCTTTCCATGCGTGGAGCAGAGCATGAGATCGGAAGAGCG	TGCAGTGTGTGAAATAAACGGGTTAGGAACCTTTCCATGCGTGGAGCAGAGCATG	40:G>A	40	1	0.596154	0.788462	0.211538	0.403846	0.384615	0.481509	0.33358	0.407544	15.8421	17.8077	1	0	2	2	2	1	2	1	0	1	1	2	1	0	1	0	1	0	1	0	2	2	0	2	2	1	1	2	1	1	1	0	1
37410004|F|0-13:A>T-13:A>T	100016773	TGCAGAACAACATAATACATACCTAGTATGCCACAAAACCTCATAATACATATCTCCGGATAAGTCCAC	TGCAGAACAACATAATACATACCTAGTATGCCACAAAACCTCATAATACATATCTCCGGATAAGTCCAC	13:A>T	13	1	0.673077	0.75	0.25	0.326923	0.423077	0.440089	0.375	0.407544	7.77778	7.48936	1	1	2	2	2	2	2	0	0	2	1	1	2	0	1	1	0	2	1	1	1	0	0	1	0	2	2	1	1	2	1	2	1
37410407|F|0-5:A>G-5:A>G	100017530	TGCAGAAGCCAATATATTATTAATGCTACAATGATAAAGTGTAAAAATGATATGTTCGTTTTTAAGCAC	TGCAGAAGCCAATATATTATTAATGCTACAATGATAAAGTGTAAAAATGATATGTTCGTTTTTAAGCAC	5:A>G	5	1	0.75	0.673077	0.326923	0.25	0.423077	0.375	0.440089	0.407544	10.9149	6.04444	1	0	1	1	1	0	2	2	1	2	1	0	0	0	2	0	1	1	2	2	2	1	1	0	0	0	2	0	0	2	0	2	2
37410429|F|0-47:G>A-47:G>A	100017558	TGCAGAAGCTGAGGCTTAGTCCACACCTGCATTGGAGGTTCTGTTAGGAGCCGACATCGCAGGTTTACA	TGCAGAAGCTGAGGCTTAGTCCACACCTGCATTGGAGGTTCTGTTAGGAGCCGACATCGCAGGTTTACA	47:G>A	47	1	0.673077	0.75	0.25	0.326923	0.423077	0.440089	0.375	0.407544	15.0222	14.1489	1	1	2	2	2	2	2	0	0	2	1	1	2	0	1	1	0	2	1	1	1	0	0	1	0	2	2	1	1	2	1	2	1
37411079|F|0-49:G>A-49:G>A	100018787	TGCAGAATTTGTTGGTGCTTATCAACAAAGGTTATTATTACTATGAGCCGAACTCTCCATAGCAATAAT	TGCAGAATTTGTTGGTGCTTATCAACAAAGGTTATTATTACTATGAGCCGAACTCTCCATAGCAATAAT	49:G>A	49	1	0.788462	0.596154	0.403846	0.211538	0.384615	0.33358	0.481509	0.407544	9.43396	7.10811	1	0	0	2	0	2	0	2	0	0	1	2	2	1	2	0	1	2	1	1	0	2	0	1	0	0	1	0	2	2	2	2	2
37412081|F|0-62:T>A-62:T>A	100020697	TGCAGAGAAAATGTAGTCTAAACTACGGTCATCCTTGAGAAAATTAAAATAACGGAGGTCACTCAGCAG	TGCAGAGAAAATGTAGTCTAAACTACGGTCATCCTTGAGAAAATTAAAATAACGGAGGTCACTCAGCAG	62:T>A	62	1	0.596154	0.788462	0.211538	0.403846	0.384615	0.481509	0.33358	0.407544	3.81579	3.73469	1	2	0	0	0	2	1	1	0	2	0	2	1	1	2	2	2	0	2	2	1	0	2	1	2	1	1	1	2	1	1	1	2
37413402|F|0-60:C>T-60:C>T	100023323	TGCAGATACGATGGTGGCGATCTCCTCCCACGTCGCAGTCTTCAGCCTCTGCTGACAGGTCCAGACCTG	TGCAGATACGATGGTGGCGATCTCCTCCCACGTCGCAGTCTTCAGCCTCTGCTGACAGGTCCAGACCTG	60:C>T	60	1	0.788462	0.596154	0.403846	0.211538	0.384615	0.33358	0.481509	0.407544	10.4082	9.60976	1	0	1	2	2	1	1	2	1	2	2	0	1	0	0	0	2	1	0	0	1	0	0	0	2	1	0	2	2	2	2	0	0
37413964|F|0-19:G>A-19:G>A	100024343	TGCAGATGATGTATCTTTAGGATACATTTCACATAAGATCTGACAGACGGGCAGACACTTGACTGAAAT	TGCAGATGATGTATCTTTAGGATACATTTCACATAAGATCTGACAGACGGGCAGACACTTGACTGAAAT	19:G>A	19	1	0.75	0.673077	0.326923	0.25	0.423077	0.375	0.440089	0.407544	5.31915	5.30952	1	1	1	2	1	0	0	0	1	0	1	1	0	2	2	2	2	1	2	1	0	0	2	1	0	2	1	2	0	0	2	1	2
37414313|F|0-45:A>G-45:A>G	100024963	TGCAGATTACATGTAACAGATCTCCTGCTGTGACGTTTTCTGCATAGGCCGTTAGCTCTGTTGTGGGTC	TGCAGATTACATGTAACAGATCTCCTGCTGTGACGTTTTCTGCATAGGCCGTTAGCTCTGTTGTGGGTC	45:A>G	45	1	0.75	0.673077	0.326923	0.25	0.423077	0.375	0.440089	0.407544	9.30612	7.53488	1	1	0	2	2	2	0	0	1	0	0	0	2	2	0	2	0	2	0	1	0	1	1	0	1	1	2	2	0	2	0	1	0
37414655|F|0-49:G>A-49:G>A	100025542	TGCAGATTTAGCCACAGTTTGGATACAGATAAACATAGAATCCAGAAAAGTAACACGGCAACTTTTATT	TGCAGATTTAGCCACAGTTTGGATACAGATAAACATAGAATCCAGAAAAGTAACACGGCAACTTTTATT	49:G>A	49	1	0.75	0.673077	0.326923	0.25	0.423077	0.375	0.440089	0.407544	4.46939	3.75	1	1	0	2	2	0	0	0	0	2	2	1	0	0	2	2	2	2	1	2	1	0	1	1	0	2	1	2	2	1	2	2	2
37415026|F|0-56:G>A-56:G>A	100026208	TGCAGATTTTGTTGCAGAAATATCCATACATCTTTTTGGAACTTGCAGAAATCCATGTGCTTGCCACCA	TGCAGATTTTGTTGCAGAAATATCCATACATCTTTTTGGAACTTGCAGAAATCCATGTGCTTGCCACCA	56:G>A	56	1	0.673077	0.75	0.25	0.326923	0.423077	0.440089	0.375	0.407544	13.0227	12.7917	1	1	0	2	1	2	0	2	1	0	0	1	0	2	2	1	1	1	2	1	1	1	2	2	2	1	2	2	0	2	0	1	2
37415418|F|0-39:T>C-39:T>C	100026903	TGCAGCAACTTAAAGCAGTGTAGAATTGGATAAGGTTTTTAAAGGCAGAGGTAATTGGTGCTACTGGCT	TGCAGCAACTTAAAGCAGTGTAGAATTGGATAAGGTTTTTAAAGGCAGAGGTAATTGGTGCTACTGGCT	39:T>C	39	1	0.788462	0.596154	0.403846	0.211538	0.384615	0.33358	0.481509	0.407544	12.3461	10.4571	1	1	0	0	0	0	0	2	0	0	2	2	2	2	0	1	1	0	0	2	2	0	1	0	2	2	2	0	0	1	2	2	0
37415579|F|0-10:A>T-10:A>T	100027213	TGCAGCAATGAAAACTAAAGAGCAAATTTTTATTCATTCAGAATGTAAACACTTTTTGAAACACAGTTT	TGCAGCAATGAAAACTAAAGAGCAAATTTTTATTCATTCAGAATGTAAACACTTTTTGAAACACAGTTT	10:A>T	10	1	0.596154	0.788462	0.211538	0.403846	0.384615	0.481509	0.33358	0.407544	7.21212	5.59615	1	2	1	1	1	1	1	1	2	2	2	2	1	2	2	2	2	1	0	0	1	1	1	0	0	1	0	0	2	0	2	1	1
37417012|F|0-63:C>A-63:C>A	100029857	TGCAGCATGTACTAATCTCTGACCATATAAGACCTGAATTCTGCAAGGATTTCATGGGTAAGTCAATAA	TGCAGCATGTACTAATCTCTGACCATATAAGACCTGAATTCTGCAAGGATTTCATGGGTAAGTCAATAA	63:C>A	63	1	0.788462	0.596154	0.403846	0.211538	0.384615	0.33358	0.481509	0.407544	15.2308	12.3429	1	0	2	0	0	0	0	0	0	2	1	1	0	2	2	2	2	0	2	2	0	1	2	1	0	2	1	2	0	2	2	2	1
37417224|F|0-26:T>C-26:T>C	100030219	TGCAGCATTTCTGTCCAATGTGGCCATATCCGAATGCTTGTGGCATCCTTTTTGCTGTTGGCACATTGA	TGCAGCATTTCTGTCCAATGTGGCCATATCCGAATGCTTGTGGCATCCTTTTTGCTGTTGGCACATTGA	26:T>C	26	1	0.788462	0.596154	0.403846	0.211538	0.384615	0.33358	0.481509	0.407544	13.36	11.6842	1	1	0	0	0	1	2	1	1	2	0	0	1	2	0	2	2	1	0	2	2	2	0	0	2	2	0	2	2	0	1	0	0
37417273|F|0-22:T>C-22:T>C	100030320	TGCAGCATTTTGTACTAAGTGATGGCGGAATAATGCTTTGTCTAGGAGGCCTATGTATAGGGCATTACA	TGCAGCATTTTGTACTAAGTGATGGCGGAATAATGCTTTGTCTAGGAGGCCTATGTATAGGGCATTACA	22:T>C	22	1	0.788462	0.596154	0.403846	0.211538	0.384615	0.33358	0.481509	0.407544	12.56	10.3077	1	0	2	1	1	2	2	2	1	0	1	2	0	2	0	0	2	1	2	0	2	1	2	2	0	0	2	2	0	0	0	1	0
37417341|F|0-28:G>A-28:G>A	100030466	TGCAGCCAAGCAGCAGCATTACCTGTTTGAAAACTACGAGCCCCAGGATCCTTTGCTGTGCTTTGTCTA	TGCAGCCAAGCAGCAGCATTACCTGTTTGAAAACTACGAGCCCCAGGATCCTTTGCTGTGCTTTGTCTA	28:G>A	28	1	0.75	0.673077	0.326923	0.25	0.423077	0.375	0.440089	0.407544	5.87755	5.32558	1	0	0	0	2	0	0	2	2	0	2	0	0	0	2	1	0	2	1	2	1	2	2	2	1	1	0	2	0	2	0	1	2
37417386|F|0-43:G>T-43:G>T	100030565	TGCAGCCAATCACAGGGTTGCAGTGATGACATGGGATGTGACAGCATTGCTGGAGGCCGCTCTACAGAG	TGCAGCCAATCACAGGGTTGCAGTGATGACATGGGATGTGACAGCATTGCTGGAGGCCGCTCTACAGAG	43:G>T	43	1	0.596154	0.788462	0.211538	0.403846	0.384615	0.481509	0.33358	0.407544	5.825	5.64583	1	0	1	2	2	0	0	0	0	1	1	2	1	1	2	2	2	0	1	2	1	2	2	1	1	1	1	1	1	2	2	0	1
37419024|F|0-63:C>A-63:C>A	100033792	TGCAGCTAAAAGTTATAAGATTTACAGTGTTACGAGATGCTTTCACTGTATGTGTCTGCAATACAGTTT	TGCAGCTAAAAGTTATAAGATTTACAGTGTTACGAGATGCTTTCACTGTATGTGTCTGCAATACAGTTT	63:C>A	63	1	0.673077	0.75	0.25	0.326923	0.423077	0.440089	0.375	0.407544	15.8605	15.4286	1	0	2	2	2	0	1	0	1	0	0	1	0	2	2	2	1	1	0	1	1	0	2	0	1	1	0	2	2	2	2	0	1
37419984|F|0-33:T>A-33:T>A	100035516	TGCAGCTGCCAGATGTTATCACTAGGGACATATTGATGTTTTTGCCACTTCGTGTATGTTTTTTGGGTC	TGCAGCTGCCAGATGTTATCACTAGGGACATATTGATGTTTTTGCCACTTCGTGTATGTTTTTTGGGTC	33:T>A	33	1	0.673077	0.75	0.25	0.326923	0.423077	0.440089	0.375	0.407544	19.0667	17.2128	1	2	2	1	2	0	2	2	1	0	1	2	2	1	0	1	2	1	2	1	1	2	0	2	0	2	2	0	0	2	2	1	2
37420582|F|0-67:T>C-67:T>C	100036633	TGCAGCTTTCAGGGATTCTGCTGTTATATTTTCTGTCAATGTCACTCAAACAGGCCAGGAGGAAAGATG	TGCAGCTTTCAGGGATTCTGCTGTTATATTTTCTGTCAATGTCACTCAAACAGGCCAGGAGGAAAGATG	67:T>C	67	1	0.673077	0.75	0.25	0.326923	0.423077	0.440089	0.375	0.407544	10.5909	9.47917	1	0	2	1	1	2	0	2	2	2	1	2	2	0	2	2	0	1	2	2	1	1	1	2	0	1	2	2	1	0	0	2	1
37420588|F|0-37:G>A-37:G>A	100036643	TGCAGCTTTCCACTACTTTTCTGCAAATAAGTTGCACGATGTGTGTCTTGCTAACCATGCCTCCTTTTC	TGCAGCTTTCCACTACTTTTCTGCAAATAAGTTGCACGATGTGTGTCTTGCTAACCATGCCTCCTTTTC	37:G>A	37	1	0.788462	0.596154	0.403846	0.211538	0.384615	0.33358	0.481509	0.407544	9.58	8.1	1	1	1	2	1	2	1	2	2	0	1	2	2	0	0	2	1	1	0	1	0	0	0	0	0	2	0	0	2	2	2	0	0
37421280|F|0-55:A>T-55:A>T	100038086	TGCAGGAGGAGAAAGTGATCAGCTTAACCACTGAATGTAATCCCTTAGACCACAAAGAACTTTACCATT	TGCAGGAGGAGAAAGTGATCAGCTTAACCACTGAATGTAATCCCTTAGACCACAAAGAACTTTACCATT	55:A>T	55	1	0.788462	0.596154	0.403846	0.211538	0.384615	0.33358	0.481509	0.407544	10.6326	9.92308	1	2	0	2	2	1	0	2	0	2	2	0	2	0	1	2	2	0	0	1	2	0	0	2	0	2	2	1	1	0	2	0	2
37421288|F|0-34:A>C-34:A>C	100038098	TGCAGGAGGAGTACAGGCTATGCAGGAGAAACTAACACGTTTAGCTTAGTGTTCACTTTCTAGTGGCAG	TGCAGGAGGAGTACAGGCTATGCAGGAGAAACTAACACGTTTAGCTTAGTGTTCACTTTCTAGTGGCAG	34:A>C	34	1	0.788462	0.596154	0.403846	0.211538	0.384615	0.33358	0.481509	0.407544	3.04	2.57895	0.95	2	0	0	0	2	2	2	1	1	1	2	2	2	2	1	0	2	0	0	2	2	1	1	0	2	1	0	0	0	0	1	2
37422087|F|0-13:T>G-13:T>G	100039668	TGCAGGCCTGAAGTGCCTTCAGCCTATAAGAGTGTATGGTGGGGCAGTATATTTGCATCCTGAGGCATG	TGCAGGCCTGAAGTGCCTTCAGCCTATAAGAGTGTATGGTGGGGCAGTATATTTGCATCCTGAGGCATG	13:T>G	13	1	0.788462	0.596154	0.403846	0.211538	0.384615	0.33358	0.481509	0.407544	16.3333	15.9231	1	0	0	2	2	1	0	0	2	2	0	1	0	2	2	0	0	2	1	0	2	0	0	1	2	2	2	1	1	2	0	2	1
37422322|F|0-39:A>G-39:A>G	100040111	TGCAGGCTGGCCCAGCCAGCAGTAAATGGCTGCATTGCAAGGTCTTTCTAATCCAGCGATGCAGCCAGT	TGCAGGCTGGCCCAGCCAGCAGTAAATGGCTGCATTGCAAGGTCTTTCTAATCCAGCGATGCAGCCAGT	39:A>G	39	1	0.788462	0.596154	0.403846	0.211538	0.384615	0.33358	0.481509	0.407544	11.2885	10.0769	1	1	0	1	2	2	0	2	2	0	1	2	0	0	2	1	0	2	0	1	0	2	0	0	0	2	0	2	0	2	2	2	0
37422526|F|0-15:A>G-15:A>G	100040504	TGCAGGGAACTTCAAAGTCCCTAACCTGGAAATTCTTTGAATATGGAAGCAATACCCTAGGGTCAGGTA	TGCAGGGAACTTCAAAGTCCCTAACCTGGAAATTCTTTGAATATGGAAGCAATACCCTAGGGTCAGGTA	15:A>G	15	1	0.788462	0.596154	0.403846	0.211538	0.384615	0.33358	0.481509	0.407544	3.06122	2.72973	0.9	1	0	0	1	2	0	2	0	0	0	0	0	0	0	2	0	1	2	0	2	1	1	2	2	1	2	1	2	2	0	0	1
37422600|F|0-7:G>A-7:G>A	100040693	TGCAGGGGGAATTGGACGCAGGATCGAAATTCCGCTGTGTGAACAAACTCTAAGTGTACGCTTACACAG	TGCAGGGGGAATTGGACGCAGGATCGAAATTCCGCTGTGTGAACAAACTCTAAGTGTACGCTTACACAG	7:G>A	7	1	0.788462	0.596154	0.403846	0.211538	0.384615	0.33358	0.481509	0.407544	8.67347	7.91892	1	0	2	0	0	0	1	2	1	1	0	1	2	0	2	2	2	2	0	2	2	2	2	1	0	2	0	2	1	2	1	0	2
37422712|F|0-18:A>G-18:A>G	100040975	TGCAGGGCCTATCCTCCAAGCTGAACATTGAGTGGACCGGTGGGGCAAAGGGGACAATTGCTCGTCTTC	TGCAGGGCCTATCCTCCAAGCTGAACATTGAGTGGACCGGTGGGGCAAAGGGGACAATTGCTCGTCTTC	18:A>G	18	1	0.788462	0.596154	0.403846	0.211538	0.384615	0.33358	0.481509	0.407544	5.88	3.5	1	0	0	0	0	0	0	0	2	1	0	2	2	0	1	2	1	0	2	1	0	2	1	2	2	2	1	2	0	2	0	2	0
37424239|F|0-13:G>T-13:G>T	100043950	TGCAGTAAAATCTGCAAAACCATTTTGCTTGCAAATTTTATCGCAGATTTTGACTTGCAAATGTAAGAA	TGCAGTAAAATCTGCAAAACCATTTTGCTTGCAAATTTTATCGCAGATTTTGACTTGCAAATGTAAGAA	13:G>T	13	1	0.788462	0.596154	0.403846	0.211538	0.384615	0.33358	0.481509	0.407544	23.48	21.3684	1	0	1	0	0	1	0	1	0	2	0	2	1	2	2	0	1	0	1	0	2	0	2	2	0	2	1	1	2	2	2	2	2
37425152|F|0-48:A>G-48:A>G	100045527	TGCAGTAGGCTGCAATGACAGTTCTTGATTTATTTACCTGATTTTATTACCTTCCATTTTATACAATGG	TGCAGTAGGCTGCAATGACAGTTCTTGATTTATTTACCTGATTTTATTACCTTCCATTTTATACAATGG	48:A>G	48	1	0.788462	0.596154	0.403846	0.211538	0.384615	0.33358	0.481509	0.407544	28.6154	25.1026	1	2	0	2	2	2	2	2	0	2	1	0	2	2	1	2	0	0	1	0	0	2	2	1	0	0	1	2	0	1	1	2	0
37426367|F|0-68:T>C-68:T>C	100047671	TGCAGTCCTGTACACAGATTGTCATCACTCACATTGGTCCTTGTCTATATCCAGGTTTAGGCTATGTCT	TGCAGTCCTGTACACAGATTGTCATCACTCACATTGGTCCTTGTCTATATCCAGGTTTAGGCTATGTCT	68:T>C	68	1	0.788462	0.596154	0.403846	0.211538	0.384615	0.33358	0.481509	0.407544	11.2917	10.4359	1	0	2	0	0	1	0	1	0	1	0	2	1	2	2	2	0	0	2	2	2	0	1	0	2	2	0	2	2	2	2	0	2
37426411|F|0-18:G>T-18:G>T	100047746	TGCAGTCGAGGTTGGAAGGCCAGATATCATCTTGGGATATGTTTTAGAAATCAGAGCAATGCATAGATG	TGCAGTCGAGGTTGGAAGGCCAGATATCATCTTGGGATATGTTTTAGAAATCAGAGCAATGCATAGATG	18:G>T	18	1	0.75	0.673077	0.326923	0.25	0.423077	0.375	0.440089	0.407544	9.23913	8.91111	1	2	1	0	0	1	1	2	2	1	0	0	2	2	1	1	0	2	0	2	2	0	0	0	2	0	0	2	1	2	2	2	1
37426420|F|0-26:G>T-26:G>T	100047760	TGCAGTCGCAGCAGCATCTCCTGATTGAAAGCAGTTTTCCTTTGCCCTGTAAAACTACAAGCCCCAGGA	TGCAGTCGCAGCAGCATCTCCTGATTGAAAGCAGTTTTCCTTTGCCCTGTAAAACTACAAGCCCCAGGA	26:G>T	26	1	0.788462	0.596154	0.403846	0.211538	0.384615	0.33358	0.481509	0.407544	7.9	6.13158	1	1	0	2	2	1	0	2	0	0	2	2	1	2	0	1	1	2	0	1	0	0	2	0	2	2	2	2	2	0	2	0	2
37426646|F|0-40:T>C-40:T>C	100048148	TGCAGTCTCCTCATTAACATCAAAGGCAGGATTGCACTGATAGGTAAGACCTAGAGATGGATAACACAG	TGCAGTCTCCTCATTAACATCAAAGGCAGGATTGCACTGATAGGTAAGACCTAGAGATGGATAACACAG	40:T>C	40	1	0.75	0.673077	0.326923	0.25	0.423077	0.375	0.440089	0.407544	8.74	7.86667	1	1	2	2	0	2	2	1	2	1	0	1	1	0	1	1	2	2	0	0	0	2	1	2	0	0	0	0	1	1	1	0	0
37426729|F|0-17:A>C-17:A>C	100048291	TGCAGTCTGGAGGAGTTATCTTGGCGCAGACGGCATGATGCAGTAACGTCATTACACCGCCCATGTCAG	TGCAGTCTGGAGGAGTTATCTTGGCGCAGACGGCATGATGCAGTAACGTCATTACACCGCCCATGTCAG	17:A>C	17	1	0.788462	0.596154	0.403846	0.211538	0.384615	0.33358	0.481509	0.407544	9.10204	8.425	1	1	2	1	1	0	1	0	2	0	1	0	0	0	0	2	0	2	2	2	0	1	2	0	0	0	0	0	0	2	2	2	0
37426798|F|0-22:T>C-22:T>C	100048414	TGCAGTCTTAGATAGGAATAACTTTAGGGTATGTTCCTACGATGGTTTTCGATGCGGAATTGCATGAGA	TGCAGTCTTAGATAGGAATAACTTTAGGGTATGTTCCTACGATGGTTTTCGATGCGGAATTGCATGAGA	22:T>C	22	1	0.75	0.673077	0.326923	0.25	0.423077	0.375	0.440089	0.407544	13.18	11.8636	1	0	2	1	0	0	2	2	2	1	1	1	0	2	1	0	1	0	1	0	2	0	0	2	0	2	2	2	2	2	2	0	1
37427051|F|0-47:C>A-47:C>A	100048841	TGCAGTGACAAGGTAAGAGACATGGTGACATATGCTATACACTGGTACACAGACCGGTACTTACCAGCT	TGCAGTGACAAGGTAAGAGACATGGTGACATATGCTATACACTGGTACACAGACCGGTACTTACCAGCT	47:C>A	47	1	0.75	0.673077	0.326923	0.25	0.423077	0.375	0.440089	0.407544	8.76	7.18605	1	2	2	1	2	0	2	2	2	2	0	2	0	0	2	2	1	1	2	1	0	0	1	2	2	2	2	1	0	0	0	0	0
37427972|F|0-9:A>C-9:A>C	100050427	TGCAGTGGTAAGATGTTAGCTGGAAGTCAATAACGAAACATAAAACGCACTACAAACATTTTTTCTTTG	TGCAGTGGTAAGATGTTAGCTGGAAGTCAATAACGAAACATAAAACGCACTACAAACATTTTTTCTTTG	9:A>C	9	1	0.75	0.673077	0.326923	0.25	0.423077	0.375	0.440089	0.407544	27.5833	23.907	1	0	2	1	1	0	2	2	1	0	1	0	2	2	0	1	1	1	0	1	0	1	1	0	2	2	2	0	0	2	2	0	0
37428825|F|0-14:T>C-14:T>C	100051909	TGCAGTTAGTGGTTTGAGGCTGTGTCTACCATCACACTACCATCAAAGGCTCTGTTAGAGCCTCTGTCG	TGCAGTTAGTGGTTTGAGGCTGTGTCTACCATCACACTACCATCAAAGGCTCTGTTAGAGCCTCTGTCG	14:T>C	14	1	0.75	0.673077	0.326923	0.25	0.423077	0.375	0.440089	0.407544	18.84	17.5854	1	1	0	2	2	2	0	0	0	2	1	1	2	2	1	1	0	2	1	2	1	0	0	1	0	2	2	1	1	0	1	1	2
37428926|F|0-45:T>C-45:T>C	100052104	TGCAGTTCACATTATTAAAGGGAACATGTTCGCACATTTATGCTGTCCTATCTGAGTGCACCATCCAAT	TGCAGTTCACATTATTAAAGGGAACATGTTCGCACATTTATGCTGTCCTATCTGAGTGCACCATCCAAT	45:T>C	45	1	0.75	0.673077	0.326923	0.25	0.423077	0.375	0.440089	0.407544	25.0208	22.1463	1	2	0	1	1	0	2	0	2	0	1	0	0	2	0	2	2	2	2	2	1	2	1	2	1	1	1	2	0	2	0	0	0
37431324|F|0-14:G>T-14:G>T	100058844	TGCAGACCCATGTAGCGTATGTTCAGCATGAGATCGGAAGAGCGGTTCAGCAGGAATGCCGAGACCGAT	TGCAGACCCATGTAGCGTATGTTCAGCATG	14:G>T	14	1	0.788462	0.596154	0.403846	0.211538	0.384615	0.33358	0.481509	0.407544	17.46	15.2895	1	2	2	1	1	0	2	0	1	0	2	2	0	2	0	2	2	1	1	1	0	0	1	0	2	0	2	2	0	0	0	2	0
37431441|F|0-14:C>T-14:C>T	100059026	TGCAGAGCACAATGCCTTATACACTGCCCTGCATGAGATCGGAAGAGCGGTTCAGCAGGAATGCCGAGA	TGCAGAGCACAATGCCTTATACACTGCCCTGCATG	14:C>T	14	1	0.788462	0.596154	0.403846	0.211538	0.384615	0.33358	0.481509	0.407544	10.9808	9.97143	1	1	0	2	1	0	0	0	2	0	2	2	0	2	0	1	2	2	2	1	1	1	2	2	2	2	1	0	0	1	0	1	0
37431875|F|0-16:A>G-16:A>G	100059668	TGCAGCAGAAGGGAACAGAGAGGTGGCAGCGCATGAGATCGGAAGAGCGGTTCAGCAGGAATGCCGAGA	TGCAGCAGAAGGGAACAGAGAGGTGGCAGCGCATG	16:A>G	16	1	0.75	0.673077	0.326923	0.25	0.423077	0.375	0.440089	0.407544	4.12245	3.5122	1	0	1	0	1	2	2	0	2	2	1	0	2	2	2	2	1	2	1	1	0	2	1	0	2	2	2	2	0	0	2	2	0
37431891|F|0-26:A>G-26:A>G	100059690	TGCAGCAGAGCTAATCATCAAAGGGTATACTTGTATCATAGACTGAGTAACAGCATGAGATCGGAAGAG	TGCAGCAGAGCTAATCATCAAAGGGTATACTTGTATCATAGACTGAGTAACAGCATG	26:A>G	26	1	0.788462	0.596154	0.403846	0.211538	0.384615	0.33358	0.481509	0.407544	11.48	11.3243	1	2	1	1	2	0	1	0	2	0	0	2	0	2	0	1	2	2	1	0	0	1	1	0	1	0	0	0	0	0	2	2	2
37432133|F|0-19:A>C-19:A>C	100060063	TGCAGCCCCTAGTAGACTGAGCTTAGGAGCCCACTGCATGAGATCGGAAGAGCGGTTCAGCAGGAATGC	TGCAGCCCCTAGTAGACTGAGCTTAGGAGCCCACTGCATG	19:A>C	19	1	0.75	0.673077	0.326923	0.25	0.423077	0.375	0.440089	0.407544	4.97778	4.70455	0.954545	1	2	2	1	2	2	1	1	2	0	0	2	1	0	1	1	1	0	1	0	1	2	0	2	0	0	2	0	2	0	2	2
37432725|F|0-48:T>G-48:T>G	100061037	TGCAGGCGGCTCATGACGAGGTCACCATCTGCTTTTCATTACACAGTGTGGACTGCATGAGATCGGAAG	TGCAGGCGGCTCATGACGAGGTCACCATCTGCTTTTCATTACACAGTGTGGACTGCATG	48:T>G	48	1	0.596154	0.788462	0.211538	0.403846	0.384615	0.481509	0.33358	0.407544	7.875	5.58	0.954545	1	2	1	2	2	0	2	2	1	1	1	0	2	1	2	2	0	1	0	1	0	2	1	1	0	1	2	1	1	0	1	1
37432864|F|0-14:T>C-14:T>C	100061284	TGCAGGTATTGTTTTTAGATCACAGTACGTAATGGTAAAGCATGAGATCGGAAGAGCGGTTCAGCAGGA	TGCAGGTATTGTTTTTAGATCACAGTACGTAATGGTAAAGCATG	14:T>C	14	1	0.788462	0.596154	0.403846	0.211538	0.384615	0.33358	0.481509	0.407544	32.0612	29.1622	1	2	0	1	1	0	2	0	0	0	1	0	0	0	0	1	0	2	2	0	2	0	1	2	0	0	2	1	2	2	2	2	1
37433088|F|0-31:T>G-31:T>G	100061583	TGCAGTATCCATCAATTTGATGGAGAAATGATCAAAAAATTAATGCTGCATGAGATCGGAAGAGCGGTT	TGCAGTATCCATCAATTTGATGGAGAAATGATCAAAAAATTAATGCTGCATG	31:T>G	31	1	0.75	0.673077	0.326923	0.25	0.423077	0.375	0.440089	0.407544	24.087	22.2667	1	0	1	2	2	2	1	1	1	1	0	2	1	0	2	0	0	1	1	0	0	2	2	1	2	0	2	0	2	0	2	2	2
37433346|F|0-54:A>G-54:A>G	100061936	TGCAGTGCCCTAACGATGCAAGAAGCCAGCACCCGAGACTGGCCAACTTCTGCGATGCATGAGATCGGA	TGCAGTGCCCTAACGATGCAAGAAGCCAGCACCCGAGACTGGCCAACTTCTGCGATGCATG	54:A>G	54	1	0.75	0.673077	0.326923	0.25	0.423077	0.375	0.440089	0.407544	15.3878	6.725	0.954545	0	0	0	0	2	0	2	0	0	2	0	2	1	0	2	1	0	0	2	1	2	1	2	1	2	2	0	2	2	2	0	2
37433603|F|0-20:T>C-20:T>C	100062269	TGCAGTTTATGACCTGATTATTATGATGGTTGCATGAGATCGGAAGAGCGGTTCAGCAGGAATGCCGAG	TGCAGTTTATGACCTGATTATTATGATGGTTGCATG	20:T>C	20	1	0.596154	0.788462	0.211538	0.403846	0.384615	0.481509	0.33358	0.407544	11.6579	11.3846	1	2	2	2	2	1	2	1	0	1	1	2	1	0	1	0	1	0	0	0	1	1	0	2	2	1	0	2	1	0	1	2	1
37433833|F|0-21:C>T-21:C>T	100062729	TGCAGAGAGGCGCCACTAGAACGCAAATCACTGCATGAGATCGGAAGAGCGGTTCAGCAGGAATGCCGA	TGCAGAGAGGCGCCACTAGAACGCAAATCACTGCATG	21:C>T	21	1	0.788462	0.596154	0.403846	0.211538	0.384615	0.33358	0.481509	0.407544	8.44898	8.19444	1	2	2	1	2	0	2	0	1	0	2	2	0	0	0	1	2	1	2	0	0	1	2	1	2	0	2	0	0	1	0	2	0
37433894|F|0-5:C>A-5:C>A	100062844	TGCAGCAAATTTTTTATATCATGTATACAGCAGTTCTTCAAGTTACAGTGGCCTCAGGACACAATATTT	TGCAGCAAATTTTTTATATCATGTATACAGCAGTTCTTCAAGTTACAGTGGCCTCAGGACACAATATTT	5:C>A	5	1	0.673077	0.75	0.25	0.326923	0.423077	0.440089	0.375	0.407544	6.52273	5.04	1	1	2	2	1	1	0	2	1	2	0	1	0	2	1	1	1	2	0	1	2	1	2	0	2	1	0	2	2	0	0	0	1
37434252|F|0-63:C>G-63:C>G	100063529	TGCAGAACTTGGCTAATTGAGCATTTTACATGTTACTTAACATTAGACTAAAAGGGATATTCCCATCTT	TGCAGAACTTGGCTAATTGAGCATTTTACATGTTACTTAACATTAGACTAAAAGGGATATTCCCATCTT	63:C>G	63	1	0.75	0.673077	0.326923	0.25	0.423077	0.375	0.440089	0.407544	7.80851	7.15909	1	2	2	2	1	2	1	0	1	0	2	0	0	0	2	2	2	1	1	2	1	2	2	2	1	1	0	2	2	2	0	1	0
37434556|F|0-18:G>A-18:G>A	100064143	TGCAGCATTTTCTCCAACGAGATAAGATTTTTTGAACGAGATAAGATTTTGAATAAAATTGTACCAAAG	TGCAGCATTTTCTCCAACGAGATAAGATTTTTTGAACGAGATAAGATTTTGAATAAAATTGTACCAAAG	18:G>A	18	1	0.788462	0.403846	0.596154	0.211538	0.192308	0.33358	0.481509	0.407544	4.32653	3.84615	0.954545	2	1	2	2	0	1	0	1	0	0	2	0	0	0	0	0	1	0	1	0	2	2	0	0	2	0	0	0	0	0	0	0
37435258|F|0-23:A>T-23:A>T	100065657	TGCAGAGTCCAGGGCTGGAACATAGGGTAAAAGGTTCCTACAGGTTGTAGACATTCATTTCAATATTAA	TGCAGAGTCCAGGGCTGGAACATAGGGTAAAAGGTTCCTACAGGTTGTAGACATTCATTTCAATATTAA	23:A>T	23	1	0.596154	0.788462	0.211538	0.403846	0.384615	0.481509	0.33358	0.407544	12.7143	12.6154	1	0	1	2	0	1	1	1	2	1	1	2	1	1	1	0	1	0	2	0	2	0	0	2	0	0	2	2	1	0	1	2	2
37436720|F|0-22:C>G-22:C>G	100068467	TGCAGCATTTTTAGCGCAGCCGCACGGTTCAGCCTCAGAAAATTTCAAACCAGATTGCCCACCCGCGTG	TGCAGCATTTTTAGCGCAGCCGCACGGTTCAGCCTCAGAAAATTTCAAACCAGATTGCCCACCCGCGTG	22:C>G	22	1	0.788462	0.596154	0.403846	0.211538	0.384615	0.33358	0.481509	0.407544	6.24	5.97143	1	2	0	2	2	0	0	0	0	0	2	2	0	2	0	2	2	0	2	2	1	2	2	1	1	2	1	0	0	2	0	1	2
37437116|F|0-20:T>A-20:T>A	100069289	TGCAGCCTGTGGACCCAGCCTTAGTCTTAGTTATTAATTAAAATCAAAGAAACGTTTTGTGCCCCCTTT	TGCAGCCTGTGGACCCAGCCTTAGTCTTAGTTATTAATTAAAATCAAAGAAACGTTTTGTGCCCCCTTT	20:T>A	20	1	0.788462	0.596154	0.403846	0.211538	0.384615	0.33358	0.481509	0.407544	6.76471	5.77143	1	1	0	1	1	0	0	0	2	0	2	2	0	1	0	2	2	2	1	1	0	1	1	2	0	0	1	2	0	2	0	2	0
37437587|F|0-40:C>T-40:C>T	100070281	TGCAGCTCCTTAGTGTTAATCAGTGACACACATAACTAATCAGCATCTGTGCTTGTTTTTTTGCATTCA	TGCAGCTCCTTAGTGTTAATCAGTGACACACATAACTAATCAGCATCTGTGCTTGTTTTTTTGCATTCA	40:C>T	40	1	0.788462	0.403846	0.596154	0.211538	0.192308	0.33358	0.481509	0.407544	10	8.53571	1	0	1	0	0	1	0	1	0	0	0	0	0	2	1	0	0	2	2	0	2	0	0	2	0	1	2	0	0	0	1	0	0
37438009|F|0-24:T>C-24:T>C	100071147	TGCAGGAAACAGAGCTGAAATCTCTCAGCATTCTCTGCTTGTTCAGTGTATGCACAGAGGTTGCTCCGA	TGCAGGAAACAGAGCTGAAATCTCTCAGCATTCTCTGCTTGTTCAGTGTATGCACAGAGGTTGCTCCGA	24:T>C	24	1	0.788462	0.596154	0.403846	0.211538	0.384615	0.33358	0.481509	0.407544	7.85714	6.21053	0.95	1	0	2	1	2	0	2	1	0	0	0	2	0	0	2	2	2	0	2	1	2	0	0	2	1	0	2	2	0	2	2	0
37438036|F|0-53:A>G-53:A>G	100071243	TGCAGGAAGCCCACAGAAAAATGTATGAAAGAACATTACAAAAGGCATATTAGACATATTGGATTTCAA	TGCAGGAAGCCCACAGAAAAATGTATGAAAGAACATTACAAAAGGCATATTAGACATATTGGATTTCAA	53:A>G	53	1	0.788462	0.596154	0.403846	0.211538	0.384615	0.33358	0.481509	0.407544	6.4	5.85	1	0	2	2	2	1	2	2	0	2	1	0	2	0	1	2	0	0	0	0	2	2	2	2	0	2	0	2	2	0	1	0	1
37438142|F|0-26:T>G-26:T>G	100071486	TGCAGGAGAGCACCACTACAGAGGAGTTGAGCAGGAGCTGGTCCTCGGACACGGACCGTGCCTCGGACA	TGCAGGAGAGCACCACTACAGAGGAGTTGAGCAGGAGCTGGTCCTCGGACACGGACCGTGCCTCGGACA	26:T>G	26	1	0.788462	0.596154	0.403846	0.211538	0.384615	0.33358	0.481509	0.407544	6.84314	5.77143	1	1	0	2	2	0	0	0	0	2	1	1	0	2	2	1	0	2	1	2	1	0	0	1	0	1	2	1	2	0	2	2	2
37439750|F|0-50:G>A-50:G>A	100074873	TGCAGTCCATCAGCACAAGGAAAGTCAACTGTGCCCCAGTTCAGCAGAGGGGCCCCAGTTCAGCAGAAG	TGCAGTCCATCAGCACAAGGAAAGTCAACTGTGCCCCAGTTCAGCAGAGGGGCCCCAGTTCAGCAGAAG	50:G>A	50	1	0.788462	0.596154	0.403846	0.211538	0.384615	0.33358	0.481509	0.407544	8.89796	7.48718	1	0	0	0	1	1	0	2	2	0	0	2	0	1	0	0	2	2	2	0	2	0	0	0	2	2	1	0	0	2	2	2	0
37440692|F|0-68:C>A-68:C>A	100076763	TGCAGTTCTAAGACGTGAAAGCTAAACTTTGATTGGTTGCTTTAGGTAACACCTCCAGTCTGTGTCTTC	TGCAGTTCTAAGACGTGAAAGCTAAACTTTGATTGGTTGCTTTAGGTAACACCTCCAGTCTGTGTCTTC	68:C>A	68	1	0.75	0.673077	0.326923	0.25	0.423077	0.375	0.440089	0.407544	35.6875	32.8889	1	0	2	2	2	0	2	2	1	1	0	2	1	2	1	0	2	1	0	2	2	1	2	2	2	2	1	2	0	1	0	0	0
37441712|F|0-39:T>C-39:T>C	100079196	TGCAGTATTACACAGTTCACACTCACCATCAGTGACACCTTCTCTCTATGCATGAGATCGGAAGAGCGG	TGCAGTATTACACAGTTCACACTCACCATCAGTGACACCTTCTCTCTATGCATG	39:T>C	39	1	0.788462	0.596154	0.403846	0.211538	0.384615	0.33358	0.481509	0.407544	23.2885	12.921	1	0	2	0	0	0	2	1	2	1	0	2	2	2	1	0	1	2	0	2	2	0	0	2	0	1	0	1	2	0	0	1	0
37442400|F|0-21:A>G-21:A>G	100080701	TGCAGCACAAGCCTGCCACTAAGGGGAGCACTCTGTAGACCTATTCCCATAAGCAGCACAAGCATGAGA	TGCAGCACAAGCCTGCCACTAAGGGGAGCACTCTGTAGACCTATTCCCATAAGCAGCACAAGCATGAGA	21:A>G	21	1	0.75	0.673077	0.326923	0.25	0.423077	0.375	0.440089	0.407544	12.6667	6.70455	1	0	0	0	0	2	1	1	2	2	0	1	2	0	2	0	0	2	2	0	2	2	0	1	2	0	2	1	1	2	2	0	2
37444327|F|0-5:A>C-5:A>C	100086012	TGCAGAAAGATGACATTTTAGTACAAAAATGCAGGAAAAACTTGAAAAACAATTATGTGAATGATAACT	TGCAGAAAGATGACATTTTAGTACAAAAATGCAGGAAAAACTTGAAAAACAATTATGTGAATGATAACT	5:A>C	5	1	0.673077	0.75	0.25	0.326923	0.423077	0.440089	0.375	0.407544	5.63636	4.86667	0.954545	0	1	0	0	0	0	0	1	2	1	1	0	2	2	2	2	2	1	2	2	2	1	1	0	2	1	2	0	1	2	1	1
37444981|F|0-59:A>G-59:A>G	100088534	TGCAGAGCCACAAGATCTCCAGCAATATGGCGACACTGATGGGTATGCTTTGGCTAACCAGAGTGGGGT	TGCAGAGCCACAAGATCTCCAGCAATATGGCGACACTGATGGGTATGCTTTGGCTAACCAGAGTGGGGT	59:A>G	59	1	0.75	0.673077	0.326923	0.25	0.423077	0.375	0.440089	0.407544	8.38776	7.2381	1	0	2	0	2	0	2	0	2	2	0	2	2	1	0	0	2	2	1	0	1	2	2	1	2	2	1	1	2	1	0	2	2
37445226|F|0-49:T>C-49:T>C	100089481	TGCAGGCGCCGGCATAGGCTGGAGCGCCGCAGTTGCTGCTATTGGTTGTTCAGATTTGAACAACCAATC	TGCAGGCGCCGGCATAGGCTGGAGCGCCGCAGTTGCTGCTATTGGTTGTTCAGATTTGAACAACCAATC	49:T>C	49	1	0.788462	0.596154	0.403846	0.211538	0.384615	0.33358	0.481509	0.407544	5.16327	3.91429	0.909091	0	0	1	1	0	0	2	0	0	2	1	0	2	2	2	2	0	2	2	2	2	0	1	1	2	2	2	2	0	0	0	1
37445442|F|0-10:G>A-10:G>A	100090254	TGCAGCTGATGCCTGGCATTGTGCATGAGATCGGAAGAGCGGTTCAGCAGGAATGCCGAGACCGATCTC	TGCAGCTGATGCCTGGCATTGTGCATG	10:G>A	10	1	0.75	0.673077	0.326923	0.25	0.423077	0.375	0.440089	0.407544	8.17021	7.65854	1	0	2	1	1	0	2	0	1	0	2	2	2	2	2	0	2	1	2	2	1	0	2	0	0	0	0	2	0	2	2	1	1
37446861|F|0-5:G>A-5:G>A	100095594	TGCAGGCCATTGCTTTAGACTAGAAATTTGCAACCCATTATTTTTAGCTGTCATGAAACTACAACCCCC	TGCAGGCCATTGCTTTAGACTAGAAATTTGCAACCCATTATTTTTAGCTGTCATGAAACTACAACCCCC	5:G>A	5	1	0.673077	0.75	0.25	0.326923	0.423077	0.440089	0.375	0.407544	15.0233	15	1	0	1	2	0	0	1	2	1	2	0	1	2	1	0	2	2	1	1	0	1	1	1	2	2	2	2	0	0	2	2	1	2
37446982|F|0-49:T>C-49:T>C	100096024	TGCAGAACCCTCCTTTATTGGGGGTGTCTTGCCAATTGCCTATAATTTCTACCTGTTGTCTATTCCATT	TGCAGAACCCTCCTTTATTGGGGGTGTCTTGCCAATTGCCTATAATTTCTACCTGTTGTCTATTCCATT	49:T>C	49	1	0.75	0.673077	0.326923	0.25	0.423077	0.375	0.440089	0.407544	11.0196	9.35135	1	0	2	2	0	0	0	0	0	2	2	1	2	1	0	2	2	0	2	2	2	1	1	0	2	1	1	1	2	1	2	2	0
37416144|F|0-24:T>C-24:T>C	100028257	TGCAGCAGAAGCCGGCAGCTCCGATCCCGCCCCCGACCGCAGCCCTCAATGCTCACCGCCGCCGCCGGG	TGCAGCAGAAGCCGGCAGCTCCGATCCCGCCCCCGACCGCAGCCCTCAATGCTCACCGCCGCCGCCGGG	24:T>C	24	1	0.807692	0.5	0.5	0.192308	0.307692	0.310651	0.5	0.405325	12.6863	10.25	1	2	0	0	2	1	0	2	0	2	1	0	2	0	1	0	0	0	0	1	0	0	0	2	0	2	2	1	1	0	2	0	2
37419435|F|0-47:C>A-47:C>A	100034493	TGCAGCTCACGCTGTCCCTGCAATGGCAGCTGTGAGCTGCGGGCGGGCTGGATGTGATGCAGGCTCCGG	TGCAGCTCACGCTGTCCCTGCAATGGCAGCTGTGAGCTGCGGGCGGGCTGGATGTGATGCAGGCTCCGG	47:C>A	47	1	0.807692	0.5	0.5	0.192308	0.307692	0.310651	0.5	0.405325	3.42857	2.87879	0.95	2	2	0	0	1	2	0	0	2	2	0	0	0	0	2	2	2	0	2	0	0	0	0	2	0	0	1	1	1	0	0	2
37419450|F|0-41:T>C-41:T>C	100034515	TGCAGCTCAGAGCTGTCATAGTAATTTCTAATGTAACATGCTCCCTGCTCCTGTTCACCACACCCCCAA	TGCAGCTCAGAGCTGTCATAGTAATTTCTAATGTAACATGCTCCCTGCTCCTGTTCACCACACCCCCAA	41:T>C	41	1	0.5	0.807692	0.192308	0.5	0.307692	0.5	0.310651	0.405325	5.38235	5.35294	1	1	0	1	1	2	0	2	2	0	1	1	0	2	2	1	1	2	2	1	1	1	1	1	1	1	1	1	0	1	2	2	2
37419545|F|0-41:C>T-41:C>T	100034686	TGCAGCTCCAGGACACAGCAATGGGCATATGCTAATTTGTTCCTGGGTCTGTGGGAGAAGGATCTGTTC	TGCAGCTCCAGGACACAGCAATGGGCATATGCTAATTTGTTCCTGGGTCTGTGGGAGAAGGATCTGTTC	41:C>T	41	1	0.807692	0.5	0.5	0.192308	0.307692	0.310651	0.5	0.405325	3.94231	3.03226	1	1	2	1	1	0	0	0	2	0	2	0	0	1	0	2	0	2	2	0	1	2	1	0	0	0	2	2	0	0	0	2	0
37421137|F|0-30:A>G-30:A>G	100037769	TGCAGGACTGGGTTTGAACGGAGGCGGAACACGTTCCGGCTCCGCTTATAACTGCCAGAACGCAGTTCC	TGCAGGACTGGGTTTGAACGGAGGCGGAACACGTTCCGGCTCCGCTTATAACTGCCAGAACGCAGTTCC	30:A>G	30	1	0.807692	0.5	0.5	0.192308	0.307692	0.310651	0.5	0.405325	3.18367	3.0625	0.95	2	2	0	2	2	1	0	1	0	0	0	0	0	0	0	1	1	1	0	0	1	2	0	2	2	0	1	2	0	0	1	0
37428595|F|0-34:T>A-34:T>A	100051527	TGCAGTTAAAAATACATCGACATCCACACTACCATTAAAAGCTTCCGTATTTCTATTCCGTTTAGGAAC	TGCAGTTAAAAATACATCGACATCCACACTACCATTAAAAGCTTCCGTATTTCTATTCCGTTTAGGAAC	34:T>A	34	1	0.807692	0.5	0.5	0.192308	0.307692	0.310651	0.5	0.405325	41.5882	37.9688	1	1	0	2	0	2	0	1	0	0	2	2	0	0	2	1	0	2	0	2	0	0	0	0	0	2	0	2	0	2	2	2	0
37433444|F|0-15:T>C-15:T>C	100062066	TGCAGTGTATCCTATTGTAAAGGCATGAGATCGGAAGAGCGGTTCAGCAGGAATGCCGAGACCGATCTC	TGCAGTGTATCCTATTGTAAAGGCATG	15:T>C	15	1	0.807692	0.5	0.5	0.192308	0.307692	0.310651	0.5	0.405325	14.7358	13.6129	1	2	2	0	2	0	2	0	1	0	2	0	0	2	0	2	0	1	2	1	0	0	2	2	1	0	2	2	0	0	0	0	0
37436732|F|0-13:G>A-13:G>A	100068497	TGCAGCCAAAGACGCCATGTAGCCCTAGCCTTATTCCTGAAAACTAAAATGGTCATGGCATGTGTGAAC	TGCAGCCAAAGACGCCATGTAGCCCTAGCCTTATTCCTGAAAACTAAAATGGTCATGGCATGTGTGAAC	13:G>A	13	1	0.807692	0.5	0.5	0.192308	0.307692	0.310651	0.5	0.405325	6.39623	4.58065	1	0	0	2	2	0	0	0	0	0	1	1	0	2	0	0	0	1	2	1	1	2	2	2	0	1	0	0	0	0	0	2	0
37439135|F|0-15:T>C-15:T>C	100073661	TGCAGTAAAATATCTTATCTCAGAAGCCATTTAAAAAGTTGAGATAATGTTCTGTGCCACAGGTATAAT	TGCAGTAAAATATCTTATCTCAGAAGCCATTTAAAAAGTTGAGATAATGTTCTGTGCCACAGGTATAAT	15:T>C	15	1	0.807692	0.5	0.5	0.192308	0.307692	0.310651	0.5	0.405325	22.5714	21.1515	1	2	0	0	0	2	1	1	1	0	0	2	0	0	1	0	2	2	0	2	0	2	0	0	0	2	0	0	0	2	1	2	0
37439621|F|0-26:A>G-26:A>G	100074617	TGCAGTCAACTAATTTCCAAAGGTATATACCCAAGACAGTATAATTTTCTTCTAATGATGGCAGTGAGC	TGCAGTCAACTAATTTCCAAAGGTATATACCCAAGACAGTATAATTTTCTTCTAATGATGGCAGTGAGC	26:A>G	26	1	0.807692	0.5	0.5	0.192308	0.307692	0.310651	0.5	0.405325	15.7358	13.0909	1	1	2	2	2	0	2	0	1	0	0	0	0	1	0	1	0	1	0	1	0	2	2	0	2	0	0	2	0	0	0	2	0
37441278|F|0-21:G>A-21:G>A	100078352	TGCAGACCACCATGGAATCTGGGACTGTCCCGCTGGATCCAGGGATGTTATAAAGCATGAGATCGGAAG	TGCAGACCACCATGGAATCTGGGACTGTCCCGCTGGATCCAGGGATGTTATAAAGCATG	21:G>A	21	1	0.807692	0.5	0.5	0.192308	0.307692	0.310651	0.5	0.405325	9.73585	8.54839	1	1	0	0	0	0	0	2	2	2	2	0	0	2	0	1	1	2	0	2	0	0	0	2	1	1	0	2	2	1	2	0	2
37410503|F|0-9:C>T-9:C>T	100017713	TGCAGAAGTCCATTAAATAAAGTGCTTTTGTTGAACTAAAAAAAAAAAGCTATGTAGATTCAACTGTTG	TGCAGAAGTCCATTAAATAAAGTGCTTTTGTTGAACTAAAAAAAAAAAGCTATGTAGATTCAACTGTTG	9:C>T	9	1	0.807692	0.519231	0.480769	0.192308	0.326923	0.310651	0.49926	0.404956	8	6.21212	1	2	1	0	2	0	1	0	2	0	2	1	2	0	2	0	1	0	0	1	0	1	0	0	0	0	0	1	2	0	0	2	2
37410772|F|0-42:A>C-42:A>C	100018193	TGCAGAATATGCTTAAGTTATATAAGCAAAGGAAATTACATAAACACTAAAATATAGCACAGTACCAAC	TGCAGAATATGCTTAAGTTATATAAGCAAAGGAAATTACATAAACACTAAAATATAGCACAGTACCAAC	42:A>C	42	1	0.807692	0.519231	0.480769	0.192308	0.326923	0.310651	0.49926	0.404956	9.56	8.06452	1	2	0	1	1	0	0	0	0	0	1	0	0	2	0	0	1	0	2	2	1	2	2	2	2	2	1	2	0	0	0	0	0
37411550|F|0-7:T>C-7:T>C	100019681	TGCAGACTAGCCTCCTTATTTGTTTCAATTGGCACTTTGTTGCGCCAATCACTATATGGACCAAGACAA	TGCAGACTAGCCTCCTTATTTGTTTCAATTGGCACTTTGTTGCGCCAATCACTATATGGACCAAGACAA	7:T>C	7	1	0.807692	0.480769	0.519231	0.192308	0.288462	0.310651	0.49926	0.404956	6.79245	4.41379	1	0	2	0	0	0	0	1	0	1	2	1	0	0	1	0	1	0	1	0	1	0	0	1	0	2	2	2	1	2	2	0	2
37416727|F|0-42:G>T-42:G>T	100029350	TGCAGCATAGTCATAGGGTTTTTTACAAATGTAGTCTATTTTGAACTATGTTTGGCCTATTTTACAGTG	TGCAGCATAGTCATAGGGTTTTTTACAAATGTAGTCTATTTTGAACTATGTTTGGCCTATTTTACAGTG	42:G>T	42	1	0.807692	0.519231	0.480769	0.192308	0.326923	0.310651	0.49926	0.404956	6.13725	5.1875	0.954545	0	0	0	0	1	0	0	0	2	0	1	0	2	2	0	0	0	1	0	2	0	0	1	2	2	2	1	1	2	0	2	1
37418366|F|0-5:T>C-5:T>C	100032557	TGCAGTCTTTTCCCTTCCCTTGTGGTTCCCCCGTTCGCTTCCTAGAGTTCAATCAGCGGTTACATCACA	TGCAGTCTTTTCCCTTCCCTTGTGGTTCCCCCGTTCGCTTCCTAGAGTTCAATCAGCGGTTACATCACA	5:T>C	5	1	0.807692	0.480769	0.519231	0.192308	0.288462	0.310651	0.49926	0.404956	6.33333	3.24242	0.954545	0	2	0	0	1	2	1	0	2	0	0	1	2	2	2	0	0	0	0	1	0	0	2	0	2	0	0	0	2	0	0	2
37418604|F|0-30:C>A-30:C>A	100033000	TGCAGCGCTACTGCTTCAGTATCCCTATGACAACACTTCCTTCTTAGTTTTCTAGCGACTCAGCTTTGG	TGCAGCGCTACTGCTTCAGTATCCCTATGACAACACTTCCTTCTTAGTTTTCTAGCGACTCAGCTTTGG	30:C>A	30	1	0.807692	0.480769	0.519231	0.192308	0.288462	0.310651	0.49926	0.404956	3.23077	2.96667	1	1	0	2	2	0	0	0	2	0	0	0	0	0	0	1	2	1	0	2	0	1	1	0	0	1	0	1	2	0	2	2	2
37419375|F|0-15:A>G-15:A>G	100034380	TGCAGCTATTGACATAATAATGCCTAGATCCTATGTATCTAAATTGCGTATTCTTATCAAACACTTAAT	TGCAGCTATTGACATAATAATGCCTAGATCCTATGTATCTAAATTGCGTATTCTTATCAAACACTTAAT	15:A>G	15	1	0.807692	0.519231	0.480769	0.192308	0.326923	0.310651	0.49926	0.404956	10	8.09375	1	0	0	0	0	1	0	0	0	2	0	1	0	2	2	0	0	0	1	0	2	0	0	1	2	2	2	1	1	2	0	2	1
37420233|F|0-67:A>C-67:A>C	100035990	TGCAGCTGTTACAATGAAATAGTAGAGCTACATAAAATGTCGGTAGCCCAAAATAAATAAACAAAAAAC	TGCAGCTGTTACAATGAAATAGTAGAGCTACATAAAATGTCGGTAGCCCAAAATAAATAAACAAAAAAC	67:A>C	67	1	0.807692	0.519231	0.480769	0.192308	0.326923	0.310651	0.49926	0.404956	9.69388	3.48649	1	0	1	2	1	0	1	2	0	1	0	2	1	2	1	0	0	2	2	0	1	0	0	0	2	0	1	0	0	2	0	0	0
37420846|F|0-12:T>C-12:T>C	100037114	TGCAGGAACCTCTGCTAATCCCTAGGAATGACCCAGGGGAGGAGATGTGGGCGCCCTCCTGCATGAGAT	TGCAGGAACCTCTGCTAATCCCTAGGAATGACCCAGGGGAGGAGATGTGGGCGCCCTCCTGCATG	12:T>C	12	1	0.807692	0.519231	0.480769	0.192308	0.326923	0.310651	0.49926	0.404956	3.71698	3.43333	0.909091	1	0	2	2	0	0	0	2	0	1	0	0	1	0	1	0	0	2	2	2	0	1	2	1	2	0	2	0	2	0	0	2
37420890|F|0-7:T>A-7:T>A	100037222	TGCAGGATGCCACAGAAAATGTAATGAAAGTACAATGCAAAAGTGCTAAACTTCGGGATTATTTAGAAA	TGCAGGATGCCACAGAAAATGTAATGAAAGTACAATGCAAAAGTGCTAAACTTCGGGATTATTTAGAAA	7:T>A	7	1	0.807692	0.519231	0.480769	0.192308	0.326923	0.310651	0.49926	0.404956	9.0625	6.58333	1	2	1	0	0	2	2	1	0	2	0	2	2	0	1	0	0	0	0	0	2	0	0	1	2	0	0	0	2	0	2	0	1
37421052|F|0-42:G>A-42:G>A	100037583	TGCAGGACATAGTGTTGGGTCTGTACATCAGAGGGATATGTCGGTAGTATTCCCTGATTAATACCGCCA	TGCAGGACATAGTGTTGGGTCTGTACATCAGAGGGATATGTCGGTAGTATTCCCTGATTAATACCGCCA	42:G>A	42	1	0.807692	0.519231	0.480769	0.192308	0.326923	0.310651	0.49926	0.404956	15.08	12.3824	1	2	1	0	0	2	2	2	0	2	2	1	2	1	2	2	2	0	2	0	0	0	0	2	0	0	0	0	1	0	2	0	1
37421091|F|0-30:A>T-30:A>T	100037674	TGCAGGACGGAGAGAGAGCAGGGATGGTTTATTACTGTCCCTGCCTTCCTGATCGCTCAATGACCACTT	TGCAGGACGGAGAGAGAGCAGGGATGGTTTATTACTGTCCCTGCCTTCCTGATCGCTCAATGACCACTT	30:A>T	30	1	0.807692	0.519231	0.480769	0.192308	0.326923	0.310651	0.49926	0.404956	17.0769	11.6774	1	2	0	1	2	0	0	0	2	0	1	2	0	2	0	1	0	2	2	0	1	0	0	2	0	2	2	0	0	2	0	1	2
37425332|F|0-34:G>T-34:G>T	100045849	TGCAGTATAGGACTTTGTTGGATGCTGCATGTAAGGAGATATTCACCCCTCAAAGCAGTGTTTCTAGTG	TGCAGTATAGGACTTTGTTGGATGCTGCATGTAAGGAGATATTCACCCCTCAAAGCAGTGTTTCTAGTG	34:G>T	34	1	0.807692	0.519231	0.480769	0.192308	0.326923	0.310651	0.49926	0.404956	27.6538	27.2812	1	0	0	0	0	1	0	0	0	2	0	1	0	2	2	0	0	0	1	0	2	0	0	1	2	2	2	1	1	2	0	2	1
37426672|F|0-58:A>G-58:A>G	100048195	TGCAGTCTCTTAGCCCCAATCAAGCTCCCATAGAGAGCGCAGGCCACATGGGTTCAAGACCCTGATTAG	TGCAGTCTCTTAGCCCCAATCAAGCTCCCATAGAGAGCGCAGGCCACATGGGTTCAAGACCCTGATTAG	58:A>G	58	1	0.807692	0.519231	0.480769	0.192308	0.326923	0.310651	0.49926	0.404956	12.6735	10.25	1	0	2	0	0	1	2	1	2	2	0	2	1	2	2	0	0	0	0	2	1	0	0	0	0	1	0	0	2	2	2	0	2
37428737|F|0-63:C>G-63:C>G	100051774	TGCAGTTACGGGAGCAGTGTTTATTACTGATTGAATGGTTTTTATGCTGACGAAAAAGCATTACAAAAA	TGCAGTTACGGGAGCAGTGTTTATTACTGATTGAATGGTTTTTATGCTGACGAAAAAGCATTACAAAAA	63:C>G	63	1	0.807692	0.519231	0.480769	0.192308	0.326923	0.310651	0.49926	0.404956	15.5385	12.4688	1	0	0	0	0	1	0	0	0	2	0	1	0	2	2	0	0	0	1	0	2	0	0	1	2	2	2	1	1	2	0	2	1
37429441|F|0-54:C>T-54:C>T	100052983	TGCAGTTGGTTGTGTAGCTCAGTGCTGCATGATCACTTTAGGGCTGGGTTCACACGTTGCGTTTTTGAT	TGCAGTTGGTTGTGTAGCTCAGTGCTGCATGATCACTTTAGGGCTGGGTTCACACGTTGCGTTTTTGAT	54:C>T	54	1	0.807692	0.519231	0.480769	0.192308	0.326923	0.310651	0.49926	0.404956	10.75	8.35484	1	0	2	0	0	0	2	2	0	2	2	0	0	0	1	1	0	2	0	2	0	2	0	0	0	1	2	1	1	0	1	2	1
37429717|F|0-21:A>T-21:A>T	100053450	TGCAGTTTCCTGCACAGTGGGAGGCTTGGAGCGCCGCTGTGCAGGGGCTATAGCGCTAAATTAGTGCTG	TGCAGTTTCCTGCACAGTGGGAGGCTTGGAGCGCCGCTGTGCAGGGGCTATAGCGCTAAATTAGTGCTG	21:A>T	21	1	0.807692	0.519231	0.480769	0.192308	0.326923	0.310651	0.49926	0.404956	14.8302	11.8182	1	1	0	2	1	0	0	2	2	0	0	0	0	2	2	1	0	0	2	1	0	1	2	2	2	0	2	0	0	0	0	0	0
37430033|F|0-35:G>A-35:G>A	100053974	TGCAGTTTTCCTCCTGGTTGATTTCAATGGAAAAAGATCACCCGATTACAAACCACATGTGAAAACGTG	TGCAGTTTTCCTCCTGGTTGATTTCAATGGAAAAAGATCACCCGATTACAAACCACATGTGAAAACGTG	35:G>A	35	1	0.807692	0.519231	0.480769	0.192308	0.326923	0.310651	0.49926	0.404956	8.94118	8.21875	1	1	2	1	1	0	2	0	1	0	1	2	0	2	0	1	0	1	2	2	2	2	0	2	2	0	0	2	0	0	0	0	0
37432223|F|0-43:T>C-43:T>C	100060215	TGCAGCGCCATGTGATGTCATCGGCAGAGAGCGGCGGCGGCGGTGCTGGAATGGAGCATGAGATCGGAA	TGCAGCGCCATGTGATGTCATCGGCAGAGAGCGGCGGCGGCGGTGCTGGAATGGAGCATG	43:T>C	43	1	0.807692	0.519231	0.480769	0.192308	0.326923	0.310651	0.49926	0.404956	5.69811	4	0.909091	2	2	2	2	0	2	0	0	2	1	0	0	1	0	0	2	0	0	1	0	1	0	0	1	0	2	2	0	0	0	2	2
37432498|F|0-26:T>C-26:T>C	100060651	TGCAGCTTCTCCCAGTTATGCCTGTCTCTGTAGATAGGAGCTGCATGAGATCGGAAGAGCGGTTCAGCA	TGCAGCTTCTCCCAGTTATGCCTGTCTCTGTAGATAGGAGCTGCATG	26:T>C	26	1	0.807692	0.480769	0.519231	0.192308	0.288462	0.310651	0.49926	0.404956	5.36538	3.83871	1	1	2	1	1	0	2	0	2	0	2	1	0	0	0	2	2	1	0	0	2	1	1	0	0	1	0	0	0	2	0	2	0
37433536|F|0-29:G>T-29:G>T	100062186	TGCAGTTCCCCTTCACCATTTCTTCTCTGGGGCTCCACGGTGCATGAGATCGGAAGAGCGGTTCAGCAG	TGCAGTTCCCCTTCACCATTTCTTCTCTGGGGCTCCACGGTGCATG	29:G>T	29	1	0.480769	0.807692	0.192308	0.519231	0.288462	0.49926	0.310651	0.404956	10.4667	9.5	1	2	2	0	0	1	2	1	2	1	2	2	1	1	1	2	1	0	0	0	1	1	0	1	1	1	2	2	1	1	1	0	1
37435384|F|0-49:C>A-49:C>A	100065919	TGCAGATACCCTGTATTCCTCCCACACTCCAAAAATATTCTGCTAAGTCCATTGACTTCCTATTAAATT	TGCAGATACCCTGTATTCCTCCCACACTCCAAAAATATTCTGCTAAGTCCATTGACTTCCTATTAAATT	49:C>A	49	1	0.807692	0.519231	0.480769	0.192308	0.326923	0.310651	0.49926	0.404956	3.4	2.63636	0.9	0	0	2	0	2	0	1	0	2	0	1	1	2	2	0	0	0	0	0	1	0	0	1	2	2	1	0	1	1	2	0	2
37435777|F|0-26:G>A-26:G>A	100066634	TGCAGATTGAACTGAAATCTGTGGCAGAACCTGTATGTAGGTTTTGTGAAAACCCATGCGCATGAGATC	TGCAGATTGAACTGAAATCTGTGGCAGAACCTGTATGTAGGTTTTGTGAAAACCCATGCGCATG	26:G>A	26	1	0.807692	0.480769	0.519231	0.192308	0.288462	0.310651	0.49926	0.404956	11.36	8.93548	1	0	1	2	2	0	1	0	1	0	0	0	0	0	0	2	0	1	2	2	0	1	2	0	2	0	2	2	0	1	0	2	0
37436244|F|0-15:A>T-15:A>T	100067573	TGCAGCACGCCCTAAAGTCTGGGTGTATTTTTTGTAATACTCCATTTGCATTGTTTTATAATTTGACAT	TGCAGCACGCCCTAAAGTCTGGGTGTATTTTTTGTAATACTCCATTTGCATTGTTTTATAATTTGACAT	15:A>T	15	1	0.807692	0.480769	0.519231	0.192308	0.288462	0.310651	0.49926	0.404956	4.57692	4.03125	1	0	2	0	0	2	2	2	0	2	0	1	2	2	1	0	2	0	0	0	1	0	0	0	2	1	0	1	1	2	1	0	2
37439296|F|0-47:C>T-47:C>T	100073950	TGCAGTACAGTGTCATTTAGTTTAGTAAACGATGAGAATGTAGTGTCCATAAGTGTCAGTCACTCCTAT	TGCAGTACAGTGTCATTTAGTTTAGTAAACGATGAGAATGTAGTGTCCATAAGTGTCAGTCACTCCTAT	47:C>T	47	1	0.807692	0.480769	0.519231	0.192308	0.288462	0.310651	0.49926	0.404956	6.03774	4.34483	1	2	2	0	0	0	0	0	0	0	0	0	0	0	0	1	0	2	0	1	1	0	2	2	0	2	2	2	2	0	0	0	2
37439742|F|0-48:G>T-48:G>T	100074863	TGCAGTCCAGATGCCTGTAAAGGGGTTAAAAAGTGGAAACTAGAAGGCGCCTTGGATTCTGTTTCTCAG	TGCAGTCCAGATGCCTGTAAAGGGGTTAAAAAGTGGAAACTAGAAGGCGCCTTGGATTCTGTTTCTCAG	48:G>T	48	1	0.807692	0.519231	0.480769	0.192308	0.326923	0.310651	0.49926	0.404956	8.9434	6.96875	1	0	2	0	0	0	2	2	2	2	0	1	2	2	1	0	1	2	0	2	0	0	0	2	0	2	0	1	2	0	0	1	0
37440074|F|0-45:C>T-45:C>T	100075510	TGCAGTGAGCTGTTTGGGCCACCGCTTAGGCTATGTCCACACTACCGTTTGGGCGTTCCGTTCACCTGT	TGCAGTGAGCTGTTTGGGCCACCGCTTAGGCTATGTCCACACTACCGTTTGGGCGTTCCGTTCACCTGT	45:C>T	45	1	0.807692	0.519231	0.480769	0.192308	0.326923	0.310651	0.49926	0.404956	7.42308	5.75758	1	2	1	2	0	0	0	0	1	0	0	0	0	0	0	1	0	2	1	0	2	1	1	0	0	0	0	0	0	2	0	1	2
37440538|F|0-20:G>A-20:G>A	100076468	TGCAGTTACAACTAGGCCCTGTTGGCCTCAACCAATAGCCTATCTGAAATGTCAGTGATAAAAAGTACT	TGCAGTTACAACTAGGCCCTGTTGGCCTCAACCAATAGCCTATCTGAAATGTCAGTGATAAAAAGTACT	20:G>A	20	1	0.807692	0.480769	0.519231	0.192308	0.288462	0.310651	0.49926	0.404956	11.9412	11.0294	1	0	0	2	2	2	2	1	2	0	0	0	0	0	1	0	1	0	0	1	0	2	2	0	2	2	0	0	0	0	1	0	0
37440647|F|0-5:T>C-5:T>C	100076679	TGCAGTTCAGTGCATAACGTATATGTTAAATGTATACATTTTTTAACATGGTAACCAATGGGTGACGGA	TGCAGTTCAGTGCATAACGTATATGTTAAATGTATACATTTTTTAACATGGTAACCAATGGGTGACGGA	5:T>C	5	1	0.807692	0.480769	0.519231	0.192308	0.288462	0.310651	0.49926	0.404956	15.9167	4.90909	0.954545	2	2	2	2	1	0	1	2	0	0	0	0	2	1	1	0	0	2	0	2	0	0	2	0	1	2	0	0	0	1	2	0
37440777|F|0-29:A>G-29:A>G	100076914	TGCAGTTGCGGGGCGGATACATTGCGGCCAAGACCATGGGCCGCCATGGCGCATGAGATTGCCGGTGAC	TGCAGTTGCGGGGCGGATACATTGCGGCCAAGACCATGGGCCGCCATGGCGCATGAGATTGCCGGTGAC	29:A>G	29	1	0.807692	0.519231	0.480769	0.192308	0.326923	0.310651	0.49926	0.404956	25.2549	20.9091	1	0	0	1	2	0	0	0	2	0	1	0	0	2	0	1	1	2	0	2	2	1	2	2	1	0	1	0	0	0	0	2	0
37446478|F|0-18:C>T-18:C>T	100094118	TGCAGGGGAGATCAGCTACGGGTTCACCCAGGCAAGAGCAGAGAGACTCACAGATGATCTGATCCATTT	TGCAGGGGAGATCAGCTACGGGTTCACCCAGGCAAGAGCAGAGAGACTCACAGATGATCTGATCCATTT	18:C>T	18	1	0.807692	0.519231	0.480769	0.192308	0.326923	0.310651	0.49926	0.404956	4.28571	4.25714	1	0	1	0	0	1	0	1	0	0	2	0	0	2	1	0	0	0	1	2	1	0	0	2	2	1	2	0	0	2	1	0	0
37409893|F|0-11:T>C-11:T>C	100016581	TGCAGAAATCCTGAGGGACAGCTGGTGGTACAGTGCCAGTCACACAGGAGTAAGGCTTTTAGCATTGTC	TGCAGAAATCCTGAGGGACAGCTGGTGGTACAGTGCCAGTCACACAGGAGTAAGGCTTTTAGCATTGTC	11:T>C	11	1	0.769231	0.653846	0.346154	0.230769	0.423077	0.35503	0.452663	0.403846	5.02041	3.51282	0.954545	2	0	0	0	0	2	0	2	1	2	1	2	0	2	0	2	1	1	0	2	2	0	1	2	1	2	1	2	2	2	2	2
37410513|F|0-31:T>C-31:T>C	100017728	TGCAGAAGTGACTTTCCCAGCTAATCCATCATTGTGTTCATAATGTTGCACAATCTCTGAGTCAGAAAG	TGCAGAAGTGACTTTCCCAGCTAATCCATCATTGTGTTCATAATGTTGCACAATCTCTGAGTCAGAAAG	31:T>C	31	1	0.807692	0.538462	0.461538	0.192308	0.346154	0.310651	0.497041	0.403846	4.19608	3.57576	0.909091	0	1	2	0	0	1	2	2	2	2	0	0	0	2	0	1	2	0	2	0	2	2	0	1	2	0	0	0	1	0	1	0
37410556|F|0-68:T>C-68:T>C	100017796	TGCAGAATAAAATATTTCCTGTTGTTTTCAGCGCTGATTTTCTAGCATTTAGGTTAATGTAAGAAAATT	TGCAGAATAAAATATTTCCTGTTGTTTTCAGCGCTGATTTTCTAGCATTTAGGTTAATGTAAGAAAATT	68:T>C	68	1	0.769231	0.653846	0.346154	0.230769	0.423077	0.35503	0.452663	0.403846	22	20.3095	1	1	2	2	0	0	2	2	1	0	0	0	1	2	2	2	1	1	0	1	0	2	2	0	2	2	0	0	0	0	1	0	2
37410635|F|0-53:T>G-53:T>G	100017957	TGCAGAATAATAGGCTGAACTGGATGGACATGTGTCTTTTTGTCATTACAAACTGTTATAAAGTTACTT	TGCAGAATAATAGGCTGAACTGGATGGACATGTGTCTTTTTGTCATTACAAACTGTTATAAAGTTACTT	53:T>G	53	1	0.769231	0.653846	0.346154	0.230769	0.423077	0.35503	0.452663	0.403846	19.4118	17.525	1	0	0	2	2	0	0	0	0	2	2	1	0	2	2	2	0	0	1	2	2	0	2	1	1	2	1	2	0	1	0	0	1
37410934|F|0-28:G>A-28:G>A	100018493	TGCAGAATGGGTTAACCAGGAAAGGGAAGTAGTTTACTTTAATGATGCAGCAAAGATTATTTTTCTGCT	TGCAGAATGGGTTAACCAGGAAAGGGAAGTAGTTTACTTTAATGATGCAGCAAAGATTATTTTTCTGCT	28:G>A	28	1	0.769231	0.653846	0.346154	0.230769	0.423077	0.35503	0.452663	0.403846	6.45833	6.37209	1	0	2	0	0	1	2	2	0	1	0	2	1	2	1	0	0	0	2	0	2	0	0	2	2	2	2	1	1	2	2	2	1
37411013|F|0-50:A>G-50:A>G	100018646	TGCAGAATTGATGGGCACAGATTTCCATAGAAACAATCCAACATCTTGTGAAAATCCTGCCAAGAAGAG	TGCAGAATTGATGGGCACAGATTTCCATAGAAACAATCCAACATCTTGTGAAAATCCTGCCAAGAAGAG	50:A>G	50	1	0.653846	0.769231	0.230769	0.346154	0.423077	0.452663	0.35503	0.403846	3.79545	3.69388	1	2	2	2	2	1	1	2	2	1	1	2	0	2	2	1	0	2	2	2	0	1	0	1	1	2	0	1	1	2	1	1	1
37411129|F|0-7:G>A-7:G>A	100018882	TGCAGACGAAGCCTGGCCAGATTACTCAAAGACCCTTATAAAATTCCACAATGAGATCTTCTAGGTTGG	TGCAGACGAAGCCTGGCCAGATTACTCAAAGACCCTTATAAAATTCCACAATGAGATCTTCTAGGTTGG	7:G>A	7	1	0.769231	0.653846	0.346154	0.230769	0.423077	0.35503	0.452663	0.403846	4.21277	3.97436	0.954545	2	1	1	1	0	1	0	2	0	2	2	0	2	0	1	2	2	1	2	0	1	1	0	2	0	2	2	0	0	2	2	2
37411173|F|0-62:C>T-62:C>T	100018965	TGCAGACAAGGCCAGAAATCAATGTAAGCAAATTATGACTGTGGTGACAAGATGGGGCATAACAAAAGA	TGCAGACAAGGCCAGAAATCAATGTAAGCAAATTATGACTGTGGTGACAAGATGGGGCATAACAAAAGA	62:C>T	62	1	0.653846	0.769231	0.230769	0.346154	0.423077	0.452663	0.35503	0.403846	5.65854	4.79592	1	2	2	0	0	1	2	2	0	2	2	2	2	2	1	0	1	0	0	0	1	1	0	1	2	1	2	2	1	1	1	2	1
37412023|F|0-47:T>C-47:T>C	100020597	TGCAGACTTTCAGATTTAATTTGAGGGTATTTACATCCAAAATCGGGTGAACGGTGTAGGAATTCCAAC	TGCAGACTTTCAGATTTAATTTGAGGGTATTTACATCCAAAATCGGGTGAACGGTGTAGGAATTCCAAC	47:T>C	47	1	0.807692	0.538462	0.461538	0.192308	0.346154	0.310651	0.497041	0.403846	3.76923	3.18182	0.954545	2	0	0	0	0	0	2	0	0	2	0	0	0	2	1	2	0	1	2	1	2	0	2	1	2	0	2	0	1	0	2	2
37412221|F|0-38:A>G-38:A>G	100020979	TGCAGAGAATGTCCTTAAAGATGTTGACCCTGGTTAACAGGGTTAACATATTCATGAAGGACTAAGTTA	TGCAGAGAATGTCCTTAAAGATGTTGACCCTGGTTAACAGGGTTAACATATTCATGAAGGACTAAGTTA	38:A>G	38	1	0.769231	0.653846	0.346154	0.230769	0.423077	0.35503	0.452663	0.403846	12.6531	12.3636	1	0	2	2	2	1	2	2	0	1	2	2	2	2	1	0	0	0	1	0	2	0	0	1	2	2	2	1	1	0	2	2	1
37412285|F|0-48:T>A-48:T>A	100021096	TGCAGAGACTTCCTGGCTCAACATATGTTCCCACAACTCATTATGTAGTTGCTCATTATTCCTTACAAT	TGCAGAGACTTCCTGGCTCAACATATGTTCCCACAACTCATTATGTAGTTGCTCATTATTCCTTACAAT	48:T>A	48	1	0.769231	0.653846	0.346154	0.230769	0.423077	0.35503	0.452663	0.403846	19.8462	18.3809	1	2	2	2	2	0	2	2	2	2	0	2	0	0	2	2	1	1	2	1	0	0	1	2	2	2	2	1	0	0	0	0	0
37412779|F|0-65:A>T-65:A>T	100022140	TGCAGAGGAGAGGGAAGAGCATTACTTGTCTCCCTTTCTCCCTCCGCTGTGTGGTCCATGACCCCAGTG	TGCAGAGGAGAGGGAAGAGCATTACTTGTCTCCCTTTCTCCCTCCGCTGTGTGGTCCATGACCCCAGTG	65:A>T	65	1	0.807692	0.538462	0.461538	0.192308	0.346154	0.310651	0.497041	0.403846	6.21154	5.0303	1	2	0	1	2	0	0	0	2	0	1	2	0	0	0	2	2	2	1	0	2	2	1	2	1	0	1	0	0	2	0	2	2
37413722|F|0-39:A>G-39:A>G	100023925	TGCAGATCCTAAAAGCGTTCTCCACTGTCCGCCTTGCACAAGATAGGCAGTAGTTGAAGATGCGCCATT	TGCAGATCCTAAAAGCGTTCTCCACTGTCCGCCTTGCACAAGATAGGCAGTAGTTGAAGATGCGCCATT	39:A>G	39	1	0.807692	0.538462	0.461538	0.192308	0.346154	0.310651	0.497041	0.403846	19.3654	14.9375	1	2	0	2	0	0	0	0	0	2	0	2	2	2	2	0	1	0	2	2	1	0	1	0	0	2	1	0	0	2	0	0	2
37413949|F|0-5:C>A-5:C>A	100024325	TGCAGCTAATATTGATTTGATATGAATTAAATAAACCTTTATTTTGCAATGAAAATTAAACCTTGGAGT	TGCAGCTAATATTGATTTGATATGAATTAAATAAACCTTTATTTTGCAATGAAAATTAAACCTTGGAGT	5:C>A	5	1	0.653846	0.769231	0.230769	0.346154	0.423077	0.452663	0.35503	0.403846	8.325	7.06122	1	0	1	0	1	1	1	2	1	1	2	1	2	0	1	1	0	1	2	2	2	1	1	2	0	2	2	2	1	2	1	0	2
37414362|F|0-55:T>C-55:T>C	100025045	TGCAGATTATCCATCAGTCGTTTGAATCTTGTTAGATACATCTTTGAACAAAAAGTACCAAATCGTCTG	TGCAGATTATCCATCAGTCGTTTGAATCTTGTTAGATACATCTTTGAACAAAAAGTACCAAATCGTCTG	55:T>C	55	1	0.653846	0.769231	0.230769	0.346154	0.423077	0.452663	0.35503	0.403846	8.57143	8	1	2	2	1	2	0	2	0	1	2	0	2	2	2	2	2	1	1	2	1	1	1	1	2	1	2	1	2	0	1	0	2	0
37415387|F|0-19:A>G-19:A>G	100026850	TGCAGCAACGGCTGTCATTAGAGAAAACTCTTAAGCTGGCCGTACACTAGGACGATATCTGTAACCAAT	TGCAGCAACGGCTGTCATTAGAGAAAACTCTTAAGCTGGCCGTACACTAGGACGATATCTGTAACCAAT	19:A>G	19	1	0.769231	0.653846	0.346154	0.230769	0.423077	0.35503	0.452663	0.403846	8.13462	7.38095	1	2	2	2	2	0	2	2	2	2	0	2	0	0	2	2	1	1	2	1	0	0	1	2	2	2	2	1	0	0	0	0	0
37416186|F|0-21:G>A-21:G>A	100028326	TGCAGCAGACCCGCAACGTGTGAACATACCCTCAGTGTTATACTTATAGGCAGCCTATAAGGTCCTGCC	TGCAGCAGACCCGCAACGTGTGAACATACCCTCAGTGTTATACTTATAGGCAGCCTATAAGGTCCTGCC	21:G>A	21	1	0.807692	0.538462	0.461538	0.192308	0.346154	0.310651	0.497041	0.403846	6.34615	5.88571	1	0	2	2	2	0	0	1	0	1	1	2	0	0	1	0	2	0	1	0	1	0	0	2	0	2	2	2	1	2	2	0	2
37416340|F|0-54:A>T-54:A>T	100028599	TGCAGCAGCCAGAGGTTGAGCCTACACCTAAATAGATTGATACTGGAACATACCATCATAAATGTTTCT	TGCAGCAGCCAGAGGTTGAGCCTACACCTAAATAGATTGATACTGGAACATACCATCATAAATGTTTCT	54:A>T	54	1	0.769231	0.653846	0.346154	0.230769	0.423077	0.35503	0.452663	0.403846	5.3913	4.09756	0.954545	2	2	0	0	1	0	2	0	0	0	0	2	0	2	2	2	2	1	0	1	0	0	1	1	2	2	0	0	1	0	2	2
37416602|F|0-23:C>T-23:C>T	100029135	TGCAGCAGTGCCGGATATGTGCACTACATTTCTCACAATGCAGTGAGCCAGCAGTCTAAAGGTGGCCAC	TGCAGCAGTGCCGGATATGTGCACTACATTTCTCACAATGCAGTGAGCCAGCAGTCTAAAGGTGGCCAC	23:C>T	23	1	0.807692	0.538462	0.461538	0.192308	0.346154	0.310651	0.497041	0.403846	15.6981	13.4242	1	2	2	1	2	0	0	0	0	0	2	0	0	0	0	1	1	2	1	2	0	2	1	1	2	0	1	0	0	2	0	2	0
[truncated: 38,991 more rows]
[truncated: 20 more columns]
