# Supplementary material for: Identifying sex-linked markers in Litoria aurea: a novel approach to understanding sex chromosome evolution in an amphibian
Source: Sci Rep. 2019 Nov 12;9:16591. doi: 10.1038/s41598-019-52970-4 (PMC6851140; doi:10.1038/s41598-019-52970-4)
Supplement: Supplementary file 3 — Dataset 2 [file 41598_2019_52970_MOESM3_ESM.xlsx]

## Sheet: SilicoDArT
*	*	*	*	*	*	*	*	*	*	DLit18-3649	DLit18-3649	DLit18-3649	DLit18-3649	DLit18-3649	DLit18-3649	DLit18-3649	DLit18-3649	DLit18-3649	DLit18-3649	DLit18-3649	DLit18-3649	DLit18-3649	DLit18-3649	DLit18-3649	DLit18-3649	DLit18-3649	DLit18-3649	DLit18-3649	DLit18-3649	DLit18-3649	DLit18-3649	DLit18-3649	DLit18-3649	DLit18-3649	DLit18-3649	DLit18-3649	DLit18-3649	DLit18-3649	DLit18-3649	DLit18-3649	DLit18-3649	DLit18-3649	DLit18-3649	DLit18-3649	DLit18-3649	DLit18-3649	DLit18-3649	DLit18-3649	DLit18-3649
*	*	*	*	*	*	*	*	*	*	911118000000	911118000000	911118000000	911118000000	911118000000	911118000000	911118000000	911118000000	911118000000	911118000000	911118000000	911118000000	911118000000	911118000000	911118000000	911118000000	911118000000	911118000000	911118000000	911118000000	911118000000	911118000000	911118000000	911118000000	911118000000	911118000000	911118000000	911118000000	911118000000	911118000000	911118000000	911118000000	911118000000	911118000000	911118000000	911118000000	911118000000	911118000000	911118000000	911118000000
*	*	*	*	*	*	*	*	*	*	1	1	1	1	1	1	1	1	1	1	1	1	1	1	1	1	1	1	1	1	1	1	1	1	1	1	1	1	1	1	1	1	1	1	1	1	1	1	1	1
*	*	*	*	*	*	*	*	*	*	A	B	C	D	F	G	H	A	B	C	D	E	F	G	H	A	B	C	D	E	F	G	H	A	B	C	D	E	F	G	H	A	B	C	D	E	F	G	H	A
*	*	*	*	*	*	*	*	*	*	1	1	1	1	1	1	1	2	2	2	2	2	2	2	2	3	3	3	3	3	3	3	3	4	4	4	4	4	4	4	4	5	5	5	5	5	5	5	5	6
*	*	*	*	*	*	*	*	*	*	Keep paper label and return remaining DNA to Tariq [Original species: aurea]	Keep paper label and return remaining DNA to Tariq [Original species: aurea]	Keep paper label and return remaining DNA to Tariq [Original species: aurea]	Keep paper label and return remaining DNA to Tariq [Original species: aurea]	Keep paper label and return remaining DNA to Tariq [Original species: aurea]	Keep paper label and return remaining DNA to Tariq [Original species: aurea]	Keep paper label and return remaining DNA to Tariq [Original species: aurea]	Keep paper label and return remaining DNA to Tariq [Original species: aurea]	Keep paper label and return remaining DNA to Tariq [Original species: aurea]	Keep paper label and return remaining DNA to Tariq [Original species: aurea]	Keep paper label and return remaining DNA to Tariq [Original species: aurea]	Keep paper label and return remaining DNA to Tariq [Original species: aurea]	Keep paper label and return remaining DNA to Tariq [Original species: aurea]	Keep paper label and return remaining DNA to Tariq [Original species: aurea]	Keep paper label and return remaining DNA to Tariq [Original species: aurea]	Keep paper label and return remaining DNA to Tariq [Original species: aurea]	Keep paper label and return remaining DNA to Tariq [Original species: aurea]	Keep paper label and return remaining DNA to Tariq [Original species: aurea]	Keep paper label and return remaining DNA to Tariq [Original species: aurea]	Keep paper label and return remaining DNA to Tariq [Original species: aurea]	Keep paper label and return remaining DNA to Tariq [Original species: aurea]	Keep paper label and return remaining DNA to Tariq [Original species: aurea]	Keep paper label and return remaining DNA to Tariq [Original species: aurea]	Keep paper label and return remaining DNA to Tariq [Original species: aurea]	Keep paper label and return remaining DNA to Tariq [Original species: aurea]	Keep paper label and return remaining DNA to Tariq [Original species: aurea]	Keep paper label and return remaining DNA to Tariq [Original species: aurea]	Keep paper label and return remaining DNA to Tariq [Original species: aurea]	Keep paper label and return remaining DNA to Tariq [Original species: aurea]	Keep paper label and return remaining DNA to Tariq [Original species: aurea]	Keep paper label and return remaining DNA to Tariq [Original species: aurea]	Keep paper label and return remaining DNA to Tariq [Original species: aurea]	Keep paper label and return remaining DNA to Tariq [Original species: aurea]	Keep paper label and return remaining DNA to Tariq [Original species: aurea]	Keep paper label and return remaining DNA to Tariq [Original species: aurea]	Keep paper label and return remaining DNA to Tariq [Original species: aurea]	Keep paper label and return remaining DNA to Tariq [Original species: aurea]	Keep paper label and return remaining DNA to Tariq [Original species: aurea]	Keep paper label and return remaining DNA to Tariq [Original species: aurea]	Keep paper label and return remaining DNA to Tariq [Original species: aurea]
CloneID	AlleleSequence	TrimmedSequence	CallRate	OneRatio	PIC	AvgReadDepth	StDevReadDepth	Qpmr	Reproducibility	Frog01	Frog02	Frog03	Frog04	Frog06	Frog07	Frog08	Frog09	Frog10	Frog11	Frog12	Frog13	Frog14	Frog15	Frog16	Frog17	Frog18	Frog19	Frog20	Frog21	Frog22	Frog23	Frog24	Frog25	Frog26	Frog27	Frog28	Frog29	Frog30	Frog31	Frog32	Frog33	Frog34	Frog35	Frog36	Frog37	Frog38	Frog39	Frog40	Frog41
37406134	TGCAGTTACAGGTTAACTGGAAAAATGGGAAAGGATACAGATGTACTGGGTAAAACAGGTCAACATGGA	TGCAGTTACAGGTTAACTGGAAAAATGGGAAAGGATACAGATGTACTGGGTAAAACAGGTCAACATGGA	0.923077	0.5	0.5	30.6667	12.8173	2.37823	1	1	0	1	1	0	1	1	0	0	1	0	0	0	0	1	0	1	1	-	0	1	1	1	1	0	1	0	1	1	1	1	0	0	1	0	1	0	0	0	0
37432773	TGCAGGGAAAATCCACAGCAAATCTGTAACAGACTTTGGATTTAAAAATCTTCAGCATGAGATCGGAAG	TGCAGGGAAAATCCACAGCAAATCTGTAACAGACTTTGGATTTAAAAATCTTCAGCATG	0.961538	0.5	0.5	26.697	8.11092	3.20774	1	0	1	0	1	0	0	0	0	1	1	1	1	0	1	1	1	1	0	0	1	1	1	1	1	1	0	1	-	-	0	0	0	1	0	0	1	0	0	0	0
37405831	TGCAGTATTACACACAGCACAAGCAACTCCGGATTTATCCACTCCACTTGTTCACAGCACACTTAGAGA	TGCAGTATTACACACAGCACAAGCAACTCCGGATTTATCCACTCCACTTGTTCACAGCACACTTAGAGA	1	0.5	0.5	22.5882	9.06226	2.42825	1	1	0	0	1	1	1	0	0	1	1	0	1	1	0	1	0	0	0	0	0	0	1	1	1	1	0	0	1	1	0	1	0	0	0	0	1	0	1	0	0
37408220	TGCAGTTTTCTGAATCTTAAGGGCCCCATACACTGGATGATCTGCTGATCGTCTGCATGAGATCGGAAG	TGCAGTTTTCTGAATCTTAAGGGCCCCATACACTGGATGATCTGCTGATCGTCTGCATG	0.961538	0.5	0.5	22.0833	8.16284	2.68181	1	1	1	0	1	1	0	1	1	1	0	1	1	1	1	0	1	0	0	1	-	1	0	1	0	0	1	0	1	0	-	0	0	1	0	1	0	0	1	1	0
37397512	TGCAGATTTGCAGGGTAGATTTCAGACCGCCGATCCGCAGCAAATGACCGTACAGTACACATGCATGGT	TGCAGATTTGCAGGGTAGATTTCAGACCGCCGATCCGCAGCAAATGACCGTACAGTACACATGCATGGT	0.923077	0.5	0.5	21.2778	8.34869	2.49772	1	1	0	1	-	0	1	0	1	1	0	0	1	1	1	1	0	0	0	0	0	0	0	1	1	1	0	0	0	0	0	0	1	1	1	-	1	1	0	1	-
37446699	TGCAGTACTACATGTCCTATACTGCTCTTTACCTGTATTAGTGAGGTGCATACAGTGATTGGCGGTCTA	TGCAGTACTACATGTCCTATACTGCTCTTTACCTGTATTAGTGAGGTGCATACAGTGATTGGCGGTCTA	0.923077	0.5	0.5	21.2571	9.66981	2.21221	1	0	1	0	1	0	1	1	1	1	0	0	1	1	0	1	0	1	0	0	1	1	0	1	0	1	0	0	0	-	0	0	0	1	1	-	1	-	1	0	1
37440778	TGCAGTTGCGGGGCGGATACATTGCGGCCGAGACCATGGGCCGCTATGGCGCATGAGATTGCCGGTGAC	TGCAGTTGCGGGGCGGATACATTGCGGCCGAGACCATGGGCCGCTATGGCGCATGAGATTGCCGGTGAC	0.961538	0.5	0.5	20.9091	9.82688	2.1104	1	0	0	1	0	0	1	1	0	0	1	1	0	0	0	1	0	1	0	1	0	1	1	1	0	1	1	1	1	1	0	1	0	0	0	0	1	0	0	0	1
37407166	TGCAGGCTGGATAGACGCTTGTTCAGACTGGAAGCTGGATAGATGCTTGTTCAGACTGGAAGCTGGATA	TGCAGGCTGGATAGACGCTTGTTCAGACTGGAAGCTGGATAGATGCTTGTTCAGACTGGAAGCTGGATA	0.923077	0.5	0.5	20	9.02427	2.18559	1	1	1	1	-	0	1	1	0	0	0	0	0	0	1	0	-	0	1	1	0	0	1	0	0	1	1	1	1	1	1	1	0	0	1	-	1	0	0	1	0
37397060	TGCAGATATGCAGAAATACACATTGGATGTGAAAGCGACGTGTGAACATACCCTCACACTTTCAATAGC	TGCAGATATGCAGAAATACACATTGGATGTGAAAGCGACGTGTGAACATACCCTCACACTTTCAATAGC	1	0.5	0.5	19	8.0545	2.34791	1	1	1	0	0	1	0	1	0	1	0	0	1	1	0	0	1	0	0	0	0	1	1	1	0	0	1	1	0	0	0	0	0	0	1	1	0	1	1	0	1
37405442	TGCAGGCCAATATCCGGCAAGAAGTAGATACAGTGGATCAGGATTGCATGGATCGTCTTGTTCAAGCAT	TGCAGGCCAATATCCGGCAAGAAGTAGATACAGTGGATCAGGATTGCATGGATCGTCTTGTTCAAGCAT	0.961538	0.5	0.5	18.8485	7.27853	2.62973	1	0	1	0	0	0	1	1	0	1	0	0	1	1	0	1	1	0	0	1	1	0	1	1	0	1	0	1	0	-	1	1	0	1	1	1	-	0	1	0	0
37421925	TGCAGGCATCATATGTTTTAGGGGGAGAAAAATTGGGAGAATCGCTTGTAGAGAAGGATCTGGGGGGTG	TGCAGGCATCATATGTTTTAGGGGGAGAAAAATTGGGAGAATCGCTTGTAGAGAAGGATCTGGGGGGTG	0.961538	0.5	0.5	18.6061	6.32426	3.1343	1	0	0	1	0	1	1	1	1	0	0	0	0	0	1	0	0	-	0	0	1	1	0	0	1	1	1	1	0	1	1	0	1	0	-	0	1	1	1	0	0
37407147	TGCAGGCATCATATGTTCTAGGGGGAGAAAAAAAATCGCTTGTAGAGAAGGATCTGGGTGTACGTGTAG	TGCAGGCATCATATGTTCTAGGGGGAGAAAAAAAATCGCTTGTAGAGAAGGATCTGGGTGTACGTGTAG	0.923077	0.5	0.5	18.5405	4.46969	4.10156	1	0	1	1	1	1	1	1	1	1	1	-	0	0	1	0	0	-	0	0	0	0	1	0	0	1	-	1	0	0	0	1	0	1	0	0	1	0	1	1	1
37396459	TGCAGACCGTATAAGTGATTACAGTAGTTACATCCAGTGACGATATAGTGATATATACTGCATGAGATC	TGCAGACCGTATAAGTGATTACAGTAGTTACATCCAGTGACGATATAGTGATATATACTGCATG	0.961538	0.5	0.5	17.7879	8.1194	2.24683	1	0	1	-	0	0	1	1	0	1	1	0	0	1	0	0	1	1	0	1	1	0	1	1	1	0	0	0	0	1	1	0	-	0	0	0	0	1	1	0	0
37440140	TGCAGTGCATGTGATTGACTGGAAGATCTGTCCAATTATCATGAACATTTTACTCGTGAAACATCTGTA	TGCAGTGCATGTGATTGACTGGAAGATCTGTCCAATTATCATGAACATTTTACTCGTGAAACATCTGTA	0.961538	0.5	0.5	17.1515	7.67176	2.31047	1	0	1	1	0	0	1	1	0	1	0	0	0	1	1	0	1	0	1	1	1	1	1	0	0	1	0	0	0	-	1	1	0	0	1	1	0	0	0	1	0
37434533	TGCAGAATTTCTCGTATGTTTTGTATGTACCCATTGTTGCAGAAAAGAACACCCAGTTACTCCTTAGGC	TGCAGAATTTCTCGTATGTTTTGTATGTACCCATTGTTGCAGAAAAGAACACCCAGTTACTCCTTAGGC	0.961538	0.5	0.5	16.7	7.01498	2.43618	1	1	1	1	0	0	1	0	0	0	0	0	0	0	1	0	0	1	0	1	0	1	1	0	0	1	0	1	1	1	1	1	0	0	1	1	0	0	0	1	0
37399944	TGCAGGCATCATATGTTTTAGGGGGAGAAAAACTGGGAGATCACTTGTAGTGAAGGATCTGGGTGTACT	TGCAGGCATCATATGTTTTAGGGGGAGAAAAACTGGGAGATCACTTGTAGTGAAGGATCTGGGTGTACT	0.961538	0.5	0.5	16.6216	5.16407	3.3223	1	0	1	0	-	1	1	0	1	1	1	1	1	1	1	0	1	1	1	0	1	0	1	-	0	0	0	0	0	0	0	0	0	1	0	1	0	1	1	1	0
37436640	TGCAGCATTGAAATGTAGTATTACTAGTCAGCCATTTAGATAAACGGCTGTCCATGCAATGCACTCAAA	TGCAGCATTGAAATGTAGTATTACTAGTCAGCCATTTAGATAAACGGCTGTCCATGCAATGCACTCAAA	1	0.5	0.5	16.5151	5.80554	2.83156	1	0	1	0	0	1	0	0	1	1	0	0	1	1	1	1	1	0	0	1	1	1	0	1	1	0	0	0	0	0	0	0	1	1	1	1	0	1	1	1	1
37429627	TGCAGTTTATAGGCATTTTAGTGATTGCCTATTACAACCTGCCTCTGCCACAGTTATGGACCTTCATTA	TGCAGTTTATAGGCATTTTAGTGATTGCCTATTACAACCTGCCTCTGCCACAGTTATGGACCTTCATTA	0.961538	0.5	0.5	16.3714	7.80507	2.16759	1	1	1	1	0	1	0	1	1	0	1	1	1	0	0	1	0	0	1	0	0	0	-	1	0	1	0	1	1	1	1	0	0	0	0	0	1	0	0	1	0
37437333	TGCAGCGTCACTGGACTTGTCTTCCATTGAGAACATCTGGGACGTTATTGATCCGCAATTGCAAAGGGA	TGCAGCGTCACTGGACTTGTCTTCCATTGAGAACATCTGGGACGTTATTGATCCGCAATTGCAAAGGGA	0.923077	0.5	0.5	16.3684	7.07263	2.38053	1	0	1	0	0	1	0	0	1	1	1	-	1	1	1	1	-	0	1	0	1	1	0	1	0	0	0	1	0	0	0	0	1	1	1	1	1	-	1	0	-
37436734	TGCAGCCAAATCCATCACCACAATCAGGGGCTTCCCTGGCACCGTGCTACGTCTAACCCTGTGAGCGGT	TGCAGCCAAATCCATCACCACAATCAGGGGCTTCCCTGGCACCGTGCTACGTCTAACCCTGTGAGCGGT	0.961538	0.5	0.5	16.0645	6.89991	2.41724	1	1	0	1	-	1	0	1	1	0	0	0	0	0	0	0	1	1	1	0	1	1	0	0	0	1	1	1	-	0	1	1	1	0	1	0	0	1	0	1	1
37397432	TGCAGATTGGGCTATGTTCACATCTTCATTAGAGGCACCATTAGTAACCCCCATCTTAGATTGAGTCAA	TGCAGATTGGGCTATGTTCACATCTTCATTAGAGGCACCATTAGTAACCCCCATCTTAGATTGAGTCAA	0.961538	0.5	0.5	15.8235	6.51907	2.46937	1	1	0	0	1	0	0	0	1	0	1	1	0	1	1	1	0	0	1	0	0	1	1	0	0	1	0	1	1	1	0	0	0	0	1	0	1	-	0	0	1
37407286	TGCAGTATGTCAGTTTCTGTCGTGGAAAAAGCAATGATTTGTTGTGGATTTTCCCTATTGAATTCAATC	TGCAGTATGTCAGTTTCTGTCGTGGAAAAAGCAATGATTTGTTGTGGATTTTCCCTATTGAATTCAATC	0.961538	0.5	0.5	15.1562	6.60071	2.26671	1	0	0	0	0	1	1	1	0	0	0	0	1	0	1	0	0	1	0	1	0	1	1	1	1	0	1	1	1	-	0	1	0	0	-	0	1	0	0	1	1
37445943	TGCAGACTGAGGTGATGATTGCCGTACATTTATTTAAGACGCTCTACGCATGAGATCGGAAGAGCGGTT	TGCAGACTGAGGTGATGATTGCCGTACATTTATTTAAGACGCTCTACGCATG	0.961538	0.5	0.5	14.5625	4.33689	3.46671	1	0	1	1	0	1	0	0	1	0	0	0	1	0	1	0	1	1	0	0	-	0	0	0	1	0	0	0	0	1	1	-	1	1	1	1	0	1	1	1	1
37416056	TGCAGCACTGTTTAACCCATTGAAATGGAACTAATTCAGGACGAAAACCGTGGCAAAAAACGCAATCAC	TGCAGCACTGTTTAACCCATTGAAATGGAACTAATTCAGGACGAAAACCGTGGCAAAAAACGCAATCAC	0.961538	0.5	0.5	14.3125	7.23031	2.00944	1	1	0	1	0	0	1	1	1	0	0	0	0	1	1	0	0	1	0	0	0	1	1	1	0	-	0	1	1	1	1	1	0	0	1	0	1	0	0	1	1
37440519	TGCAGTTAACCCCCAATATTATACAACATGTTTTATATTTCCAGTAATCCAGCAAGCTAAGAGACATGG	TGCAGTTAACCCCCAATATTATACAACATGTTTTATATTTCCAGTAATCCAGCAAGCTAAGAGACATGG	0.961538	0.5	0.5	14.2	5.1868	2.66105	1	0	1	0	1	0	1	1	0	0	1	1	1	1	1	1	0	1	0	0	0	1	0	1	0	0	0	0	1	1	1	0	1	0	0	0	0	1	-	1	0
37441859	TGCAGTACAGTGCGGTACTACATGTTCTGCTCTTTACCTGTATTAGTGATGTGCATGAGATCGGAAGAG	TGCAGTACAGTGCGGTACTACATGTTCTGCTCTTTACCTGTATTAGTGATGTGCATG	0.923077	0.5	0.5	14.0833	5.42819	2.52481	1	0	-	0	1	1	1	0	1	1	0	1	1	1	1	0	1	1	0	0	1	-	0	0	0	0	0	0	0	1	0	0	0	1	0	1	1	0	1	-	-
37407278	TGCAGTAGTGGTGGTGTTCTTTGATCCCAAGGTTGTGCACTGTGCATTAGACCTGGTAGCGGACAAGCT	TGCAGTAGTGGTGGTGTTCTTTGATCCCAAGGTTGTGCACTGTGCATTAGACCTGGTAGCGGACAAGCT	0.961538	0.5	0.5	13.8529	6.80887	1.95792	1	0	1	0	1	1	0	0	1	1	0	1	-	1	1	0	1	0	0	0	1	0	0	0	1	1	0	1	0	0	0	1	0	1	1	1	0	0	1	1	0
37412407	TGCAGAGATCACTTTTAGCAGTCATTACCATAACAAATGGTGCAGTTACCTCTACACAGGTCACAAAGC	TGCAGAGATCACTTTTAGCAGTCATTACCATAACAAATGGTGCAGTTACCTCTACACAGGTCACAAAGC	0.923077	0.5	0.5	13.7568	5.14338	2.59137	1	1	1	0	0	1	1	1	1	1	0	0	1	1	1	0	1	0	0	0	1	0	0	0	0	0	-	1	0	0	1	0	0	1	1	-	-	0	1	1	1
37402386	TGCAGTTCTAGAGGGGAGGCATGTGGACATTTCATCATTTTGTGCAGATATCTGTTTTATTGTATATGC	TGCAGTTCTAGAGGGGAGGCATGTGGACATTTCATCATTTTGTGCAGATATCTGTTTTATTGTATATGC	0.961538	0.5	0.5	13.75	4.16083	3.30101	1	0	1	1	0	0	1	1	1	0	0	0	0	0	1	0	0	1	0	1	0	1	1	0	0	0	1	0	0	1	1	0	1	0	1	0	0	1	0	1	1
37426465	TGCAGTCGTATGTGATATAATATGATTAGTTCTTGTAATAAGTGGCTTTATTCTTCGCTCTAGATCTGG	TGCAGTCGTATGTGATATAATATGATTAGTTCTTGTAATAAGTGGCTTTATTCTTCGCTCTAGATCTGG	0.884615	0.5	0.5	13.6757	6.42232	2.12943	1	1	1	0	1	1	-	0	1	1	0	0	1	1	1	1	1	0	0	-	1	0	0	0	0	0	0	-	0	1	0	0	1	1	1	1	0	1	1	-	-
37421748	TGCAGGCAGACAAAACGTTTTATCAGAGAGAAAGCAAAGTATGCACAGTATCACCTGATTATCCTGCTT	TGCAGGCAGACAAAACGTTTTATCAGAGAGAAAGCAAAGTATGCACAGTATCACCTGATTATCCTGCTT	0.923077	0.5	0.5	13.5588	5.30921	2.5082	1	-	1	-	1	1	0	0	1	1	0	0	0	1	1	0	0	1	-	0	1	1	0	0	0	1	0	1	1	0	0	1	1	1	1	1	0	0	1	0	1
37446961	TGCAGTGACCGGCAGCCCAGTAGCGCCTCTCTACAGTACAGTACTACATGTTCTGTACTGCTCTTTACC	TGCAGTGACCGGCAGCCCAGTAGCGCCTCTCTACAGTACAGTACTACATGTTCTGTACTGCTCTTTACC	0.923077	0.5	0.5	13.4706	6.68728	1.99788	1	0	1	1	1	0	1	1	0	0	1	1	0	1	0	1	0	0	1	0	-	0	1	1	0	0	-	1	0	0	1	0	-	0	1	0	1	-	1	1	1
37428965	TGCAGTTCATAGTAGGATTTACAATGTGGATTCCCATCAAGATTTAATAGGAAAAAACGCATGAGATCG	TGCAGTTCATAGTAGGATTTACAATGTGGATTCCCATCAAGATTTAATAGGAAAAAACGCATG	0.923077	0.5	0.5	13.3784	5.84184	2.33747	1	0	1	0	1	1	1	0	1	-	0	0	1	1	1	1	1	0	0	-	0	0	1	1	0	0	0	1	1	-	1	0	0	0	0	0	1	1	1	-	0
37408168	TGCAGCCATGTTGGCTGGTTTAATACTGTAGAATATGCAGCATGAGATCGGAAGAGCGGTTCAGCAGGA	TGCAGCCATGTTGGCTGGTTTAATACTGTAGAATATGCAGCATG	0.923077	0.5	0.5	13.1429	6.92054	1.97229	1	0	0	-	0	1	1	1	0	0	1	1	0	1	1	0	0	1	0	1	0	0	1	0	-	1	1	1	1	1	1	1	1	1	0	0	0	0	1	0	1
37427411	TGCAGTGAATCCGCATCGCGACTGCATCGTGTGGGCTCACCCTAGGGCTAAGTCGACAACTGCATGGGA	TGCAGTGAATCCGCATCGCGACTGCATCGTGTGGGCTCACCCTAGGGCTAAGTCGACAACTGCATGGGA	0.923077	0.5	0.5	13.1212	3.93706	3.2816	1	0	1	1	0	0	1	0	0	0	0	0	0	1	1	1	0	1	0	1	0	0	1	-	0	1	0	0	-	1	1	1	-	0	1	1	0	0	0	1	0
37399400	TGCAGCTTCCCGCAAAGAACCAGAAAAATTTTGTGTTCACGCCAACTTTCCAAAAGTTTGGACCAAAAC	TGCAGCTTCCCGCAAAGAACCAGAAAAATTTTGTGTTCACGCCAACTTTCCAAAAGTTTGGACCAAAAC	0.961538	0.5	0.5	13.0286	5.83333	2.24889	1	0	1	1	0	1	1	0	1	0	0	0	1	1	1	1	1	0	0	1	1	0	1	0	1	0	0	0	0	0	0	1	0	0	1	1	1	-	-	1	0
37442977	TGCAGGTAGATAAGGCTTCTATGGGACGCCACTCCTATAACACGTGTAGTGCACCAAGATACTGACGTC	TGCAGGTAGATAAGGCTTCTATGGGACGCCACTCCTATAACACGTGTAGTGCACCAAGATACTGACGTC	0.923077	0.5	0.5	13	5.93398	2.1548	1	1	-	0	0	0	1	1	0	0	0	0	1	0	1	0	0	0	0	1	0	1	1	1	0	1	1	1	0	1	1	0	1	1	0	1	0	0	1	0	1
37426588	TGCAGTCTCACGAGCGGCACGTACTTGTTACAAATGAATTTCATGCGGGCAGTTGTATGTTCTGTGTAT	TGCAGTCTCACGAGCGGCACGTACTTGTTACAAATGAATTTCATGCGGGCAGTTGTATGTTCTGTGTAT	0.961538	0.5	0.5	12.9697	5.73392	2.25405	1	0	0	-	1	1	0	0	1	1	0	0	1	1	0	0	1	1	1	0	1	0	0	0	1	-	0	0	0	0	0	1	0	1	1	1	1	1	1	1	0
37401046	TGCAGTATAGCATAGAGTATACTGTATCCTTCTCAGACCCCTCTCCTCCTCAGTCCCCAGCAAGGAATG	TGCAGTATAGCATAGAGTATACTGTATCCTTCTCAGACCCCTCTCCTCCTCAGTCCCCAGCAAGGAATG	0.961538	0.5	0.5	12.9355	5.51207	2.27397	1	1	0	0	1	0	0	0	0	0	1	1	0	0	0	1	0	0	1	1	0	1	0	1	0	1	0	-	1	1	0	1	1	0	-	0	1	1	0	0	0
37401029	TGCAGTATAACATCCGCATTCACAAATCTGCATTATTTGGTGCAGATTTTGAACTGGGTTTATCAAGGA	TGCAGTATAACATCCGCATTCACAAATCTGCATTATTTGGTGCAGATTTTGAACTGGGTTTATCAAGGA	0.961538	0.5	0.5	12.9	6.9347	1.94868	1	0	0	1	0	0	1	1	0	0	0	1	0	0	0	0	1	1	1	1	1	0	0	0	1	0	1	1	0	0	1	1	1	1	0	1	0	1	1	0	-
37408610	TGCAGCATTCGGATTACTTTCTCCATCAGTGCTGGTGATGGGGGGACAATATTACTCCCCAATAGGCTC	TGCAGCATTCGGATTACTTTCTCCATCAGTGCTGGTGATGGGGGGACAATATTACTCCCCAATAGGCTC	0.923077	0.5	0.5	12.6774	4.79507	2.6652	1	0	1	1	1	0	1	1	0	0	0	0	0	0	0	0	0	1	1	1	1	0	1	0	1	0	1	0	0	1	0	1	0	0	1	1	1	0	-	-	0
37446408	TGCAGTCACCACTAGGGGGAGCTCAATGCATGAGATCGGAAGAGCGGTTCAGCAGGAATGCCGAGACCG	TGCAGTCACCACTAGGGGGAGCTCAATGCATG	0.961538	0.5	0.5	12.5882	6.80449	1.96297	1	1	1	0	1	1	1	0	1	0	0	0	1	0	1	1	0	0	0	1	0	0	1	1	0	1	0	-	1	1	0	1	0	0	0	0	0	0	0	1	0
37395913	TGCAGAACAGCTATTTTTATAGGGAGAAAAAAAAAAGCAGTGGTGACTACCTTGCTTCCTACATGATAC	TGCAGAACAGCTATTTTTATAGGGAGAAAAAAAAAAGCAGTGGTGACTACCTTGCTTCCTACATGATAC	0.923077	0.5	0.5	12.5429	6.10079	2.17054	1	0	0	1	0	1	1	1	1	0	0	0	0	0	1	0	0	-	0	0	1	1	0	0	1	1	1	1	0	1	1	0	1	0	1	0	1	1	1	0	0
37419675	TGCAGCTCTCTACACTACAAGCTTCAGTTTTAGGAACAGAAAACCGAAAAGAACAGCGGTGCTGGATTA	TGCAGCTCTCTACACTACAAGCTTCAGTTTTAGGAACAGAAAACCGAAAAGAACAGCGGTGCTGGATTA	0.923077	0.5	0.5	12.5405	4.13681	3.02901	1	1	0	1	0	1	1	1	1	0	1	1	1	0	0	1	-	0	0	1	-	-	0	1	0	0	-	1	0	1	0	0	1	1	1	0	1	1	1	0	0
37403260	TGCAGCACATGTGCAGGGATAGGAGAGGGACAAAAAGTATCATTCTACGCATGAGATCGGAAGAGCGGT	TGCAGCACATGTGCAGGGATAGGAGAGGGACAAAAAGTATCATTCTACGCATG	0.961538	0.5	0.5	12.5312	3.93688	3.13539	1	0	1	1	0	1	0	0	1	0	0	0	1	0	1	0	-	0	1	-	1	0	1	1	0	0	0	0	0	0	1	0	1	1	0	1	0	1	1	1	1
37398358	TGCAGCATTTGCGTGTACATTTACCCTAATACTACAGTTCAGATATACTAGATGTTCCCAGTCACAATC	TGCAGCATTTGCGTGTACATTTACCCTAATACTACAGTTCAGATATACTAGATGTTCCCAGTCACAATC	0.923077	0.5	0.5	12.303	5.98222	2.05832	1	1	0	0	-	0	0	0	1	0	1	-	0	0	0	1	0	1	0	0	1	1	1	1	0	1	0	1	1	0	1	1	1	1	0	1	0	1	-	0	0
37404826	TGCAGCAAAATGTCGACAAAAAGAATGTCGGCCTGCGGCATGTCGAAGTTGTTGGAACTCTGATTAACA	TGCAGCAAAATGTCGACAAAAAGAATGTCGGCCTGCGGCATGTCGAAGTTGTTGGAACTCTGATTAACA	0.961538	0.5	0.5	12.2941	6.02704	2.10767	1	0	0	1	-	0	0	1	0	1	1	1	0	1	0	1	0	0	1	1	0	0	0	1	1	1	1	1	0	0	1	1	0	0	0	0	1	0	0	0	1
37405926	TGCAGTCGTAGAATCACTGCAATATGACAACATAGCTAAACAGTTTATAATTTTATTATAGAGATGCAT	TGCAGTCGTAGAATCACTGCAATATGACAACATAGCTAAACAGTTTATAATTTTATTATAGAGATGCAT	0.961538	0.5	0.5	12.2941	4.53437	2.70994	1	1	0	0	1	1	0	0	1	0	1	1	0	0	1	1	1	1	0	0	0	1	-	1	0	-	0	1	1	1	0	0	0	0	1	0	0	0	0	0	1
37402289	TGCAGTTATTAAAATAGTTTACACAATACCATGACATCTTGTTTTTTATCAATTTAATATAATTTTTGT	TGCAGTTATTAAAATAGTTTACACAATACCATGACATCTTGTTTTTTATCAATTTAATATAATTTTTGT	0.961538	0.5	0.5	12.2857	4.30662	2.87741	1	1	0	0	0	1	0	1	1	1	1	1	0	1	1	0	0	1	1	0	1	1	0	-	0	1	0	1	-	0	0	0	0	0	1	0	0	1	1	0	0
37439906	TGCAGTCTATAAATATGAATGTACCGTAAAAGGGACACATCGCTGGAAACAGCGGGCTTGATACTATCT	TGCAGTCTATAAATATGAATGTACCGTAAAAGGGACACATCGCTGGAAACAGCGGGCTTGATACTATCT	0.961538	0.5	0.5	12.2647	5.89271	2.02462	1	1	0	0	1	0	1	1	1	0	1	1	0	0	1	0	0	1	0	1	1	1	1	0	0	0	1	-	1	1	1	0	0	0	1	0	1	1	0	0	0
37434802	TGCAGACGCTGATATATAGGACTGCTGTGCGCCAAATACTGTTGCATATTAACTGGCGGGTACCGATCT	TGCAGACGCTGATATATAGGACTGCTGTGCGCCAAATACTGTTGCATATTAACTGGCGGGTACCGATCT	0.961538	0.5	0.5	12.1429	5.19969	2.45076	1	1	-	0	0	1	0	1	0	1	1	1	0	1	0	1	1	0	0	0	1	0	1	1	1	0	1	1	1	0	1	1	0	0	1	0	0	0	0	0	0
37414497	TGCAGATTCTTATTGGGCTCCGCTACAGGATTTACACACTCAGCCTGCAAGAAGGCAAAGCGCACTATA	TGCAGATTCTTATTGGGCTCCGCTACAGGATTTACACACTCAGCCTGCAAGAAGGCAAAGCGCACTATA	0.961538	0.5	0.5	12.0857	6.31267	1.89764	1	0	1	0	1	1	0	0	1	1	0	0	1	1	1	1	1	1	0	1	1	1	0	1	1	0	0	0	1	0	0	1	0	-	-	1	1	0	1	1	0
37442370	TGCAGCAGCGAGCAGCTGAGCATCGACCCAGTTTCTGTAGTGTAGTGGTTATCACGTGGTTATCACGTT	TGCAGCAGCGAGCAGCTGAGCATCGACCCAGTTTCTGTAGTGTAGTGGTTATCACGTGGTTATCACGTT	0.923077	0.5	0.5	12.0833	5.78011	2.07109	1	1	1	0	1	0	0	0	0	1	-	1	1	1	1	1	0	-	0	0	1	1	0	1	0	1	0	1	1	0	0	0	0	1	0	1	1	1	1	0	1
37406097	TGCAGTGTGAGAGAGTACCATGTAGAGCCTGATGGGAAGTTAGTGTAACAATAGAAGTAAGCATGAGAT	TGCAGTGTGAGAGAGTACCATGTAGAGCCTGATGGGAAGTTAGTGTAACAATAGAAGTAAGCATG	0.923077	0.5	0.5	12.0571	4.97963	2.42064	1	1	1	-	0	0	1	0	1	1	0	0	1	0	1	1	1	0	0	-	1	0	0	1	1	0	0	0	0	0	0	1	1	1	1	1	1	0	1	-	0
37402616	TGCAGTTTCTGTAGCTCCCATGCACCTCGATCAAAGCTTCACAAGCTATCCGAGCAATTTTTCTTTAAA	TGCAGTTTCTGTAGCTCCCATGCACCTCGATCAAAGCTTCACAAGCTATCCGAGCAATTTTTCTTTAAA	0.923077	0.5	0.5	12	5.08548	2.30703	1	1	0	1	0	0	1	0	0	0	0	0	0	0	0	0	1	1	-	0	1	-	1	0	1	1	0	0	0	-	0	1	1	1	0	1	1	1	1	0	0
37434049	TGCAGAAAATGTCAATCAAGAGTTAAGGGAATTGGGAGAGGTTGCCACCAATAATTTAGGACACTTCAC	TGCAGAAAATGTCAATCAAGAGTTAAGGGAATTGGGAGAGGTTGCCACCAATAATTTAGGACACTTCAC	0.923077	0.5	0.5	12	5.97681	2.08391	1	0	1	1	0	1	0	0	1	1	1	1	1	1	1	0	1	1	1	0	1	0	0	0	1	0	0	0	1	0	1	1	1	1	0	1	-	-	-	0	0
37428638	TGCAGTTAACTTCTTAGGAGTTGCAGTCAAACATGTCTGCAACAATGTATGAGAAGGGTGCCCCTTTGA	TGCAGTTAACTTCTTAGGAGTTGCAGTCAAACATGTCTGCAACAATGTATGAGAAGGGTGCCCCTTTGA	0.961538	0.5	0.5	11.9697	5.55679	2.25357	1	1	0	1	0	1	0	1	1	1	0	0	0	1	0	1	0	0	1	0	0	0	1	1	0	-	1	0	1	0	1	-	1	1	0	0	0	1	0	0	1
37411388	TGCAGACAGTGGGGAAGGGTACCGCTTTCGCTTCTGTAAATACAGAACGCCGTACCTGCTTTCGAGCAT	TGCAGACAGTGGGGAAGGGTACCGCTTTCGCTTCTGTAAATACAGAACGCCGTACCTGCTTTCGAGCAT	0.961538	0.5	0.5	11.9062	4.00281	3.10915	1	0	0	1	0	0	1	1	1	0	0	0	1	0	0	0	0	1	1	1	1	0	1	0	0	1	1	0	0	1	1	0	1	1	-	1	0	1	1	0	1
37445732	TGCAGCGTTAGGCCAAGGAAGGCACGGGAGGAGCAGGCGTGGTTTATCTGGCTCCGCCTCCCGGGACTC	TGCAGCGTTAGGCCAAGGAAGGCACGGGAGGAGCAGGCGTGGTTTATCTGGCTCCGCCTCCCGGGACTC	0.961538	0.5	0.5	11.9062	5.8596	2.00259	1	1	0	0	0	0	1	-	0	0	1	1	0	0	0	1	0	0	0	0	0	1	1	1	1	0	1	0	1	1	0	1	0	0	1	0	1	0	0	0	1
37442665	TGCAGCTACATGGACATAGCAGCCTGTGAACAGACTGATTGACTTTTATGGGAGAGTTTTCTAGGCATG	TGCAGCTACATGGACATAGCAGCCTGTGAACAGACTGATTGACTTTTATGGGAGAGTTTTCTAGGCATG	0.961538	0.5	0.5	11.7838	3.48072	3.43372	1	0	1	0	0	1	0	0	-	1	1	1	1	1	1	1	1	1	0	0	1	0	1	1	0	1	0	0	0	0	0	0	0	1	1	1	0	0	1	1	0
37403095	TGCAGATCAACATTTTTTTTGTCGGCATGAGATCGGAAGAGCGGTTCAGCAGGAATGCCGAGACCGATC	TGCAGATCAACATTTTTTTTGTCGGCATG	0.923077	0.5	0.5	11.7059	5.42071	2.26807	1	0	1	-	0	1	1	1	-	0	0	0	1	0	1	0	1	0	1	1	-	0	0	0	1	1	1	0	0	1	1	1	1	1	0	0	1	1	1	0	0
37399830	TGCAGGCACAATCTTTAATTTTATTAGGTGTCCCTCAAGAAGTGGGTGAAGACTAGCTGTTATGATGTC	TGCAGGCACAATCTTTAATTTTATTAGGTGTCCCTCAAGAAGTGGGTGAAGACTAGCTGTTATGATGTC	0.961538	0.5	0.5	11.6364	4.4232	2.79899	1	1	1	0	0	0	1	1	0	0	0	0	1	1	0	1	1	0	1	1	0	1	-	1	0	0	0	0	0	0	0	1	1	1	0	1	0	1	0	1	0
37405496	TGCAGGCTTTCTGCTTAGGTGTGCACTCTAAAATCTGCACACAAAAAATGTGCACCAATTGGTTCGGAT	TGCAGGCTTTCTGCTTAGGTGTGCACTCTAAAATCTGCACACAAAAAATGTGCACCAATTGGTTCGGAT	0.961538	0.5	0.5	11.5758	5.12883	2.27839	1	1	0	0	0	0	0	1	0	1	1	1	0	1	0	1	0	1	1	0	0	1	0	1	0	1	1	1	0	1	1	0	0	0	0	0	1	0	0	0	0
37439739	TGCAGTCCAGAACCAAATCCAGCTGGAAATAGCAGTAAGTAAAAGACAACCATAGATCTAAGAGAAGTA	TGCAGTCCAGAACCAAATCCAGCTGGAAATAGCAGTAAGTAAAAGACAACCATAGATCTAAGAGAAGTA	0.923077	0.5	0.5	11.4286	4.42258	2.63816	1	0	1	-	1	1	1	1	0	1	1	0	0	-	1	0	1	1	0	0	0	0	0	0	0	0	1	1	0	1	0	1	0	0	1	1	1	1	-	1	1
37407790	TGCAGCAGATTACAGTACCAGGCAAGTGGATAAGAGTTTGCGAATCCCTACCACATGCAGCAGACACTT	TGCAGCAGATTACAGTACCAGGCAAGTGGATAAGAGTTTGCGAATCCCTACCACATGCAGCAGACACTT	0.923077	0.5	0.5	11.2778	3.08771	3.54071	1	0	0	0	0	1	1	1	0	1	1	1	0	1	1	0	0	1	1	0	1	-	1	1	-	-	0	0	1	0	0	0	0	0	1	0	1	0	1	1	1
100069890	TGCAGCTAACAAGAGTTGTGTGACAGCCTATTAATTGATTCATTGCTCAGTCTCGTTTGAAATCCCGCG	TGCAGCTAACAAGAGTTGTGTGACAGCCTATTAATTGATTCATTGCTCAGTCTCGTTTGAAATCCCGCG	0.961538	0.5	0.5	11.2286	5.462	2.0876	1	0	0	1	0	1	1	1	1	0	1	0	1	0	1	0	1	0	0	1	0	0	0	0	-	0	-	1	1	1	1	1	1	1	1	1	0	0	0	0	0
37401575	TGCAGTCTGGCATTGTTACAAATAGTTAGTAGGTCATTCACCATCTGGTATAAAAAATTCCCTGGCATG	TGCAGTCTGGCATTGTTACAAATAGTTAGTAGGTCATTCACCATCTGGTATAAAAAATTCCCTGGCATG	0.923077	0.5	0.5	11	4.18681	2.63782	1	1	0	0	1	0	1	0	1	0	1	0	0	-	1	0	0	1	-	0	0	0	1	1	0	1	0	1	1	1	0	0	1	0	1	0	1	1	0	0	0
37411824	TGCAGACTATTTATCTACTAGAAACAACTTAAGAAAAAGTAATAAACAAATTTTTATTTCAGTGCACAA	TGCAGACTATTTATCTACTAGAAACAACTTAAGAAAAAGTAATAAACAAATTTTTATTTCAGTGCACAA	0.923077	0.5	0.5	10.9429	3.64059	2.98304	1	1	1	0	1	1	0	0	1	1	0	0	1	1	1	0	1	-	0	0	-	0	1	0	0	0	0	0	0	0	0	0	1	1	1	1	1	1	1	1	1
37404651	TGCAGATCAAATTGCATGGCGATCGATGTGCGGGAGGTCAACGTCGTATGTAAACGAGCAGAGTACAGC	TGCAGATCAAATTGCATGGCGATCGATGTGCGGGAGGTCAACGTCGTATGTAAACGAGCAGAGTACAGC	0.923077	0.5	0.5	10.9118	4.01004	2.69189	1	1	1	1	1	0	1	1	1	1	1	0	0	0	0	1	0	1	0	0	1	-	1	-	1	0	0	1	0	0	0	1	0	0	1	1	1	0	0	0	-
37420287	TGCAGCTTACTTCTCAGCTTTGCTGTGTGGTCTAAAGACCCCATACACGTGTGCGACCGCATCGTGCAG	TGCAGCTTACTTCTCAGCTTTGCTGTGTGGTCTAAAGACCCCATACACGTGTGCGACCGCATCGTGCAG	0.923077	0.5	0.5	10.8125	3.76196	2.7796	1	1	1	1	1	1	1	0	0	1	0	0	0	0	0	1	-	0	0	0	1	0	1	1	1	1	0	0	0	0	0	0	1	0	1	0	-	1	-	0	1
37406332	TGCAGAAGTGGTGAAAAGGAGGCATGAGATCGGAAGAGCGGTTCAGCAGGAATGCCGAGACCGATCTCG	TGCAGAAGTGGTGAAAAGGAGGCATG	0.961538	0.5	0.5	10.5625	4.8922	2.12721	1	1	1	0	0	1	0	1	0	0	1	0	0	0	0	1	1	0	1	1	-	0	1	1	1	1	1	0	1	0	1	1	0	0	1	0	0	0	0	0	0
37427035	TGCAGTGAATTCACCCTTACAAATTTCATTCACACACTGCCGAGAAAAAAAAGCAAGGATTTGAGGGCA	TGCAGTGAATTCACCCTTACAAATTTCATTCACACACTGCCGAGAAAAAAAAGCAAGGATTTGAGGGCA	0.961538	0.5	0.5	10.3939	7.55561	1.454	1	0	0	1	1	1	0	1	1	1	0	0	0	1	0	1	0	0	1	1	0	1	1	1	0	1	1	0	-	1	1	0	1	1	0	0	0	-	0	0	0
37402102	TGCAGTGTGAACAGCCCCTAACATGGACAACACTTAATATAGACCAAGTCTTCTTCACCCTCCCTTTGA	TGCAGTGTGAACAGCCCCTAACATGGACAACACTTAATATAGACCAAGTCTTCTTCACCCTCCCTTTGA	0.961538	0.5	0.5	10.3714	5.8753	1.77751	1	1	0	0	1	1	1	0	0	1	0	1	0	1	1	1	0	0	0	1	1	1	1	1	0	0	1	1	-	1	1	0	1	0	0	0	0	1	1	1	0
37413609	TGCAGATCAACAGGTTACAGACTACTATGACCAAAGTATAGACCATATAATCATGGGGTCCAGGAGCAA	TGCAGATCAACAGGTTACAGACTACTATGACCAAAGTATAGACCATATAATCATGGGGTCCAGGAGCAA	0.961538	0.5	0.5	10.3235	5.55571	1.83378	1	1	0	1	0	0	0	0	1	1	1	1	1	0	1	1	0	1	0	1	0	1	0	1	1	1	1	0	0	1	0	0	1	0	0	0	1	0	0	1	0
37404729	TGCAGATTATAAAATCGGGAACATGTAATTACTGAAACTTAACAAAATCTGCTGAAAAATCTGGAAATA	TGCAGATTATAAAATCGGGAACATGTAATTACTGAAACTTAACAAAATCTGCTGAAAAATCTGGAAATA	1	0.5	0.5	10.2581	3.65414	2.89104	1	0	1	0	1	0	0	0	0	1	0	0	0	1	1	1	0	1	0	1	0	0	1	1	0	1	0	1	0	0	1	1	1	0	0	1	0	0	0	1	1
37396284	TGCAGACAATATTTCACCAAGGTCATGCTTCTTGGGCATTTATAGAAGCATAATTATTATTGTAGGAAA	TGCAGACAATATTTCACCAAGGTCATGCTTCTTGGGCATTTATAGAAGCATAATTATTATTGTAGGAAA	0.923077	0.5	0.5	10.2286	4.52981	2.25303	1	1	1	-	1	0	1	1	1	1	0	0	1	0	1	0	1	1	0	0	0	0	0	0	0	1	1	0	0	1	1	0	0	0	1	1	1	-	1	-	1
37402168	TGCAGTGTTCTTTCTCCCCGTTGTGCTTTTGTGCTATAAAGTTTCACTTTTGTCTCCTCTGTCCATAGC	TGCAGTGTTCTTTCTCCCCGTTGTGCTTTTGTGCTATAAAGTTTCACTTTTGTCTCCTCTGTCCATAGC	0.961538	0.5	0.5	10.2121	4.3953	2.34778	1	1	1	0	1	0	1	0	0	1	1	1	0	1	0	1	0	0	0	1	-	1	0	1	1	0	1	0	0	0	0	0	1	0	1	0	0	1	0	1	1
37445742	TGCAGCGTCTAAGGACTTGTCTCCCATCGAGCACATCTGGGACATCATTGGTCGGCAATTGCAAAGGGA	TGCAGCGTCTAAGGACTTGTCTCCCATCGAGCACATCTGGGACATCATTGGTCGGCAATTGCAAAGGGA	0.961538	0.5	0.5	10.1765	4.5856	2.22534	1	0	1	1	0	1	0	1	0	0	0	1	1	0	1	-	0	1	0	1	0	0	1	0	0	-	1	0	1	0	1	0	1	1	1	0	0	0	0	1	0
37405462	TGCAGGCGTACCGAAATAAACAAGTCAAGTAGATTATCTTTACTCAGTGATACTGTTCAGTGAACTCAC	TGCAGGCGTACCGAAATAAACAAGTCAAGTAGATTATCTTTACTCAGTGATACTGTTCAGTGAACTCAC	0.923077	0.5	0.5	10.0882	4.08273	2.40192	1	0	1	0	0	0	0	1	0	1	0	0	1	1	1	1	1	-	-	0	0	1	0	1	1	1	0	1	1	1	0	0	1	1	0	0	1	0	0	0	0
37397013	TGCAGATACCACAGAGGCTCTGACCCATGTGAGCGTACCCTTAAAGTTTACCTGAAAGTGATCTAAACC	TGCAGATACCACAGAGGCTCTGACCCATGTGAGCGTACCCTTAAAGTTTACCTGAAAGTGATCTAAACC	0.961538	0.5	0.5	10.0857	3.3753	2.99083	1	1	1	0	1	1	0	0	1	1	0	1	1	1	1	0	-	0	0	0	1	1	0	1	0	1	0	0	0	0	0	0	1	1	1	1	1	-	1	1	1
37397544	TGCAGATTTTACACATCCATTGTGGAAAATCTGCATTGTAAATGCTTTGTGTGAAACCCCCCTTATGCA	TGCAGATTTTACACATCCATTGTGGAAAATCTGCATTGTAAATGCTTTGTGTGAAACCCCCCTTATGCA	0.923077	0.5	0.5	10.0556	4.03419	2.49456	1	1	1	0	1	1	0	0	1	1	1	0	1	1	1	0	1	0	1	0	1	1	0	0	0	0	0	1	1	0	0	0	-	1	0	-	-	1	1	1	1
37439809	TGCAGTCCTCTGGAGTCAGGAAAACGGTCCAGTCAAAGAGCAACCTACTGTCTTGTTTATGGAACAATG	TGCAGTCCTCTGGAGTCAGGAAAACGGTCCAGTCAAAGAGCAACCTACTGTCTTGTTTATGGAACAATG	0.961538	0.5	0.5	10.0303	4.78308	2.05711	1	1	1	0	1	0	0	0	0	1	1	1	0	1	1	1	0	1	1	-	0	1	0	1	0	0	1	0	-	1	1	0	1	1	0	0	1	1	0	0	0
37398248	TGCAGCATCTAGGAGGTCAAACAGCTGGGATGGGAACTAGCTCTAATCCTGGCCGTTGCATCGGGAGCC	TGCAGCATCTAGGAGGTCAAACAGCTGGGATGGGAACTAGCTCTAATCCTGGCCGTTGCATCGGGAGCC	1	0.5	0.5	10	5.43714	1.88138	1	0	0	0	1	0	0	0	0	1	1	1	0	1	0	1	0	1	0	0	0	0	1	0	0	1	0	1	1	1	1	1	0	0	1	0	1	1	0	0	1
37402536	TGCAGTTGTTGAAGAAGCTCTTTATAAAAACTGCATGTAAATGAGATGAGATGAGTCCGCTGGTCAGAG	TGCAGTTGTTGAAGAAGCTCTTTATAAAAACTGCATGTAAATGAGATGAGATGAGTCCGCTGGTCAGAG	0.961538	0.5	0.5	9.94118	4.50452	2.13487	1	0	0	1	0	1	1	1	1	1	0	0	0	0	-	0	0	0	1	0	1	0	0	0	1	1	1	1	0	1	1	1	0	0	0	0	1	-	1	0	1
37400632	TGCAGGTTTGGAGATTCCCACTCCTGCCACGTGTAGTATTCTAGGCGACAACTTAAATGCTCAACTCTT	TGCAGGTTTGGAGATTCCCACTCCTGCCACGTGTAGTATTCTAGGCGACAACTTAAATGCTCAACTCTT	0.923077	0.5	0.5	9.93939	4.8238	2.02622	1	0	0	1	0	0	0	0	0	1	0	1	0	1	1	0	1	1	1	0	1	0	-	1	0	1	0	1	0	0	1	0	1	0	0	0	0	1	1	0	1
37401699	TGCAGTGACGGGGCCTTCACAATGTAACCTCATCTGACATTGTCATTGGAAATGATTACTTTCCATTGC	TGCAGTGACGGGGCCTTCACAATGTAACCTCATCTGACATTGTCATTGGAAATGATTACTTTCCATTGC	0.961538	0.5	0.5	9.91429	4.87777	2.14414	1	0	1	-	0	1	1	0	1	0	0	0	1	1	1	1	1	0	0	1	1	0	1	0	1	0	0	0	0	0	0	1	0	0	1	1	1	1	1	1	0
37396041	TGCAGAAGGATATCCAAAACTTTACCTCCACCTATGACATTGGGAAAGGGACGGGAATGTACCTCACTC	TGCAGAAGGATATCCAAAACTTTACCTCCACCTATGACATTGGGAAAGGGACGGGAATGTACCTCACTC	0.961538	0.5	0.5	9.88571	4.20728	2.26767	1	0	0	0	1	1	0	0	1	1	0	1	1	1	1	0	0	1	0	1	1	0	1	0	0	1	0	0	1	1	-	0	1	1	0	1	0	1	1	1	0
37405381	TGCAGGCAAACCTCTATTTACCCTTAAATATACATTTCTGGGAAAGCTGGGTGACAACCAATACAACCG	TGCAGGCAAACCTCTATTTACCCTTAAATATACATTTCTGGGAAAGCTGGGTGACAACCAATACAACCG	0.961538	0.5	0.5	9.86111	4.21078	2.31348	1	1	1	0	1	1	0	0	1	1	1	1	1	1	1	1	1	1	1	0	-	0	1	1	0	0	0	0	1	0	0	0	-	1	0	1	0	0	1	1	0
37422330	TGCAGGCTGTAAAAGAACCCGTATACCTTCAATATCTGTCAGCCAAATGCTTTCTTGTCCGACAGCTAT	TGCAGGCTGTAAAAGAACCCGTATACCTTCAATATCTGTCAGCCAAATGCTTTCTTGTCCGACAGCTAT	0.961538	0.5	0.5	9.84375	3.86579	2.47589	1	0	1	1	0	1	0	0	1	0	0	0	1	0	1	0	1	0	1	1	1	0	1	-	0	0	0	0	0	0	1	0	1	1	0	1	0	1	1	1	-
37444035	TGCAGTCAGAAAAAGAAATGCAGCAATTATTTATGTCCCAGTTAATGGCTATGCAGGACAGACAAATGG	TGCAGTCAGAAAAAGAAATGCAGCAATTATTTATGTCCCAGTTAATGGCTATGCAGGACAGACAAATGG	0.923077	0.5	0.5	9.74286	3.88655	2.50691	1	1	0	0	0	0	1	0	0	-	1	1	0	1	0	1	0	1	-	0	0	1	1	1	-	1	0	1	1	1	0	1	-	0	0	0	0	1	0	0	0
37400928	TGCAGTACTTATGTACTGCTGTATACAGGCATTTCAGTGGACATAGGAGTACAATAATGGCAGACCTGG	TGCAGTACTTATGTACTGCTGTATACAGGCATTTCAGTGGACATAGGAGTACAATAATGGCAGACCTGG	0.961538	0.5	0.5	9.72727	4.35036	2.29286	1	1	0	1	1	1	1	1	1	0	1	1	0	0	0	0	0	1	-	1	0	1	1	0	1	0	1	0	1	0	1	0	1	1	0	0	1	1	0	0	1
37401056	TGCAGTATATAATGTAGCAACCTATATCTGAAGAACTAAAGTAGAAGAGACTACAGTTTACAATGTAGC	TGCAGTATATAATGTAGCAACCTATATCTGAAGAACTAAAGTAGAAGAGACTACAGTTTACAATGTAGC	0.923077	0.5	0.5	9.70588	3.98917	2.44425	1	0	1	1	0	0	1	1	0	1	0	1	0	1	1	0	1	0	1	1	0	0	1	0	0	0	1	1	1	0	-	1	0	0	-	1	-	1	0	1	0
37436295	TGCAGCACTGCACACAGACGAAACCACGCATACTTGCAGTGGCCAATGGCTGCACAATTTTGCAGCTAA	TGCAGCACTGCACACAGACGAAACCACGCATACTTGCAGTGGCCAATGGCTGCACAATTTTGCAGCTAA	0.961538	0.5	0.5	9.48485	3.53443	2.68707	1	1	0	1	1	1	0	1	0	0	1	1	1	1	0	0	0	1	0	0	-	0	1	0	0	1	1	0	0	0	1	1	0	1	1	1	0	1	0	0	1
37407311	TGCAGTCATTGCTTTACACACACAGCTCTGCACTGCATGACTTATATCCATAGCTCCGCAGTCATTGCT	TGCAGTCATTGCTTTACACACACAGCTCTGCACTGCATGACTTATATCCATAGCTCCGCAGTCATTGCT	0.961538	0.5	0.5	9.44444	3.869	2.53036	1	0	1	0	0	1	1	1	1	1	0	0	1	1	1	0	1	0	0	1	1	0	-	0	0	1	-	0	1	1	0	0	1	1	0	1	0	0	1	0	0
37406695	TGCAGTTTCTAGGCATGTTGCAGATTTCTAAATTTGCAGCATGGGCAGCATGAGATCGGAAGAGCGGTT	TGCAGTTTCTAGGCATGTTGCAGATTTCTAAATTTGCAGCATGGGCAGCATG	0.961538	0.5	0.5	9.4375	4.94935	1.9679	1	1	1	1	0	0	0	0	0	0	1	1	1	1	0	1	1	-	1	1	0	0	1	1	0	0	0	0	1	0	0	1	1	1	1	1	0	0	0	1	0
37401526	TGCAGTCTCCATATATATATATGTGATAAGTGATGTCCCCGGTGTATATAACAAGCCCCTCAGCATGAG	TGCAGTCTCCATATATATATATGTGATAAGTGATGTCCCCGGTGTATATAACAAGCCCCTCAGCATGAG	0.923077	0.5	0.5	9.38889	4.79744	1.90701	1	1	-	0	1	1	0	0	1	1	1	0	1	1	1	1	1	0	0	0	1	1	0	0	-	1	-	0	0	0	0	0	0	1	0	1	1	-	1	1	1
37437347	TGCAGCGTCTCCCGACTTGTCTCCCAACTAGCAATTCTGGGGCATCATTGGTCGGCAATTGCAAAGGGG	TGCAGCGTCTCCCGACTTGTCTCCCAACTAGCAATTCTGGGGCATCATTGGTCGGCAATTGCAAAGGGG	0.923077	0.5	0.5	9.38889	3.29375	2.77266	1	1	-	0	1	1	1	0	1	1	0	0	1	1	1	1	1	0	0	1	-	0	0	0	0	1	0	0	1	1	0	1	0	-	0	1	0	1	1	1	0
37397861	TGCAGCACAGTACATCATCTAACCTAATATTAAAGGTGCATTTCACAATTCTGCTGTGTCTTTTGCTAG	TGCAGCACAGTACATCATCTAACCTAATATTAAAGGTGCATTTCACAATTCTGCTGTGTCTTTTGCTAG	0.961538	0.5	0.5	9.24242	4.36952	2.06805	1	0	0	1	1	1	0	1	1	1	0	0	0	1	1	0	0	1	-	1	1	0	0	-	0	1	1	0	0	0	1	0	1	1	1	0	0	1	1	1	0
37400900	TGCAGTACGATTCCGGTTTTTCGATTCCGGTTTTTTTAAATTTGCGTCGCATCGTCAAGGTCTGTGACC	TGCAGTACGATTCCGGTTTTTCGATTCCGGTTTTTTTAAATTTGCGTCGCATCGTCAAGGTCTGTGACC	0.961538	0.5	0.5	9.22222	4.47283	2.07516	1	0	1	0	1	1	0	1	1	1	1	0	1	1	1	0	1	0	1	0	1	0	0	0	0	-	1	0	0	0	1	0	0	1	0	1	0	1	-	1	0
37403571	TGCAGGACGTACAGCTGCTACATAGTATTATTTAGGTTAATTTTTGCATTAGTGTGCATGAGATCGGAA	TGCAGGACGTACAGCTGCTACATAGTATTATTTAGGTTAATTTTTGCATTAGTGTGCATG	0.961538	0.5	0.5	9.20588	4.06404	2.34367	1	1	0	1	0	1	1	0	1	1	1	0	1	0	0	0	1	0	1	0	1	0	1	0	1	0	0	-	1	1	0	1	1	1	-	1	0	1	1	0	0
37407471	TGCAGACAAATAACAAATAACAAACTATTGAGTTAAGGAGCATGAGATCGGAAGAGCGGTTCAGCAGGA	TGCAGACAAATAACAAATAACAAACTATTGAGTTAAGGAGCATG	0.923077	0.5	0.5	9.20588	3.35874	2.67213	1	1	1	0	0	0	0	1	0	0	1	0	1	1	1	0	0	1	0	0	0	1	1	0	0	0	1	0	0	1	-	0	1	1	1	-	0	0	1	0	1
37408233	TGCAGAAGGAAGAAAACGTTCTAAAAAAAAAAAGGAGGTTTATGGAAAAAAATGCCATACCTACAGCAT	TGCAGAAGGAAGAAAACGTTCTAAAAAAAAAAAGGAGGTTTATGGAAAAAAATGCCATACCTACAGCAT	0.961538	0.5	0.5	9.17857	5.29186	1.7541	1	0	1	0	0	0	0	0	0	0	0	0	1	0	0	0	-	-	0	1	0	1	1	0	1	1	0	1	1	1	1	1	1	1	0	1	0	0	0	1	1
37445780	TGCAGCTGCAAAACCACAACTCTCAGCATGAGATCGGAAGAGCGGTTCAGCAGGAATGCCGAGACCGAT	TGCAGCTGCAAAACCACAACTCTCAGCATG	0.923077	0.5	0.5	9.09091	4.98704	1.84915	1	1	0	1	1	0	0	1	0	0	1	1	0	0	0	1	0	0	1	1	1	1	0	0	-	0	1	1	1	1	1	-	1	-	1	0	1	0	0	0	0
37407797	TGCAGCAGGAGCTCAGCTATATCAGCTCCTGAGCCCGTGCCATCTGCATGACGTACCTGGTACGTCTGA	TGCAGCAGGAGCTCAGCTATATCAGCTCCTGAGCCCGTGCCATCTGCATGACGTACCTGGTACGTCTGA	0.923077	0.5	0.5	9	4.99714	1.83204	1	-	-	1	0	1	0	0	1	1	0	0	1	1	1	0	1	0	0	1	1	1	1	0	1	1	0	0	0	0	1	1	0	1	0	1	1	0	1	-	1
37435644	TGCAGATGGGAGGCTTTTCCTTATAGAGAAGCTACTGGCTTGGCTTAAATTCCTGGTCACGTTTCAGGG	TGCAGATGGGAGGCTTTTCCTTATAGAGAAGCTACTGGCTTGGCTTAAATTCCTGGTCACGTTTCAGGG	0.923077	0.5	0.5	8.94444	4.39662	2.05696	1	0	1	0	0	1	0	1	0	1	0	0	1	1	1	1	1	0	0	0	1	0	-	1	0	1	0	1	1	0	0	0	0	1	0	1	0	0	1	1	1
37399277	TGCAGCTGCCCAGGAGCTGCGGCGTCAGGTCAGGTAGGTTGATGTGCTTATGTACATAAGATTCATCAG	TGCAGCTGCCCAGGAGCTGCGGCGTCAGGTCAGGTAGGTTGATGTGCTTATGTACATAAGATTCATCAG	1	0.5	0.5	8.94286	4.95086	1.79553	1	0	1	0	1	1	0	1	1	1	0	0	1	1	1	1	1	0	0	0	1	0	1	0	0	1	0	0	0	0	0	0	0	1	1	1	1	1	1	1	1
37434151	TGCAGAAATGCTTTATAAAGTGGTAATATTATGTCCCTTTCCCGCGAGTCCATGCCTCTTTTAATACAC	TGCAGAAATGCTTTATAAAGTGGTAATATTATGTCCCTTTCCCGCGAGTCCATGCCTCTTTTAATACAC	0.961538	0.5	0.5	8.88571	4.39332	2.05726	1	0	0	0	1	1	0	0	1	1	0	-	1	1	1	0	0	1	0	1	1	0	1	0	0	1	0	0	1	1	1	0	1	1	0	1	0	1	-	1	0
37400102	TGCAGGCTGTTAGAACCACCATTTCTACACACATTGTAATATGCACTATATAAAAAGTCATTCAAGGAC	TGCAGGCTGTTAGAACCACCATTTCTACACACATTGTAATATGCACTATATAAAAAGTCATTCAAGGAC	0.961538	0.5	0.5	8.78788	5.19765	1.6821	1	1	0	0	1	0	0	1	0	0	1	1	0	0	0	1	0	1	0	0	0	1	1	1	1	-	0	1	1	1	0	0	0	-	0	0	1	1	0	0	1
37430351	TGCAGAGAGGCGCTACTAGATCGCAAATCACTGAATGCTGGTCACTAATACAGGTAAAGAGCAGTACAA	TGCAGAGAGGCGCTACTAGATCGCAAATCACTGAATGCTGGTCACTAATACAGGTAAAGAGCAGTACAA	0.884615	0.5	0.5	8.72222	3.92011	2.29215	1	1	0	0	0	0	0	0	1	1	1	1	1	1	0	1	1	0	0	1	1	-	-	0	0	1	1	1	0	0	1	0	1	-	0	-	-	0	1	1	1
37400923	TGCAGTACTGTACAGGGAGTTTCCTCACTCACATTGGTCCCTGTCCCCTTTGCAGCTCACAATCTAAAT	TGCAGTACTGTACAGGGAGTTTCCTCACTCACATTGGTCCCTGTCCCCTTTGCAGCTCACAATCTAAAT	0.923077	0.5	0.5	8.71429	4.19232	2.0861	1	1	1	0	1	0	0	0	1	1	1	1	0	1	1	1	1	1	0	0	-	1	1	1	0	0	0	1	1	0	0	0	0	0	0	1	0	1	0	0	-
37406325	TGCAGAAGACGTTTTAGGCATGAGATCGGAAGAGCGGTTCAGCAGGAATGCCGAGACCGATCTCGTATG	TGCAGAAGACGTTTTAGGCATG	0.961538	0.5	0.5	8.67647	3.825	2.33994	1	1	0	0	-	1	0	0	1	0	1	1	0	0	1	1	1	1	1	0	0	1	1	1	0	1	0	1	1	1	0	0	0	0	0	0	1	0	0	0	1
37406131	TGCAGTTAATGAATTGTTTGATCTTGTATTCTTTGTTAGTAACTTCTGATTTGAAGGAAGTTGTTCTGC	TGCAGTTAATGAATTGTTTGATCTTGTATTCTTTGTTAGTAACTTCTGATTTGAAGGAAGTTGTTCTGC	0.923077	0.5	0.5	8.65714	3.74885	2.27639	1	0	0	0	0	0	1	1	0	1	0	1	0	1	1	1	1	0	0	-	0	0	1	1	1	1	1	0	0	1	1	1	1	1	0	1	1	0	0	0	0
37434922	TGCAGAGAAAGGAGAGGTGGCTGCACATGCGTGGCTTTCTCCATTCATTTTAATGGGAACTCTCATCGA	TGCAGAGAAAGGAGAGGTGGCTGCACATGCGTGGCTTTCTCCATTCATTTTAATGGGAACTCTCATCGA	0.923077	0.5	0.5	8.61111	4.22478	2.01719	1	-	-	0	-	1	0	1	0	1	1	1	0	1	0	1	1	0	1	1	1	0	1	1	0	0	1	1	1	0	1	-	0	0	1	0	0	0	0	0	0
37427761	TGCAGTGGATCAGTCTTGTCTGCATATACCTTTAAGGGGTTTTGCAGGATTAGAAAAAAAATATCTGCT	TGCAGTGGATCAGTCTTGTCTGCATATACCTTTAAGGGGTTTTGCAGGATTAGAAAAAAAATATCTGCT	1	0.5	0.5	8.60606	5.98452	1.47523	1	0	1	0	1	1	0	0	0	1	1	1	1	0	0	1	1	0	0	0	0	1	1	1	0	1	0	1	0	1	0	0	0	0	0	1	1	0	0	1	1
37400088	TGCAGGCTGCTTTATGCCTGTGGCTTACAAGACATTGGGAGGCTCCTCGTCACTGCATCATGCTGCATG	TGCAGGCTGCTTTATGCCTGTGGCTTACAAGACATTGGGAGGCTCCTCGTCACTGCATCATGCTGCATG	0.923077	0.5	0.5	8.51515	3.19205	2.71651	1	0	1	1	1	1	1	1	0	0	0	0	0	0	0	1	1	0	0	0	1	-	-	0	0	1	1	1	0	1	1	0	1	0	1	0	1	1	0	0	-
37423093	TGCAGGTAACATCTACTACATTATCTGTACCCCCTAGACACACCGCTGCCCAGCTGTACAAGTATTCCT	TGCAGGTAACATCTACTACATTATCTGTACCCCCTAGACACACCGCTGCCCAGCTGTACAAGTATTCCT	0.961538	0.5	0.5	8.5	4.99559	1.69302	1	1	1	1	1	-	0	1	1	0	1	0	1	1	0	0	1	0	-	0	1	1	0	0	1	0	1	0	1	0	0	1	0	1	0	1	1	1	1	1	0
37446086	TGCAGTAGCAGACACATACACAGACCAGCCATTCAACTCCCTCCCTCCACAGAAGACACACACACCAGG	TGCAGTAGCAGACACATACACAGACCAGCCATTCAACTCCCTCCCTCCACAGAAGACACACACACCAGG	0.884615	0.5	0.5	8.30769	3.70138	2.18757	1	0	1	0	-	1	1	-	1	1	0	0	1	1	1	1	1	0	0	-	1	0	0	1	0	-	1	0	0	1	0	0	1	1	1	-	0	1	1	-	1
37398578	TGCAGCCGAATAGTGAAGTGAACTTGTAAATGTTGAGTAACTGTATCATATGTCACGTGACTTGCTTCT	TGCAGCCGAATAGTGAAGTGAACTTGTAAATGTTGAGTAACTGTATCATATGTCACGTGACTTGCTTCT	0.961538	0.5	0.5	8.28571	3.01966	2.77005	1	0	0	1	0	-	0	1	1	0	1	1	1	0	1	0	1	1	1	0	0	0	1	0	0	0	-	1	0	0	1	1	1	1	1	0	1	1	0	0	1
37408386	TGCAGGGAAAGACAAAACATATAGGGTATGTTCACATTGCAGAATGTAACGCAGATTTCGGTGCAGAAT	TGCAGGGAAAGACAAAACATATAGGGTATGTTCACATTGCAGAATGTAACGCAGATTTCGGTGCAGAAT	0.961538	0.5	0.5	8.28125	5.00146	1.71654	1	0	0	1	1	1	0	0	1	0	0	0	1	0	1	0	1	0	1	1	1	1	-	1	0	0	0	0	0	0	1	0	1	0	1	1	1	0	1	0	1
37421569	TGCAGGATTTGGCATGTGGCTCACAATAGTAATTGGCAGGGCAGATGGCCAATGGCTCCCAGCTCCGCC	TGCAGGATTTGGCATGTGGCTCACAATAGTAATTGGCAGGGCAGATGGCCAATGGCTCCCAGCTCCGCC	0.884615	0.5	0.5	8.25714	4.43585	1.88145	1	-	0	1	-	0	0	1	0	-	1	1	0	1	0	1	0	1	1	0	0	1	0	1	1	0	1	1	0	0	-	1	-	0	0	0	1	1	0	0	1
37432074	TGCAGCCACAGCTTAAACAGTCTCTTGCGGCCCAACACCACACTTGGCATGAGATCGGAAGAGCGGTTC	TGCAGCCACAGCTTAAACAGTCTCTTGCGGCCCAACACCACACTTGGCATG	1	0.5	0.5	8.21212	4.89129	1.66936	1	0	1	0	1	0	1	0	0	1	1	1	0	1	0	1	0	0	0	0	0	1	0	1	0	1	0	1	1	0	0	1	1	1	1	1	0	1	1	0	1
37400073	TGCAGGCTGAAATTTATCTTAAAAGATGCCATATGAAATAGATAAAGGACATCTCTAAATTTTTGCTCC	TGCAGGCTGAAATTTATCTTAAAAGATGCCATATGAAATAGATAAAGGACATCTCTAAATTTTTGCTCC	0.884615	0.5	0.5	8.17143	3.18466	2.57583	1	-	-	0	1	0	1	0	0	0	1	1	1	0	0	1	1	1	0	0	0	1	0	1	1	1	0	1	1	-	0	0	0	1	0	-	0	1	0	0	0
37406913	TGCAGCAAAACTTGGAACTCCTGCCAATGGAAACGAAATAAGGCATCAGCTGTGGAATTAAGAACCCCA	TGCAGCAAAACTTGGAACTCCTGCCAATGGAAACGAAATAAGGCATCAGCTGTGGAATTAAGAACCCCA	0.923077	0.5	0.5	8.15625	4.09351	1.9608	1	0	1	0	0	0	0	1	1	1	0	0	0	1	0	0	-	1	-	0	1	0	1	0	1	1	0	0	0	1	1	-	0	1	1	1	1	0	1	0	0
37396572	TGCAGACTGGTCAGAGTGCCCATGCTGACCTCTGTCCGCTGTCGAAAGCGCCTGCATTTGGCATGTGAG	TGCAGACTGGTCAGAGTGCCCATGCTGACCTCTGTCCGCTGTCGAAAGCGCCTGCATTTGGCATGTGAG	0.923077	0.5	0.5	8.13889	4.08352	1.95245	1	1	-	0	1	1	-	0	1	1	0	0	1	1	1	0	1	0	0	1	1	1	-	0	0	1	0	0	0	1	0	0	1	1	1	1	0	1	1	-	0
37436932	TGCAGCCCTAGATTGTTTACATGTTTTGTGAAAAATTTTTAAGTCAGTGTTCCATGTTAGAAGAGATCC	TGCAGCCCTAGATTGTTTACATGTTTTGTGAAAAATTTTTAAGTCAGTGTTCCATGTTAGAAGAGATCC	0.961538	0.5	0.5	8.02941	3.53541	2.26535	1	1	1	1	1	0	0	-	1	1	1	1	0	0	1	0	1	1	0	0	0	0	0	0	0	0	1	0	0	0	1	1	0	0	0	1	0	1	1	1	1
37443807	TGCAGCAAATCCGCACAAAAATTGTGCAAATAGACCACCAATTAGGTAGTTATGCCCAACCTGTGACAA	TGCAGCAAATCCGCACAAAAATTGTGCAAATAGACCACCAATTAGGTAGTTATGCCCAACCTGTGACAA	0.884615	0.5	0.5	7.97222	2.81352	2.8271	1	1	0	0	1	1	1	0	1	0	1	1	-	0	1	0	0	1	0	1	0	-	1	0	0	1	-	1	0	1	0	0	-	0	1	0	1	0	0	-	1
37405003	TGCAGCCAAAGGAGATAATTCATTGACTTCTATGGAAGTGTTGTGGGCATGCTCTGTGACCTGTGCTCA	TGCAGCCAAAGGAGATAATTCATTGACTTCTATGGAAGTGTTGTGGGCATGCTCTGTGACCTGTGCTCA	0.961538	0.5	0.5	7.96875	4.40514	1.73356	1	0	1	0	0	0	0	1	0	1	0	1	0	1	0	1	1	0	0	1	1	0	1	1	0	0	1	1	1	0	-	1	0	0	-	0	1	0	0	0	1
37399513	TGCAGGAAAACTGCATTAAATCCGCATCCCACTATACTTCATGTGGCAAGGAAATGGTAGATTCAAATC	TGCAGGAAAACTGCATTAAATCCGCATCCCACTATACTTCATGTGGCAAGGAAATGGTAGATTCAAATC	0.923077	0.5	0.5	7.94286	3.83922	2.07678	1	0	1	1	0	1	1	1	1	0	0	0	1	0	1	0	1	0	1	1	1	0	0	0	1	-	1	0	0	0	1	1	1	1	1	0	1	1	1	0	0
37401999	TGCAGTGGTTGCTGCATGTAACAGTTAAATGCAACTCCATAATCCAATTGTAGCTACAGTTACAGTGAT	TGCAGTGGTTGCTGCATGTAACAGTTAAATGCAACTCCATAATCCAATTGTAGCTACAGTTACAGTGAT	0.923077	0.5	0.5	7.93939	4.51891	1.74608	1	-	0	0	0	0	1	0	0	1	1	0	0	1	0	1	0	-	1	-	0	0	0	-	1	0	0	1	1	1	0	0	0	0	1	1	1	1	0	1	1
37405188	TGCAGCTCACCCAGCTGTCCCTATCTCCTGAATGGCAAATATGCCTGGTTATGCAGTAACATGACAGTA	TGCAGCTCACCCAGCTGTCCCTATCTCCTGAATGGCAAATATGCCTGGTTATGCAGTAACATGACAGTA	0.923077	0.5	0.5	7.88235	3.97614	2.00489	1	1	0	1	1	0	1	1	1	1	0	0	1	0	0	1	1	0	-	0	1	1	0	1	1	0	1	0	1	1	0	-	0	-	0	0	-	0	0	1	1
37407500	TGCAGATTGTACAAACAGCAACGTAGCCAAATCTGTGGAAGCATGAGATCGGAAGAGCGGTTCAGCAGG	TGCAGATTGTACAAACAGCAACGTAGCCAAATCTGTGGAAGCATG	0.961538	0.5	0.5	7.88235	3.99091	1.88997	1	0	1	0	1	1	0	0	-	1	0	1	1	1	1	0	1	0	0	0	1	0	0	0	1	-	0	1	0	0	0	1	0	1	1	1	0	0	1	1	0
37404237	TGCAGAAAATGGTAGCTACATATAGCACAGGAGAAGCACAAATTAGCACAGACAACATCCCAAGGAAAT	TGCAGAAAATGGTAGCTACATATAGCACAGGAGAAGCACAAATTAGCACAGACAACATCCCAAGGAAAT	1	0.5	0.5	7.87879	3.84359	2.05059	1	1	0	0	1	0	0	1	1	0	0	0	1	1	1	1	0	0	1	0	1	0	1	1	0	1	0	0	0	0	1	0	0	0	1	1	1	0	0	0	1
37439887	TGCAGTCTAAGGGTATGTGCACACGACGTCTTTTGGGGGCGTATTGCACGCGTTTTGCGCGCGCAAAAC	TGCAGTCTAAGGGTATGTGCACACGACGTCTTTTGGGGGCGTATTGCACGCGTTTTGCGCGCGCAAAAC	0.961538	0.5	0.5	7.8	3.85301	2.00386	1	0	1	0	-	0	0	0	1	1	1	1	0	1	1	1	1	1	0	0	1	0	0	1	1	1	0	1	1	0	0	1	1	0	0	0	1	-	0	1	1
37402249	TGCAGTTACTAAGTATATATATATATAAAGGAACAGACAGGGGGAAAGCATAATGCGTCCTGACCGCCC	TGCAGTTACTAAGTATATATATATATAAAGGAACAGACAGGGGGAAAGCATAATGCGTCCTGACCGCCC	0.923077	0.5	0.5	7.77778	3.82326	2.02477	1	0	-	1	1	1	0	1	0	1	1	1	0	1	1	0	1	1	0	0	1	0	0	0	1	0	1	0	0	1	-	1	0	1	0	1	0	1	0	1	0
37444863	TGCAGCGGAGAAGATTGACTCCTCTACTGCTCATCGAACTCATCTACCCTAATTTAAATACGGTGCAGG	TGCAGCGGAGAAGATTGACTCCTCTACTGCTCATCGAACTCATCTACCCTAATTTAAATACGGTGCAGG	0.961538	0.5	0.5	7.75	4.38669	1.78004	1	0	1	0	1	1	1	1	1	1	0	1	0	1	1	0	0	0	-	0	0	0	0	0	0	0	1	1	0	1	1	0	1	1	1	0	0	1	0	1	1
37430627	TGCAGGGCATACTTGCTATATAGACCAATCTCTCTCCATATATGTATACTAACAAACACTATCTATCAT	TGCAGGGCATACTTGCTATATAGACCAATCTCTCTCCATATATGTATACTAACAAACACTATCTATCAT	0.923077	0.5	0.5	7.66667	3.44363	2.24787	1	1	-	1	0	0	1	1	0	0	1	1	1	0	0	0	-	1	0	1	0	-	1	1	0	0	0	0	1	0	0	1	1	-	1	1	0	0	0	1	0
37407520	TGCAGCCCGGCTGCCACAAAATACAGCATGAGATCGGAAGAGCGGTTCAGCAGGAATGCCGAGACCGAT	TGCAGCCCGGCTGCCACAAAATACAGCATG	0.923077	0.5	0.5	7.59459	3.59022	2.2138	1	1	0	0	0	1	1	1	1	0	1	-	1	1	1	0	0	1	1	1	0	-	0	0	0	-	1	1	0	0	1	0	1	1	0	0	1	0	0	0	1
37398514	TGCAGCCATAGCCTTAATGATTAGAAACTCATATTTCCTTTTAAAACTACATATGTAGTTTGTACAATC	TGCAGCCATAGCCTTAATGATTAGAAACTCATATTTCCTTTTAAAACTACATATGTAGTTTGTACAATC	0.923077	0.5	0.5	7.53333	3.60309	2.12913	1	0	0	1	0	0	1	1	0	0	0	0	0	0	0	0	1	1	-	0	1	0	1	0	1	0	1	0	0	1	1	1	1	1	0	1	0	1	1	0	0
37412853	TGCAGAGGGAAAAATGGCATATAATAGCGCTACTCCTAAAGTACATACACATGACAGCTTTTCCTGAAG	TGCAGAGGGAAAAATGGCATATAATAGCGCTACTCCTAAAGTACATACACATGACAGCTTTTCCTGAAG	0.961538	0.5	0.5	7.52778	4.04479	1.88284	1	0	0	0	1	1	1	1	0	1	1	1	0	1	0	1	0	1	-	0	-	1	1	1	1	1	0	0	1	0	0	0	0	0	1	0	0	0	1	1	0
37402467	TGCAGTTGCATCAAGCACCACGGCGCATGTGCATCTAATATCACGCGCAGGCGCAGGATGAGCCACCAT	TGCAGTTGCATCAAGCACCACGGCGCATGTGCATCTAATATCACGCGCAGGCGCAGGATGAGCCACCAT	0.923077	0.5	0.5	7.47059	3.17375	2.43093	1	1	1	0	-	1	0	1	0	0	0	0	1	1	0	1	1	0	1	0	1	0	-	1	-	-	1	0	1	0	1	1	0	0	1	1	0	1	0	0	0
37405239	TGCAGCTGCTTTATATATCCCTATTGCCAGCCCACCCCTAGCACCTTGTGTTCTAGGTTATCAGCTAAA	TGCAGCTGCTTTATATATCCCTATTGCCAGCCCACCCCTAGCACCTTGTGTTCTAGGTTATCAGCTAAA	0.884615	0.5	0.5	7.36111	3.56022	2.08038	1	0	1	1	0	1	0	0	0	1	0	0	1	1	1	1	1	1	0	1	1	0	1	1	-	1	0	0	0	0	1	0	0	0	-	1	0	0	1	-	1
37405801	TGCAGTATATAATACAAGCGATTGCATTTTCAAGTCCACTAGAGCATTAGAGATTAATTAAAAGTGAAA	TGCAGTATATAATACAAGCGATTGCATTTTCAAGTCCACTAGAGCATTAGAGATTAATTAAAAGTGAAA	0.923077	0.5	0.5	7.25714	4.23821	1.76948	1	1	1	0	0	1	0	1	0	1	0	0	1	1	1	1	1	0	0	0	1	0	-	1	0	1	0	1	0	0	0	0	0	1	0	1	0	0	1	1	1
37426863	TGCAGTCTTGTTACATTATGTTTAATACTCCAGTCACATCCGGAGCTGCATTAGCTACTTGTATCGCTA	TGCAGTCTTGTTACATTATGTTTAATACTCCAGTCACATCCGGAGCTGCATTAGCTACTTGTATCGCTA	0.961538	0.5	0.5	7.18182	3.20468	2.28876	1	1	0	1	1	0	1	0	0	1	1	1	0	1	0	1	0	1	0	1	0	1	1	0	0	1	1	1	0	0	0	0	0	0	0	0	0	0	0	0	-
37399739	TGCAGGATAGCGGGAAGAATTTTTCTGAATCTCTTTAAGTAAGAGGCCATGTGAGACTCCCTGCCAAAG	TGCAGGATAGCGGGAAGAATTTTTCTGAATCTCTTTAAGTAAGAGGCCATGTGAGACTCCCTGCCAAAG	0.961538	0.5	0.5	7.16216	3.25089	2.15004	1	0	1	0	1	1	0	1	1	1	0	1	1	1	1	-	0	0	0	-	1	0	1	1	0	1	1	0	1	0	1	0	0	1	0	1	0	1	0	1	0
37397241	TGCAGATGCCATTGGAACCAGCTGGGGTGCCCAGTTCTAGACTCCCCTTCGTCTTCAGGACGCTGTCCT	TGCAGATGCCATTGGAACCAGCTGGGGTGCCCAGTTCTAGACTCCCCTTCGTCTTCAGGACGCTGTCCT	0.884615	0.5	0.5	7.14286	4.95778	1.42607	1	0	1	1	1	1	0	1	1	0	0	0	1	1	0	0	0	0	1	-	0	0	1	-	0	0	0	-	-	1	1	1	0	0	0	-	1	1	0	1	-
37408329	TGCAGCCACCACTATTTGTCAGTAAGGAGTATTGATCCCTCACACGATTCCTTTGAAGGACCGCAACTT	TGCAGCCACCACTATTTGTCAGTAAGGAGTATTGATCCCTCACACGATTCCTTTGAAGGACCGCAACTT	0.961538	0.5	0.5	7.09677	3.39216	2.19872	1	0	-	1	0	0	0	0	0	0	1	0	1	0	1	0	1	0	0	1	-	0	1	0	1	1	1	1	0	0	0	1	1	1	1	1	0	0	0	1	1
37442787	TGCAGGACAGCGGCCACCTATTGGCTCCCACTACACCACGTGACATCTCCGGGGAGGGAGGTGACTATG	TGCAGGACAGCGGCCACCTATTGGCTCCCACTACACCACGTGACATCTCCGGGGAGGGAGGTGACTATG	0.923077	0.5	0.5	7.09091	3.54507	2.02265	1	-	1	1	0	0	0	1	0	1	0	0	1	1	0	1	1	1	0	0	1	0	0	1	0	0	0	-	1	1	0	1	1	0	1	1	0	0	1	0	1
37403161	TGCAGATTCCATTGTGGCCAGGGATACACCAGGCATCTGGGGTGCATGAGATCGGAAGAGCGGTTCAGC	TGCAGATTCCATTGTGGCCAGGGATACACCAGGCATCTGGGGTGCATG	1	0.5	0.5	7.08824	4.45479	1.62987	1	0	1	1	0	1	0	0	1	1	1	1	1	1	1	0	1	1	1	0	1	0	0	0	1	0	0	0	0	0	1	1	1	1	0	1	1	1	1	0	0
37407531	TGCAGCTGTAGAAATTTCCCCCCAAGCAAGTAGCAGTTACGGTGCATGAGATCGGAAGAGCGGTTCAGC	TGCAGCTGTAGAAATTTCCCCCCAAGCAAGTAGCAGTTACGGTGCATG	0.884615	0.5	0.5	7.08824	3.70507	1.95221	1	1	1	0	1	1	1	1	0	0	1	0	0	0	0	0	1	1	-	1	1	0	1	0	1	0	1	-	-	1	1	1	0	0	0	0	0	0	0	0	1
37403766	TGCAGGTTTTATGCTATGACAAATAGGAGTTTCCAACACTGATATCTGCATGAGATCGGAAGAGCGGTT	TGCAGGTTTTATGCTATGACAAATAGGAGTTTCCAACACTGATATCTGCATG	0.923077	0.5	0.5	7.08108	4.07616	1.7945	1	0	1	0	1	1	0	1	0	1	1	1	1	1	0	1	1	0	0	0	1	0	1	1	0	-	1	1	0	0	-	0	0	0	1	1	0	1	0	0	-
37405698	TGCAGTAACATTTTCTGGCATCTGCCAAACACAGACTCACCCATCTGACTGCCAAACAGAGAAGGGTGA	TGCAGTAACATTTTCTGGCATCTGCCAAACACAGACTCACCCATCTGACTGCCAAACAGAGAAGGGTGA	0.961538	0.5	0.5	7.05556	3.9507	1.89347	1	0	-	0	-	1	1	0	0	1	1	1	1	1	0	1	1	0	0	0	0	0	1	1	0	0	1	1	0	1	0	0	0	0	1	1	0	0	1	0	1
37432110	TGCAGCCATGAAGAACAGAGAGAAGACTGTGCATGAGATCGGAAGAGCGGTTCAGCAGGAATGCCGAGA	TGCAGCCATGAAGAACAGAGAGAAGACTGTGCATG	0.961538	0.5	0.5	7.05263	3.74129	1.94404	1	0	1	0	1	1	1	-	1	-	1	1	1	1	1	0	1	0	0	0	1	0	0	0	0	0	0	1	0	1	0	0	0	1	1	1	0	1	1	1	1
37405569	TGCAGGTATTTATTTATGTATTTATTTAGTTATTTACATAGCGCTGTACAGAGATTCTCATTATTTACA	TGCAGGTATTTATTTATGTATTTATTTAGTTATTTACATAGCGCTGTACAGAGATTCTCATTATTTACA	0.961538	0.5	0.5	6.96875	3.09722	2.14755	1	1	1	-	0	1	1	1	0	0	0	0	0	0	0	1	1	0	1	1	1	1	1	0	1	0	1	1	1	1	1	1	0	0	1	0	0	0	0	0	0
37443512	TGCAGTGGAGCCAAGCGGTGAGGCCCTGCCACGTATCTCCACCGAGGGTATCCCTGTCGCTGGCCAAGG	TGCAGTGGAGCCAAGCGGTGAGGCCCTGCCACGTATCTCCACCGAGGGTATCCCTGTCGCTGGCCAAGG	0.923077	0.5	0.5	6.89189	2.60751	2.63491	1	0	1	-	1	1	1	1	1	1	1	1	0	0	1	0	0	1	0	0	0	0	1	0	0	1	1	1	0	0	0	1	0	-	0	0	1	0	1	1	1
37407427	TGCAGTTGGTGTGGCGCTGATGAGTCAGCCTGATGTTATTGCTCACCCCCTTGCTCTCTCCTCAGGCTG	TGCAGTTGGTGTGGCGCTGATGAGTCAGCCTGATGTTATTGCTCACCCCCTTGCTCTCTCCTCAGGCTG	0.961538	0.5	0.5	6.88571	3.56788	1.94402	1	1	1	0	0	1	-	0	1	1	0	0	1	1	-	0	1	1	1	0	1	1	0	0	0	1	0	0	1	1	0	0	1	0	0	1	0	0	1	1	0
37433622	TGCAGTTTCTGTATCAGAGATTGCATGAGATCGGAAGAGCGGTTCAGCAGGAATGCCGAGACCGATCTC	TGCAGTTTCTGTATCAGAGATTGCATG	0.923077	0.5	0.5	6.88571	3.89704	1.76496	1	0	1	1	0	1	1	0	1	1	0	0	1	0	1	0	1	0	1	-	1	1	1	0	1	0	0	0	0	0	0	-	-	1	1	-	0	1	1	1	0
37408789	TGCAGCTGCATCTAGAAAGACTAGTTAGCATTTTTCTAAGTCAGACAGTGAGTGCTACAACGGATATTT	TGCAGCTGCATCTAGAAAGACTAGTTAGCATTTTTCTAAGTCAGACAGTGAGTGCTACAACGGATATTT	0.884615	0.5	0.5	6.75758	4.14897	1.62197	1	0	-	1	0	0	1	1	0	0	1	1	0	0	0	0	-	1	0	1	0	1	1	0	1	1	1	1	1	1	-	1	1	0	0	-	0	0	-	0	0
37397667	TGCAGCAAAACTTGTTCTTGTTTTAATCTATAAACTGGATAGGTGATCAATGTTAAAATCTGTACAAGT	TGCAGCAAAACTTGTTCTTGTTTTAATCTATAAACTGGATAGGTGATCAATGTTAAAATCTGTACAAGT	0.923077	0.5	0.5	6.75676	2.49762	2.64517	1	1	1	-	-	1	1	1	1	0	-	1	1	0	0	1	0	0	0	0	0	0	0	1	0	1	1	1	1	1	1	0	0	0	0	0	-	1	0	1	0
37404819	TGCAGCAAAAACTGTAATTTTGTTTTTTTTTTAAACGCAGTTCGTGAAACCAACCAAAGGCCCCATTCT	TGCAGCAAAAACTGTAATTTTGTTTTTTTTTTAAACGCAGTTCGTGAAACCAACCAAAGGCCCCATTCT	0.923077	0.5	0.5	6.66667	3.01846	2.17311	1	0	1	0	0	0	1	0	0	1	0	1	1	1	1	1	0	0	0	-	0	0	1	1	0	1	0	1	1	-	1	0	1	0	0	-	0	0	1	1	1
37406827	TGCAGAGGAAGCCTTAGAAATGGCATAGTTTGGCAGCACAGCACGCCACCCCGCACAATTCACCCTTCA	TGCAGAGGAAGCCTTAGAAATGGCATAGTTTGGCAGCACAGCACGCCACCCCGCACAATTCACCCTTCA	0.961538	0.5	0.5	6.64706	3.93986	1.68977	1	0	1	1	0	-	1	0	1	0	1	0	0	1	1	0	-	1	0	0	0	0	0	0	0	0	0	0	0	1	0	1	1	1	1	1	0	0	1	1	1
37445457	TGCAGCTGCATCTCCCTCCACCAATCAGATATCTTAGCTCTCACAGCATGAGATCGGAAGAGCGGTTCA	TGCAGCTGCATCTCCCTCCACCAATCAGATATCTTAGCTCTCACAGCATG	0.961538	0.5	0.5	6.62857	2.85943	2.28964	1	0	1	1	0	1	0	0	1	1	0	0	1	-	1	1	1	0	-	1	1	1	0	1	0	1	0	0	0	0	0	0	1	1	1	1	0	1	1	1	0
37402816	TGCAGAAAAAGAAAAATCTGCACCAACTGGTGCGGATTTTTGCATGAGATCGGAAGAGCGGTTCAGCAG	TGCAGAAAAAGAAAAATCTGCACCAACTGGTGCGGATTTTTGCATG	0.961538	0.5	0.5	6.6	4.07922	1.65088	1	0	1	1	0	1	-	0	1	0	0	0	1	1	1	1	1	0	0	1	1	0	1	0	1	0	0	0	0	0	0	1	0	0	1	1	1	1	1	1	0
37404218	TGCAGAAAAAAGTAGAGGTGTAGAGGTGTAGCGGTGTGTGTGTGTGTTGGGGGGGGGCATGCATGAGAT	TGCAGAAAAAAGTAGAGGTGTAGAGGTGTAGCGGTGTGTGTGTGTGTTGGGGGGGGGCATGCATG	0.884615	0.5	0.5	6.58824	2.51019	2.56518	1	0	1	-	0	0	1	1	0	0	0	1	0	0	1	1	1	0	1	1	0	0	1	1	0	0	-	1	-	-	-	1	0	0	1	0	1	0	0	-	0
37408348	TGCAGCGGCTGGTGCATTGCTGTTTAAAACATTACAGCGGGCGCCTGGCACGAGGGGGTTGTGGCATGG	TGCAGCGGCTGGTGCATTGCTGTTTAAAACATTACAGCGGGCGCCTGGCACGAGGGGGTTGTGGCATGG	0.961538	0.5	0.5	6.52941	4.09616	1.56761	1	-	0	1	0	0	1	1	0	0	1	1	0	0	0	0	0	1	0	1	0	1	1	0	1	1	1	1	1	1	1	1	1	0	0	0	0	0	0	0	1
37408380	TGCAGGCGGCATGATGCAATAACGTCATCACGCTGCCCGTGTCGGGATGTCCTGTAGGCCCCGAGGCCT	TGCAGGCGGCATGATGCAATAACGTCATCACGCTGCCCGTGTCGGGATGTCCTGTAGGCCCCGAGGCCT	0.923077	0.5	0.5	6.51724	3.06955	2.19898	1	0	1	0	0	0	0	0	0	0	0	0	1	0	0	0	1	1	0	1	0	1	1	0	1	1	0	1	-	-	1	1	1	1	0	1	1	0	0	1	-
37438685	TGCAGGGCTGATCTGGGTTTGTTAAGATCCAGCAGGTCCTGTGTGACCCAGCCCTGGCGATCGAATAAT	TGCAGGGCTGATCTGGGTTTGTTAAGATCCAGCAGGTCCTGTGTGACCCAGCCCTGGCGATCGAATAAT	0.961538	0.5	0.5	6.51515	3.83857	1.72875	1	0	0	-	1	1	0	1	1	1	0	0	0	1	0	1	0	0	1	1	0	-	1	1	0	1	1	0	1	1	1	0	1	1	0	0	0	1	0	0	0
37432078	TGCAGCCGCAGTGAATGGAGAGGTGGCCATGCATGAGATCGGAAGAGCGGTTCAGCAGGAATGCCGAGA	TGCAGCCGCAGTGAATGGAGAGGTGGCCATGCATG	0.923077	0.5	0.5	6.44118	3.07926	2.13411	1	0	0	1	0	-	1	0	0	1	0	0	0	1	0	1	-	1	1	1	0	0	1	1	1	0	0	0	1	1	0	1	0	1	1	0	0	0	0	1	1
37405230	TGCAGCTGCCCACATATCAGTGTAAATGCCAATGACACCCTCATAACATTGTGCTTGTCACTGATGTCC	TGCAGCTGCCCACATATCAGTGTAAATGCCAATGACACCCTCATAACATTGTGCTTGTCACTGATGTCC	0.961538	0.5	0.5	6.42424	2.82875	2.32131	1	1	1	1	0	0	0	1	0	0	1	1	1	1	0	1	1	1	0	1	0	1	1	1	0	0	0	0	1	0	0	1	1	-	1	-	1	0	0	1	0
37443848	TGCAGCAGGAGCCCGTGCCATCTGCATGACGTACCTGGTACGTCTGATTGCGGCTAATGCATGAGATCG	TGCAGCAGGAGCCCGTGCCATCTGCATGACGTACCTGGTACGTCTGATTGCGGCTAATGCATG	0.961538	0.5	0.5	6.42424	3.86931	1.67249	1	1	0	0	1	0	1	0	0	1	1	1	0	1	0	1	0	1	1	0	0	1	0	1	0	1	0	1	1	1	0	0	1	0	1	0	1	0	0	0	-
37399585	TGCAGGACAAATGCCGACTCGTACGGGAGCACTCTCCTGTCTGGGGTGGAACAGCGTTCCGCCTTCAAT	TGCAGGACAAATGCCGACTCGTACGGGAGCACTCTCCTGTCTGGGGTGGAACAGCGTTCCGCCTTCAAT	0.923077	0.5	0.5	6.41176	2.94176	2.2474	1	1	0	1	1	1	0	1	1	1	1	0	0	0	1	0	1	0	1	-	-	1	0	0	1	0	1	0	1	1	0	1	0	1	1	0	1	-	0	0	0
10213201	TGCAGAACATGTAGTACCGCACTGTACTGTAGAGAGGTGCTACTAGACCACCAATCACTGCATGAGATC	TGCAGAACATGTAGTACCGCACTGTACTGTAGAGAGGTGCTACTAGACCACCAATCACTGCATG	0.961538	0.5	0.5	6.4	2.90025	2.27926	1	1	1	0	1	0	1	1	1	1	0	1	0	1	0	1	-	0	0	0	1	1	0	1	0	0	1	1	1	0	0	0	0	1	0	0	1	1	1	0	0
37406623	TGCAGTCTACAAGACATTGGGAAGCTCCTTCCGACGCATGAGATCGGAAGAGCGGTTCAGCAGGAATGC	TGCAGTCTACAAGACATTGGGAAGCTCCTTCCGACGCATG	0.961538	0.5	0.5	6.37143	4.66038	1.4359	1	0	-	0	0	0	1	1	0	1	0	0	1	1	1	1	0	0	0	1	0	0	1	1	0	0	1	0	0	1	-	0	1	1	1	1	1	0	1	0	0
37442774	TGCAGGAATAAAATTTGAGGTTCAATCCCCTTGCATTTTAGGAGAGGAGTCTGAATTTTTTGCTAGCCA	TGCAGGAATAAAATTTGAGGTTCAATCCCCTTGCATTTTAGGAGAGGAGTCTGAATTTTTTGCTAGCCA	0.961538	0.5	0.5	6.29032	3.69126	1.69209	1	1	0	-	1	0	1	0	0	0	0	0	0	0	1	1	0	-	0	1	0	1	1	0	0	1	0	0	1	1	1	0	1	0	1	1	0	1	0	1	0
37404429	TGCAGACAGCTGTTTTGGGGGGTTGCCCCTTGTCAGTGCAGAGCAGGGTTCCGGCTGGCTAGGTCAGAG	TGCAGACAGCTGTTTTGGGGGGTTGCCCCTTGTCAGTGCAGAGCAGGGTTCCGGCTGGCTAGGTCAGAG	0.923077	0.5	0.5	6.27778	2.6834	2.32861	1	0	1	0	1	-	0	0	1	1	0	0	1	1	1	1	1	0	-	0	1	0	0	0	0	1	1	-	1	0	1	0	1	1	0	1	1	0	1	1	0
37417277	TGCAGCATTTTTCAGCAATAAAAAAATGCAGGCAAATATGTTAGCTGTAAGTAAATAAGGAAATAAAAC	TGCAGCATTTTTCAGCAATAAAAAAATGCAGGCAAATATGTTAGCTGTAAGTAAATAAGGAAATAAAAC	0.961538	0.5	0.5	6.27273	2.82062	2.18027	1	-	0	1	1	1	1	1	1	0	1	1	0	0	0	0	1	1	1	0	1	0	0	1	0	1	1	1	0	0	1	1	1	0	0	0	0	1	0	1	1
37420581	TGCAGCTTTCAGGATATGCCATAAATTGTGGTTTCACGCCAAAAAGCCAAAAGCTGTTGCCTTACATCA	TGCAGCTTTCAGGATATGCCATAAATTGTGGTTTCACGCCAAAAAGCCAAAAGCTGTTGCCTTACATCA	0.923077	0.5	0.5	6.26471	2.77922	2.26993	1	0	1	0	1	0	0	1	0	-	1	1	1	0	1	0	1	1	0	1	-	0	1	0	-	1	1	0	0	0	0	0	1	0	0	1	0	0	1	1	0
37399713	TGCAGGAGTTTTTTGATTGTTGAATTCAAACCAATTTGTATTTGGCCACATATTATTTTTTTCACACTG	TGCAGGAGTTTTTTGATTGTTGAATTCAAACCAATTTGTATTTGGCCACATATTATTTTTTTCACACTG	0.884615	0.5	0.5	6.24324	3.61233	1.69265	1	0	1	0	1	1	0	1	-	1	1	0	0	1	1	0	1	0	-	1	1	0	1	0	0	1	-	0	0	0	1	1	0	0	0	0	0	1	1	1	1
37424849	TGCAGTACGCAGGGACGTCGGGTTCGTCGTTGTGCGGTGCCAAATTATATTTATAAAACAGCCATCTGG	TGCAGTACGCAGGGACGTCGGGTTCGTCGTTGTGCGGTGCCAAATTATATTTATAAAACAGCCATCTGG	0.923077	0.5	0.5	6.23529	3.49839	1.79232	1	0	0	0	-	1	0	0	0	1	0	1	1	1	0	1	0	0	0	0	1	0	1	1	1	-	0	1	1	1	1	0	1	-	0	0	1	0	0	0	1
37404654	TGCAGATCACGTGAAATTTTCCACCAAGCTGCTCCTTAGAATCCGTTAAAGCTCAGGCTAAGGAGGTGC	TGCAGATCACGTGAAATTTTCCACCAAGCTGCTCCTTAGAATCCGTTAAAGCTCAGGCTAAGGAGGTGC	0.923077	0.5	0.5	6.22222	2.81968	2.14853	1	0	-	1	0	-	1	0	1	1	0	0	1	1	1	1	0	0	1	0	0	1	0	1	1	1	1	0	1	-	-	1	0	0	1	0	0	0	1	0	1
37434421	TGCAGAATATATTTTGGGCTAATAACGCAAGAAAAAAATGTTAGCGCAGACCAGATATGATGGAACATA	TGCAGAATATATTTTGGGCTAATAACGCAAGAAAAAAATGTTAGCGCAGACCAGATATGATGGAACATA	0.961538	0.5	0.5	6.2	3.05941	2.04107	1	1	0	0	0	-	1	1	0	0	1	1	0	1	0	1	0	1	0	0	0	1	0	1	1	1	0	1	1	0	0	0	0	0	1	1	0	0	1	1	1
37430633	TGCAGGGTTTATACATCCTGTGCGACCCGCGTCGCACAGGTGTATGGGGGCCCTTACACTAAATACTGT	TGCAGGGTTTATACATCCTGTGCGACCCGCGTCGCACAGGTGTATGGGGGCCCTTACACTAAATACTGT	0.961538	0.5	0.5	6.15625	3.50098	1.75634	1	1	0	0	1	0	1	1	0	0	1	1	0	0	0	1	0	0	1	1	0	0	1	1	0	1	1	1	0	1	1	-	1	0	1	0	0	0	0	0	1
37399650	TGCAGGAGAGGAAGAGAGGAAGATGTAAATGAAGGAAGAGGGAGAGATAATGGAATGAGGAAAGGAAGA	TGCAGGAGAGGAAGAGAGGAAGATGTAAATGAAGGAAGAGGGAGAGATAATGGAATGAGGAAAGGAAGA	0.846154	0.5	0.5	6.13889	2.87859	2.08869	1	0	0	-	0	1	1	0	0	0	0	0	1	-	1	0	1	1	0	1	0	0	0	0	1	0	1	0	-	1	1	-	-	0	0	1	0	1	-	-	1
37396845	TGCAGAGGCTCTGCTCCTTCCATGACAAGCAGGGCAGAAAAATAGTTCTGTACAGTAATTCTTTGTAGA	TGCAGAGGCTCTGCTCCTTCCATGACAAGCAGGGCAGAAAAATAGTTCTGTACAGTAATTCTTTGTAGA	0.961538	0.5	0.5	6.05882	2.31289	2.59385	1	1	0	0	1	0	0	0	1	0	1	1	0	1	1	1	0	0	-	0	0	-	1	0	0	1	0	1	1	1	0	0	0	0	1	0	1	1	0	0	1
37407350	TGCAGTGCATTGTGAGAGATGTTGTGTTTATAGGAGGGATCTCAGCTTCCCCTGGGATGGAGCACTTTC	TGCAGTGCATTGTGAGAGATGTTGTGTTTATAGGAGGGATCTCAGCTTCCCCTGGGATGGAGCACTTTC	0.923077	0.5	0.5	6.03226	3.82255	1.59545	1	1	0	1	0	0	1	1	0	0	0	1	0	0	0	0	0	1	1	-	0	0	1	1	1	0	1	-	0	1	1	1	1	0	0	0	1	0	0	0	-
37446416	TGCAGCCACCACTAGGGGGTAGTTACTGCATGAGATCGGAAGAGCGGTTCAGCAGGAATGCCGAGACCG	TGCAGCCACCACTAGGGGGTAGTTACTGCATG	0.923077	0.5	0.5	6.02778	2.93907	2.1364	1	1	0	0	1	1	0	0	-	0	1	1	1	0	1	1	-	0	1	1	0	1	1	1	1	1	0	0	0	1	0	0	0	0	1	-	1	1	-	1	0
37404713	TGCAGATGTAAATAAACTGATGATCCCCCCCCCCATCTTAGGAAATCCACAGCAAATTCCAAACAATTT	TGCAGATGTAAATAAACTGATGATCCCCCCCCCCATCTTAGGAAATCCACAGCAAATTCCAAACAATTT	0.923077	0.5	0.5	5.97143	3.3165	1.78004	1	0	1	1	1	1	0	1	0	0	0	0	1	1	1	1	0	0	0	0	0	0	0	0	0	-	1	0	1	1	1	-	0	1	0	0	-	0	0	1	0
37404251	TGCAGAAAGATGAACCATTGCCCCAGTCTGACGTCAAGAGCGCTCTTCAACAGGTTTTCATCCAGGATG	TGCAGAAAGATGAACCATTGCCCCAGTCTGACGTCAAGAGCGCTCTTCAACAGGTTTTCATCCAGGATG	0.923077	0.5	0.5	5.91667	2.73227	2.16679	1	0	0	0	-	0	1	0	1	0	1	1	1	0	1	1	0	-	0	1	1	0	1	0	-	-	0	0	0	1	0	1	0	0	0	1	0	0	0	0	0
37436126	TGCAGCAATAACATGCCGAACATCCACATTACTGCCACAGCTAATAACTGGCTTTAGCGGTAATGCATG	TGCAGCAATAACATGCCGAACATCCACATTACTGCCACAGCTAATAACTGGCTTTAGCGGTAATGCATG	0.923077	0.5	0.5	5.87879	3.17908	1.85591	1	0	1	1	0	1	1	0	0	1	0	0	1	1	0	0	1	0	1	1	1	0	1	0	0	0	0	-	1	0	0	1	1	1	1	1	1	0	0	1	0
37401975	TGCAGTGGTCCAACTTCAGTATAAAAAAAGGATGCCACAATGTCATTAGATTGTCTGTATAGAAGCATT	TGCAGTGGTCCAACTTCAGTATAAAAAAAGGATGCCACAATGTCATTAGATTGTCTGTATAGAAGCATT	0.923077	0.5	0.5	5.85714	3.56285	1.66477	1	0	1	1	0	1	1	1	1	0	0	1	1	0	1	0	1	0	-	1	-	0	0	0	-	1	1	0	0	1	1	1	1	1	0	0	1	1	1	0	0
37430636	TGCAGGTAAACATAAAGGGGGGGGGGGGACATAGTCTTAACTTAAAAGTAACAATCAAATGACAAATTC	TGCAGGTAAACATAAAGGGGGGGGGGGGACATAGTCTTAACTTAAAAGTAACAATCAAATGACAAATTC	0.923077	0.5	0.5	5.82353	4.00346	1.44782	1	1	0	1	-	0	0	0	0	1	1	1	0	1	0	1	0	1	1	1	0	1	0	1	1	1	1	1	0	1	0	0	1	0	0	0	0	0	0	0	1
37408175	TGCAGCTCCCTCCTCTGTTGTTCTCCTCCCCGGCAGCTCCGTCCACAGCATGAGATCGGAAGAGCGGTT	TGCAGCTCCCTCCTCTGTTGTTCTCCTCCCCGGCAGCTCCGTCCACAGCATG	0.884615	0.5	0.5	5.76316	2.59994	2.23127	1	0	1	1	0	1	1	1	1	1	0	0	1	1	1	0	1	0	0	1	-	1	1	0	0	0	-	1	1	1	0	-	0	1	0	1	0	0	-	1	-
37436029	TGCAGCAAAGTCCAGATCCCTGTATAGTGGTTAATAGGTGCATACCAGAGGGATCCTTAGACTCCGCTC	TGCAGCAAAGTCCAGATCCCTGTATAGTGGTTAATAGGTGCATACCAGAGGGATCCTTAGACTCCGCTC	0.884615	0.5	0.5	5.73684	3.27417	1.75987	1	-	1	1	0	1	0	0	1	1	1	1	1	1	1	0	1	1	0	0	1	0	0	0	0	0	-	0	0	0	1	0	1	1	0	1	0	1	1	-	1
37407196	TGCAGGTAGGCTGGGTGCCTCACGGGCCGGGTGCTGAGAGGAGCTGCTGCTTCTCCCAGTCCTGGCCCT	TGCAGGTAGGCTGGGTGCCTCACGGGCCGGGTGCTGAGAGGAGCTGCTGCTTCTCCCAGTCCTGGCCCT	0.961538	0.5	0.5	5.72727	2.96722	1.96449	1	-	1	1	-	1	1	0	1	0	0	0	0	1	1	0	1	0	0	0	0	1	0	0	0	1	0	0	0	1	0	1	1	1	1	1	0	0	1	1	1
37442628	TGCAGCGCTGGGACAGAGGTAAGTAAGAAAAGTGATTACGGACTTTTAAATGTCCAAAACAGAGTTCGG	TGCAGCGCTGGGACAGAGGTAAGTAAGAAAAGTGATTACGGACTTTTAAATGTCCAAAACAGAGTTCGG	0.923077	0.5	0.5	5.7027	2.93041	1.94211	1	1	0	0	1	1	1	1	1	1	0	1	1	0	1	1	0	0	0	1	0	-	0	0	1	1	0	0	0	0	1	0	0	-	1	1	0	0	0	1	0
37406460	TGCAGCCAAAGGAGATAATTCATTGACTTCTATGGAAGTGTTGTGGGCATGAGATCGGAAGAGCGGTTC	TGCAGCCAAAGGAGATAATTCATTGACTTCTATGGAAGTGTTGTGGGCATG	0.961538	0.5	0.5	5.6875	2.83326	2.02401	1	0	1	0	0	0	0	1	0	1	0	1	0	1	0	1	1	0	0	1	1	0	1	1	0	0	1	1	1	0	1	1	0	0	-	0	1	0	0	0	1
37406937	TGCAGCACCTATGCAGACATTATTTACAGACTACAAACAAACCCTGTTTTCTGTCTACTGTTCCTAAAG	TGCAGCACCTATGCAGACATTATTTACAGACTACAAACAAACCCTGTTTTCTGTCTACTGTTCCTAAAG	0.923077	0.5	0.5	5.58824	2.52188	2.19497	1	0	1	0	0	0	1	1	1	0	0	0	1	0	-	0	0	0	-	1	0	0	1	0	0	1	-	0	1	1	1	1	0	1	1	-	0	0	1	1	0
37407094	TGCAGCTTCGCGCTCTAGGCAGTTTCACTTCTCTTCTGCTCCCCCTCCTGTCGTCCGCCCACATCCTAG	TGCAGCTTCGCGCTCTAGGCAGTTTCACTTCTCTTCTGCTCCCCCTCCTGTCGTCCGCCCACATCCTAG	0.961538	0.5	0.5	5.5	3.01223	1.88368	1	0	1	1	0	1	1	0	1	0	1	0	0	1	1	0	1	1	0	0	0	0	0	0	0	0	0	0	0	1	0	1	1	1	1	1	0	0	1	-	1
37434482	TGCAGAATGAATGTGCAGAATATGAAGGCTGGTATGATGAAACCACAGGTGAGAACAGCAATGTCACTT	TGCAGAATGAATGTGCAGAATATGAAGGCTGGTATGATGAAACCACAGGTGAGAACAGCAATGTCACTT	0.923077	0.5	0.5	5.5	2.72516	1.98615	1	1	0	0	1	1	1	0	1	0	0	0	0	0	0	0	1	1	0	1	1	1	0	0	1	1	0	0	1	0	0	1	-	0	1	1	-	1	1	1	0
37441075	TGCAGAACTCAGCGCGTGTCTATGCTAAAGAAGCAAGGCGCATCACAAGGGGAAGATTTGACTCTTCTC	TGCAGAACTCAGCGCGTGTCTATGCTAAAGAAGCAAGGCGCATCACAAGGGGAAGATTTGACTCTTCTC	0.961538	0.5	0.5	5.5	3.01223	1.87394	1	1	0	0	1	0	0	0	1	0	1	1	1	0	1	1	0	1	-	0	1	1	1	1	0	1	0	1	1	0	1	0	1	0	0	1	0	0	0	0	0
37434504	TGCAGAATTCCATCTTGTCAGTGACTTGCTACTGACATGGTAGGTATTGGTCTGAATGGTTGAGTTTTG	TGCAGAATTCCATCTTGTCAGTGACTTGCTACTGACATGGTAGGTATTGGTCTGAATGGTTGAGTTTTG	0.961538	0.5	0.5	5.42857	3.08254	1.86507	1	0	1	0	0	0	1	1	0	1	0	0	1	1	1	1	0	0	0	1	0	0	1	1	0	0	1	0	0	1	1	0	1	1	1	1	-	0	1	0	0
10114216	TGCAGCATGGCACACTGTACCAAGATAAATGCATGAGATCGGAAGAGCGGTTCAGCAGGAATGCCGAGA	TGCAGCATGGCACACTGTACCAAGATAAATGCATG	0.961538	0.5	0.5	5.41667	2.98492	1.80431	1	0	1	1	1	1	0	1	1	1	1	1	1	1	1	0	0	0	1	-	0	-	1	0	1	0	1	0	0	0	1	1	0	0	0	1	0	1	0	1	0
37446850	TGCAGGTTGTTGCTATTGTTGTCAATATTTAAACTGTTGGCCAAGAGGAGGGGGGTTTCTGTGCAACCG	TGCAGGTTGTTGCTATTGTTGTCAATATTTAAACTGTTGGCCAAGAGGAGGGGGGTTTCTGTGCAACCG	0.923077	0.5	0.5	5.38235	2.2098	2.50457	1	1	1	0	1	1	1	0	0	1	1	-	0	0	0	1	1	0	0	0	0	1	1	-	1	0	0	1	1	1	0	0	0	0	0	0	1	0	0	1	1
37404115	TGCAGTTGTACAAATTCCACCCCCCTCTCCCCACGCGCATGAGATCGGAAGAGCGGTTCAGCAGGAATG	TGCAGTTGTACAAATTCCACCCCCCTCTCCCCACGCGCATG	0.923077	0.5	0.5	5.31429	2.78538	1.92313	1	0	1	1	0	1	1	1	1	0	0	1	1	0	1	0	1	0	-	1	1	0	0	0	1	1	1	0	0	1	-	1	1	1	0	0	1	1	-	0	0
37436674	TGCAGCATTGATTAGCCCTATTGAAATGGAGCTAATCCATGCCAAAAACCGCTCTAATTTGAACGCAAT	TGCAGCATTGATTAGCCCTATTGAAATGGAGCTAATCCATGCCAAAAACCGCTCTAATTTGAACGCAAT	0.923077	0.5	0.5	5.28125	2.88568	1.89935	1	0	-	1	0	0	1	0	0	0	0	0	1	0	1	0	1	-	-	1	1	1	-	0	1	0	0	0	1	1	0	1	1	0	1	1	1	0	1	1	0
37434622	TGCAGACACATCAGAGGAGGCAGTAAGATGTAGTGGGAAATATAGATGCTGACCATAGACAAAACAAAG	TGCAGACACATCAGAGGAGGCAGTAAGATGTAGTGGGAAATATAGATGCTGACCATAGACAAAACAAAG	0.923077	0.5	0.5	5.23529	2.37708	2.18002	1	0	0	1	1	1	0	1	1	1	0	0	0	1	0	1	0	1	1	1	0	-	1	1	1	0	1	0	1	1	1	0	1	-	0	0	0	1	0	0	0
37399037	TGCAGCTAGTCCTTATTCATGGATCCCCCCAGTAAGGACTAGCTGTCCGAAATGCGTAGGATCTGCAAA	TGCAGCTAGTCCTTATTCATGGATCCCCCCAGTAAGGACTAGCTGTCCGAAATGCGTAGGATCTGCAAA	0.923077	0.5	0.5	5.22857	2.29391	2.32073	1	1	-	0	1	1	0	0	1	1	0	0	1	1	1	0	1	0	-	1	1	0	1	0	0	0	1	0	1	1	1	0	-	1	0	1	0	1	1	1	0
37408514	TGCAGAATTATTAAAAGTTGCATACATCTAGACTTAGTGTTCCAGTTGCATGAGATCGGAAGAGCGGTT	TGCAGAATTATTAAAAGTTGCATACATCTAGACTTAGTGTTCCAGTTGCATG	0.884615	0.5	0.5	5.19355	3.08398	1.70275	1	1	0	1	1	0	0	1	0	0	0	-	0	0	0	0	0	1	-	1	0	-	1	0	1	1	1	1	1	1	1	-	0	0	1	0	-	0	0	0	1
37437088	TGCAGCCTCCTTACACCTTTACCGACAAGTACATTGTATTGCAGTTCGACAGTCCTATTGCGATATGGC	TGCAGCCTCCTTACACCTTTACCGACAAGTACATTGTATTGCAGTTCGACAGTCCTATTGCGATATGGC	0.961538	0.5	0.5	5.11765	2.60954	1.91	1	0	1	1	0	1	0	0	0	1	0	1	1	1	0	1	0	0	1	1	1	0	0	1	1	0	1	1	0	0	0	0	0	1	1	0	0	1	0	0	1
37402833	TGCAGAAACTTGAAGCTGAAGGTGTTTCACTTGGCGTTTTTTCTGATCGCATGAGATCGGAAGAGCGGT	TGCAGAAACTTGAAGCTGAAGGTGTTTCACTTGGCGTTTTTTCTGATCGCATG	0.961538	0.5	0.5	5.09375	2.50449	2.08925	1	0	1	1	0	0	1	1	1	0	0	0	0	0	1	0	0	-	0	1	0	-	1	0	0	0	1	0	0	1	1	0	1	0	1	0	0	1	0	1	1
37442174	TGCAGAGGTTGCTCAGATGTCTGTATCCGATGGGGGCAATGCCTACCTGGTATGAGAGGTCCTGAGTGT	TGCAGAGGTTGCTCAGATGTCTGTATCCGATGGGGGCAATGCCTACCTGGTATGAGAGGTCCTGAGTGT	0.961538	0.5	0.5	5.05405	2.75039	1.86899	1	0	1	0	1	1	0	0	1	1	0	1	1	1	1	-	0	0	0	0	1	1	0	-	0	1	0	1	1	0	0	0	1	1	1	1	1	0	1	1	0
37406833	TGCAGAGGTTGTTATCTGGCTTTAACAGCAGAATTCCAAATTTGCCTAGTTATTTATTTAGAAATTCCC	TGCAGAGGTTGTTATCTGGCTTTAACAGCAGAATTCCAAATTTGCCTAGTTATTTATTTAGAAATTCCC	0.961538	0.5	0.5	5.03125	3.46847	1.50947	1	1	1	0	0	1	1	1	0	0	1	0	0	0	0	0	-	1	1	1	-	0	1	0	1	0	1	1	1	1	1	1	0	0	0	0	0	0	0	0	0
37416306	TGCAGCAGCATCACAATGCGCTTCCGGCATATGTGCCATGTAAGGGATGCTGGATATTATTAGTCCCAT	TGCAGCAGCATCACAATGCGCTTCCGGCATATGTGCCATGTAAGGGATGCTGGATATTATTAGTCCCAT	0.961538	0.5	0.5	5.02778	2.62981	1.81593	1	0	0	0	1	1	1	1	1	0	1	1	1	0	0	1	0	0	-	1	1	0	0	1	0	-	1	1	0	1	0	0	1	1	1	0	1	1	1	1	0
37397592	TGCAGATTTTGCCATTTTTAGTGCAACACATGCATGCAAATTTTTTATTTTAGTGTAAACCCCAATAAA	TGCAGATTTTGCCATTTTTAGTGCAACACATGCATGCAAATTTTTTATTTTAGTGTAAACCCCAATAAA	0.846154	0.5	0.5	5.02632	2.59033	1.92381	1	1	1	1	1	1	0	1	1	0	1	-	1	0	1	0	1	1	0	0	1	-	-	0	0	1	-	0	0	0	0	-	1	1	0	-	0	-	1	0	1
37406366	TGCAGAGAGGCGCTACTAGACCGCCAATTTAGTTTCAGTTACTGCATGAGATCGGAAGAGCGGTTCAGC	TGCAGAGAGGCGCTACTAGACCGCCAATTTAGTTTCAGTTACTGCATG	0.923077	0.5	0.5	5	2.9761	1.73306	1	-	0	0	1	0	1	-	0	1	1	1	0	1	0	1	0	0	1	-	0	-	0	1	1	1	1	0	1	1	0	1	1	0	0	0	1	0	0	0	0
37439289	TGCAGTACAGGTCAATTCCCACCTGGAAAGTTTAATTGCATTGTTAAAATTCACTTTACTACTGCTGTA	TGCAGTACAGGTCAATTCCCACCTGGAAAGTTTAATTGCATTGTTAAAATTCACTTTACTACTGCTGTA	0.923077	0.5	0.5	5	3.22673	1.52458	1	1	0	0	-	0	1	0	0	1	1	1	0	1	0	1	0	1	0	0	0	1	0	1	-	1	0	1	1	1	0	0	-	0	1	0	0	0	0	0	1
37421911	TGCAGGCATCATATGTTCTAGGAGGAGAAAAACCCAGGAGAATCGCATGTAAAGAAGGATCTGGGTGTA	TGCAGGCATCATATGTTCTAGGAGGAGAAAAACCCAGGAGAATCGCATGTAAAGAAGGATCTGGGTGTA	0.980769	0.509804	0.499808	27.1379	11.9618	2.24054	1	0	0	1	0	0	1	0	0	0	0	0	0	0	0	1	1	1	1	0	1	0	1	0	1	1	0	0	0	1	0	1	1	1	0	1	-	1	1	0	0
37430945	TGCAGTGGAGGTTCTGTTAGTAGCCTCCATTGCAGGTTTCCATCAAAAAGATGGAGAAAATAGTGCAGC	TGCAGTGGAGGTTCTGTTAGTAGCCTCCATTGCAGGTTTCCATCAAAAAGATGGAGAAAATAGTGCAGC	0.980769	0.509804	0.499808	23.9394	8.79373	2.7825	1	1	1	0	1	1	1	0	0	1	1	1	1	0	0	0	1	1	0	0	0	1	1	0	1	0	0	1	1	1	0	0	0	0	0	1	0	0	0	1	0
37402128	TGCAGTGTGGGACTTTACCCTAAAGTTGATGGGTATAAAAAAAACAAAAAAAATCACTGCAAATACATT	TGCAGTGTGGGACTTTACCCTAAAGTTGATGGGTATAAAAAAAACAAAAAAAATCACTGCAAATACATT	0.980769	0.509804	0.499808	19.9333	13.1147	1.60813	1	0	0	1	0	1	0	1	1	0	0	0	0	0	0	0	1	1	1	0	1	0	0	0	1	0	1	1	0	1	1	1	1	0	1	-	0	1	0	1	1
37414850	TGCAGATTTGCTGCATTAAAAATGGGTAAAATTTGCACCAAAATGTTACAACAAATTTGCAACATATAG	TGCAGATTTGCTGCATTAAAAATGGGTAAAATTTGCACCAAAATGTTACAACAAATTTGCAACATATAG	0.980769	0.509804	0.499808	18.6857	6.94374	2.68118	1	0	0	1	1	0	0	0	1	1	1	1	1	1	1	0	0	1	1	1	0	0	0	0	1	0	0	0	0	0	1	0	-	1	0	1	1	1	1	1	1
37405708	TGCAGTAAGCACGACAGCAGCATCTAAGCAGTTACTTGGGAGGAGGGTTCCTACCTTTTGTCACCTGAT	TGCAGTAAGCACGACAGCAGCATCTAAGCAGTTACTTGGGAGGAGGGTTCCTACCTTTTGTCACCTGAT	0.980769	0.509804	0.499808	17.3243	7.75313	2.16106	1	1	1	0	1	1	0	0	1	1	1	1	1	1	1	1	1	1	0	0	1	0	0	1	1	0	0	1	1	0	0	0	0	1	-	1	0	0	1	1	0
37429400	TGCAGTTGGCAAGAATCATGGTTTTGTGGGGGACTAATTTTGTCTTACCCAGTAATGTTTGTGTTCTTA	TGCAGTTGGCAAGAATCATGGTTTTGTGGGGGACTAATTTTGTCTTACCCAGTAATGTTTGTGTTCTTA	0.980769	0.509804	0.499808	17.1562	4.79654	3.65526	1	0	1	1	1	1	0	0	1	1	0	0	1	0	1	0	-	0	1	0	1	0	1	0	0	1	1	0	0	1	1	1	1	1	0	0	1	1	0	0	0
37440680	TGCAGTTCCTGTGGAGACCACTTTCCCAAGCAGGTTCCTTTTATCCATTAAAATGGAGACAAGCCCAAC	TGCAGTTCCTGTGGAGACCACTTTCCCAAGCAGGTTCCTTTTATCCATTAAAATGGAGACAAGCCCAAC	0.980769	0.509804	0.499808	16.2286	7.74628	2.09302	1	0	1	0	0	1	0	0	1	1	0	0	1	1	1	1	1	0	0	1	1	0	1	1	0	0	0	1	1	1	0	0	0	1	0	1	0	1	1	1	0
37397615	TGCAGATTTTTATTTGAACGTCTTATCTACATGTCCTTTCGAAGTTGCGAGGAGAAATCCACAGTGTAT	TGCAGATTTTTATTTGAACGTCTTATCTACATGTCCTTTCGAAGTTGCGAGGAGAAATCCACAGTGTAT	0.980769	0.509804	0.499808	13.7667	5.86335	2.38665	1	1	0	1	1	0	1	1	0	0	0	0	0	0	0	1	1	1	1	0	1	0	-	0	1	0	1	0	0	1	0	1	1	1	0	1	1	1	1	0	0
37438172	TGCAGGAGGAATGTGGTATAACTTGGCACTTATTTGGGCAAATACTGTATGGCTATACATGTGCATGAG	TGCAGGAGGAATGTGGTATAACTTGGCACTTATTTGGGCAAATACTGTATGGCTATACATGTGCATGAG	0.980769	0.509804	0.499808	13.1379	6.00416	2.10129	1	1	0	1	1	0	1	1	0	0	0	0	0	0	0	0	0	1	1	1	0	0	1	0	1	0	1	1	0	1	1	1	1	0	0	0	1	0	0	0	1
32498790	TGCAGAATATGCCACACAAACATCTTAGACTCCTCACTTTTCTTGCATGAGATCGGAAGAGCGGTTCAG	TGCAGAATATGCCACACAAACATCTTAGACTCCTCACTTTTCTTGCATG	0.980769	0.509804	0.499808	12.2258	5.80717	2.15402	1	1	0	1	0	0	1	0	0	0	1	1	0	0	0	1	0	1	1	1	0	1	1	1	1	0	1	1	1	1	0	1	0	0	0	0	0	0	0	0	1
37406815	TGCAGAGATTTATGTTTGGTTACTCATATAGTGGAAATTTGAAAAGCTTGTAATTGCTATGCATGAGAT	TGCAGAGATTTATGTTTGGTTACTCATATAGTGGAAATTTGAAAAGCTTGTAATTGCTATGCATG	0.980769	0.509804	0.499808	12.1818	5.59466	2.31182	1	0	1	1	0	0	1	0	1	1	0	0	0	1	1	0	1	0	0	1	1	1	1	0	0	1	0	0	0	1	1	1	0	0	1	1	0	0	0	1	0
37407636	TGCAGAAATGTCTACAACTGTCTCGTTCATCTGAATAGGGCTTGTAGACATCCATGCCCATCCCAGTTC	TGCAGAAATGTCTACAACTGTCTCGTTCATCTGAATAGGGCTTGTAGACATCCATGCCCATCCCAGTTC	0.980769	0.509804	0.499808	12.1471	6.17458	1.98936	1	1	1	0	1	0	0	1	1	1	0	0	1	1	1	0	1	0	1	0	1	1	1	0	1	-	1	1	1	0	1	0	0	1	0	1	0	0	0	1	0
37404637	TGCAGATAGGGCCCATTCAAACTTTTGGTATTTTAGGGCCAGCACTTTCTAGTTACACCCCTGTTCTGG	TGCAGATAGGGCCCATTCAAACTTTTGGTATTTTAGGGCCAGCACTTTCTAGTTACACCCCTGTTCTGG	0.980769	0.509804	0.499808	12.125	6.0039	1.99775	1	0	0	0	0	0	0	1	0	0	1	1	0	1	0	1	0	1	0	1	0	1	1	1	0	-	0	1	1	1	1	1	0	0	1	0	1	0	0	0	1
37415745	TGCAGCACATACCAGACTGACTTACTTTCTGATTTCTAGCCCTTATATTCTCTCAGTTAACCATCACCC	TGCAGCACATACCAGACTGACTTACTTTCTGATTTCTAGCCCTTATATTCTCTCAGTTAACCATCACCC	0.980769	0.509804	0.499808	11.0556	5.03843	2.18676	1	0	1	0	0	1	1	1	1	1	0	1	0	1	1	0	1	0	1	1	1	0	1	0	1	0	1	-	0	1	0	1	0	0	1	0	0	0	0	1	1
37404881	TGCAGCACATTTGCCCACAGATGTTGCAGCTGGGCCTGTAGCTCCTGCACACTCATAGATTGCCAAAGC	TGCAGCACATTTGCCCACAGATGTTGCAGCTGGGCCTGTAGCTCCTGCACACTCATAGATTGCCAAAGC	0.980769	0.509804	0.499808	10.7188	6.0479	1.8177	1	1	0	1	0	0	1	1	0	0	1	1	0	0	0	1	0	1	1	1	0	1	1	1	1	0	1	0	1	1	0	1	0	0	1	0	1	0	0	0	0
37404041	TGCAGTGTGTGGGACAGATTATTATAAATGGGCACTTTGCTGCATGAGATCGGAAGAGCGGTTCAGCAG	TGCAGTGTGTGGGACAGATTATTATAAATGGGCACTTTGCTGCATG	0.980769	0.509804	0.499808	10.6897	4.91376	2.21142	1	0	0	1	0	0	1	1	0	0	0	0	0	0	0	0	1	1	1	0	1	0	1	0	1	0	1	0	0	1	-	1	1	1	0	1	0	1	1	0	0
37420574	TGCAGCTTTATCTCTTCCGCTTGTCCTCCTTTCACCTCAAGTACCTAATTAATATATAAATGAACATAA	TGCAGCTTTATCTCTTCCGCTTGTCCTCCTTTCACCTCAAGTACCTAATTAATATATAAATGAACATAA	0.980769	0.509804	0.499808	9.86667	4.5441	2.24628	1	1	0	1	1	0	1	1	0	0	0	0	0	0	0	1	1	-	1	0	1	0	1	0	1	0	1	0	0	1	0	1	1	1	0	1	1	1	1	0	0
37417734	TGCAGCCATTGAATGCATGATCCCACTAATGGATTGACGCTCTGGGGACCCTCTGAATGCATACGCCTT	TGCAGCCATTGAATGCATGATCCCACTAATGGATTGACGCTCTGGGGACCCTCTGAATGCATACGCCTT	0.980769	0.509804	0.499808	9.75	3.17214	3.33619	1	0	0	1	0	0	1	1	1	0	0	0	1	0	0	0	0	1	1	1	1	0	1	0	0	1	-	0	0	1	1	0	1	1	1	1	0	1	1	0	1
37403834	TGCAGTATAGTGCAGGTACTGCTCTTTACCTGTATTAGTGAGGTGCATGAGATCGGAAGAGCGGTTCAG	TGCAGTATAGTGCAGGTACTGCTCTTTACCTGTATTAGTGAGGTGCATG	0.980769	0.509804	0.499808	9.66667	4.3531	2.37272	1	0	0	1	1	1	1	1	1	0	0	0	1	0	0	0	1	0	1	1	0	0	0	0	1	0	1	0	0	1	1	1	1	1	1	0	-	1	1	0	0
37404462	TGCAGACCGTGACAGTTCCCCCTGTCTTAGAGCCCCTCCTCTTCAGAAGCTGGAGTTGATGGAATTTAT	TGCAGACCGTGACAGTTCCCCCTGTCTTAGAGCCCCTCCTCTTCAGAAGCTGGAGTTGATGGAATTTAT	0.980769	0.509804	0.499808	9.5	5.03115	1.90096	1	0	0	1	0	0	0	0	0	1	1	0	0	1	0	1	0	0	1	1	0	1	1	1	0	0	1	0	1	0	0	0	0	0	1	0	1	0	0	0	1
37426091	TGCAGTCATGGAGAGCAGCTGAGTGCCACTCATCCATGACTGCACATCCTCCTACGCTGAAACTGGCTG	TGCAGTCATGGAGAGCAGCTGAGTGCCACTCATCCATGACTGCACATCCTCCTACGCTGAAACTGGCTG	0.980769	0.509804	0.499808	9.5	5.56028	1.74945	1	0	0	0	1	0	0	1	1	0	1	1	1	-	1	1	0	0	0	0	1	0	1	0	0	1	0	1	1	1	1	0	0	0	0	1	0	0	0	0	1
37406403	TGCAGATGCCCAATCTAAATTGACGTTTTGCGCATGAGATCGGAAGAGCGGTTCAGCAGGAATGCCGAG	TGCAGATGCCCAATCTAAATTGACGTTTTGCGCATG	0.980769	0.509804	0.499808	9.45455	3.90874	2.49155	1	0	-	0	1	0	0	1	0	1	0	0	0	1	1	1	0	1	0	1	0	0	1	1	0	1	0	1	0	0	1	1	1	0	0	1	0	0	0	1	1
37422455	TGCAGGGAAATATGCTGAAAAATCTGCACTACATTTTCAGCAGCAAATTCCAAAAGATGATCAGAAAAC	TGCAGGGAAATATGCTGAAAAATCTGCACTACATTTTCAGCAGCAAATTCCAAAAGATGATCAGAAAAC	0.980769	0.509804	0.499808	9.35484	5.15282	1.85978	1	1	1	1	1	1	1	0	0	1	0	0	1	0	0	0	1	0	1	1	0	1	0	0	1	0	0	1	1	1	0	0	1	1	1	0	1	1	1	1	-
37441475	TGCAGCCTTTGACACTGTAGATCAGAAACTTCTCTACTAAGCATGAGATCGGAAGAGCGGTTCAGCAGG	TGCAGCCTTTGACACTGTAGATCAGAAACTTCTCTACTAAGCATG	0.980769	0.509804	0.499808	9.32143	5.59371	1.77464	1	0	1	0	0	0	0	0	0	0	0	0	1	0	0	0	1	1	0	1	0	-	1	0	1	1	0	1	1	1	1	1	1	1	0	1	1	0	0	1	1
37428023	TGCAGTGGTGTGAAACTACCCTCGCTATAATATGTTTGTTTATCGTCTTTTTTACATTAATAGATATCA	TGCAGTGGTGTGAAACTACCCTCGCTATAATATGTTTGTTTATCGTCTTTTTTACATTAATAGATATCA	0.980769	0.509804	0.499808	9.23333	4.014	2.19297	1	1	0	1	0	0	0	0	1	0	0	0	1	0	1	0	0	1	1	1	0	1	0	0	1	0	0	1	0	1	1	0	1	1	0	1	1	1	1	1	1
37435474	TGCAGATCATTTTGCTCACGTCCCCCTCCCCTCTAATTATATCATTTCTCACCCGCCATTGGGGGCGGG	TGCAGATCATTTTGCTCACGTCCCCCTCCCCTCTAATTATATCATTTCTCACCCGCCATTGGGGGCGGG	0.980769	0.509804	0.499808	9.125	5.38371	1.62753	1	1	0	0	1	0	1	1	0	-	0	0	0	1	1	0	1	0	0	1	1	1	1	0	0	1	1	1	0	1	0	0	0	1	1	1	1	1	0	0	1
37407839	TGCAGCGATACTCTGGGGACCACCTATGGCAGTGGTCTCCAACCTGTGGCTCTCCAGCTGCTGTGAAAC	TGCAGCGATACTCTGGGGACCACCTATGGCAGTGGTCTCCAACCTGTGGCTCTCCAGCTGCTGTGAAAC	0.980769	0.509804	0.499808	8.55556	4.28463	2.15795	1	1	0	0	1	1	0	1	1	1	1	1	1	1	1	0	0	-	1	1	0	1	0	0	0	0	1	1	0	0	1	0	1	1	0	0	1	0	0	0	1
37397999	TGCAGCACTTTACAATTCAGAGGTAGATGTACAAACAAAATCACACATTACAGAGTAACAAATAAATCA	TGCAGCACTTTACAATTCAGAGGTAGATGTACAAACAAAATCACACATTACAGAGTAACAAATAAATCA	0.980769	0.509804	0.499808	8.06061	3.49839	2.46418	1	0	0	1	1	1	0	1	1	1	1	0	0	1	0	0	0	1	1	0	0	0	0	1	0	1	1	0	0	1	1	1	1	1	0	0	0	1	0	0	0
37444320	TGCAGATGACTGATGATCCGTGTCAGTTGTGACGCACCATGTTGGGTGTGTTGAATTGAGCCATTTGAT	TGCAGATGACTGATGATCCGTGTCAGTTGTGACGCACCATGTTGGGTGTGTTGAATTGAGCCATTTGAT	0.980769	0.509804	0.499808	7.82857	3.8059	2.10451	1	0	0	1	0	0	1	1	1	0	0	0	1	1	1	1	1	0	0	1	1	0	0	1	1	0	1	1	1	1	1	1	1	1	0	1	0	0	-	0	0
37438629	TGCAGGGACCGCCGTGGGACCAGCTTTCATCTTGGTGTACATGTAAATGTCTATAATAAAACATAGGCG	TGCAGGGACCGCCGTGGGACCAGCTTTCATCTTGGTGTACATGTAAATGTCTATAATAAAACATAGGCG	0.980769	0.509804	0.499808	7.72727	3.29621	2.30011	1	1	0	0	1	0	0	0	1	1	1	1	1	0	0	1	1	1	0	0	-	1	0	1	1	1	0	1	1	0	0	0	0	1	0	0	0	1	1	1	1
37405391	TGCAGGCAATGGAGGCCCATTGATACCAGTGCTCCCCACTCTCTTTAAAGGCCCCCATATACTTGTGCA	TGCAGGCAATGGAGGCCCATTGATACCAGTGCTCCCCACTCTCTTTAAAGGCCCCCATATACTTGTGCA	0.980769	0.509804	0.499808	7.51515	3.12489	2.466	1	1	0	0	0	1	1	1	0	0	0	0	1	0	0	1	-	0	0	1	1	1	0	1	1	0	0	1	1	0	0	0	1	0	0	1	0	0	1	1	0
37408705	TGCAGATAGAAGCAAAGCCATTCTGTGTAGGGGGTGGGCATGAGATCGGAAGAGCGGTTCAGCAGGAAT	TGCAGATAGAAGCAAAGCCATTCTGTGTAGGGGGTGGGCATG	0.980769	0.509804	0.499808	7.39394	5.08676	1.50014	1	1	0	-	1	0	0	0	1	0	1	1	0	0	1	0	0	1	0	1	1	1	1	0	0	0	1	1	1	0	1	0	1	0	1	0	0	0	0	0	0
37403018	TGCAGAGGAAAATCCGCAGTGACAAATCTGCACCAAACCCAGGAGATGCCGGGCATGAGATCGGAAGAG	TGCAGAGGAAAATCCGCAGTGACAAATCTGCACCAAACCCAGGAGATGCCGGGCATG	0.980769	0.509804	0.499808	7.30303	3.90404	1.8901	1	1	0	1	0	1	0	1	1	0	0	1	1	0	0	0	0	1	0	0	1	0	0	0	0	1	1	0	0	0	1	-	1	1	1	1	0	1	1	0	1
37441864	TGCAGAAATGCAGAGAGCTCTTGATCCTAAAATTGGCAGCTGAAGCGGAACGTGGCATGAGATCGGAAG	TGCAGAAATGCAGAGAGCTCTTGATCCTAAAATTGGCAGCTGAAGCGGAACGTGGCATG	0.980769	0.509804	0.499808	7.08824	3.64101	2.0453	1	0	1	1	0	1	1	1	1	0	1	0	1	0	0	1	0	1	0	1	0	0	0	0	1	0	1	0	0	1	1	1	0	1	1	1	1	1	0	1	-
37416986	TGCAGCATGGGACCTCACCCTAAGGCTATCCTTCACACTTACATTTACATGGCGTTTGTTTTTTTTGTC	TGCAGCATGGGACCTCACCCTAAGGCTATCCTTCACACTTACATTTACATGGCGTTTGTTTTTTTTGTC	0.980769	0.509804	0.499808	6.94444	3.29936	2.20807	1	1	0	1	0	1	0	1	1	0	0	0	1	1	1	0	0	1	0	1	0	1	1	0	0	1	0	0	1	1	1	0	-	1	1	1	0	1	1	1	0
37399419	TGCAGCTTCTGGGGAGCCCCGACGTCCAAACAGGTAAGTTGATGCACATAGGATCTATCAGTATCTGAT	TGCAGCTTCTGGGGAGCCCCGACGTCCAAACAGGTAAGTTGATGCACATAGGATCTATCAGTATCTGAT	0.980769	0.509804	0.499808	6.5	3.06186	2.20587	1	1	1	0	0	0	0	0	1	0	1	0	1	0	1	0	1	1	0	1	0	0	1	0	1	1	0	1	1	0	0	1	0	1	1	1	1	1	0	0	0
37399055	TGCAGCTATCCTGTTTAGCTCGCAGAGCATTGCCTAAACTAGAAACAATTGTAAGTTTGCGCTCACACA	TGCAGCTATCCTGTTTAGCTCGCAGAGCATTGCCTAAACTAGAAACAATTGTAAGTTTGCGCTCACACA	0.980769	0.509804	0.499808	6.46875	4.41577	1.54024	1	0	0	1	0	0	1	1	0	0	0	1	0	0	0	0	1	1	1	1	1	0	0	0	1	0	1	1	0	0	1	1	1	-	0	1	0	1	1	0	1
37444207	TGCAGCTCTACAGGTGATACACAACTACAACTCCCAGCATGAGATCGGAAGAGCGGTTCAGCAGGAATG	TGCAGCTCTACAGGTGATACACAACTACAACTCCCAGCATG	0.980769	0.509804	0.499808	6.41667	3.40241	1.97051	1	1	1	-	0	1	1	1	1	1	0	1	1	1	1	0	0	1	1	0	0	1	0	0	0	0	0	1	1	1	1	0	0	1	1	1	0	1	0	1	0
37406320	TGCAGAACCATGGTGAGGAGTTTGGATAAAGCAGTGGTCGAGCATGAGATCGGAAGAGCGGTTCAGCAG	TGCAGAACCATGGTGAGGAGTTTGGATAAAGCAGTGGTCGAGCATG	0.980769	0.509804	0.499808	6.40625	3.74048	1.74774	1	0	1	1	0	0	0	0	0	1	0	0	0	1	1	1	1	0	1	1	1	0	-	1	0	1	0	0	0	0	1	0	1	1	0	0	1	0	1	1	1
37398422	TGCAGCCAAATTAGCAGATGTGAGTCTGAAGCACTGAGATGAGTCAAATCTTCTTTGGATGTCAGTCCC	TGCAGCCAAATTAGCAGATGTGAGTCTGAAGCACTGAGATGAGTCAAATCTTCTTTGGATGTCAGTCCC	0.980769	0.509804	0.499808	6.29032	3.33306	1.86965	1	1	0	1	0	1	0	0	1	1	0	0	0	0	0	0	1	1	1	0	1	1	1	0	1	0	0	1	1	0	1	1	1	0	1	-	1	1	0	1	1
37434767	TGCAGACCGATGGAGGCATCAAGCTAGATGATGTTCCAGGGCATTATACAGCAAAATATTTCTGAATTC	TGCAGACCGATGGAGGCATCAAGCTAGATGATGTTCCAGGGCATTATACAGCAAAATATTTCTGAATTC	0.980769	0.509804	0.499808	6.28571	2.73152	2.28409	1	1	0	0	1	0	0	1	1	0	1	1	1	1	0	0	0	1	0	0	0	1	0	0	1	0	1	1	1	0	0	0	0	1	0	1	0	1	1	1	1
37406594	TGCAGTAGAAAGCCCAACTATGGACTTGCATGAGATCGGAAGAGCGGTTCAGCAGGAATGCCGAGACCG	TGCAGTAGAAAGCCCAACTATGGACTTGCATG	0.980769	0.509804	0.499808	5.88571	3.05914	2.03651	1	0	1	0	0	0	1	1	0	1	0	0	1	1	1	1	0	0	0	1	0	0	1	1	0	0	1	0	0	1	1	0	1	1	1	1	1	0	-	0	0
37408857	TGCAGCTCCCAGAGTATTAATGAAACCTTATCTGCATGAGATCGGAAGAGCGGTTCAGCAGGAATGCCG	TGCAGCTCCCAGAGTATTAATGAAACCTTATCTGCATG	0.980769	0.509804	0.499808	5.82353	3.11042	1.95188	1	1	0	1	1	1	0	1	1	0	0	0	1	0	1	0	1	0	-	1	0	0	0	0	1	1	1	0	1	1	1	1	1	1	0	1	1	0	1	0	0
37430959	TGCAGTTTCCAATCTGCCCACTAAGCCTAATATTAGGATGACATCACAGGCAGGACTACAATGAAAGGC	TGCAGTTTCCAATCTGCCCACTAAGCCTAATATTAGGATGACATCACAGGCAGGACTACAATGAAAGGC	0.980769	0.509804	0.499808	5.81818	3.18571	1.89894	1	0	0	1	0	0	0	1	1	1	0	0	1	0	1	0	0	0	0	1	-	1	1	0	1	0	1	1	0	1	1	0	0	0	0	1	1	0	0	1	1
37430799	TGCAGTGTTTTAGGTTCTCTTTATTTTAATGATGGGGACCGCTAGGGGTATCTGCACACATAGTAGACA	TGCAGTGTTTTAGGTTCTCTTTATTTTAATGATGGGGACCGCTAGGGGTATCTGCACACATAGTAGACA	0.980769	0.509804	0.499808	5.5625	2.78318	2.02925	1	1	1	1	0	0	0	0	0	0	1	1	1	1	0	1	1	1	1	1	0	0	1	1	0	0	0	0	1	0	0	1	-	1	1	1	0	0	0	1	0
37406196	TGCAGTTGATATTCTGCGGGTTTGTCATGTAGCTAATCCTCGTCCTAAGCTTCTGTCCCAAATAATTGA	TGCAGTTGATATTCTGCGGGTTTGTCATGTAGCTAATCCTCGTCCTAAGCTTCTGTCCCAAATAATTGA	0.980769	0.509804	0.499808	5.34286	3.34615	1.59605	1	0	1	0	0	1	0	0	1	1	0	0	1	1	1	1	1	0	0	1	1	0	1	1	0	0	0	1	1	1	0	0	0	0	1	0	1	0	1	1	0
37399926	TGCAGGCATCATATGTTCTAGGAGAAGAAAACTGGGAGAATCGCTTGTAGAGAAGGATCTAGGTGTACA	TGCAGGCATCATATGTTCTAGGAGAAGAAAACTGGGAGAATCGCTTGTAGAGAAGGATCTAGGTGTACA	0.980769	0.490196	0.499808	25.7812	10.4664	2.39916	1	1	0	0	1	0	1	0	1	0	1	0	0	1	1	0	0	1	1	0	0	0	1	1	0	0	0	1	1	1	0	0	1	0	1	0	1	1	0	0	0
37405430	TGCAGGCATCATATGTTCTATGTTCTAGGGGGAGAAAAACCGGGAGAATCACTTGTAGAGAAGGATCTG	TGCAGGCATCATATGTTCTATGTTCTAGGGGGAGAAAAACCGGGAGAATCACTTGTAGAGAAGGATCTG	0.980769	0.490196	0.499808	24.1818	11.0631	2.13496	1	1	1	0	1	0	0	0	0	1	1	1	1	1	1	1	1	1	0	0	1	1	1	0	1	1	0	-	1	1	0	0	1	1	0	0	0	0	0	0	0
37407188	TGCAGGTAAACATACTGGAATAGGCTAGGTCCACACATGCGTTGGAGGTTCTGTTGGAGCCTCCGTTGC	TGCAGGTAAACATACTGGAATAGGCTAGGTCCACACATGCGTTGGAGGTTCTGTTGGAGCCTCCGTTGC	0.980769	0.490196	0.499808	21.8235	8.0931	2.62283	1	1	1	0	1	1	0	0	1	1	1	1	1	1	1	0	1	1	0	0	1	1	0	0	0	0	0	1	0	-	0	0	0	1	1	1	1	0	1	1	0
37420352	TGCAGCTTCAGAGGCATCTTGCATCATACCAGGGATGCCTCCGCATATCTGGTGGAGAAGAAAGAGTGC	TGCAGCTTCAGAGGCATCTTGCATCATACCAGGGATGCCTCCGCATATCTGGTGGAGAAGAAAGAGTGC	0.980769	0.490196	0.499808	19.3143	7.96339	2.3789	1	0	1	0	0	1	1	0	1	1	1	0	1	1	1	0	0	0	1	0	0	0	0	1	0	1	0	0	0	0	1	0	0	0	1	0	1	0	1	1	1
37410232	TGCAGAACTCTGATTTAAAATATTGCAGATCTCCTAGACCTCTCTGCCAGAGATCAAATGTATATAACT	TGCAGAACTCTGATTTAAAATATTGCAGATCTCCTAGACCTCTCTGCCAGAGATCAAATGTATATAACT	0.980769	0.490196	0.499808	17.9677	7.15038	2.46944	1	1	1	0	1	1	1	0	1	0	0	0	1	0	1	0	-	0	1	1	1	1	0	0	0	1	1	0	0	1	1	0	0	1	1	1	1	1	1	0	0
37430785	TGCAGTGTAAAAGCAAAAAACTTAAAAATAAATATCAAGTCATATCAAGTAACTATAAGTCCATAGCGC	TGCAGTGTAAAAGCAAAAAACTTAAAAATAAATATCAAGTCATATCAAGTAACTATAAGTCCATAGCGC	0.980769	0.490196	0.499808	16.8485	6.72003	2.57407	1	1	1	0	1	0	1	1	0	1	1	1	1	0	0	1	1	1	1	0	0	0	0	0	0	0	1	1	1	0	1	0	1	1	0	0	-	0	1	0	1
37410870	TGCAGAATCTGTGTGGAAACTGCATCAATAACAGACCAGTCACTCATTTTTTTTCGGGGCGTGGATTTC	TGCAGAATCTGTGTGGAAACTGCATCAATAACAGACCAGTCACTCATTTTTTTTCGGGGCGTGGATTTC	0.980769	0.490196	0.499808	15.5	6.62697	2.22702	1	1	0	1	-	0	1	1	0	0	1	0	0	0	0	1	0	1	0	1	0	1	1	1	0	1	1	0	0	1	0	1	0	0	1	0	1	1	0	0	1
37401229	TGCAGTCACTATTCTCCTGTTACATGAGCAGAGAGGTGCGGAGGTGATGTAATCATTCAGTGTATGGAT	TGCAGTCACTATTCTCCTGTTACATGAGCAGAGAGGTGCGGAGGTGATGTAATCATTCAGTGTATGGAT	0.980769	0.490196	0.499808	15.4	4.16242	3.80676	1	0	0	0	1	1	0	0	1	0	1	1	1	1	1	1	0	1	0	0	0	0	1	1	0	0	0	0	0	0	0	0	0	1	0	1	0	1	1	1	-
37399933	TGCAGGCATCATATGTTCTAGGGGGGAAAAACTGGGAGAATCACTTAGAATCGCATAGACTGAGTAACA	TGCAGGCATCATATGTTCTAGGGGGGAAAAACTGGGAGAATCACTTAGAATCGCATAGACTGAGTAACA	0.980769	0.490196	0.499808	15.1212	5.53642	2.77161	1	1	1	0	1	0	0	0	1	1	1	1	0	0	1	1	1	0	0	0	0	1	0	1	0	1	0	1	1	0	0	0	0	0	0	1	1	1	1	1	1
37395869	TGCAGAAATGTTTAGGTAGGTGGTACATGTCAAAATACCATCCATATGAAAGCCGGACCCAAGGTTTTC	TGCAGAAATGTTTAGGTAGGTGGTACATGTCAAAATACCATCCATATGAAAGCCGGACCCAAGGTTTTC	0.980769	0.490196	0.499808	14.5938	8.18482	1.85644	1	0	1	1	0	1	0	1	1	1	0	0	1	0	0	1	1	0	1	1	0	1	1	1	0	0	1	1	0	1	1	0	1	1	0	-	0	1	0	0	0
37430644	TGCAGGTCCAACTTCTGAAACCCCTTGCTAGCAACTACTGCTGTAGTGGGGTGTAGTATTACATGGCAT	TGCAGGTCCAACTTCTGAAACCCCTTGCTAGCAACTACTGCTGTAGTGGGGTGTAGTATTACATGGCAT	0.980769	0.490196	0.499808	14.4062	7.65612	1.89076	1	1	0	0	0	0	1	0	0	1	1	1	0	1	0	1	0	1	0	0	0	1	1	1	0	0	0	1	1	1	0	0	0	0	1	0	1	0	0	0	1
37395654	TGCAGGTAGATAACATAGGATCAAACCACGGACAATAAGTGATGGTCACAGCTTATCTCCTCCCCCTAT	TGCAGGTAGATAACATAGGATCAAACCACGGACAATAAGTGATGGTCACAGCTTATCTCCTCCCCCTAT	0.980769	0.490196	0.499808	14.0312	6.40061	2.24993	1	1	0	1	0	1	1	1	1	1	0	0	1	0	0	0	1	0	1	0	1	1	1	0	1	0	0	0	1	1	1	0	1	1	0	1	1	1	1	-	1
37398097	TGCAGCAGGAAATTAGGCTGTGGATCCTCTACACCCAGATGCATTCCAGTCTATTTTCCCATCAGATAC	TGCAGCAGGAAATTAGGCTGTGGATCCTCTACACCCAGATGCATTCCAGTCTATTTTCCCATCAGATAC	0.980769	0.490196	0.499808	14.0303	5.84903	2.36703	1	0	0	1	0	1	1	0	1	0	0	0	1	1	0	1	0	0	1	1	0	0	1	1	1	1	0	0	0	1	0	1	1	0	0	0	0	1	1	0	0
37402637	TGCAGTTTGGGCTGCGGAGGAAAGTGACAGAAAGGGTAGTGGTATCAGCTGAGGGCAGAGGATTCCTGG	TGCAGTTTGGGCTGCGGAGGAAAGTGACAGAAAGGGTAGTGGTATCAGCTGAGGGCAGAGGATTCCTGG	0.980769	0.490196	0.499808	14	6.2685	2.32665	1	0	1	0	0	1	0	0	1	1	1	1	1	0	1	0	1	0	1	0	1	1	1	0	0	0	0	1	0	0	0	0	1	-	1	1	1	1	1	0	0
37402028	TGCAGTGTACTATAGCTCAGCCACAATTATCCCCACTTTAAGTCTCTGTGCTGACTAATTTAATACAGT	TGCAGTGTACTATAGCTCAGCCACAATTATCCCCACTTTAAGTCTCTGTGCTGACTAATTTAATACAGT	0.980769	0.490196	0.499808	13.7429	4.46794	3.01127	1	0	-	0	1	0	1	1	1	1	1	1	0	0	1	1	0	0	0	0	1	1	0	1	0	0	0	1	0	0	0	1	1	1	1	0	0	1	0	1	1
37406243	TGCAGTTTGAAATGTTTTAGGATAAATTCCTTCCCCTTTTAACTCTGCTTCCAGATTTTTCTAAAAGTC	TGCAGTTTGAAATGTTTTAGGATAAATTCCTTCCCCTTTTAACTCTGCTTCCAGATTTTTCTAAAAGTC	0.980769	0.490196	0.499808	13.4193	6.14226	2.21591	1	1	0	0	1	0	0	0	0	1	1	1	0	1	0	1	0	0	1	1	0	1	1	1	1	1	0	0	1	1	0	1	1	0	0	0	1	0	0	0	0
37399167	TGCAGCTCTAAATTTTTTCTAGCTGGTTTACAATACACTTTATCTTCTGCCTTAGATCTGGATGAATTC	TGCAGCTCTAAATTTTTTCTAGCTGGTTTACAATACACTTTATCTTCTGCCTTAGATCTGGATGAATTC	0.980769	0.490196	0.499808	13.1035	5.20838	2.49372	1	0	0	1	0	0	0	0	0	0	0	1	0	0	1	0	1	1	1	0	1	0	1	1	0	-	0	1	0	0	1	0	1	0	0	0	0	1	1	0	1
37420751	TGCAGGAAAATGGAAGAAGCCACTCATTGGTTGAGATACATAGACAAGACTACTGTTTACCATACATAC	TGCAGGAAAATGGAAGAAGCCACTCATTGGTTGAGATACATAGACAAGACTACTGTTTACCATACATAC	0.980769	0.490196	0.499808	12.9	6.09563	2.09781	1	0	0	1	1	0	0	1	0	0	1	1	0	0	0	1	0	1	1	1	0	1	0	1	1	0	1	0	1	0	1	1	1	0	0	0	1	0	0	0	1
37407052	TGCAGCTAATTGTAGTATTACAAGGTGGGCCATAGAAATAAGTGGTTGACCACTTAATAGATAGACAGG	TGCAGCTAATTGTAGTATTACAAGGTGGGCCATAGAAATAAGTGGTTGACCACTTAATAGATAGACAGG	0.980769	0.490196	0.499808	12.8788	5.46481	2.28267	1	1	0	0	1	1	1	0	1	0	1	1	1	0	1	0	0	1	0	1	0	1	1	0	0	0	1	1	0	1	0	0	0	0	1	0	1	0	0	1	1
37434903	TGCAGACTTTATGCCCGCTAGGAAAAGTTTGCAAACGTTTTTACCCGGTCTGATGATCAGAAGGTCAGC	TGCAGACTTTATGCCCGCTAGGAAAAGTTTGCAAACGTTTTTACCCGGTCTGATGATCAGAAGGTCAGC	0.980769	0.490196	0.499808	11.9706	4.97337	2.40827	1	1	0	1	1	1	1	1	1	0	1	0	1	0	1	0	1	0	0	1	0	0	0	0	1	1	1	0	0	1	1	1	1	1	0	1	0	0	1	0	0
37399813	TGCAGGCAAGCATGATGATATCACTGCATTGAACAAGGGCTTAGTACAGTGGTCTCCAACCTGTGGCTC	TGCAGGCAAGCATGATGATATCACTGCATTGAACAAGGGCTTAGTACAGTGGTCTCCAACCTGTGGCTC	0.980769	0.490196	0.499808	11.6875	5.45686	2.26111	1	1	0	0	1	1	0	1	1	1	0	0	0	1	0	0	0	0	1	0	1	0	1	1	1	0	1	1	0	1	1	0	0	1	1	0	0	1	0	0	1
37445925	TGCAGTGATTGGTGGTCTAGTAGCGCCTCTACAGTATAGTGCGGTACTACATGTCCTGTACTGCTCTTT	TGCAGTGATTGGTGGTCTAGTAGCGCCTCTACAGTATAGTGCGGTACTACATGTCCTGTACTGCTCTTT	0.980769	0.490196	0.499808	11.3235	5.23967	2.24187	1	-	0	1	0	0	1	0	1	1	1	1	1	1	0	1	1	0	0	0	1	0	0	0	0	0	1	0	0	1	1	0	1	1	0	1	0	1	1	1	1
37407271	TGCAGTAGATAAGTATTGCAGTATATAATATAAGCGTTCACAGTAAAAATTTACCATAAAAAAAAGCAG	TGCAGTAGATAAGTATTGCAGTATATAATATAAGCGTTCACAGTAAAAATTTACCATAAAAAAAAGCAG	0.980769	0.490196	0.499808	10.0323	4.16192	2.36492	1	0	1	0	1	0	1	1	0	0	0	1	0	0	1	0	0	1	0	0	1	0	1	0	1	1	0	1	1	0	0	1	1	1	1	0	0	0	1	1	0
37399880	TGCAGGCAGGGAGACTCTCTCCTGCCACACATCATCTCTGAGGCCTGCTTTATTTGGTCGCCTGCCCGA	TGCAGGCAGGGAGACTCTCTCCTGCCACACATCATCTCTGAGGCCTGCTTTATTTGGTCGCCTGCCCGA	0.980769	0.490196	0.499808	10.0312	4.68698	2.17671	1	1	1	0	1	0	1	1	1	1	0	0	1	0	1	0	1	0	0	0	1	1	-	0	0	1	0	0	1	1	0	0	0	1	0	0	1	1	0	0	1
37406293	TGCAGTTTTTGGCCCAAACAAGCGGCTCATGTGATTGTCTGGAAGATCCGACCGATTATCAGGAACATT	TGCAGTTTTTGGCCCAAACAAGCGGCTCATGTGATTGTCTGGAAGATCCGACCGATTATCAGGAACATT	0.980769	0.490196	0.499808	9.90625	4.50943	2.21816	1	1	0	0	1	0	1	0	0	0	1	1	0	1	0	1	0	0	1	0	0	1	1	1	0	1	0	0	1	0	0	1	0	0	0	0	1	0	0	0	1
37401470	TGCAGTCGGCAGGTAGAAAAAGGGACGAGGTACAGGCGATATCGCTGATGAATCCCTCCAACTTGGGCA	TGCAGTCGGCAGGTAGAAAAAGGGACGAGGTACAGGCGATATCGCTGATGAATCCCTCCAACTTGGGCA	0.980769	0.490196	0.499808	9.81818	3.96542	2.52422	1	1	1	1	0	1	1	1	1	0	0	0	1	1	1	0	0	0	0	1	0	1	0	0	0	1	0	0	0	1	1	0	1	1	1	1	0	1	1	1	0
37396972	TGCAGATAAATCCCCCCTTTATTTATCCATCAGTTAGGAAATATCACTCAATCACATGAAAACCTAATA	TGCAGATAAATCCCCCCTTTATTTATCCATCAGTTAGGAAATATCACTCAATCACATGAAAACCTAATA	0.980769	0.490196	0.499808	9.6875	4.67999	2.01494	1	1	0	0	1	0	1	0	1	0	1	0	0	1	1	0	0	1	1	0	0	0	1	1	0	0	0	1	1	-	0	0	1	0	1	0	1	1	0	0	0
37404952	TGCAGCATCAGTCTTCCCTGGCAATAACAGCTGTTTGAGGGTTGTAGGGGACCCCCTAGTTCAATCTTG	TGCAGCATCAGTCTTCCCTGGCAATAACAGCTGTTTGAGGGTTGTAGGGGACCCCCTAGTTCAATCTTG	0.980769	0.490196	0.499808	9.52941	4.33342	2.23939	1	1	0	0	1	1	0	1	0	1	1	1	0	-	1	1	1	1	0	0	0	1	1	1	0	1	0	1	1	0	0	0	0	0	0	0	0	0	1	1	0
37402849	TGCAGAAATTTTTTCGCAAAATTGGCATGAGATCGGAAGAGCGGTTCAGCAGGAATGCCGAGACCGATC	TGCAGAAATTTTTTCGCAAAATTGGCATG	0.980769	0.490196	0.499808	9.5	5.06211	1.89092	1	0	1	0	0	1	0	1	1	0	1	1	1	0	0	0	1	0	0	1	1	0	1	1	0	0	0	1	0	0	0	0	0	1	1	1	0	1	1	1	0
37404733	TGCAGATTATTAGTGCCCAGATGCATAACGCAAGATATTGCACTACTTTAAAGTGGAAAATAAAAGATT	TGCAGATTATTAGTGCCCAGATGCATAACGCAAGATATTGCACTACTTTAAAGTGGAAAATAAAAGATT	0.980769	0.490196	0.499808	9.48485	3.95521	2.3802	1	1	0	0	1	0	1	0	0	1	1	1	0	1	0	1	0	0	0	1	0	1	0	1	0	-	0	1	1	1	0	0	1	0	0	0	1	0	0	0	0
37405503	TGCAGGGAAATTTAACACTTACTGAAGATTTCCCTACAAATAAAAACTGATTGTTGGAGGTCCCAGTGG	TGCAGGGAAATTTAACACTTACTGAAGATTTCCCTACAAATAAAAACTGATTGTTGGAGGTCCCAGTGG	0.980769	0.490196	0.499808	9.47059	4.91238	1.9276	1	1	0	0	1	0	1	1	1	0	1	1	0	1	1	1	1	0	0	0	1	1	0	1	1	1	1	1	0	0	0	0	0	1	0	0	0	0	0	1	1
37430394	TGCAGATGCTGAAGTGAGTAAGGCGGCCGCCTTTCCTGTTGGTGACTAACTGCGGCGCCGCCTTTCAGG	TGCAGATGCTGAAGTGAGTAAGGCGGCCGCCTTTCCTGTTGGTGACTAACTGCGGCGCCGCCTTTCAGG	0.980769	0.490196	0.499808	9.25	5.43714	1.82104	1	1	0	1	0	1	0	0	1	1	0	0	0	1	1	1	1	1	0	1	1	1	0	1	1	-	0	1	0	1	0	1	0	0	0	0	0	0	0	1	0
37433264	TGCAGTCTTTGCTTGGCAAGTTGCAATTCGCATGAGATCGGAAGAGCGGTTCAGCAGGAATGCCGAGAC	TGCAGTCTTTGCTTGGCAAGTTGCAATTCGCATG	0.980769	0.490196	0.499808	9.23529	4.67823	2.00648	1	1	1	0	0	1	1	1	1	0	0	0	1	1	1	0	1	0	1	0	1	0	0	0	1	0	0	0	0	0	0	1	1	1	1	1	1	1	1	1	0
37440363	TGCAGTGTAAAGCATGGTGGAGGGGGCAGAGCAGCAGCCCCTGTTGAGCATGTGGTACATTTCAGATGC	TGCAGTGTAAAGCATGGTGGAGGGGGCAGAGCAGCAGCCCCTGTTGAGCATGTGGTACATTTCAGATGC	0.980769	0.490196	0.499808	9	3.86437	2.30306	1	1	0	1	1	0	0	0	0	0	1	1	0	1	0	1	0	1	1	1	0	1	1	0	0	1	0	-	1	0	0	1	0	0	1	0	0	0	0	0	0
37404436	TGCAGACATAAAGAAAACCGAATCCAGCAAATGAGTCAAAAACATATACAGTGGTCCCTCAAGTTACAA	TGCAGACATAAAGAAAACCGAATCCAGCAAATGAGTCAAAAACATATACAGTGGTCCCTCAAGTTACAA	0.980769	0.490196	0.499808	8.67742	4.46049	1.90823	1	1	1	0	0	1	0	0	0	1	0	0	1	1	0	1	1	1	0	0	1	1	1	1	0	0	0	1	1	0	0	1	0	-	0	1	0	0	1	0	1
37445671	TGCAGCAAAATCTGCATAAATTGGTGTGGATTTTTGCATGAGATCGGAAGAGCGGTTCAGCAGGAATGC	TGCAGCAAAATCTGCATAAATTGGTGTGGATTTTTGCATG	0.980769	0.490196	0.499808	8.48485	4.63923	1.7622	1	0	1	0	0	1	0	0	1	1	0	0	1	1	1	1	1	0	0	-	1	1	0	1	1	0	0	0	0	0	0	0	1	1	1	1	0	1	1	1	1
37409791	TGCAGAAAGGGGAATTTTGTCTTTGTGGTAACTCAACAATATAGAGGTAGCTAATAACCGTATTTCCCA	TGCAGAAAGGGGAATTTTGTCTTTGTGGTAACTCAACAATATAGAGGTAGCTAATAACCGTATTTCCCA	0.980769	0.490196	0.499808	8.38235	3.99275	2.09797	1	0	0	1	1	0	1	0	1	0	1	1	1	0	1	1	0	1	0	1	1	-	1	0	1	1	0	0	0	0	0	1	0	0	0	1	1	0	0	0	0
37443919	TGCAGCTGCCACTATGAAGAAATCATAAGTTTACTGCATAGGCCCTGCTCACTGCTGCGGCATGAGATC	TGCAGCTGCCACTATGAAGAAATCATAAGTTTACTGCATAGGCCCTGCTCACTGCTGCGGCATG	0.980769	0.490196	0.499808	8.32258	4.43146	1.88583	1	1	0	0	1	0	1	0	0	0	1	1	0	1	0	1	0	1	0	0	0	1	1	1	0	1	0	0	1	-	1	1	1	0	1	0	0	0	0	0	0
37440337	TGCAGTGGTCCCTCAAGTTACAATGGCCTCAGGAAACAATATTCCAGCATACAATGGTCTTTCCTGGGA	TGCAGTGGTCCCTCAAGTTACAATGGCCTCAGGAAACAATATTCCAGCATACAATGGTCTTTCCTGGGA	0.980769	0.490196	0.499808	8.15625	3.41055	2.40377	1	0	1	1	0	0	1	0	0	1	0	0	0	1	1	1	0	0	0	1	0	0	1	1	0	1	0	0	0	1	1	1	0	0	1	-	0	0	0	1	1
37427821	TGCAGTGGCAGTAAATACAAAGTTTAGTACATTTTTTAGTTGGACAACCCCTTTAAGTTTCATATTAGG	TGCAGTGGCAGTAAATACAAAGTTTAGTACATTTTTTAGTTGGACAACCCCTTTAAGTTTCATATTAGG	0.980769	0.490196	0.499808	7.68571	4.53413	1.73131	1	0	0	1	1	1	0	1	1	1	0	0	1	1	1	1	1	0	1	0	0	0	0	0	0	1	1	1	0	0	1	-	1	1	1	0	0	1	0	0	1
37406997	TGCAGCCAGATGTTTGCTGTAGGTTAATAGGACATTGTGAACTGCACTAGTGTTTTTCCTTTAAAAATG	TGCAGCCAGATGTTTGCTGTAGGTTAATAGGACATTGTGAACTGCACTAGTGTTTTTCCTTTAAAAATG	0.980769	0.490196	0.499808	7.3125	3.72858	1.99749	1	1	1	1	0	1	1	0	0	0	1	1	1	0	0	0	0	1	1	1	0	0	0	1	-	0	0	0	0	1	0	1	0	1	1	0	0	0	0	0	1
37404321	TGCAGAAGGTACAGGGATTGGACTGCTGAGGACTGGGGTAAAGTTATTTTCTCTGATGAATCCCCTGTC	TGCAGAAGGTACAGGGATTGGACTGCTGAGGACTGGGGTAAAGTTATTTTCTCTGATGAATCCCCTGTC	0.980769	0.490196	0.499808	6.93939	3.02454	2.36208	1	-	1	0	0	1	0	0	0	1	1	1	1	1	0	1	1	0	0	0	0	1	1	1	0	1	0	1	0	1	0	0	0	0	0	1	1	0	0	1	1
37411644	TGCAGCCCTAAAGCCTAAGGCCTACAAGAGCTCCAGAGGAGCATCCCACCACAGGCAGCATGAGATCGG	TGCAGCCCTAAAGCCTAAGGCCTACAAGAGCTCCAGAGGAGCATCCCACCACAGGCAGCATG	0.980769	0.490196	0.499808	6.87879	2.89992	2.47253	1	0	1	0	1	1	0	0	1	1	0	0	1	1	1	1	1	0	0	0	1	1	-	1	0	0	0	1	0	0	0	0	0	1	1	1	1	0	1	1	1
37405221	TGCAGCTGCAAATAAGATTTCCACAACACTGGGAAATTTTTACCATTTCTTCTTGCAAATGTGTTTCAA	TGCAGCTGCAAATAAGATTTCCACAACACTGGGAAATTTTTACCATTTCTTCTTGCAAATGTGTTTCAA	0.980769	0.490196	0.499808	6.5	3.05104	2.19878	1	0	1	0	1	0	0	1	1	1	1	1	1	0	1	1	1	-	0	0	1	0	0	1	1	1	0	1	1	0	0	0	0	1	0	0	0	0	0	0	0
37434185	TGCAGAACACATTTCCACTGCTCCACAGTCCAGTGTTGGTTGCTTTACACAACTCTTTCCAATGCTTGG	TGCAGAACACATTTCCACTGCTCCACAGTCCAGTGTTGGTTGCTTTACACAACTCTTTCCAATGCTTGG	0.980769	0.490196	0.499808	6.14706	3.01108	1.97334	1	0	1	0	1	1	0	0	1	0	1	1	0	1	1	1	0	0	-	0	1	1	0	0	0	0	0	1	1	1	0	0	1	0	1	1	1	1	0	0	0
37402686	TGCAGTTTTCACTCTGGCCACTAAGCCTAATATTATCCTGACAATTCCAGTTCTGTAGAGATCACGTTT	TGCAGTTTTCACTCTGGCCACTAAGCCTAATATTATCCTGACAATTCCAGTTCTGTAGAGATCACGTTT	0.980769	0.490196	0.499808	5.83871	4.14337	1.41003	1	0	0	1	0	1	1	0	1	0	0	0	1	0	0	0	1	1	-	0	1	1	1	0	1	0	0	1	0	1	0	0	1	1	1	0	1	1	1	1	0
37399916	TGCAGGCATCATATGTCCTAGGGGGAGAATCGCTTGTAGAGAAGGATCTGGTGTACTTGTAGATTATAA	TGCAGGCATCATATGTCCTAGGGGGAGAATCGCTTGTAGAGAAGGATCTGGTGTACTTGTAGATTATAA	0.980769	0.490196	0.499808	5.80645	2.91182	2.00603	1	0	1	1	0	1	1	0	0	1	0	0	1	0	1	0	1	1	0	1	1	0	1	0	0	0	1	1	0	-	1	0	1	1	1	1	0	1	1	1	0
37441101	TGCAGCATTTTTCCCACACCTGCCTATAACTTTTGCACGGATAGATGAATCTCAAACCTGTCATGTATG	TGCAGCATTTTTCCCACACCTGCCTATAACTTTTGCACGGATAGATGAATCTCAAACCTGTCATGTATG	0.980769	0.490196	0.499808	5.36364	3.04331	1.74131	1	0	1	1	0	1	1	0	1	0	1	0	0	1	1	0	1	1	0	0	0	0	0	0	0	0	0	0	0	1	0	1	1	1	1	1	0	0	1	1	1
37436214	TGCAGCACCACTTTGTGCAGACAATTTGCCCACCCCCATCCCCACAGCAGGTAAAGGCTACCCACCACC	TGCAGCACCACTTTGTGCAGACAATTTGCCCACCCCCATCCCCACAGCAGGTAAAGGCTACCCACCACC	0.980769	0.490196	0.499808	5.2069	2.39798	2.14692	1	0	0	1	1	0	0	1	1	0	0	0	1	0	0	0	0	0	0	1	1	0	1	0	1	0	1	1	0	1	1	1	0	0	0	1	0	-	0	1	1
37407554	TGCAGGTAAGAGGACGGGGCAGGCACGGTATTGTTATGCAGCGCACAGCGCCGGCATGAGATCGGAAGA	TGCAGGTAAGAGGACGGGGCAGGCACGGTATTGTTATGCAGCGCACAGCGCCGGCATG	0.980769	0.490196	0.499808	5.1875	2.67439	2.00639	1	0	0	0	0	0	1	1	1	0	0	0	1	0	1	0	0	1	0	1	0	1	1	1	1	0	1	0	1	1	0	-	0	0	1	0	1	0	0	1	1
37400295	TGCAGGTAATATAAGTGAACAGAGGACTTTTTTTATGCCATTCACATGCAGCAGGAATAAATCTATGGA	TGCAGGTAATATAAGTGAACAGAGGACTTTTTTTATGCCATTCACATGCAGCAGGAATAAATCTATGGA	0.942308	0.510204	0.499792	24.6364	11.0339	2.17094	1	0	1	1	1	1	0	0	1	0	0	0	1	0	1	0	1	1	0	0	1	0	0	0	1	0	0	0	0	-	1	1	1	1	1	1	0	1	1	-	1
37396076	TGCAGAATAAAAATTAATGGAGGTCTGTGGAGGAAAACACCACAAATTGTCTGAAAAAAAACACCACAC	TGCAGAATAAAAATTAATGGAGGTCTGTGGAGGAAAACACCACAAATTGTCTGAAAAAAAACACCACAC	0.942308	0.510204	0.499792	23.0294	10.3597	2.20284	1	1	0	1	0	1	0	1	-	0	0	1	1	0	0	0	0	1	0	0	-	0	0	0	0	1	1	0	0	0	1	1	1	1	1	1	-	1	1	0	1
37443033	TGCAGGTTATTATATTTAAGGATTCATCTACTTTTTTCTCCCTGCACCGTGGATATTTACCCAGCGAAA	TGCAGGTTATTATATTTAAGGATTCATCTACTTTTTTCTCCCTGCACCGTGGATATTTACCCAGCGAAA	0.942308	0.510204	0.499792	21.25	8.3479	2.59684	1	0	-	-	0	1	1	0	1	0	0	0	1	1	1	1	1	0	0	1	1	0	1	0	1	0	0	0	0	0	0	1	0	0	1	1	1	1	1	1	0
37416664	TGCAGCATAAATTTACAGAGTACTTATAGAAATAATCTACTGAAAACATAACCAGTACTCATCTTGTAC	TGCAGCATAAATTTACAGAGTACTTATAGAAATAATCTACTGAAAACATAACCAGTACTCATCTTGTAC	0.942308	0.510204	0.499792	21	8.34998	2.5661	1	1	1	0	1	1	0	0	1	1	1	0	1	1	1	0	1	0	0	1	1	0	-	0	0	-	0	0	0	0	0	0	-	1	0	1	0	1	1	1	1
37407145	TGCAGGCATCATATATCCTGGGGGGGAGAAACTGGGAGAATTGCTTGTAGAGAATGATCTGGATGTACT	TGCAGGCATCATATATCCTGGGGGGGAGAAACTGGGAGAATTGCTTGTAGAGAATGATCTGGATGTACT	0.942308	0.510204	0.499792	19.2571	7.86436	2.43626	1	0	0	1	0	0	1	1	1	1	0	0	0	1	1	0	0	-	1	0	0	0	0	0	0	0	-	1	1	1	1	1	0	0	0	0	1	0	0	1	1
37402843	TGCAGAAATGCCTATGGGAAAATGTCTTAAAAAAAAGCCATACCTAAAGCATGAGATCGGAAGAGCGGT	TGCAGAAATGCCTATGGGAAAATGTCTTAAAAAAAAGCCATACCTAAAGCATG	0.942308	0.510204	0.499792	19.1818	8.67757	2.28764	1	0	0	1	1	1	1	1	1	0	0	0	1	0	0	0	1	0	1	1	-	-	0	0	1	0	1	0	0	1	1	1	1	1	1	0	1	1	1	1	0
37405682	TGCAGTAAAATCTTGATTATGTTGCTGATGTCACCCTTTACATTTTAAAAAGTGAAATCTGCTAGAAAA	TGCAGTAAAATCTTGATTATGTTGCTGATGTCACCCTTTACATTTTAAAAAGTGAAATCTGCTAGAAAA	0.942308	0.510204	0.499792	18.9167	8.49959	2.27176	1	1	0	1	0	0	0	1	1	0	0	1	1	1	1	1	0	0	0	1	1	0	-	1	1	0	1	0	0	1	1	1	0	0	0	1	0	0	0	0	1
37397513	TGCAGATTTGCAGTGTGGTTTCTACAAGTTACAGTACAATACACGTGGATGTAGTTTTCAAAACCCTAT	TGCAGATTTGCAGTGTGGTTTCTACAAGTTACAGTACAATACACGTGGATGTAGTTTTCAAAACCCTAT	0.942308	0.510204	0.499792	17.8919	6.61605	2.65354	1	1	1	0	1	1	0	0	1	1	1	1	-	1	1	0	1	1	0	0	1	1	0	0	1	0	0	1	1	0	0	0	1	1	-	1	0	1	1	1	0
37429917	TGCAGTCTTATAGTTGGATTCTATGATCATATGTGCTGCACATATGATCCGTCGTAATCTTATGGGAAT	TGCAGTCTTATAGTTGGATTCTATGATCATATGTGCTGCACATATGATCCGTCGTAATCTTATGGGAAT	0.942308	0.510204	0.499792	16.5429	6.03013	2.80429	1	-	1	0	1	0	0	0	1	1	1	-	1	0	0	1	1	0	0	0	0	1	0	1	0	1	0	1	0	1	0	0	0	1	0	1	1	1	0	0	1
37442164	TGCAGAGGAGCCGCGGCGTCGGATCAGGTAAGTAGATGTGCTATGCACAGAAGATTGATCGGTATCCAA	TGCAGAGGAGCCGCGGCGTCGGATCAGGTAAGTAGATGTGCTATGCACAGAAGATTGATCGGTATCCAA	0.942308	0.510204	0.499792	16.4722	6.60171	2.65835	1	0	1	0	0	1	1	0	1	1	0	0	1	1	1	0	1	0	0	1	-	0	-	0	0	1	0	0	1	1	1	1	0	1	1	1	0	0	-	1	0
37418807	TGCAGCGGTCGCTGGTTAGAGGGTATATGTACGTGTTTGTAGGAGGACTATTTTTGTTGGAAATTAATA	TGCAGCGGTCGCTGGTTAGAGGGTATATGTACGTGTTTGTAGGAGGACTATTTTTGTTGGAAATTAATA	0.942308	0.510204	0.499792	16.4167	6.86122	2.48984	1	0	0	1	0	1	1	0	1	0	0	0	1	1	1	1	1	0	1	0	0	0	0	1	1	0	-	0	0	1	0	1	1	0	1	1	0	1	1	0	1
37396721	TGCAGAGATTTTAATATTATAACAGATGCAGCACTAGATTTAACAGCACAGAATTACATTCATGGCTGT	TGCAGAGATTTTAATATTATAACAGATGCAGCACTAGATTTAACAGCACAGAATTACATTCATGGCTGT	0.942308	0.510204	0.499792	15.8438	6.96917	2.27722	1	1	0	0	1	0	1	0	0	0	1	1	0	0	0	1	0	1	1	0	0	1	1	0	0	1	0	-	1	-	0	0	1	0	1	0	1	-	0	0	1
37402795	TGCAGTTTTTTTTTAGTTTTCTATAGATATTTTATATGTAGGTTACGATTTACACTAAAGTGTTAGTCT	TGCAGTTTTTTTTTAGTTTTCTATAGATATTTTATATGTAGGTTACGATTTACACTAAAGTGTTAGTCT	0.942308	0.510204	0.499792	15.7143	8.08021	1.92039	1	1	1	0	1	1	0	0	0	1	1	1	1	1	0	1	1	-	0	0	1	1	1	1	0	1	-	0	0	0	0	0	-	1	1	1	1	1	1	0	0
37397375	TGCAGATTATTTGCAGATACGCGGCAAAATCTGCAATTGCAGAACCAGAGGTGACGTCCCCAGAACTGG	TGCAGATTATTTGCAGATACGCGGCAAAATCTGCAATTGCAGAACCAGAGGTGACGTCCCCAGAACTGG	0.942308	0.510204	0.499792	15.5833	5.39225	2.81896	1	0	1	0	1	1	0	0	1	1	1	1	1	1	1	0	1	0	0	0	1	0	1	1	0	1	1	1	0	0	0	0	0	-	-	1	0	1	1	1	0
37404736	TGCAGATTATTCCTTTTTTTTCTTGCCATTCAAAACCTCATCTTTCAGTTTTGTGATCTAGTTATTTCT	TGCAGATTATTCCTTTTTTTTCTTGCCATTCAAAACCTCATCTTTCAGTTTTGTGATCTAGTTATTTCT	0.942308	0.510204	0.499792	15.2162	6.67847	2.22785	1	0	1	1	0	1	1	0	1	1	1	1	0	1	1	1	0	0	0	0	0	1	0	1	0	1	0	1	0	1	0	0	1	-	1	0	1	0	1	1	0
37403880	TGCAGTCATACACCCCATTACCCATCTCTGTGAGGGAGAATTTGATGATTTGGTGCATGAGATCGGAAG	TGCAGTCATACACCCCATTACCCATCTCTGTGAGGGAGAATTTGATGATTTGGTGCATG	0.942308	0.510204	0.499792	15.1714	6.55302	2.38836	1	0	1	1	0	1	1	1	-	0	0	1	1	0	1	0	1	0	1	1	1	0	0	0	1	1	1	0	0	0	-	1	1	1	0	0	1	1	1	0	0
37418455	TGCAGTGATCATGCACTCACTATGATGTAAATTTATGCTATATGTCGGGAAGGGGTAATCTTTTTTTCT	TGCAGTGATCATGCACTCACTATGATGTAAATTTATGCTATATGTCGGGAAGGGGTAATCTTTTTTTCT	0.942308	0.510204	0.499792	14.3714	7.21144	1.97223	1	1	0	0	0	0	1	1	0	1	1	1	0	1	0	1	0	0	0	-	0	1	0	1	0	1	0	1	1	1	0	0	-	0	1	0	1	0	0	0	1
37411940	TGCAGACTGTAGAAAAATGCATGTAAATAGAATTTCCAAAACCCCTGTCACACATTACAGCCAAAAATC	TGCAGACTGTAGAAAAATGCATGTAAATAGAATTTCCAAAACCCCTGTCACACATTACAGCCAAAAATC	0.942308	0.510204	0.499792	14.2857	6.57081	2.20599	1	0	1	-	1	1	1	0	1	1	0	0	1	1	0	0	0	0	1	1	0	-	1	1	0	1	0	-	1	0	0	1	0	0	0	1	0	1	0	1	1
37439678	TGCAGTCAGTGGTTCCTTGGGAAGTGGCTCCCCTTGTAGCCCATTGGGGCCCTATGATTCAATCTTAGG	TGCAGTCAGTGGTTCCTTGGGAAGTGGCTCCCCTTGTAGCCCATTGGGGCCCTATGATTCAATCTTAGG	0.942308	0.510204	0.499792	14.069	5.8187	2.4154	1	0	1	0	0	0	0	0	0	0	0	0	1	0	0	0	1	1	0	1	0	1	1	0	1	1	0	1	1	1	-	1	1	1	0	1	1	0	0	1	-
37404380	TGCAGAATGTGTTCAGGAATGAGGAACATGACAAAGAGTTTAAGGTGTTAACTTGGCCTCCAAATTCCC	TGCAGAATGTGTTCAGGAATGAGGAACATGACAAAGAGTTTAAGGTGTTAACTTGGCCTCCAAATTCCC	0.942308	0.510204	0.499792	13.6571	5.35026	2.64378	1	1	1	0	1	0	0	0	0	1	1	1	1	1	1	1	0	1	0	1	-	0	1	1	0	0	0	1	0	0	1	1	0	1	0	1	1	0	0	0	-
37440919	TGCAGTTTGGCCCAGAGATGATGATCCTGGACAGAAGACCACCTTCCATTAAGTCAGTATTCCCTAACA	TGCAGTTTGGCCCAGAGATGATGATCCTGGACAGAAGACCACCTTCCATTAAGTCAGTATTCCCTAACA	0.942308	0.510204	0.499792	13.4706	4.785	2.77063	1	-	0	-	0	1	0	1	1	1	1	0	0	1	0	0	0	1	1	0	0	1	0	1	0	1	1	0	0	1	1	1	1	-	0	0	0	1	0	0	0
37407596	TGCAGTGGATCCTACCCCTGTACCGTGAGGGTGCATGAGATCGGAAGAGCGGTTCAGCAGGAATGCCGA	TGCAGTGGATCCTACCCCTGTACCGTGAGGGTGCATG	0.942308	0.510204	0.499792	12.9091	6.5383	2.06125	1	1	1	1	0	1	0	1	0	0	0	0	1	-	0	0	0	0	1	1	1	0	0	0	1	0	1	-	1	0	0	-	0	1	1	1	0	0	1	0	1
37430780	TGCAGTGGCCAGGTGTTAGCTTAACGTCAAAAGGGATATATAATGCACTACAGACATTGCTTTATCTTT	TGCAGTGGCCAGGTGTTAGCTTAACGTCAAAAGGGATATATAATGCACTACAGACATTGCTTTATCTTT	0.942308	0.510204	0.499792	12.6842	4.74677	2.71528	1	1	0	1	1	1	1	1	1	1	1	0	0	1	1	1	0	1	0	1	1	-	1	1	0	0	-	0	1	0	1	0	1	0	0	0	-	0	0	0	0
37399454	TGCAGCTTTAGGATATGTGCACACGACATCTTTTGGGGGCGTATTGCGTATTACCATAGGCTTCAGTGA	TGCAGCTTTAGGATATGTGCACACGACATCTTTTGGGGGCGTATTGCGTATTACCATAGGCTTCAGTGA	0.942308	0.510204	0.499792	12.6364	5.45959	2.23687	1	1	0	0	1	0	0	0	0	1	1	1	0	1	0	1	0	0	-	1	0	1	1	1	1	0	0	1	1	1	0	0	0	0	0	1	-	-	0	0	1
37404596	TGCAGAGTCTCTCACATTAGTTCCCAGTTACAGCACATCCCCTCCTCTGCTGTTGCATAGACACACAGC	TGCAGAGTCTCTCACATTAGTTCCCAGTTACAGCACATCCCCTCCTCTGCTGTTGCATAGACACACAGC	0.942308	0.510204	0.499792	12.6286	5.73752	2.15966	1	0	1	1	0	0	1	0	1	1	0	0	1	0	1	1	1	0	1	1	1	0	0	-	-	0	0	0	0	0	0	1	1	1	1	1	1	0	1	-	0
37403074	TGCAGATAAGGCACATAATAGGCTGCATGAGATCGGAAGAGCGGTTCAGCAGGAATGCCGAGACCGATC	TGCAGATAAGGCACATAATAGGCTGCATG	0.942308	0.510204	0.499792	12.5758	4.86191	2.64221	1	1	1	-	0	1	0	0	1	0	0	0	1	0	1	1	1	1	1	1	1	1	0	1	1	0	0	0	0	0	1	0	1	1	0	1	1	1	1	1	1
37406885	TGCAGATTCCAAAATCTGCATTGAAAAAAATACTGGGTTGCTTTTCCAAGCGGATTTCATTGCGGAAAG	TGCAGATTCCAAAATCTGCATTGAAAAAAATACTGGGTTGCTTTTCCAAGCGGATTTCATTGCGGAAAG	0.942308	0.510204	0.499792	12.4706	4.06734	3.09703	1	0	1	1	0	0	1	0	0	0	1	1	1	0	1	0	1	1	1	1	-	0	1	0	1	0	0	1	0	1	0	1	1	0	1	-	1	0	1	1	0
37443870	TGCAGCCAGATGTTTTCAGGCTGTCAATATGGAAATATAAAATGCACTGCAAACAATGCTGGTATCTTT	TGCAGCCAGATGTTTTCAGGCTGTCAATATGGAAATATAAAATGCACTGCAAACAATGCTGGTATCTTT	0.942308	0.510204	0.499792	12.3226	4.61685	2.54016	1	0	0	1	0	0	1	0	0	0	0	0	0	0	1	0	1	-	1	1	1	0	1	1	0	0	0	1	0	0	1	0	1	0	0	0	1	1	1	0	-
37437712	TGCAGCTGCATTGTAGCCAAATTATCGGCAGCCGCGACGACAGAAATTAAGTCAACCCGCGGCATGAGA	TGCAGCTGCATTGTAGCCAAATTATCGGCAGCCGCGACGACAGAAATTAAGTCAACCCGCGGCATGAGA	0.942308	0.510204	0.499792	12.3125	4.82466	2.72379	1	0	1	1	0	0	0	0	0	0	1	0	1	0	1	0	1	0	0	1	1	0	1	0	1	1	-	1	0	0	0	1	1	1	1	1	0	0	1	1	1
37406442	TGCAGCACCACTCATACCGTGTACCTAATTACATGTACAGCATGAGATCGGAAGAGCGGTTCAGCAGGA	TGCAGCACCACTCATACCGTGTACCTAATTACATGTACAGCATG	0.942308	0.510204	0.499792	12.1143	4.43861	2.6585	1	0	0	0	0	0	1	1	0	1	0	1	0	1	1	1	-	0	0	1	0	0	1	1	1	-	1	0	0	1	1	1	1	1	0	1	1	0	0	0	0
37396122	TGCAGAATACATTTGGATTGGACTAGTAACACTTTTTTATTTTTGCAGCATTTTTACCACATTTTTACC	TGCAGAATACATTTGGATTGGACTAGTAACACTTTTTTATTTTTGCAGCATTTTTACCACATTTTTACC	0.942308	0.510204	0.499792	11.9091	5.7174	2.04403	1	1	0	1	1	1	0	1	1	0	1	1	0	0	0	0	1	1	1	0	-	-	0	1	0	1	-	1	1	0	1	1	1	0	0	0	0	1	0	1	1
37440807	TGCAGTTGTATTCAGCATACTCCTCCTGGTTACTGCTCAACTTCTTCATACAGTCGCCCTTCTTGTGGG	TGCAGTTGTATTCAGCATACTCCTCCTGGTTACTGCTCAACTTCTTCATACAGTCGCCCTTCTTGTGGG	0.942308	0.510204	0.499792	11.7273	4.85719	2.52166	1	0	0	1	1	0	0	1	1	0	0	0	1	0	1	0	0	0	0	1	1	0	1	0	1	0	1	1	0	1	1	1	0	0	0	1	1	1	0	1	1
37422000	TGCAGGCCACAGACTCACAGGAAGTCAGAAGGAGTGTCCTGGTGCAGGCGGTATGATGATGTTACTGCA	TGCAGGCCACAGACTCACAGGAAGTCAGAAGGAGTGTCCTGGTGCAGGCGGTATGATGATGTTACTGCA	0.942308	0.510204	0.499792	11.6667	5.41089	2.10554	1	1	1	0	1	1	0	1	0	1	-	1	0	1	1	0	-	0	0	0	1	0	1	1	0	0	0	1	1	1	1	1	0	0	1	0	0	1	1	0	0
37435662	TGCAGATGGTCCAGGGATACTTAGCTGAGAAAACACTGAGACCAAGGGCATCTGTCCCCACGCATGAAA	TGCAGATGGTCCAGGGATACTTAGCTGAGAAAACACTGAGACCAAGGGCATCTGTCCCCACGCATGAAA	0.942308	0.510204	0.499792	11.5556	4.14625	2.75101	1	1	1	0	1	0	0	1	1	1	1	1	0	0	1	1	1	1	0	0	0	1	0	1	0	-	-	0	1	0	0	0	0	0	0	1	1	1	1	1	1
37395731	TGCAGAAAAACAATGTAGGTCTATGTAGGAAAAAACATCACAAACCGCCTGAGCAAATGCCAAACCTGC	TGCAGAAAAACAATGTAGGTCTATGTAGGAAAAAACATCACAAACCGCCTGAGCAAATGCCAAACCTGC	0.942308	0.510204	0.499792	11.5143	4.89531	2.43733	1	1	1	1	0	1	1	1	1	0	0	0	1	1	1	0	0	-	0	1	0	1	1	0	0	-	0	0	0	-	1	0	1	1	1	1	0	1	1	1	0
37430613	TGCAGGCCTCAAATAGGAACAACTATCATTTATTGAGCTTTTGGAAAACACATAATGCTAAATTTGTTT	TGCAGGCCTCAAATAGGAACAACTATCATTTATTGAGCTTTTGGAAAACACATAATGCTAAATTTGTTT	0.942308	0.510204	0.499792	11.3824	5.48803	2.09668	1	0	0	1	1	0	0	1	0	1	1	1	0	1	0	1	0	0	1	-	0	1	0	1	1	1	1	1	0	0	1	1	0	0	0	0	1	0	0	0	1
37408637	TGCAGGCAGTGATTGGGGGTCTAGTAGAGCCTCTCTACAGTACAGTGCGGTAGTATATGTCCTGTACTG	TGCAGGCAGTGATTGGGGGTCTAGTAGAGCCTCTCTACAGTACAGTGCGGTAGTATATGTCCTGTACTG	0.942308	0.510204	0.499792	11.3235	4.47687	2.55663	1	-	0	0	1	1	1	1	0	0	1	0	0	0	1	0	1	0	0	1	1	-	1	0	1	0	1	1	-	0	1	1	1	1	1	1	1	0	0	0	0
37410267	TGCAGAACTTATTGGACAGCACTTTACAATGCAGATGGACAATGACCCCAAGCATACTGCAAAAGCAAC	TGCAGAACTTATTGGACAGCACTTTACAATGCAGATGGACAATGACCCCAAGCATACTGCAAAAGCAAC	0.942308	0.510204	0.499792	10.6667	4.88763	2.18027	1	0	1	1	1	1	0	1	0	1	1	0	0	1	1	1	1	1	-	1	1	0	1	1	0	0	1	0	0	0	-	1	0	0	0	0	0	1	1	1	1
37401194	TGCAGTCAATAATAATCGTGGCACCTAAGAGGTTAGACAGAGGGAACCCTTTACCAAAATTTCACAAAC	TGCAGTCAATAATAATCGTGGCACCTAAGAGGTTAGACAGAGGGAACCCTTTACCAAAATTTCACAAAC	0.942308	0.510204	0.499792	10.4722	5.85703	1.85287	1	1	1	1	1	-	0	1	1	0	1	0	1	0	0	0	1	0	1	0	0	1	1	0	1	0	1	0	-	0	0	1	0	1	-	1	1	1	1	1	0
37402272	TGCAGTTATAGGGATTATGGACTTATCCTAGTGATACTCACACAATATTTGTGGTAAGAAAATCTCTTA	TGCAGTTATAGGGATTATGGACTTATCCTAGTGATACTCACACAATATTTGTGGTAAGAAAATCTCTTA	0.942308	0.510204	0.499792	10.3514	5.36362	1.95222	1	1	1	0	1	0	0	0	1	1	1	1	1	1	1	1	1	0	0	0	1	0	1	1	0	0	0	0	1	1	-	0	0	0	0	1	0	1	0	1	1
37405756	TGCAGTACGACAATGTCATCAGGACACTTCCAGCAAAGACAGATAGGAGCGAAAGACTATCCAGCACAG	TGCAGTACGACAATGTCATCAGGACACTTCCAGCAAAGACAGATAGGAGCGAAAGACTATCCAGCACAG	0.942308	0.510204	0.499792	10.1892	4.56093	2.20562	1	0	1	0	1	1	0	0	-	1	1	1	1	1	1	1	1	0	1	0	1	0	0	1	1	0	0	1	1	0	0	0	0	-	0	1	-	0	1	1	0
37426122	TGCAGTCATTAGGGTATACGGCCCGGGGGGGGTATAGTGTACAGACCACTGGTTTTATGGTGGCCTATT	TGCAGTCATTAGGGTATACGGCCCGGGGGGGGTATAGTGTACAGACCACTGGTTTTATGGTGGCCTATT	0.942308	0.510204	0.499792	10.1818	5.12542	2.01955	1	0	0	0	0	0	1	0	-	1	0	0	1	0	0	1	1	0	1	1	1	0	-	1	1	0	0	-	0	1	0	1	1	0	0	0	1	1	1	1	1
37396026	TGCAGAAGCCAATCAGAACAATCAAAAAAAATTGTTAATGAAAACCAAATGCAAACCTGTTTTATTTGT	TGCAGAAGCCAATCAGAACAATCAAAAAAAATTGTTAATGAAAACCAAATGCAAACCTGTTTTATTTGT	0.942308	0.510204	0.499792	10.1316	5.35169	1.93095	1	0	1	1	1	1	0	1	1	1	1	1	1	-	1	0	1	0	1	0	-	0	0	0	-	1	1	1	0	0	0	1	0	1	0	1	1	1	1	1	0
37403910	TGCAGTCCTGCACAGGCGGTGTGATTCGATGACGTCAACATGCCGCATGAGATCGGAAGAGCGGTTCAG	TGCAGTCCTGCACAGGCGGTGTGATTCGATGACGTCAACATGCCGCATG	0.942308	0.510204	0.499792	9.88235	5.9792	1.71008	1	0	1	1	1	1	-	0	0	0	0	0	1	1	1	0	-	0	0	1	1	0	0	0	1	1	0	0	0	1	0	1	1	0	1	1	1	1	1	1	0
37404456	TGCAGACCCGCTGTGGGGATCTGGCCAGTGTGACTTACCCTCAATGGTGCAACCAGATCTGCACTGCAA	TGCAGACCCGCTGTGGGGATCTGGCCAGTGTGACTTACCCTCAATGGTGCAACCAGATCTGCACTGCAA	0.942308	0.510204	0.499792	9.88235	4.43757	2.24866	1	1	0	0	1	0	0	0	0	1	1	1	0	1	0	1	0	0	1	-	0	0	1	1	1	1	0	1	-	0	0	1	1	0	0	0	1	0	0	0	0
37407861	TGCAGCTACATGGACATAGGGGCCTATTCTGACTCAATAACTAGGCTGTGAGTGTGAGGCTCCTGAGAC	TGCAGCTACATGGACATAGGGGCCTATTCTGACTCAATAACTAGGCTGTGAGTGTGAGGCTCCTGAGAC	0.942308	0.510204	0.499792	9.76471	5.58916	1.77313	1	1	1	0	0	0	0	0	1	1	0	1	1	1	0	0	1	1	0	1	1	-	0	1	0	1	0	0	1	0	0	0	1	1	1	0	1	0	1	0	0
37442352	TGCAGCAAAAAAAAGCGTGCTTGTATGTTACTTTTTCTGATGAATTTTTAGTGGCCTTTTTTCCCCATT	TGCAGCAAAAAAAAGCGTGCTTGTATGTTACTTTTTCTGATGAATTTTTAGTGGCCTTTTTTCCCCATT	0.942308	0.510204	0.499792	9.75758	4.55957	2.26651	1	1	0	0	0	1	0	1	0	1	0	0	1	1	0	0	0	1	0	0	1	1	1	0	1	-	1	1	0	1	1	0	1	1	1	0	1	0	0	0	0
37398043	TGCAGCAGAGCTGTACAGAGTAAGATGTGCTGCTATATGGTGCTCCATATGGCGCCATATGGCATGAGA	TGCAGCAGAGCTGTACAGAGTAAGATGTGCTGCTATATGGTGCTCCATATGGCGCCATATGGCATGAGA	0.942308	0.510204	0.499792	9.57576	4.45197	2.13667	1	0	-	0	1	0	0	0	1	1	0	0	1	1	0	1	0	0	0	0	1	1	1	1	0	1	0	0	0	1	0	0	0	-	1	1	1	1	1	0	1
37436679	TGCAGCATTGGGTGGCCCCTCATTCACTCCGCTGCATGACTCCTCTCCTTTTTCTAGCGGGTTTACAAA	TGCAGCATTGGGTGGCCCCTCATTCACTCCGCTGCATGACTCCTCTCCTTTTTCTAGCGGGTTTACAAA	0.942308	0.510204	0.499792	9.51724	4.70232	2.06647	1	0	1	0	0	0	1	0	0	0	0	0	0	0	0	0	1	0	1	1	0	1	0	0	1	1	1	1	1	1	1	1	1	1	1	-	1	0	0	1	0
37445187	TGCAGCCCGAAATTGGTTGGGGAGTCAAAGCCACAGATGTGTGGCTCAGACTTATGTTGGCTCAGAAAT	TGCAGCCCGAAATTGGTTGGGGAGTCAAAGCCACAGATGTGTGGCTCAGACTTATGTTGGCTCAGAAAT	0.942308	0.510204	0.499792	9.45946	4.45151	2.04878	1	0	1	1	0	1	0	1	1	1	1	1	1	1	1	0	1	0	1	1	0	1	0	0	1	0	1	1	0	0	-	-	1	0	0	1	0	1	0	1	1
37444001	TGCAGGTCAATCTAGCAACAGCGTTTCCGATCTCGGGAGCGCGCATATAGCCTGTACACACGGGACGAT	TGCAGGTCAATCTAGCAACAGCGTTTCCGATCTCGGGAGCGCGCATATAGCCTGTACACACGGGACGAT	0.942308	0.510204	0.499792	9.29412	4.71873	2.02916	1	1	1	1	0	0	1	0	0	0	1	1	1	1	0	1	1	1	1	1	0	0	1	1	0	0	0	0	-	0	0	1	1	-	1	1	0	0	0	1	0
37435483	TGCAGATCCATTAGCATCCATTTTTTAAGGGCATTTCCACATGCAAAAGATTTGATGCCCATTTTTGCA	TGCAGATCCATTAGCATCCATTTTTTAAGGGCATTTCCACATGCAAAAGATTTGATGCCCATTTTTGCA	0.942308	0.510204	0.499792	9.21875	4.60118	1.98446	1	1	0	1	0	0	1	1	0	0	1	0	0	0	0	1	0	1	-	1	0	1	1	-	1	0	1	1	1	1	1	1	0	0	1	0	0	1	0	0	0
37406791	TGCAGACTCCTATAGGCTTGGCAGATAGCAAAAGAGTTTAATTGCGCAGTATACTTTTTTGCAATGTGG	TGCAGACTCCTATAGGCTTGGCAGATAGCAAAAGAGTTTAATTGCGCAGTATACTTTTTTGCAATGTGG	0.942308	0.510204	0.499792	9.14286	5.77751	1.63624	1	1	1	1	0	0	1	0	0	1	0	0	0	1	1	0	1	0	0	1	1	1	1	0	0	1	0	0	0	1	1	-	0	0	1	1	0	0	0	1	0
37433708	TGCAGTAGTCATAAAAAGAGGAGAGGTGACTGCATGAGATCGGAAGAGCGGTTCAGCAGGAATGCCGAG	TGCAGTAGTCATAAAAAGAGGAGAGGTGACTGCATG	0.942308	0.510204	0.499792	9.14286	4.29713	2.19195	1	1	0	0	0	1	0	0	0	1	1	1	1	1	0	1	0	1	0	0	-	-	1	1	1	1	0	1	0	-	1	0	1	1	0	0	1	0	0	0	0
37445779	TGCAGCTGCAAAACTACAACACTCAGCATGAGATCGGAAGAGCGGTTCAGCAGGAATGCCGAGACCGAT	TGCAGCTGCAAAACTACAACACTCAGCATG	0.942308	0.510204	0.499792	9.12121	5.29011	1.76909	1	1	0	1	1	0	0	-	0	0	1	1	0	0	0	1	0	0	1	1	1	1	0	0	1	0	1	1	1	1	1	1	1	-	1	0	1	0	0	0	0
37398066	TGCAGCAGCAGGCCCGCAATGAATCAGCACAAAATAGTGTCTTTTGTCTTGTAATATTTGCCACGATTT	TGCAGCAGCAGGCCCGCAATGAATCAGCACAAAATAGTGTCTTTTGTCTTGTAATATTTGCCACGATTT	0.942308	0.510204	0.499792	9.10811	5.04458	1.79072	1	0	1	0	1	1	1	0	1	1	0	0	1	1	1	1	1	0	0	1	0	0	1	1	0	0	0	1	1	1	-	0	0	0	0	0	1	1	1	1	0
37414126	TGCAGATGGGTGACGCTGGTTCTGCTGGTATAAGAGTGTTTGCTTCCTTCTGAATTTATATCCCTTTAT	TGCAGATGGGTGACGCTGGTTCTGCTGGTATAAGAGTGTTTGCTTCCTTCTGAATTTATATCCCTTTAT	0.942308	0.510204	0.499792	9	3.87689	2.30777	1	0	0	0	1	0	0	1	0	0	1	1	0	1	0	1	0	1	0	1	0	-	0	1	0	1	1	1	1	1	1	1	0	0	1	0	1	1	0	0	-
37428763	TGCAGTTACTGCATGTTGATTAAATCATGCACACACACAGGGGCTAATTATTGCATGATTTTGCTGGTA	TGCAGTTACTGCATGTTGATTAAATCATGCACACACACAGGGGCTAATTATTGCATGATTTTGCTGGTA	0.942308	0.510204	0.499792	9	4.00694	2.29394	1	1	1	0	1	1	0	1	0	1	0	1	0	1	1	1	1	0	-	1	1	0	1	1	0	0	1	0	1	1	-	-	0	0	0	0	0	1	1	0	0
37407061	TGCAGCTCACAGCTGTCAACTGTGACAGCTATGAGCTGCGGGCGGGCGGCCGGGCTAGAGATGATGCAT	TGCAGCTCACAGCTGTCAACTGTGACAGCTATGAGCTGCGGGCGGGCGGCCGGGCTAGAGATGATGCAT	0.942308	0.510204	0.499792	8.97059	3.80004	2.3375	1	0	1	1	0	0	1	0	0	0	1	1	1	0	1	0	1	1	1	1	1	0	1	0	-	0	0	1	0	1	0	1	1	0	1	1	1	0	-	1	0
37398873	TGCAGCGGTCAGACATTAAAATGCAGCACACAGTGACGTTCTTTTGTTTGTTTTTTTTTAACGTTGTTT	TGCAGCGGTCAGACATTAAAATGCAGCACACAGTGACGTTCTTTTGTTTGTTTTTTTTTAACGTTGTTT	0.942308	0.510204	0.499792	8.94118	4.10839	2.15609	1	0	0	1	1	1	0	0	1	0	1	1	1	0	0	0	0	1	0	0	1	0	0	0	0	1	0	1	0	0	1	-	1	-	1	1	0	-	1	0	1
37439560	TGCAGTATGTGCATGGACTACTGCAAACCCCATTAAGGCTCAGTCCACACTGCTGTCGTGGGTTTCTGT	TGCAGTATGTGCATGGACTACTGCAAACCCCATTAAGGCTCAGTCCACACTGCTGTCGTGGGTTTCTGT	0.942308	0.510204	0.499792	8.86111	3.6374	2.56209	1	0	1	1	0	1	1	0	1	0	1	0	1	1	1	1	1	0	1	1	1	0	0	0	0	-	1	0	1	0	1	0	1	1	1	1	-	-	1	1	0
37406420	TGCAGATTTCACCTTGAACATTGGTGAAAATCTGCTACAATACCATAGCATGAGATCGGAAGAGCGGTT	TGCAGATTTCACCTTGAACATTGGTGAAAATCTGCTACAATACCATAGCATG	0.942308	0.510204	0.499792	8.57143	3.93	2.19598	1	1	1	0	0	0	1	0	1	1	0	1	0	1	0	1	0	0	-	0	1	1	0	1	0	-	1	1	1	0	1	0	0	1	0	1	1	0	0	0	0
37420215	TGCAGCTGTGGAGAACAGTGGGGTGGCTGTGCATGGACGCCCCCCTTCTTTCACTTCTATGAGAGTTCC	TGCAGCTGTGGAGAACAGTGGGGTGGCTGTGCATGGACGCCCCCCTTCTTTCACTTCTATGAGAGTTCC	0.942308	0.510204	0.499792	8.55882	4.47339	1.89177	1	0	1	0	0	1	0	1	1	0	1	1	1	0	0	0	1	0	0	1	-	0	1	1	0	1	0	1	0	0	0	0	1	1	1	1	0	1	-	1	0
37397387	TGCAGATTCACCTCAGATTGGCCACAACAGGAAATTTCCAGCCAGTAAGCACCCAGCCTAATGCTGATC	TGCAGATTCACCTCAGATTGGCCACAACAGGAAATTTCCAGCCAGTAAGCACCCAGCCTAATGCTGATC	0.942308	0.510204	0.499792	8.51351	4.59507	1.86748	1	1	1	1	0	1	1	1	1	1	1	1	1	0	0	1	0	1	-	1	0	1	0	0	1	0	0	0	1	-	0	1	0	0	0	1	1	-	0	1	0
37402074	TGCAGTGTCATGTCAGCGATGTATGTGACATCATCAGTGGGGGACCGGCAGAAAACTCTGGAGAGTAGC	TGCAGTGTCATGTCAGCGATGTATGTGACATCATCAGTGGGGGACCGGCAGAAAACTCTGGAGAGTAGC	0.942308	0.510204	0.499792	8.5	3.68556	2.25821	1	1	1	0	1	1	0	0	1	1	1	1	-	1	1	0	0	1	1	0	0	1	0	0	0	1	0	0	0	0	1	0	1	0	1	1	-	1	0	-	0
37443307	TGCAGTGCTCATAGCTCCTAGCATATATGGTTAAAGTATCCATAGACCCCCATTACCTGATAGAACCCA	TGCAGTGCTCATAGCTCCTAGCATATATGGTTAAAGTATCCATAGACCCCCATTACCTGATAGAACCCA	0.942308	0.510204	0.499792	8.48571	4.42959	1.87151	1	1	1	0	1	1	1	1	0	0	1	1	1	1	0	0	-	0	0	-	1	1	1	0	1	0	0	1	1	-	1	1	0	1	0	0	1	1	1	0	0
37427658	TGCAGTGCTTGGCCGTTTCTGTAATTCTCATAAAAGTGAGTGTGCACATGCCATTTGAAAGCATAGACG	TGCAGTGCTTGGCCGTTTCTGTAATTCTCATAAAAGTGAGTGTGCACATGCCATTTGAAAGCATAGACG	0.942308	0.510204	0.499792	8.44118	3.41443	2.44819	1	0	0	1	0	0	0	1	0	1	1	1	0	1	0	1	0	1	1	-	0	1	0	-	1	1	1	1	0	0	0	1	0	0	1	0	1	1	0	0	1
37408112	TGCAGTTTTCTAATTTAAATTGTTTCTGCATGGTTTTCTACCACTTGCAGTCAAATGATTTCTTTATAC	TGCAGTTTTCTAATTTAAATTGTTTCTGCATGGTTTTCTACCACTTGCAGTCAAATGATTTCTTTATAC	0.942308	0.510204	0.499792	8.38235	4.13745	2.01554	1	1	1	0	1	0	0	0	1	0	1	1	1	1	1	0	1	0	0	0	1	1	0	1	1	1	0	1	0	0	0	0	0	1	0	0	0	0	1	0	1
37404417	TGCAGACACCTAGAGACTTCATTGGGATGATGACACACAAAAAAACACCACAGACAGATGTTTCCTATA	TGCAGACACCTAGAGACTTCATTGGGATGATGACACACAAAAAAACACCACAGACAGATGTTTCCTATA	0.942308	0.510204	0.499792	8.32258	4.53223	1.82182	1	1	0	1	1	0	0	0	0	0	0	1	0	1	0	1	0	1	0	1	0	1	-	0	0	1	0	1	1	-	0	1	0	0	1	0	1	0	0	0	1
37441405	TGCAGCAGAGCGTGCTGGACTCATGTGAGGGCCTGAGAAGAGTCCAGCATGAGATCGGAAGAGCGGTTC	TGCAGCAGAGCGTGCTGGACTCATGTGAGGGCCTGAGAAGAGTCCAGCATG	0.942308	0.510204	0.499792	8.28571	3.43571	2.3643	1	1	0	0	1	0	1	0	-	1	1	1	1	0	0	1	1	1	0	0	1	1	0	-	1	1	0	1	1	0	0	0	0	1	0	0	0	1	1	1	-
37396297	TGCAGACACAGATCAGTGCTGCTCCAGAGTATGATACCATGTAAAAATAAAATACCCTTTCACCAATTG	TGCAGACACAGATCAGTGCTGCTCCAGAGTATGATACCATGTAAAAATAAAATACCCTTTCACCAATTG	0.942308	0.510204	0.499792	8.19444	3.71049	2.17314	1	1	1	0	1	1	0	1	1	0	0	1	1	1	1	0	0	0	0	1	1	1	1	1	0	0	1	1	-	0	1	0	0	1	0	1	0	1	0	1	0
37431906	TGCAGCAGCATACTCTCCTTTCCCTATTGAAAACACATGCACACCTGAGCATGAGATCGGAAGAGCGGT	TGCAGCAGCATACTCTCCTTTCCCTATTGAAAACACATGCACACCTGAGCATG	0.942308	0.510204	0.499792	7.9	4.23753	1.89691	1	0	0	1	1	0	1	1	0	0	0	0	0	0	0	0	0	1	-	1	0	0	1	0	1	0	1	1	1	1	1	-	1	0	1	0	1	1	0	0	1
37398860	TGCAGCGGCTCCTCTTTCCTCGCCTGTGTTGCTCTAAGCCAGTGGTCTCCAACCTGTGGCTCTCCAGCT	TGCAGCGGCTCCTCTTTCCTCGCCTGTGTTGCTCTAAGCCAGTGGTCTCCAACCTGTGGCTCTCCAGCT	0.942308	0.510204	0.499792	7.74286	3.8939	2.01538	1	0	1	0	-	1	1	0	1	1	0	0	1	1	1	0	0	0	0	1	1	1	1	0	0	0	1	0	0	1	0	1	0	0	1	0	0	-	1	1	1
37408113	TGCAGTTTTGCTTAATCAGAAAACATTAATGAGCACTTACTACCCAAAAATCCTAAGGCTTTTCAGTAA	TGCAGTTTTGCTTAATCAGAAAACATTAATGAGCACTTACTACCCAAAAATCCTAAGGCTTTTCAGTAA	0.942308	0.510204	0.499792	7.51515	2.94517	2.49079	1	0	-	1	1	1	0	0	0	1	1	1	0	1	0	0	1	1	1	1	0	0	-	1	1	0	1	1	0	1	0	0	0	1	0	0	0	0	1	1	1
10238840	TGCAGCGTTGGGGTCTCTTTAGTGGGCGCTGTCTGCGCTGTCTCCGTGCTTTCCTCCACAACCGCCTCT	TGCAGCGTTGGGGTCTCTTTAGTGGGCGCTGTCTGCGCTGTCTCCGTGCTTTCCTCCACAACCGCCTCT	0.942308	0.510204	0.499792	7.45455	5.02172	1.50555	1	1	0	1	0	0	0	0	1	1	0	0	1	1	0	1	-	0	0	0	1	0	1	0	0	-	1	1	1	1	1	0	1	-	0	1	0	1	1	1	1
37405697	TGCAGTAACATCATATTTCCGGTACTGCGGCGCTGCTGTTCATTTGTCCCTAAATCTACTCAGGCAGTC	TGCAGTAACATCATATTTCCGGTACTGCGGCGCTGCTGTTCATTTGTCCCTAAATCTACTCAGGCAGTC	0.942308	0.510204	0.499792	7.41176	3.59016	2.03906	1	1	0	0	1	0	0	0	0	1	1	1	0	1	0	1	0	1	0	1	0	1	0	1	1	1	1	0	1	-	1	1	1	0	0	0	1	0	0	0	1
37408049	TGCAGTCTTAAACCTACTGCTTAAGACTACAGGCGGTCACATGATTGCAGTGCTAATGTCACCAACATT	TGCAGTCTTAAACCTACTGCTTAAGACTACAGGCGGTCACATGATTGCAGTGCTAATGTCACCAACATT	0.942308	0.510204	0.499792	7.4	3.29675	2.21789	1	1	1	1	0	1	0	0	1	1	0	0	1	1	1	0	1	0	0	1	1	0	1	1	1	0	0	0	0	0	-	1	0	-	1	1	0	0	1	1	0
37437644	TGCAGCTCTTTCTCTGCTTGGCAGAGGAGGAGACTACAATTGTGCGTGCTTAGCATCTCTTCTAATAAG	TGCAGCTCTTTCTCTGCTTGGCAGAGGAGGAGACTACAATTGTGCGTGCTTAGCATCTCTTCTAATAAG	0.942308	0.510204	0.499792	7.38235	3.66233	2.07973	1	1	1	0	1	1	1	0	1	1	0	1	0	0	0	1	-	-	-	0	1	1	0	0	0	1	0	1	1	1	0	0	1	1	0	1	1	1	1	0	1
37406521	TGCAGGAAGGATCCATCGGCTTCACAGGCAGGGAGTGTTTTTAGCCCGGGATGCATGAGATCGGAAGAG	TGCAGGAAGGATCCATCGGCTTCACAGGCAGGGAGTGTTTTTAGCCCGGGATGCATG	0.942308	0.510204	0.499792	7.27273	4.00207	1.8309	1	1	0	1	1	0	1	0	0	1	1	1	0	1	0	1	0	1	-	0	0	1	0	1	1	1	1	1	1	1	-	0	1	0	0	0	0	0	0	0	0
37408518	TGCAGAGATTCAAAGAGCTCTTGGTGCAAAAATTGGCAGCTGAAGGGAAACAAGGCATGAGATCGGAAG	TGCAGAGATTCAAAGAGCTCTTGGTGCAAAAATTGGCAGCTGAAGGGAAACAAGGCATG	0.942308	0.510204	0.499792	7.27273	3.53573	2.16344	1	-	1	0	1	1	0	1	0	0	1	0	1	0	0	0	1	0	1	1	1	0	1	0	1	1	1	0	1	0	-	1	0	-	1	1	0	0	0	0	1
37398224	TGCAGCATCAGTTGCAATATACTGGCATTGTAACTGTGTGCCATCAGGAACTAATGCTGCTATACCTTA	TGCAGCATCAGTTGCAATATACTGGCATTGTAACTGTGTGCCATCAGGAACTAATGCTGCTATACCTTA	0.942308	0.510204	0.499792	7.25714	2.77069	2.70743	1	0	1	1	0	1	1	1	1	0	0	0	1	0	1	0	1	0	-	1	1	0	1	0	0	0	1	0	1	0	0	1	1	1	1	1	0	1	-	1	0
37406842	TGCAGATAAGGGGCCTATTTCAAACCCTGAAAAACAGCCCCATCCCATTATCCCTCCTCATCAAACTTC	TGCAGATAAGGGGCCTATTTCAAACCCTGAAAAACAGCCCCATCCCATTATCCCTCCTCATCAAACTTC	0.942308	0.510204	0.499792	7.15152	3.59394	1.99949	1	1	1	1	0	0	1	1	0	0	1	1	1	0	0	0	1	-	1	1	0	1	1	0	0	0	1	0	1	0	0	1	0	1	1	1	1	0	0	1	0
37407755	TGCAGATTTTCCGTACACAAATCTGCTGCGGAAAATCCATATGAAATCCACACGTATTATGTGCAGAAA	TGCAGATTTTCCGTACACAAATCTGCTGCGGAAAATCCATATGAAATCCACACGTATTATGTGCAGAAA	0.942308	0.510204	0.499792	7.13889	3.98715	1.72532	1	-	1	0	1	1	0	1	1	0	0	1	1	1	1	0	0	0	0	1	1	1	0	1	0	0	1	0	-	0	1	0	0	1	1	1	0	0	1	1	0
37405508	TGCAGGGAATGGAGAGGTCACCACACCACACTCGGAACTCCCATACAGGTGGACAGAGAGAGCTACGCA	TGCAGGGAATGGAGAGGTCACCACACCACACTCGGAACTCCCATACAGGTGGACAGAGAGAGCTACGCA	0.942308	0.510204	0.499792	7.08108	4.18736	1.65369	1	0	1	-	-	1	1	0	1	1	1	1	0	1	1	1	0	-	0	0	0	1	0	0	0	1	0	1	0	1	0	0	1	0	1	0	1	0	1	1	0
37440487	TGCAGTGTTGCTAAAGACACCATTTCTTCCCTATGTAATGTCCACACTATCGTTCGTCGTTTCTGTTGG	TGCAGTGTTGCTAAAGACACCATTTCTTCCCTATGTAATGTCCACACTATCGTTCGTCGTTTCTGTTGG	0.942308	0.510204	0.499792	7.02778	3.01373	2.28574	1	0	-	1	0	1	0	1	0	1	1	1	0	1	0	1	1	1	1	1	1	0	1	1	0	0	1	1	0	0	1	-	0	0	1	0	0	0	0	0	0
37401040	TGCAGTATACATCAGTAGATTTGCCCAGTGCATGCACCGAACATAGCCCCATAATACAATGTGAAATAT	TGCAGTATACATCAGTAGATTTGCCCAGTGCATGCACCGAACATAGCCCCATAATACAATGTGAAATAT	0.942308	0.510204	0.499792	7.02703	3.50665	1.94712	1	0	1	1	0	1	0	0	1	-	1	1	1	1	1	0	1	1	0	0	1	1	0	0	0	0	0	0	0	0	1	0	-	1	0	1	0	1	1	1	1
37401761	TGCAGTGATTATATGAATATATAACATGCATGACCTTCAAGTCTCACTGGAGGTAGCCAATTTATAATA	TGCAGTGATTATATGAATATATAACATGCATGACCTTCAAGTCTCACTGGAGGTAGCCAATTTATAATA	0.942308	0.510204	0.499792	6.81081	3.88926	1.77008	1	0	-	-	0	1	0	0	1	1	1	1	1	1	1	0	1	1	0	0	1	0	0	0	0	0	0	0	0	0	1	0	-	1	0	1	1	1	1	1	1
37407915	TGCAGGCATCATATGTTCTGGGGGGGGGGGAAACTGGGAGAATCTCTTGTAGAGAAGGATCTGGATACT	TGCAGGCATCATATGTTCTGGGGGGGGGGGAAACTGGGAGAATCTCTTGTAGAGAAGGATCTGGATACT	0.942308	0.510204	0.499792	6.76471	4.20125	1.62931	1	0	0	1	0	0	0	0	0	0	1	1	1	1	0	0	1	1	0	1	1	0	1	1	0	1	0	1	0	0	1	1	-	1	1	1	0	0	1	0	0
37401150	TGCAGTATTGCAATGCGGTTTTATGCTGCATATTTTCCCCAGCTAAGTCAAAAGGGGTAGAAAAATGTA	TGCAGTATTGCAATGCGGTTTTATGCTGCATATTTTCCCCAGCTAAGTCAAAAGGGGTAGAAAAATGTA	0.942308	0.510204	0.499792	6.61111	2.69029	2.47893	1	0	1	0	1	1	0	0	1	1	1	0	1	1	1	0	1	1	0	0	-	-	0	1	0	0	0	1	1	0	0	0	0	1	1	1	1	1	1	1	1
37405460	TGCAGGCGCTGTTCCGGGGTCTTCCCCTCCTCCGTACACAGCAGGTTCTGGCTGGGGAGAGGCCTGTGC	TGCAGGCGCTGTTCCGGGGTCTTCCCCTCCTCCGTACACAGCAGGTTCTGGCTGGGGAGAGGCCTGTGC	0.942308	0.510204	0.499792	6.61111	2.72109	2.4576	1	0	1	1	1	1	0	1	1	0	1	1	1	1	0	1	0	1	0	0	0	0	1	1	1	1	0	0	0	1	0	0	0	-	0	1	0	0	1	0	1
37424586	TGCAGTAATTTGGGCAGGAAATGCTTTATTCTGGCGGGAGTTATATGATCCCCCATTAAACGGGCTTCG	TGCAGTAATTTGGGCAGGAAATGCTTTATTCTGGCGGGAGTTATATGATCCCCCATTAAACGGGCTTCG	0.942308	0.510204	0.499792	6.6	2.89038	2.30362	1	-	1	1	0	1	1	1	1	0	0	0	1	1	1	0	0	-	0	1	0	1	1	0	0	-	0	0	0	1	1	0	1	1	1	1	0	1	1	1	0
37406720	TGCAGAAAATCTTCAGTAAATCCCCCCCCATGTGAACCTTAAGGTAAGTGCAGGGTTTTGCTGGGTCAG	TGCAGAAAATCTTCAGTAAATCCCCCCCCATGTGAACCTTAAGGTAAGTGCAGGGTTTTGCTGGGTCAG	0.942308	0.510204	0.499792	6.58824	3.47358	1.85556	1	1	1	0	0	0	1	1	0	1	0	0	1	0	1	0	0	0	0	1	0	0	1	0	0	1	1	1	-	1	1	0	-	1	0	1	0	0	1	0	0
37400856	TGCAGTACATATCATATTATTCATCCTGCATGGTGAAAAAAAAGAAAAAAAAAAAAACCTACGCCAGAA	TGCAGTACATATCATATTATTCATCCTGCATGGTGAAAAAAAAGAAAAAAAAAAAAACCTACGCCAGAA	0.942308	0.510204	0.499792	6.4	2.98759	2.1713	1	0	0	1	-	0	1	0	0	1	1	-	0	1	0	1	0	1	1	0	0	0	1	1	1	0	0	1	0	0	0	1	0	0	1	0	1	1	0	0	1
37441472	TGCAGTCTCGTGATGAGCATGAGATCGGAAGAGCGGTTCAGCAGGAATGCCGAGACCGATCTCGTATGC	TGCAGTCTCGTGATGAGCATG	0.942308	0.510204	0.499792	6.38889	3.45831	1.83622	1	-	0	0	0	0	1	1	1	1	1	1	1	0	0	1	1	0	1	0	1	1	1	-	0	1	-	1	1	0	0	0	0	1	1	0	1	0	1	1	0
37397845	TGCAGCACACCCTTCTTTTATGGAATCCTACTTTACTGCACTCGTATTTATGACATCATTACATTTGCA	TGCAGCACACCCTTCTTTTATGGAATCCTACTTTACTGCACTCGTATTTATGACATCATTACATTTGCA	0.942308	0.510204	0.499792	6.26471	2.9735	2.08801	1	1	1	0	1	1	0	0	1	1	0	0	1	1	1	0	1	0	0	0	-	1	1	0	0	0	1	0	1	0	0	1	1	1	0	-	0	1	1	1	1
37445663	TGCAGCCTATGAGAGGCTGGGAGCGCACTGAGAACGTCAGTGGCTCAACGAAGGCGGCGCGATGACGTC	TGCAGCCTATGAGAGGCTGGGAGCGCACTGAGAACGTCAGTGGCTCAACGAAGGCGGCGCGATGACGTC	0.942308	0.510204	0.499792	6.24324	3.19971	1.98363	1	0	1	0	0	1	1	1	0	1	1	-	1	1	1	0	1	-	0	1	1	0	1	0	0	0	0	1	0	0	1	0	1	-	1	1	1	0	1	0	0
37443008	TGCAGGTGATAAATCAATAACTGTTCTTTACATTAGGCCATTTAATATTTCCACAGACCAAAGCATCTA	TGCAGGTGATAAATCAATAACTGTTCTTTACATTAGGCCATTTAATATTTCCACAGACCAAAGCATCTA	0.942308	0.510204	0.499792	6.22857	3.48946	1.82656	1	0	1	0	0	0	1	1	1	0	0	0	1	1	1	0	1	0	0	1	-	-	1	0	0	0	1	0	0	1	1	0	1	1	1	1	0	1	1	0	0
37412695	TGCAGAGCTCTATGTGAGCTGTCAATAAAAAGGCACATGCTGAAATTGCTGTCAGTTTTGGGGAGTCTG	TGCAGAGCTCTATGTGAGCTGTCAATAAAAAGGCACATGCTGAAATTGCTGTCAGTTTTGGGGAGTCTG	0.942308	0.510204	0.499792	6.12821	3.204	1.91407	1	-	1	0	1	1	1	1	1	1	1	1	1	1	1	0	1	1	0	1	1	0	1	0	0	0	0	1	1	0	0	0	0	1	0	1	1	0	1	-	0
37436447	TGCAGCAGCTAGTTAAAGATCAGCTGAGGCAGTAAGTGACCGGCGCAACACACTCAGCTCTGCTGCATG	TGCAGCAGCTAGTTAAAGATCAGCTGAGGCAGTAAGTGACCGGCGCAACACACTCAGCTCTGCTGCATG	0.942308	0.510204	0.499792	5.97222	3.19275	1.96585	1	0	0	1	0	1	1	1	1	1	0	1	0	0	1	0	0	1	-	0	-	0	0	0	0	1	1	0	1	1	0	1	0	0	0	0	1	1	1	0	1
37397328	TGCAGATGTGGGCGTGTCACGAGCCAGCCGCTAAATCGTGCTCACTGCCGCTCACCTTTGCGGCTTCTT	TGCAGATGTGGGCGTGTCACGAGCCAGCCGCTAAATCGTGCTCACTGCCGCTCACCTTTGCGGCTTCTT	0.942308	0.510204	0.499792	5.97143	2.7927	2.27055	1	-	1	0	1	1	0	0	1	1	0	0	1	1	1	0	1	1	0	0	1	0	1	0	0	0	0	0	0	0	0	0	1	1	1	1	1	1	1	1	1
37445082	TGCAGTGCATGCATTGATTGGCGGTCTAGTAGCACCTCTCTACAGTACAGTGCGGTACTACATGTTCTG	TGCAGTGCATGCATTGATTGGCGGTCTAGTAGCACCTCTCTACAGTACAGTGCGGTACTACATGTTCTG	0.942308	0.510204	0.499792	5.88235	4.29613	1.37241	1	1	1	1	0	0	0	1	1	0	1	1	1	0	0	0	1	1	1	0	0	1	0	0	1	0	1	1	-	-	0	1	0	1	0	1	1	1	0	-	0
37407924	TGCAGGCTCTATGCAGTTAGAGGGGGGTGTGGCACCTACTTCCGTAGCGCAGTTGGCCCCTACATGATG	TGCAGGCTCTATGCAGTTAGAGGGGGGTGTGGCACCTACTTCCGTAGCGCAGTTGGCCCCTACATGATG	0.942308	0.510204	0.499792	5.82353	3.01438	1.91192	1	1	1	0	1	1	0	0	1	1	0	0	1	1	1	0	1	0	1	0	1	1	1	1	0	0	0	1	1	0	0	0	0	-	0	1	0	0	1	1	0
37408414	TGCAGTAATCTCTGGTTTAGCAACATTGTTGACTCATTTTGTACTTATTTAATGTTATACAGAGTTTAG	TGCAGTAATCTCTGGTTTAGCAACATTGTTGACTCATTTTGTACTTATTTAATGTTATACAGAGTTTAG	0.942308	0.510204	0.499792	5.8	4.41297	1.35391	1	-	0	1	0	1	0	1	1	1	0	0	1	0	1	0	-	1	0	1	1	1	1	1	1	1	1	0	0	0	1	1	1	0	0	1	0	0	0	0	1
37395743	TGCAGAAAAATAAGTCTGGATAACATTTACACTGAGCTAGCTCACAATAACCACTAACCCACCAAATCT	TGCAGAAAAATAAGTCTGGATAACATTTACACTGAGCTAGCTCACAATAACCACTAACCCACCAAATCT	0.942308	0.510204	0.499792	5.79412	2.25935	2.5438	1	0	1	1	0	1	0	1	1	0	0	0	1	0	1	0	1	1	0	0	1	0	0	0	1	0	0	0	0	-	1	1	1	1	1	1	0	1	1	1	1
37423241	TGCAGGTAGCCACTATGACAATATCACGGAAAGCAGGGGAAGCAATTCACTACTAGATTCCCTCCCACC	TGCAGGTAGCCACTATGACAATATCACGGAAAGCAGGGGAAGCAATTCACTACTAGATTCCCTCCCACC	0.942308	0.510204	0.499792	5.79412	3.48762	1.72624	1	0	1	0	1	1	0	0	0	1	1	0	1	1	1	0	-	1	0	1	1	0	1	0	0	0	1	-	1	0	1	0	1	1	1	1	0	1	1	0	0
37408625	TGCAGCTGAACCCACTAGGATTAAAGATGTTAGAATCCAAACCCTAACAAAGTCCTAACTCTAACCCTC	TGCAGCTGAACCCACTAGGATTAAAGATGTTAGAATCCAAACCCTAACAAAGTCCTAACTCTAACCCTC	0.942308	0.510204	0.499792	5.77778	3.12793	1.80527	1	0	0	1	0	1	1	1	1	1	0	0	1	0	1	0	0	1	0	1	1	0	-	0	1	1	1	0	0	0	1	1	1	0	1	1	0	0	1	0	0
37444573	TGCAGACACCTGGCATTGTGCATGCTGATCTCAGGCATGTTTACACCTGCTCCAGAGTCCAGTGATGAC	TGCAGACACCTGGCATTGTGCATGCTGATCTCAGGCATGTTTACACCTGCTCCAGAGTCCAGTGATGAC	0.942308	0.510204	0.499792	5.71795	3.16996	1.80089	1	1	1	0	1	1	1	1	1	1	0	1	1	1	1	1	1	0	0	-	1	0	0	0	0	0	1	1	0	0	1	0	0	1	0	1	0	0	-	-	0
37436504	TGCAGCAGCCACACCACAATGAGGAAAAAAGTATGACAGGGTTTACCCCTGTTGCTGCTGCTTCTAGTC	TGCAGCAGCCACACCACAATGAGGAAAAAAGTATGACAGGGTTTACCCCTGTTGCTGCTGCTTCTAGTC	0.942308	0.510204	0.499792	5.66667	2.8885	1.96998	1	-	0	0	0	1	1	0	0	0	1	0	1	0	0	1	1	1	0	0	1	1	0	0	1	1	1	1	1	1	0	0	1	-	1	-	1	0	0	0	0
37426002	TGCAGTCAGTGCAGTGGGGTGTACCCCCCCTGTAACTCGTAGAAACCTTCAATCTATTGATATTCCCAC	TGCAGTCAGTGCAGTGGGGTGTACCCCCCCTGTAACTCGTAGAAACCTTCAATCTATTGATATTCCCAC	0.942308	0.510204	0.499792	5.58824	2.71291	2.02052	1	1	1	0	0	0	1	0	0	1	1	1	0	1	0	1	0	1	0	1	1	-	-	1	1	1	0	0	1	1	0	1	0	1	0	0	0	0	0	1	0
37427825	TGCAGCGGCAGTCTTCTGAAAAAAAGTTGTGTGTGAAACCAGCCTTAAGAACAATTTCTAGTACTGCTT	TGCAGCGGCAGTCTTCTGAAAAAAAGTTGTGTGTGAAACCAGCCTTAAGAACAATTTCTAGTACTGCTT	0.942308	0.510204	0.499792	5.54545	2.51168	2.15364	1	1	-	1	0	0	1	1	0	0	1	1	1	0	0	0	1	1	1	1	0	1	1	1	0	0	0	0	0	0	0	1	1	-	-	1	0	0	0	1	0
37444286	TGCAGAGCCACAGGTTGAAGACAACTGATAGAGACTACAACTCCCTAATGTAAATAGATTGCCAGGGCA	TGCAGAGCCACAGGTTGAAGACAACTGATAGAGACTACAACTCCCTAATGTAAATAGATTGCCAGGGCA	0.942308	0.510204	0.499792	5.54545	4.34212	1.26885	1	1	0	1	1	0	0	1	0	0	1	1	0	0	0	1	0	0	1	1	1	1	0	0	-	0	1	1	1	1	1	1	1	1	1	0	1	0	0	0	0
37407371	TGCAGTGGGTACGTTGTCAATACTTCATCCCTGGGCTACAAGCAGTCGTCGAGGAATTATGTAGGGCAT	TGCAGTGGGTACGTTGTCAATACTTCATCCCTGGGCTACAAGCAGTCGTCGAGGAATTATGTAGGGCAT	0.942308	0.510204	0.499792	5.54286	2.73958	2.05691	1	1	0	0	0	1	0	1	0	1	1	1	1	1	0	0	0	1	0	0	1	-	1	0	1	1	1	1	0	-	1	0	1	1	1	0	1	0	0	0	0
37439428	TGCAGTAGGTGTATTTTTATCTACAATTTTGCCAAGACTTGCAAGAAAAAAAAAAAGCAAAATGGCAGT	TGCAGTAGGTGTATTTTTATCTACAATTTTGCCAAGACTTGCAAGAAAAAAAAAAAGCAAAATGGCAGT	0.942308	0.510204	0.499792	5.51515	3.59394	1.50333	1	1	1	0	1	0	0	0	0	1	1	1	0	1	1	0	0	1	0	0	0	0	1	1	0	1	0	1	1	0	0	1	0	0	1	0	0	-	1	1	0
37442368	TGCAGCAAATCCAGTACATGTAAGGCTAAGTCCACACTACTGTTCGGGTGTTCCGTTTACCTGTTCCAT	TGCAGCAAATCCAGTACATGTAAGGCTAAGTCCACACTACTGTTCGGGTGTTCCGTTTACCTGTTCCAT	0.942308	0.510204	0.499792	5.20588	2.83652	1.86312	1	0	0	1	-	1	1	0	1	0	1	1	1	0	0	0	1	1	-	0	1	1	0	0	1	0	0	0	0	1	0	1	1	1	0	0	0	1	1	0	1
37445040	TGCAGCCTAGGGCGCTGGATCCTGGGGGGGGGGTGCCACTGACCACCTCCCAACCATCCCGGATCCAGC	TGCAGCCTAGGGCGCTGGATCCTGGGGGGGGGGTGCCACTGACCACCTCCCAACCATCCCGGATCCAGC	0.942308	0.510204	0.499792	5.15152	2.90372	1.77504	1	1	0	1	0	1	0	1	1	1	0	0	0	1	0	1	0	1	1	0	0	-	0	1	1	1	1	-	1	0	1	1	1	1	0	0	0	-	0	0	0
37396842	TGCAGAGGCTACTTTCATTGTATCAGGTGCTGAAAGAGGCAGTACTAAAGTTATAGGGAGAAAAAGTCA	TGCAGAGGCTACTTTCATTGTATCAGGTGCTGAAAGAGGCAGTACTAAAGTTATAGGGAGAAAAAGTCA	0.942308	0.510204	0.499792	5.13158	2.48332	2.06487	1	0	1	0	1	1	0	1	1	1	1	1	1	1	1	1	1	0	-	1	1	0	0	1	0	0	1	0	-	0	0	0	0	1	0	1	0	1	1	1	1
37396414	TGCAGACATTTTCCATACAGAATATGAATCAGAAGATTTTAAAATCTGTTTCAGTTTTTGTTGTGGATT	TGCAGACATTTTCCATACAGAATATGAATCAGAAGATTTTAAAATCTGTTTCAGTTTTTGTTGTGGATT	0.942308	0.510204	0.499792	5.09091	2.65562	1.8788	1	1	1	1	1	1	1	0	0	0	1	1	0	0	0	1	1	1	1	1	0	1	0	0	1	0	0	0	1	1	0	1	1	1	1	0	0	1	1	-	0
37399150	TGCAGCTCCTGCTGTTCTGTATTCTCAGATCCATGACCACCTCATTGATGACATTTATATATCTGTTCA	TGCAGCTCCTGCTGTTCTGTATTCTCAGATCCATGACCACCTCATTGATGACATTTATATATCTGTTCA	0.942308	0.489796	0.499792	45	11.702	3.94869	1	0	1	1	0	0	1	1	1	0	0	0	0	0	1	0	0	1	0	1	0	1	1	0	0	0	1	0	0	-	1	0	1	0	1	0	0	1	0	1	1
37400954	TGCAGTAGAGTAGACCTTACATTTAAGTAATGATCTAACTACTCAGTTCATGAGCTATTGGTCCAAGAT	TGCAGTAGAGTAGACCTTACATTTAAGTAATGATCTAACTACTCAGTTCATGAGCTATTGGTCCAAGAT	0.942308	0.489796	0.499792	27.3429	10.2649	2.60113	1	0	0	1	1	0	0	0	1	1	1	1	1	1	1	0	0	1	1	-	0	0	0	0	1	0	0	0	0	0	1	0	1	1	0	1	1	1	1	1	-
37400894	TGCAGTACCTTTATTATCGTAACCATTAGCCGCCATGGGGCACATTGTCAAAACAGAACTAAAACAGCA	TGCAGTACCTTTATTATCGTAACCATTAGCCGCCATGGGGCACATTGTCAAAACAGAACTAAAACAGCA	0.942308	0.489796	0.499792	26.9706	8.1113	3.20529	1	0	1	0	-	0	1	1	0	1	0	0	1	0	1	1	0	0	0	1	0	0	1	1	0	1	-	0	1	1	0	0	1	0	1	1	0	1	1	0	1
37404786	TGCAGATTTGCGCAGATAGCAGCAGCGGATTACAGTACCAGGCAAGTGTATACAATTTTACAAGTCTCA	TGCAGATTTGCGCAGATAGCAGCAGCGGATTACAGTACCAGGCAAGTGTATACAATTTTACAAGTCTCA	0.942308	0.489796	0.499792	26	8.75377	3.12465	1	0	0	1	1	1	0	1	0	1	1	1	1	0	1	1	1	0	0	1	0	0	0	0	1	0	1	1	0	1	1	1	0	1	0	0	-	0	1	-	1
37408447	TGCAGTCGACTCTGTGACAGTCGGTCTTCCAGGTGCGATAACCCGGAAGTCGACAATAAGACAGTCGAC	TGCAGTCGACTCTGTGACAGTCGGTCTTCCAGGTGCGATAACCCGGAAGTCGACAATAAGACAGTCGAC	0.942308	0.489796	0.499792	23.1786	8.44754	2.83645	1	0	1	0	0	0	0	0	0	0	0	0	1	0	0	0	1	-	0	-	0	1	1	0	1	1	0	1	1	1	-	1	1	1	0	1	0	0	0	1	1
37409408	TGCAGTCAGGAAATTAATCTCCTTCCGCAACTAAGCAAAACAATGAACAACTCCTACAGCATAAGAAGA	TGCAGTCAGGAAATTAATCTCCTTCCGCAACTAAGCAAAACAATGAACAACTCCTACAGCATAAGAAGA	0.942308	0.489796	0.499792	21.9429	8.41068	2.69236	1	0	1	0	1	0	0	1	-	1	1	1	1	0	1	1	1	1	0	0	1	0	0	1	1	-	0	1	1	0	0	0	0	1	0	0	0	0	0	0	0
37430222	TGCAGTTTTTGATTAGAATGCCCAATACCCCCCCAAAAAAAAGGGATTTAAAATCAATGCACAGTAGTT	TGCAGTTTTTGATTAGAATGCCCAATACCCCCCCAAAAAAAAGGGATTTAAAATCAATGCACAGTAGTT	0.942308	0.489796	0.499792	20.0909	5.66415	3.51167	1	1	0	1	0	1	0	0	1	0	1	1	1	0	0	0	0	1	0	0	1	0	0	0	0	1	-	1	0	0	-	0	1	1	1	1	0	1	1	0	1
37401736	TGCAGTGATACTTCCCAATGAACATTTCCACCGGTCTCTAGCCTGTGACTCCCAGATGTCTGTACAAAT	TGCAGTGATACTTCCCAATGAACATTTCCACCGGTCTCTAGCCTGTGACTCCCAGATGTCTGTACAAAT	0.942308	0.489796	0.499792	19.4546	7.48773	2.53627	1	0	1	0	1	1	1	0	1	1	0	0	1	0	1	0	0	0	0	1	1	1	-	0	0	0	-	0	0	1	0	1	0	0	1	0	0	1	1	1	1
37414374	TGCAGATTATTTTGCCGCTATATAAGCAATATGAATAAATAGGATGTTTAGACATTTTCTGATTCTTTT	TGCAGATTATTTTGCCGCTATATAAGCAATATGAATAAATAGGATGTTTAGACATTTTCTGATTCTTTT	0.942308	0.489796	0.499792	18.6897	7.4097	2.62282	1	0	0	1	0	0	1	1	0	0	0	0	0	0	0	0	1	1	1	0	1	0	1	0	1	0	1	0	0	-	1	1	1	1	0	1	0	-	1	0	0
37440635	TGCAGTTTAATGTTTTCAAATAAAAGTAAAATAGCGGGAGGCGGGCATGGCTTCGTGAGAAAGAAGTCG	TGCAGTTTAATGTTTTCAAATAAAAGTAAAATAGCGGGAGGCGGGCATGGCTTCGTGAGAAAGAAGTCG	0.942308	0.489796	0.499792	18.6667	6.36309	2.77982	1	1	1	1	1	1	0	0	0	1	0	0	0	1	0	0	1	0	0	1	1	1	1	0	1	-	1	0	0	0	0	0	1	1	-	1	0	1	1	1	0
37429849	TGCAGTTTGTATACATACAATATATTACAGGGAAAAAAACCCCCTCAATACTGTAATAAGATTATGCAG	TGCAGTTTGTATACATACAATATATTACAGGGAAAAAAACCCCCTCAATACTGTAATAAGATTATGCAG	0.942308	0.489796	0.499792	16.9375	9.31711	1.80781	1	1	0	0	1	0	0	1	0	0	1	1	0	-	0	-	0	1	1	0	0	1	1	1	1	1	0	1	1	1	0	0	0	0	0	0	-	1	0	0	0
37407725	TGCAGATCGTATGCTCTTTCGTCCGTTATATCATAGGGGCTAAAACATGGTACGATGTGCACACGATTA	TGCAGATCGTATGCTCTTTCGTCCGTTATATCATAGGGGCTAAAACATGGTACGATGTGCACACGATTA	0.942308	0.489796	0.499792	16	6.96112	2.237	1	-	1	0	1	1	0	1	1	0	0	1	1	1	1	0	0	0	0	1	1	1	1	-	0	0	1	-	0	0	1	0	0	1	0	1	0	0	1	1	0
37442230	TGCAGATCCCTAGCACATACACCGTACAGTTTAGTGTCACGACGGACTTATTGCCTGTGCCAGGGTGTG	TGCAGATCCCTAGCACATACACCGTACAGTTTAGTGTCACGACGGACTTATTGCCTGTGCCAGGGTGTG	0.942308	0.489796	0.499792	15.8571	6.82492	2.45469	1	1	0	0	-	1	1	0	0	1	1	1	1	1	0	1	0	0	1	0	-	1	0	1	1	1	0	0	1	0	0	1	1	1	-	0	1	0	0	0	0
37431026	TGCAGTTGGCATGATCTCTCTCATTTAATTTTTAAGCCAACATCATTTTGTAAGGATGCGGTTTTAAGT	TGCAGTTGGCATGATCTCTCTCATTTAATTTTTAAGCCAACATCATTTTGTAAGGATGCGGTTTTAAGT	0.942308	0.489796	0.499792	15.7353	5.14672	3.03047	1	0	1	0	-	1	0	1	0	1	1	1	0	1	0	0	1	0	1	1	1	0	1	1	0	0	1	1	0	0	-	-	0	0	1	0	0	0	0	0	1
37397249	TGCAGATGCGGTTTACATGCAGAAACTATGCGGAATAACTGATTGCAATATCAAAATTTGTGCCATCTA	TGCAGATGCGGTTTACATGCAGAAACTATGCGGAATAACTGATTGCAATATCAAAATTTGTGCCATCTA	0.942308	0.489796	0.499792	15.7027	7.15037	2.22887	1	1	0	0	-	1	0	1	0	1	1	1	1	1	1	1	0	1	0	1	0	1	0	1	0	0	0	1	0	0	1	0	0	0	1	0	-	1	0	1	0
37403421	TGCAGCGTTGGATCAGGTGATTTGATGTGCATGAGATCGGAAGAGCGGTTCAGCAGGAATGCCGAGACC	TGCAGCGTTGGATCAGGTGATTTGATGTGCATG	0.942308	0.489796	0.499792	15.6667	7.31817	2.24004	1	1	0	1	0	1	1	1	1	0	0	0	1	0	0	0	-	1	1	-	1	1	0	0	0	0	1	0	1	1	0	0	1	1	1	0	-	1	1	0	0
37443317	TGCAGTGGATCGCAGTACATTACATGTAGATGAGATTTTACAAATCACATCCACATGCTGTGGAGATTT	TGCAGTGGATCGCAGTACATTACATGTAGATGAGATTTTACAAATCACATCCACATGCTGTGGAGATTT	0.942308	0.489796	0.499792	15.2941	5.13654	3.12519	1	1	0	1	0	1	0	1	1	1	0	0	0	0	1	1	1	0	1	1	1	0	0	1	1	0	1	0	-	-	0	1	0	1	1	0	1	0	0	0	0
37407212	TGCAGGTGCCAATTACTAACTAACTACTGCTAAGTGGGGCCTAACTTATATAATCTCTGGTCCCTCCCA	TGCAGGTGCCAATTACTAACTAACTACTGCTAAGTGGGGCCTAACTTATATAATCTCTGGTCCCTCCCA	0.942308	0.489796	0.499792	15	7.48777	1.96985	1	1	0	1	0	0	1	1	0	0	0	1	0	0	0	0	0	1	1	1	0	-	1	0	1	1	-	1	1	1	1	1	0	0	1	0	-	0	0	0	1
37401068	TGCAGTATATCAGGATTCAAAACCAAAAACTTAAACTAATGATTAGATCTTTTTTCAAGAAGATATTTA	TGCAGTATATCAGGATTCAAAACCAAAAACTTAAACTAATGATTAGATCTTTTTTCAAGAAGATATTTA	0.942308	0.489796	0.499792	14.5833	6.97764	2.05237	1	1	0	1	1	1	1	1	1	1	0	0	1	1	1	0	1	0	0	0	-	0	0	0	1	0	-	0	-	1	0	1	0	0	0	0	1	1	1	1	0
37406274	TGCAGTTTTCCTGGTGGGTTTTTTTCGTGCAAAAAATGATGATGCCAGATGTTTGCTGAAAGTCAATAG	TGCAGTTTTCCTGGTGGGTTTTTTTCGTGCAAAAAATGATGATGCCAGATGTTTGCTGAAAGTCAATAG	0.942308	0.489796	0.499792	14.4167	5.40768	2.92154	1	0	1	1	0	0	-	0	1	1	1	1	0	1	1	1	0	0	0	1	1	0	1	0	0	-	0	0	0	1	1	1	0	0	1	1	0	0	0	1	0
37406690	TGCAGTTTATTTCTTTCTCTGTTTTTCTGTAAAACTGCATGAGATCGGAAGAGCGGTTCAGCAGGAATG	TGCAGTTTATTTCTTTCTCTGTTTTTCTGTAAAACTGCATG	0.942308	0.489796	0.499792	14.2424	6.67438	2.19662	1	0	0	0	-	0	0	1	0	1	1	1	0	1	0	1	0	0	0	1	0	1	-	1	0	1	1	1	1	1	1	1	0	0	1	0	0	0	0	0	0
37439713	TGCAGTCATGTCTTAAGCCGGCGGGTCACACAGGATGTATCGGCTTTTGCTGCCAGGAGCCCTGACCTC	TGCAGTCATGTCTTAAGCCGGCGGGTCACACAGGATGTATCGGCTTTTGCTGCCAGGAGCCCTGACCTC	0.942308	0.489796	0.499792	14.1212	5.67161	2.51518	1	1	1	1	0	0	0	1	1	0	0	1	1	0	0	1	1	0	1	0	0	1	0	1	-	0	0	1	1	1	0	1	0	1	0	-	1	1	0	1	0
37426857	TGCAGTCTTGTCCTGTGACCTATCATAAGAACCTCTGTTTTATCGGGGTTCAGTCGCAGCCAACTCATC	TGCAGTCTTGTCCTGTGACCTATCATAAGAACCTCTGTTTTATCGGGGTTCAGTCGCAGCCAACTCATC	0.942308	0.489796	0.499792	13.9394	5.77318	2.44073	1	0	0	1	1	0	0	1	0	1	1	1	0	1	0	1	0	0	1	1	0	1	0	1	1	-	1	-	0	0	0	1	0	0	0	0	1	0	0	0	1
37408561	TGCAGAACAATTGTGCAGCGCTCTCAAGTACCCTGCCCGACTGATACACCTCAGGGTCACAGCATGAGA	TGCAGAACAATTGTGCAGCGCTCTCAAGTACCCTGCCCGACTGATACACCTCAGGGTCACAGCATGAGA	0.942308	0.489796	0.499792	13.875	6.27371	2.20276	1	1	1	0	1	0	1	1	0	0	1	1	0	0	0	0	0	1	1	1	1	1	1	0	-	0	-	0	0	1	0	0	0	0	0	1	1	0	1	1	0
37405622	TGCAGGTGGCGAGCAGAGTGAAGCAGGTGACGGCGGGCCGCGGACGGCCTCTTCACAGCCAGCTCCGGC	TGCAGGTGGCGAGCAGAGTGAAGCAGGTGACGGCGGGCCGCGGACGGCCTCTTCACAGCCAGCTCCGGC	0.942308	0.489796	0.499792	13.8611	6.90472	2.0415	1	0	1	0	0	1	0	1	0	1	1	0	1	1	1	1	1	0	-	0	1	0	-	1	0	0	1	1	0	1	1	0	0	0	0	0	0	0	1	1	1
37408063	TGCAGTGGGAGCAAAGCAGATGCTGCTGCCCTAAAACTGTGGCCTGGATTCATAGATCATCCCTACCCG	TGCAGTGGGAGCAAAGCAGATGCTGCTGCCCTAAAACTGTGGCCTGGATTCATAGATCATCCCTACCCG	0.942308	0.489796	0.499792	13.7941	4.5683	2.98972	1	-	0	0	0	1	0	0	1	1	1	1	1	1	0	0	1	1	0	0	1	0	1	1	0	-	1	1	1	0	0	0	0	1	1	1	0	0	0	0	0
37397687	TGCAGCAAAATCTGCAATAACTTCTGGATTTTCAGTTCCCTATTTAAGGCAATAGAAAAAACTGAAAGA	TGCAGCAAAATCTGCAATAACTTCTGGATTTTCAGTTCCCTATTTAAGGCAATAGAAAAAACTGAAAGA	0.942308	0.489796	0.499792	13.4333	6.9459	1.97928	1	0	0	0	1	0	0	0	0	1	0	1	0	0	0	1	0	1	1	0	0	0	0	-	1	1	0	1	1	1	0	1	1	0	-	0	1	1	0	0	1
37410208	TGCAGAACTAGGTGAGGAAATACACAACACCACAGTTCTGAATGTATAGATAGTACATCTTGCGATATA	TGCAGAACTAGGTGAGGAAATACACAACACCACAGTTCTGAATGTATAGATAGTACATCTTGCGATATA	0.942308	0.489796	0.499792	13.4062	5.09816	2.60953	1	0	0	0	1	1	0	1	0	0	1	1	1	0	0	0	1	0	1	1	0	0	0	1	1	0	1	0	1	0	-	1	-	1	0	0	1	0	1	1	1
37408296	TGCAGCAAAATTGCAACTTTTTTGCAGTGATTTTCGGAAAAATCGCAGCAAAACCGTGATAAAGCCATA	TGCAGCAAAATTGCAACTTTTTTGCAGTGATTTTCGGAAAAATCGCAGCAAAACCGTGATAAAGCCATA	0.942308	0.489796	0.499792	13.3548	7.95774	1.6636	1	0	0	1	0	0	1	1	0	0	1	1	0	0	0	0	0	1	-	1	0	1	1	0	1	1	1	1	1	1	-	1	1	0	0	0	0	0	0	0	1
37441005	TGCAGTTTTGCTTCTTTTGTGCTGCTGTGGTAATAAGCAGATTTATAAAATCACACAGTCCGATTGAAA	TGCAGTTTTGCTTCTTTTGTGCTGCTGTGGTAATAAGCAGATTTATAAAATCACACAGTCCGATTGAAA	0.942308	0.489796	0.499792	13.0625	4.76929	2.71903	1	0	1	1	0	1	0	0	-	0	0	0	1	0	1	0	1	0	1	-	1	0	1	1	0	0	0	0	0	0	1	0	1	1	0	1	0	1	1	1	1
37402323	TGCAGTTCAGTACTGATTGCTTATTCTGAATATATTGCAGCTCTCATCTCGTGTACAGCAGTGACAGGT	TGCAGTTCAGTACTGATTGCTTATTCTGAATATATTGCAGCTCTCATCTCGTGTACAGCAGTGACAGGT	0.942308	0.489796	0.499792	12.7586	5.50645	2.27221	1	0	0	1	0	0	1	0	0	0	0	0	0	0	0	1	1	1	1	0	1	0	1	0	1	1	0	0	0	1	0	1	-	1	0	-	1	1	1	0	0
37443374	TGCAGTGTTATGGAAGCAATGTGCCATTTCTTCTCCCAATGACTTCAGTCGATTTTTTTACAGGCAGCT	TGCAGTGTTATGGAAGCAATGTGCCATTTCTTCTCCCAATGACTTCAGTCGATTTTTTTACAGGCAGCT	0.942308	0.489796	0.499792	12.5833	4.88976	2.55049	1	1	0	0	1	1	0	0	1	1	1	1	1	1	0	1	0	1	0	0	1	0	1	1	0	0	0	0	0	0	0	0	0	-	1	-	0	1	1	1	0
37397519	TGCAGATTTGCTCAGTTAAACTTTCAGTGGATTACTTTACATGTGGATTACTTTACATGTGGATGAGAT	TGCAGATTTGCTCAGTTAAACTTTCAGTGGATTACTTTACATGTGGATTACTTTACATGTGCATG	0.942308	0.489796	0.499792	12.0606	4.70937	2.73424	1	0	0	-	0	1	1	1	1	0	0	0	0	0	1	0	0	1	0	0	1	1	0	0	1	-	1	1	0	1	1	0	1	0	1	0	1	1	1	0	0
37400734	TGCAGTAACTGTGATAGGAGTGTGTCCCCTTGGGACTCAGTTCATGGTGCCCGACTACCACCCCCTCTC	TGCAGTAACTGTGATAGGAGTGTGTCCCCTTGGGACTCAGTTCATGGTGCCCGACTACCACCCCCTCTC	0.942308	0.489796	0.499792	11.8571	5.87558	2.02999	1	0	0	1	0	1	1	1	1	0	0	0	1	1	0	1	0	0	1	-	0	0	1	-	1	1	0	0	0	1	0	1	-	0	0	0	0	1	1	0	0
37411170	TGCAGACAAGCTGTAAGGGTTAACAATCAATCACTTCAATTCGCTATAGATTACTGGATGTTTAACTTC	TGCAGACAAGCTGTAAGGGTTAACAATCAATCACTTCAATTCGCTATAGATTACTGGATGTTTAACTTC	0.942308	0.489796	0.499792	11.4857	3.13844	3.5921	1	0	1	1	-	1	0	1	1	1	0	0	1	1	1	0	1	0	0	1	1	1	0	0	0	1	0	1	0	0	0	1	0	1	0	1	0	1	-	1	0
37439575	TGCAGTATTCCAAAATCAAAAATAGATACAGAACCAACAAACTCTCACAACATTTACGCATGAGATCGG	TGCAGTATTCCAAAATCAAAAATAGATACAGAACCAACAAACTCTCACAACATTTACGCATG	0.942308	0.489796	0.499792	11.3529	4.29009	2.67608	1	1	1	1	1	1	1	1	1	1	0	0	1	0	1	0	0	0	0	0	1	1	0	0	0	0	1	0	1	1	0	0	0	0	1	0	0	1	-	1	-
37396085	TGCAGAATAAAGATAACATCATTTATGCCACACAGTGAACTCCGTTGGGTTCACATATTACTGCTTAAA	TGCAGAATAAAGATAACATCATTTATGCCACACAGTGAACTCCGTTGGGTTCACATATTACTGCTTAAA	0.942308	0.489796	0.499792	11.2424	5.63555	1.96624	1	1	0	0	1	0	1	0	1	0	0	0	1	1	0	1	0	0	0	0	-	1	1	1	0	0	0	1	1	1	0	0	0	1	-	1	0	-	1	1	0
37407385	TGCAGTGTATGCATGGTCTAGTGTTTTTTACTAATGTGAACGAGGCCTTAGCTTTTTTTACTTAGACAA	TGCAGTGTATGCATGGTCTAGTGTTTTTTACTAATGTGAACGAGGCCTTAGCTTTTTTTACTTAGACAA	0.942308	0.489796	0.499792	11.2258	4.56289	2.46017	1	0	1	1	0	0	1	0	0	0	0	0	1	0	1	0	1	0	0	1	1	0	1	0	1	0	1	1	0	1	1	1	0	0	1	1	1	0	1	1	1
37396218	TGCAGAATTACCTGTAGAAATATTGCAGATTTTCTACTGCTGCGAATATGCATCATTTCTGTCCTGTGG	TGCAGAATTACCTGTAGAAATATTGCAGATTTTCTACTGCTGCGAATATGCATCATTTCTGTCCTGTGG	0.942308	0.489796	0.499792	11.1765	5.83333	1.925	1	0	1	-	0	1	1	0	1	0	0	0	1	0	1	0	1	0	1	1	1	0	1	0	-	0	0	0	1	0	0	1	1	1	1	1	0	-	1	1	0
37402480	TGCAGTTGCGGCACGGTTTCTAACCACAACATGGCAAGTTTATATGTTAGTCAATGGCAGAACCACTAT	TGCAGTTGCGGCACGGTTTCTAACCACAACATGGCAAGTTTATATGTTAGTCAATGGCAGAACCACTAT	0.942308	0.489796	0.499792	11.0857	4.29865	2.56001	1	0	-	1	0	0	0	1	1	0	0	1	1	1	1	1	-	0	0	1	1	0	0	1	-	0	1	1	0	1	1	1	0	1	0	1	0	1	0	1	0
37400075	TGCAGGCTGACATCGTCCCCTCGACTCAGTGATCTGGATTAGCGAGCCGACTCGTGGGAGCATGAGATC	TGCAGGCTGACATCGTCCCCTCGACTCAGTGATCTGGATTAGCGAGCCGACTCGTGGGAGCATG	0.942308	0.489796	0.499792	10.9667	5.01653	2.2421	1	0	0	1	1	0	0	0	0	0	0	1	0	0	1	0	1	1	1	1	1	0	1	1	0	1	0	1	0	0	1	0	1	0	0	0	0	1	-	0	1
37405745	TGCAGTACCACACACAAGCTGTGGAGGTGTAGTGCTGTTCTTATAAGTTGTCCAAGGTTAGAAAAACAT	TGCAGTACCACACACAAGCTGTGGAGGTGTAGTGCTGTTCTTATAAGTTGTCCAAGGTTAGAAAAACAT	0.942308	0.489796	0.499792	10.8571	5.57619	1.9364	1	0	1	0	0	0	1	0	0	1	1	1	0	1	1	1	0	0	0	-	0	0	1	1	0	1	0	1	0	1	1	1	0	0	0	-	0	0	0	-	1
37430494	TGCAGCATTTTACAGAACGATATATGTGGATAAGGTTTTAAAAACCTCATACAAATGCAGCGGAAAAAA	TGCAGCATTTTACAGAACGATATATGTGGATAAGGTTTTAAAAACCTCATACAAATGCAGCGGAAAAAA	0.942308	0.489796	0.499792	10.4857	4.23841	2.44897	1	0	1	0	0	1	1	1	0	0	1	1	1	0	1	1	0	1	0	1	0	0	1	0	0	-	1	0	1	0	0	0	1	0	-	1	0	0	0	-	0
37406130	TGCAGTTAAGTGCTTATATGGTTGCTTTTACAGAGTACAAATGTTAAGAATACTCAACTAAACACACCC	TGCAGTTAAGTGCTTATATGGTTGCTTTTACAGAGTACAAATGTTAAGAATACTCAACTAAACACACCC	0.942308	0.489796	0.499792	10	3.30289	3.12726	1	1	0	0	1	1	0	1	0	0	0	1	1	1	0	1	0	0	0	0	1	1	1	1	1	1	1	-	1	1	1	0	0	1	1	0	-	0	0	0	0
37441589	TGCAGGATTAGCCACTGGCAAACAAGAGCCGCCGGCAGTCAGAGATTTCCCAGCATGAGATCGGAAGAG	TGCAGGATTAGCCACTGGCAAACAAGAGCCGCCGGCAGTCAGAGATTTCCCAGCATG	0.942308	0.489796	0.499792	10	3.72678	2.70526	1	0	0	0	1	1	1	0	1	0	1	1	1	0	1	1	0	1	1	0	0	0	0	-	0	0	0	0	0	1	-	0	0	0	1	1	0	0	0	0	1
37401692	TGCAGTGACCAGTGTGAAAACGCGAATATTTCACAATTTATTTTTTTTAAAGACCAAAAATGGCTTGTA	TGCAGTGACCAGTGTGAAAACGCGAATATTTCACAATTTATTTTTTTTAAAGACCAAAAATGGCTTGTA	0.942308	0.489796	0.499792	9.6875	4.36203	2.23106	1	-	1	0	1	0	0	0	1	1	0	1	0	0	1	0	1	0	1	0	0	1	0	0	1	1	0	1	0	1	1	0	0	0	1	0	0	1	1	-	1
37415662	TGCAGCACAAGTGGGAAATGATAAAGAGTGGCAATGTTAAAGATGGAGCAGGAAATATGCAATCCTTTC	TGCAGCACAAGTGGGAAATGATAAAGAGTGGCAATGTTAAAGATGGAGCAGGAAATATGCAATCCTTTC	0.942308	0.489796	0.499792	9.5625	4.70331	2.01637	1	0	0	1	1	1	1	1	1	0	0	0	1	0	0	0	-	0	1	1	1	0	0	0	-	0	1	0	0	1	1	-	1	1	1	0	1	1	1	1	0
37405847	TGCAGTCAAGTATACAAGGACCTGTGGACAGACAGATATTTTACCAACATTTGGTATTTGAACTGGCTA	TGCAGTCAAGTATACAAGGACCTGTGGACAGACAGATATTTTACCAACATTTGGTATTTGAACTGGCTA	0.942308	0.489796	0.499792	9.52941	2.92288	3.29847	1	1	0	0	-	1	0	0	0	1	1	1	1	0	1	1	1	1	0	0	0	1	-	0	0	0	0	1	1	1	0	0	0	1	0	0	1	0	1	1	0
37434108	TGCAGAAAGGAGCTGCTACTAAATGCTCTCACGTTGAGCTGGAGCAGAGCATAGTAGGAGTTGCATATG	TGCAGAAAGGAGCTGCTACTAAATGCTCTCACGTTGAGCTGGAGCAGAGCATAGTAGGAGTTGCATATG	0.942308	0.489796	0.499792	9.51613	3.09913	3.02144	1	1	0	1	1	0	0	0	1	0	0	0	1	0	1	1	0	1	-	1	0	1	0	0	1	0	0	0	0	1	1	0	1	1	0	1	1	1	-	-	1
37440036	TGCAGTGAATACATAGATACAGAACAGCAGTGATCCTCAACCTGTGGCACTCCAGCTGTGACAGAACTA	TGCAGTGAATACATAGATACAGAACAGCAGTGATCCTCAACCTGTGGCACTCCAGCTGTGACAGAACTA	0.942308	0.489796	0.499792	9.48571	4.88363	2.04161	1	0	1	1	0	1	1	0	1	0	0	0	1	1	1	1	1	0	0	1	1	0	-	0	1	0	0	0	0	0	0	1	0	0	1	1	-	1	1	1	0
37404677	TGCAGATCTGTACTGAGAGTTGCCTCTTCTAATGCCAGTAGACGGGCGATTTCCTGAAGGACAGTCAAC	TGCAGATCTGTACTGAGAGTTGCCTCTTCTAATGCCAGTAGACGGGCGATTTCCTGAAGGACAGTCAAC	0.942308	0.489796	0.499792	9.45161	3.9663	2.34491	1	1	1	0	-	0	0	0	0	1	1	1	0	0	0	1	1	1	0	0	-	1	1	1	0	0	0	1	1	0	0	0	0	0	1	1	1	0	1	1	1
37395799	TGCAGAAAATGACCACATGGTCCATCTAGCCTGCCCTTATATTATTTTTTTCGGATACATGTTTATCCG	TGCAGAAAATGACCACATGGTCCATCTAGCCTGCCCTTATATTATTTTTTTCGGATACATGTTTATCCG	0.942308	0.489796	0.499792	9.39394	3.74926	2.40877	1	1	1	1	1	1	1	1	0	0	1	0	0	0	1	0	1	1	0	0	0	-	0	0	0	0	1	1	1	1	0	0	0	0	1	0	-	1	0	1	1
37399082	TGCAGCTCAATAGGAAAATGGTGGTGTTTGGAACTGTTTGGAACTTTTTTTCTGGAATTTTTTTTGCCT	TGCAGCTCAATAGGAAAATGGTGGTGTTTGGAACTGTTTGGAACTTTTTTTCTGGAATTTTTTTTGCCT	0.942308	0.489796	0.499792	9.37143	3.85513	2.47269	1	1	1	0	1	0	0	1	1	1	1	0	0	1	1	1	-	0	0	0	0	1	0	1	0	1	-	1	0	0	0	0	0	0	0	1	-	1	1	1	1
37412451	TGCAGAGATGTTAATGTCACTTGTCTGGTGAATTAAGACGCTAAAGTGACTGAGGGATCTGAGGGCTCC	TGCAGAGATGTTAATGTCACTTGTCTGGTGAATTAAGACGCTAAAGTGACTGAGGGATCTGAGGGCTCC	0.942308	0.489796	0.499792	9.1875	4.2825	2.16028	1	1	0	0	1	0	1	1	0	0	1	1	0	0	0	1	0	0	1	1	0	0	1	-	0	1	1	1	0	1	1	1	1	0	-	0	0	0	0	0	1
37397684	TGCAGCAAAATCCGGATGTGTTACTGTGGATTTACCATGGATTTCACCCTGCTACATTGAAAGGGGTAA	TGCAGCAAAATCCGGATGTGTTACTGTGGATTTACCATGGATTTCACCCTGCTACATTGAAAGGGGTAA	0.942308	0.489796	0.499792	8.81818	3.88825	2.22468	1	0	1	1	0	0	0	1	1	0	1	0	1	0	0	0	1	-	1	0	-	0	1	0	1	0	0	1	0	0	0	1	0	1	0	1	1	1	0	1	0
37397725	TGCAGCAAAGTGGATGAAATTTTCACAAATCTTACCCAGACGCTGCACAAAAAATCCATACAGAATCCA	TGCAGCAAAGTGGATGAAATTTTCACAAATCTTACCCAGACGCTGCACAAAAAATCCATACAGAATCCA	0.942308	0.489796	0.499792	8.76667	4.19272	2.14276	1	0	0	0	1	0	0	0	0	-	0	1	0	0	0	1	0	1	1	0	0	0	0	1	1	1	0	1	-	1	0	1	1	0	1	0	1	1	0	0	1
37398566	TGCAGCCCGCGGCCTATGGGGGCCCAGGCGTCCCGGCCTGGCAGCAGAGTGTCCTTAAGTGTGACAGTA	TGCAGCCCGCGGCCTATGGGGGCCCAGGCGTCCCGGCCTGGCAGCAGAGTGTCCTTAAGTGTGACAGTA	0.942308	0.489796	0.499792	8.75758	5.43295	1.61316	1	-	0	1	0	1	0	1	-	0	0	1	1	0	0	0	0	1	0	0	-	0	0	0	0	1	1	0	0	0	1	1	1	1	1	1	0	1	1	0	1
37404415	TGCAGACACATTGTCCGTGGCATCTTACTAGTTAAATGGCCACAATCGGCATTCTCGCTGGTCGCGGCT	TGCAGACACATTGTCCGTGGCATCTTACTAGTTAAATGGCCACAATCGGCATTCTCGCTGGTCGCGGCT	0.942308	0.489796	0.499792	8.71429	5.25124	1.60736	1	0	1	0	0	0	1	1	0	1	0	0	1	1	1	1	0	0	0	1	0	0	1	-	0	0	1	0	0	1	-	0	1	-	1	1	1	0	1	0	0
37403299	TGCAGCATAATTGCCATCAATAGGCCTGCCATTTATATATGCTATATATCTATAGCATGAGATCGGAAG	TGCAGCATAATTGCCATCAATAGGCCTGCCATTTATATATGCTATATATCTATAGCATG	0.942308	0.489796	0.499792	8.67647	4.79412	1.79409	1	1	0	0	1	0	1	1	0	1	1	1	0	-	0	1	0	1	1	0	0	0	0	1	0	1	0	0	1	1	0	0	0	0	0	0	0	-	0	0	1
37397660	TGCAGCAAAAATGTGCAAAAACTGCTGCTGCAAAAAAAACTGCGATTTTAAGCGACTGCGCAGTTTTTA	TGCAGCAAAAATGTGCAAAAACTGCTGCTGCAAAAAAAACTGCGATTTTAAGCGACTGCGCAGTTTTTA	0.942308	0.489796	0.499792	8.6	4.60869	1.76347	1	1	0	1	0	0	1	1	0	0	1	0	0	0	0	0	1	1	1	0	-	0	1	0	1	0	1	0	0	0	1	1	1	-	0	1	0	1	1	0	1
37403989	TGCAGTGCTGCCTTCCGTTAATAAAAATTCAAGACCAACATATAATTCCCATATTCGCATGAGATCGGA	TGCAGTGCTGCCTTCCGTTAATAAAAATTCAAGACCAACATATAATTCCCATATTCGCATG	0.942308	0.489796	0.499792	8.44118	3.85922	2.25399	1	1	-	0	1	0	1	1	1	1	0	0	1	1	0	0	0	0	1	1	0	1	0	0	0	1	1	0	1	0	1	1	1	1	1	1	0	1	0	1	1
37432745	TGCAGGCTGCAAATCTGCTTGGTCAAGCATGAGATCGGAAGAGCGGTTCAGCAGGAATGCCGAGACCGA	TGCAGGCTGCAAATCTGCTTGGTCAAGCATG	0.942308	0.489796	0.499792	8.42857	3.38303	2.53671	1	1	1	0	1	0	0	1	1	0	1	-	0	1	1	1	-	1	0	0	0	1	0	1	0	0	1	1	0	0	0	0	0	0	0	1	1	1	1	1	0
37403013	TGCAGAGCGGCATCCCTGTCCTTACTGCACAGCATGAGATCGGAAGAGCGGTTCAGCAGGAATGCCGAG	TGCAGAGCGGCATCCCTGTCCTTACTGCACAGCATG	0.942308	0.489796	0.499792	8.3125	3.72019	2.29099	1	0	1	1	0	0	1	1	1	0	0	0	0	0	1	0	0	-	0	1	0	1	1	0	0	0	1	0	0	1	1	0	1	0	1	0	0	1	0	1	1
37407739	TGCAGATGTCACTGGCTTCGGTCCTGAGCACGCTGCTTCCCAGTGCTATGCATGTGCGGGGAAGAACTT	TGCAGATGTCACTGGCTTCGGTCCTGAGCACGCTGCTTCCCAGTGCTATGCATGTGCGGGGAAGAACTT	0.942308	0.489796	0.499792	8.18919	3.93761	2.07077	1	0	1	-	0	1	1	1	1	1	1	1	1	1	1	0	0	1	0	0	0	0	1	0	0	0	1	0	0	1	1	1	-	0	0	0	0	0	1	1	1
37444496	TGCAGAGTATTGAAATAGAGTAACCGGCAACCCATCTGCATGAGATCGGAAGAGCGGTTCAGCAGGAAT	TGCAGAGTATTGAAATAGAGTAACCGGCAACCCATCTGCATG	0.942308	0.489796	0.499792	8.05405	3.54847	2.16305	1	1	1	0	1	1	0	1	1	0	1	1	1	1	1	1	0	0	0	1	-	0	-	1	0	0	1	0	1	0	-	0	0	1	1	1	0	1	0	1	0
37438248	TGCAGGATCAGACTACACAGGGTTTGTTTGCAGTCTGTTACAATGTTGTGTCGTAAACAAAATAGGAGA	TGCAGGATCAGACTACACAGGGTTTGTTTGCAGTCTGTTACAATGTTGTGTCGTAAACAAAATAGGAGA	0.942308	0.489796	0.499792	8.03226	4.21582	1.98453	1	1	0	0	1	0	0	1	0	0	1	1	0	0	0	0	0	0	0	-	0	1	1	1	0	-	1	1	1	1	1	0	0	0	0	0	1	0	0	0	1
37401383	TGCAGTCCCAACCCCCCCCCGTTTAATGCAAACTGGGGGGTCATAGGAGTGCTGTGATTTTCCCTATTT	TGCAGTCCCAACCCCCCCCCGTTTAATGCAAACTGGGGGGTCATAGGAGTGCTGTGATTTTCCCTATTT	0.942308	0.489796	0.499792	7.97143	5.20706	1.53014	1	0	0	0	0	0	0	1	0	1	0	0	1	0	1	0	1	1	1	1	1	-	1	0	1	0	1	1	0	0	1	-	1	0	1	0	0	1	0	1	1
37417003	TGCAGCATGTAAAGATAAAATCTGTGGCAGAAATTCAAGGATATCCCCTCTGATTTCTGCTGTGGATCC	TGCAGCATGTAAAGATAAAATCTGTGGCAGAAATTCAAGGATATCCCCTCTGATTTCTGCTGTGGATCC	0.942308	0.489796	0.499792	7.94118	3.62135	2.2221	1	1	0	0	1	1	0	1	1	0	1	1	0	1	1	0	0	1	0	1	0	1	1	0	1	1	1	0	1	0	1	-	0	1	0	0	1	0	0	0	-
37395720	TGCAGAAAAAACCTATACCAATAGGCGGATGTGTGCAAACGTATAGGTAATCAGGTCAGAAGCGTGAAA	TGCAGAAAAAACCTATACCAATAGGCGGATGTGTGCAAACGTATAGGTAATCAGGTCAGAAGCGTGAAA	0.942308	0.489796	0.499792	7.66667	4.85965	1.54909	1	1	1	0	1	1	0	0	0	1	1	1	0	1	0	0	0	1	1	1	0	1	0	0	1	1	-	0	0	-	1	0	0	1	1	0	0	1	1	1	0
37445471	TGCAGTATTAGTGAATAGGACGGCTCTTGGGCATGAGATCGGAAGAGCGGTTCAGCAGGAATGCCGAGA	TGCAGTATTAGTGAATAGGACGGCTCTTGGGCATG	0.942308	0.489796	0.499792	7.66667	3.46118	2.27911	1	1	1	0	1	0	1	0	0	1	1	1	0	1	0	1	0	0	0	1	1	-	0	1	1	0	1	0	0	0	0	0	1	0	1	0	0	-	0	1	1
37396291	TGCAGACACAAAACAAGAGTACATTTTTAATGAAGACCTATTTTAAAGCTTTTTCATTTTAGATGGATT	TGCAGACACAAAACAAGAGTACATTTTTAATGAAGACCTATTTTAAAGCTTTTTCATTTTAGATGGATT	0.942308	0.489796	0.499792	7.61765	3.70226	2.10495	1	1	-	0	1	0	1	0	0	1	1	1	0	1	0	1	1	1	0	0	0	1	1	1	0	0	0	1	0	1	0	0	0	0	0	0	1	1	0	0	1
37438128	TGCAGGAGAAATGCTGACTCGCTCGGCAAGTCGGGGGTGAACGGAGGCGTAACGCGTTCCGCCTCCGAT	TGCAGGAGAAATGCTGACTCGCTCGGCAAGTCGGGGGTGAACGGAGGCGTAACGCGTTCCGCCTCCGAT	0.942308	0.489796	0.499792	7.51613	3.44422	2.23968	1	1	1	1	-	1	1	0	0	1	0	0	1	0	0	0	1	0	1	1	0	1	0	0	1	-	0	1	1	1	0	0	1	1	1	0	0	-	1	1	1
37401566	TGCAGTCTGCAAATAATCAATAAAAAAAACAAAAAACAAAAACAAAAGCTCACCCCAGGCATGAGATCG	TGCAGTCTGCAAATAATCAATAAAAAAAACAAAAAACAAAAACAAAAGCTCACCCCAGGCATG	0.942308	0.489796	0.499792	7.45455	3.14393	2.46937	1	1	0	0	1	1	1	0	0	1	1	1	0	0	0	0	0	0	0	0	0	0	0	1	1	-	0	1	0	1	0	0	0	0	1	1	1	1	0	1	-
37404809	TGCAGATTTTTCCCTTTCACATAGATTCCATATCAGGGCTTTATGCTAAAAAATATTAATTTAATTGCC	TGCAGATTTTTCCCTTTCACATAGATTCCATATCAGGGCTTTATGCTAAAAAATATTAATTTAATTGCC	0.942308	0.489796	0.499792	7.44118	3.85922	1.88292	1	1	-	0	0	1	0	1	0	1	1	0	1	1	0	1	0	1	1	0	0	1	0	-	1	0	1	1	1	0	0	0	0	0	0	-	1	0	1	1	1
37442899	TGCAGGCTCTGCTACATGCCAAGAACAGCTGCACAGAAAAGCTCAGGCTACTGCACATGCCCAGGACCC	TGCAGGCTCTGCTACATGCCAAGAACAGCTGCACAGAAAAGCTCAGGCTACTGCACATGCCCAGGACCC	0.942308	0.489796	0.499792	7.43333	3.85299	1.90984	1	1	0	0	1	0	0	1	0	0	0	1	0	0	0	1	0	1	0	1	0	1	1	0	1	-	1	1	1	1	1	1	1	0	1	0	1	0	0	0	0
37397272	TGCAGATGGCATGGGCTCAGCTCCTGAGCCCGTGCCATCTGCATGACGTACCTGGTATGCATGAGATCG	TGCAGATGGCATGGGCTCAGCTCCTGAGCCCGTGCCATCTGCATGACGTACCTGGTATGCATG	0.942308	0.489796	0.499792	7.40625	3.38064	2.28671	1	0	1	1	1	1	0	0	1	1	0	0	1	0	1	0	1	0	1	0	-	0	1	0	0	1	1	0	0	1	1	1	1	1	0	0	-	1	0	0	0
37406635	TGCAGTGAGAAAAATGAATGTAGAAGTGAGAGCATGAGATCGGAAGAGCGGTTCAGCAGGAATGCCGAG	TGCAGTGAGAAAAATGAATGTAGAAGTGAGAGCATG	0.942308	0.489796	0.499792	7.38235	4.51803	1.67826	1	1	0	0	0	0	0	1	0	1	1	1	0	1	0	1	0	1	1	0	0	1	1	1	0	1	0	1	1	0	0	0	0	0	-	0	1	0	0	0	1
37442823	TGCAGGATAGTGGCAGCCAGTGGAAGAGGCGTATCTTTCTATTGGCCGTGGGTGGCACCGCCGGCAGCG	TGCAGGATAGTGGCAGCCAGTGGAAGAGGCGTATCTTTCTATTGGCCGTGGGTGGCACCGCCGGCAGCG	0.942308	0.489796	0.499792	7.35484	2.91324	2.45944	1	0	-	-	0	0	1	0	0	0	0	0	1	0	1	0	1	0	0	1	1	0	1	0	1	0	1	1	0	1	1	1	0	0	1	1	1	1	1	1	0
37440937	TGCAGTTTTAAACTGGACACTGTCTACACAAAAGATATTTAGCGCAACTTCAAAACAGTCTCACTTTCC	TGCAGTTTTAAACTGGACACTGTCTACACAAAAGATATTTAGCGCAACTTCAAAACAGTCTCACTTTCC	0.942308	0.489796	0.499792	7.31429	2.92547	2.43301	1	0	-	0	1	1	0	0	1	1	0	0	1	1	1	1	1	1	0	1	-	1	0	1	1	0	0	0	1	0	0	1	0	1	1	1	1	0	1	1	0
37404026	TGCAGTGTACGTTTGCTGTATCCGCCAGGAGGTTGCCGGGCGCATGAGATCGGAAGAGCGGTTCAGCAG	TGCAGTGTACGTTTGCTGTATCCGCCAGGAGGTTGCCGGGCGCATG	0.942308	0.489796	0.499792	7.29032	4.20594	1.80832	1	0	0	1	0	0	0	0	0	0	1	1	0	0	1	0	1	-	1	1	1	0	1	1	0	0	0	1	0	0	1	0	1	0	0	0	0	1	1	0	1
37403302	TGCAGCATACATGCTGCAAAACCCCCAAACAATTGGTGCAGATTTTTGCATGAGATCGGAAGAGCGGTT	TGCAGCATACATGCTGCAAAACCCCCAAACAATTGGTGCAGATTTTTGCATG	0.942308	0.489796	0.499792	7.22222	2.97313	2.55305	1	0	0	-	1	1	0	0	0	1	1	1	1	1	1	1	1	0	-	1	0	0	0	1	1	0	1	0	0	0	0	1	0	0	1	1	0	1	1	0	0
37398383	TGCAGCATTTTTACTAAAACTAGTTGAGTACACCTGATAAAGACTGTGGACTAGCTACAGTTAGTGAGT	TGCAGCATTTTTACTAAAACTAGTTGAGTACACCTGATAAAGACTGTGGACTAGCTACAGTTAGTGAGT	0.942308	0.489796	0.499792	7.06061	4.03725	1.71866	1	0	0	0	1	1	0	1	0	1	0	0	0	1	0	1	0	0	-	0	0	1	0	1	0	1	0	0	0	1	0	0	0	-	1	1	1	1	1	1	0
37406856	TGCAGATCACACATCCCTCTGCATGACCTCTGCACAGGTTACAGGGCATGCCCACAACATTCTCCCATA	TGCAGATCACACATCCCTCTGCATGACCTCTGCACAGGTTACAGGGCATGCCCACAACATTCTCCCATA	0.942308	0.489796	0.499792	6.96875	4.20182	1.65317	1	0	0	1	0	1	1	1	1	0	0	0	0	0	1	0	1	-	0	1	1	0	1	0	1	1	1	0	-	1	1	1	0	1	1	0	0	0	0	1	0
37401142	TGCAGTATTATGTGGAAACTATATGGCGGTATTATATAGCATCTTTGGATATTGCATATTATATGGCCA	TGCAGTATTATGTGGAAACTATATGGCGGTATTATATAGCATCTTTGGATATTGCATATTATATGGCCA	0.942308	0.489796	0.499792	6.94286	3.87625	1.77397	1	1	-	0	1	0	0	0	1	1	1	1	1	1	1	1	-	1	1	0	0	1	0	1	0	0	1	-	1	0	1	0	0	0	0	1	1	1	0	0	0
37405382	TGCAGGCAAAGCCGCCAAAGGCCTAAGGAAGAGGGGCTGTTGCTACGTTCCCCAGAGTTAGTGACCCCC	TGCAGGCAAAGCCGCCAAAGGCCTAAGGAAGAGGGGCTGTTGCTACGTTCCCCAGAGTTAGTGACCCCC	0.942308	0.489796	0.499792	6.90909	3.34269	2.0881	1	1	1	-	0	0	0	1	0	0	1	1	1	1	0	1	1	1	0	1	0	1	-	1	0	0	0	0	1	0	0	1	1	-	1	1	0	0	0	1	0
37408598	TGCAGCACTCACCTGATATTCTGAATTACGAGAAGCGCATAGAAGGAGTTCCGTCGGTTTAGGTTTGCT	TGCAGCACTCACCTGATATTCTGAATTACGAGAAGCGCATAGAAGGAGTTCCGTCGGTTTAGGTTTGCT	0.942308	0.489796	0.499792	6.88571	4.15947	1.63074	1	1	-	0	1	1	0	1	1	0	1	1	1	0	1	0	1	0	0	0	1	1	1	0	0	1	1	0	0	0	0	1	1	1	0	-	0	0	1	0	0
37404200	TGCAGAGTACAGTTAATGTTCCCTCTAAAGGCCCCCATACACTTGTGAGACTTGAAGTCGCACAAGATG	TGCAGAGTACAGTTAATGTTCCCTCTAAAGGCCCCCATACACTTGTGAGACTTGAAGTCGCACAAGATG	0.942308	0.489796	0.499792	6.82857	3.00937	2.28228	1	0	0	0	0	1	1	1	0	1	1	0	1	1	0	1	0	0	1	0	-	0	1	1	1	1	0	1	1	0	0	-	0	1	0	0	1	0	0	0	1
37405344	TGCAGGAGATATCTTGGATGATGCCTTATTTGGTTCAAGATATCGCTTTAGTGTTTAAAATGGCTTGTC	TGCAGGAGATATCTTGGATGATGCCTTATTTGGTTCAAGATATCGCTTTAGTGTTTAAAATGGCTTGTC	0.942308	0.489796	0.499792	6.82857	2.68845	2.50731	1	-	1	0	-	1	0	0	1	1	1	1	1	1	0	1	0	0	0	1	0	-	1	1	0	0	0	1	1	0	0	1	0	0	0	0	0	0	1	1	0
37424831	TGCAGTACCTGTAAGGCGGAGCTCTAGAGTAAGCTTCATCCGCCGGGCGCACTGCTGTTTTAAACATTA	TGCAGTACCTGTAAGGCGGAGCTCTAGAGTAAGCTTCATCCGCCGGGCGCACTGCTGTTTTAAACATTA	0.942308	0.489796	0.499792	6.75676	3.6717	1.87454	1	1	0	1	1	1	1	1	1	1	1	0	0	1	1	1	0	1	0	0	0	0	-	0	0	0	0	0	1	0	0	0	0	1	1	0	0	0	0	1	1
37408599	TGCAGCACTGAGCCCTGAACTACATTTCCAACAATGCCTTGCGCCTGCTCTCCTCGGCTGTTTAGGACA	TGCAGCACTGAGCCCTGAACTACATTTCCAACAATGCCTTGCGCCTGCTCTCCTCGGCTGTTTAGGACA	0.942308	0.489796	0.499792	6.56667	2.83647	2.4047	1	0	1	1	0	0	0	1	0	0	0	1	0	0	1	0	1	-	0	1	1	0	-	0	1	1	1	1	0	0	1	1	1	1	1	1	1	0	0	1	0
37440262	TGCAGTGGCAGACAGGATGGCAGTTTAATAATCTACCCAAAAAAATCTATCCAAAGAGCAGAAAATACA	TGCAGTGGCAGACAGGATGGCAGTTTAATAATCTACCCAAAAAAATCTATCCAAAGAGCAGAAAATACA	0.942308	0.489796	0.499792	6.5	3.63197	1.73093	1	-	0	1	0	1	0	1	1	1	0	0	1	0	1	0	0	1	0	1	1	0	1	1	-	1	1	0	0	0	1	-	1	0	0	1	0	0	0	1	1
37416554	TGCAGCAGGTTTCTGGAAGCAATTAGGACATTAAAATGTGACCGTATTACAGTTGTAAATGGATCTTAG	TGCAGCAGGTTTCTGGAAGCAATTAGGACATTAAAATGTGACCGTATTACAGTTGTAAATGGATCTTAG	0.942308	0.489796	0.499792	6.42857	4.19718	1.52881	1	0	1	1	-	1	0	-	1	0	1	1	0	1	1	0	0	0	0	0	0	0	0	0	0	0	1	1	0	0	0	1	1	1	1	1	1	0	1	1	1
37399388	TGCAGCTTCATCATAAGAAAAATTAGGCATTAAATCAATTGATGTGTAAGAATACCTACCAAATCCATA	TGCAGCTTCATCATAAGAAAAATTAGGCATTAAATCAATTGATGTGTAAGAATACCTACCAAATCCATA	0.942308	0.489796	0.499792	6.41176	3.4651	1.84395	1	1	0	0	1	0	0	0	1	0	1	1	0	1	1	1	0	0	-	0	0	1	1	0	0	1	0	1	1	-	0	0	0	0	-	0	1	1	0	0	1
37436158	TGCAGCAATTTACAGTACAATAAAAGAGGATGGGTTTTAAAAAAATGTATTATAAAATTTCTACAAAGC	TGCAGCAATTTACAGTACAATAAAAGAGGATGGGTTTTAAAAAAATGTATTATAAAATTTCTACAAAGC	0.942308	0.489796	0.499792	6.41176	2.61351	2.61335	1	0	1	0	1	1	-	0	1	0	1	1	1	0	0	1	0	0	0	0	1	1	0	0	-	0	0	1	1	-	0	1	0	1	1	1	1	1	0	0	1
37407584	TGCAGTCCACATGAATGCATTGAGGCGCATGAGATCGGAAGAGCGGTTCAGCAGGAATGCCGAGACCGA	TGCAGTCCACATGAATGCATTGAGGCGCATG	0.942308	0.489796	0.499792	6.4	3.50673	1.80278	1	0	1	0	0	1	0	0	1	1	1	1	1	1	1	0	1	1	0	1	1	0	1	0	0	1	0	0	0	0	0	0	0	1	1	1	-	0	-	-	1
37407178	TGCAGGGCCCATCGGTGCAATATGTGGGGGGGATCTGCCCTCGATCCAGCAACTCTTTTTTTTTCTTGG	TGCAGGGCCCATCGGTGCAATATGTGGGGGGGATCTGCCCTCGATCCAGCAACTCTTTTTTTTTCTTGG	0.942308	0.489796	0.499792	6.34483	2.50896	2.58702	1	1	1	1	0	0	0	0	0	0	0	0	0	0	1	0	0	1	-	1	0	1	1	0	1	1	1	0	0	0	1	0	-	1	1	-	1	0	0	1	1
37423016	TGCAGGGTTTTTTTTTAACCTATGATAGATAAGTGAAAAGGCCCCGATACACTTGTGCGACTTGAAGTC	TGCAGGGTTTTTTTTTAACCTATGATAGATAAGTGAAAAGGCCCCGATACACTTGTGCGACTTGAAGTC	0.942308	0.489796	0.499792	6.27273	2.97742	2.06206	1	0	1	0	1	1	0	0	1	1	0	1	0	1	0	1	1	1	1	0	1	0	0	0	0	0	0	0	1	-	0	0	1	1	1	1	1	1	-	0	1
37443007	TGCAGGTGACATCATCAGTGGGGAGCACCTGGAACTGTGGCGGCTTCACAGGTGAGTTAAGTTTTGTTT	TGCAGGTGACATCATCAGTGGGGAGCACCTGGAACTGTGGCGGCTTCACAGGTGAGTTAAGTTTTGTTT	0.942308	0.489796	0.499792	6.21875	2.45884	2.67584	1	1	0	1	0	1	1	0	0	0	1	0	1	0	0	1	1	1	1	1	0	1	1	0	0	1	0	1	0	1	0	0	1	0	0	1	0	1	0	0	1
37418666	TGCAGTGGAAAGGGGTTAAAAACATATGTTGATTTGAAGGATGTGCTGGCATGTCCAGGAGAATATGTT	TGCAGTGGAAAGGGGTTAAAAACATATGTTGATTTGAAGGATGTGCTGGCATGTCCAGGAGAATATGTT	0.942308	0.489796	0.499792	6.11765	2.56406	2.43673	1	0	-	1	1	1	1	1	0	0	1	1	0	0	0	1	-	1	0	0	-	0	1	0	1	1	0	1	0	1	1	1	0	0	1	0	1	0	0	0	0
37407447	TGCAGTTTTCACTCTGGCCACTAAGCCTAATAATATCCGGATGCTTCCAGTTCTGTAGAGATCACACAG	TGCAGTTTTCACTCTGGCCACTAAGCCTAATAATATCCGGATGCTTCCAGTTCTGTAGAGATCACACAG	0.942308	0.489796	0.499792	6	3.5248	1.66862	1	1	1	0	0	1	0	0	1	1	0	0	1	1	1	0	1	0	0	1	1	0	1	0	0	1	0	0	0	0	0	0	1	1	1	1	-	0	1	1	1
37425486	TGCAGTTTGAAAAAACACCAGAAATCACTAACAAAACAGGAACTGGAATAAGGGGTGTGTCCCTTTAAA	TGCAGTTTGAAAAAACACCAGAAATCACTAACAAAACAGGAACTGGAATAAGGGGTGTGTCCCTTTAAA	0.942308	0.489796	0.499792	5.90909	2.83232	2.08416	1	0	1	0	1	0	0	0	1	0	1	1	1	0	1	0	1	1	-	1	0	1	1	0	1	0	0	1	1	0	0	1	0	-	1	1	1	1	0	0	0
37439331	TGCAGTACCAGACACAGGTGGTGTGCCAGCTTTGCATGTAACCCTTTGGTCCTGCTGATCAGTGTGGGT	TGCAGTACCAGACACAGGTGGTGTGCCAGCTTTGCATGTAACCCTTTGGTCCTGCTGATCAGTGTGGGT	0.942308	0.489796	0.499792	5.84375	3.70059	1.5897	1	1	0	-	1	0	1	0	0	1	1	1	0	0	0	1	0	1	0	1	0	-	1	1	1	0	0	0	1	0	0	1	1	0	0	0	-	0	0	0	1
37407258	TGCAGTACATAAGTACCGCAGTATATAATACAAGCAATGGAGCAATTGAATGTACATGTCCCTTAGAGA	TGCAGTACATAAGTACCGCAGTATATAATACAAGCAATGGAGCAATTGAATGTACATGTCCCTTAGAGA	0.942308	0.489796	0.499792	5.77419	3.76495	1.5395	1	0	1	1	0	0	1	0	0	0	0	0	1	0	1	0	1	0	0	1	1	0	1	0	1	0	1	0	0	-	-	1	0	0	1	1	1	0	1	-	1
37398392	TGCAGCATTTTTTAACCAAAATACATTTTGTGTCACCACCTTTTAAAGGGAAGAAATCTATCAAAGTGC	TGCAGCATTTTTTAACCAAAATACATTTTGTGTCACCACCTTTTAAAGGGAAGAAATCTATCAAAGTGC	0.942308	0.489796	0.499792	5.77143	3.00557	2.01955	1	1	1	0	1	1	0	0	1	1	0	1	1	1	1	0	1	-	-	0	1	1	0	0	0	0	0	1	0	0	1	0	0	1	0	1	0	1	1	1	1
37406766	TGCAGACAGGACACTCAGGACCAGATTGATCGTTGTTCTGTAGGGGTGAGGCCAAACAACCGCATGAGA	TGCAGACAGGACACTCAGGACCAGATTGATCGTTGTTCTGTAGGGGTGAGGCCAAACAACCGCATGAGA	0.942308	0.489796	0.499792	5.73529	3.29267	1.78242	1	0	-	1	0	0	1	1	1	1	1	1	0	1	0	0	0	0	1	0	-	1	0	0	0	1	1	1	1	0	1	0	1	0	1	0	0	0	1	1	1
37405689	TGCAGTAAAGACCATGCTGTAACCATTTTCTGCTATCTCCCACACTAAGTCTAACTAAAAACCAGTCAT	TGCAGTAAAGACCATGCTGTAACCATTTTCTGCTATCTCCCACACTAAGTCTAACTAAAAACCAGTCAT	0.942308	0.489796	0.499792	5.69697	2.81215	2.0475	1	1	0	0	1	0	0	1	0	1	1	1	0	1	0	1	0	1	-	1	0	0	0	1	1	0	1	0	1	0	0	1	1	0	0	0	1	0	0	0	1
37420103	TGCAGCTGGCATGGGCTCGGCTCCTGAGCCCGTGCCATCCACCTGACATAACTGTACGTCAGATTGCAG	TGCAGCTGGCATGGGCTCGGCTCCTGAGCCCGTGCCATCCACCTGACATAACTGTACGTCAGATTGCAG	0.942308	0.489796	0.499792	5.64706	3.27991	1.76465	1	0	0	1	1	0	1	0	0	1	1	1	0	0	0	1	0	0	0	0	0	1	1	1	0	1	0	1	0	1	0	0	1	0	1	0	1	1	0	0	1
37397964	TGCAGCACTGATACTGCTGGCAGCGACCCCACTCTTGTGTGTGTGTGTGGGGTGTCTGTCAGCAGTTAC	TGCAGCACTGATACTGCTGGCAGCGACCCCACTCTTGTGTGTGTGTGTGGGGTGTCTGTCAGCAGTTAC	0.942308	0.489796	0.499792	5.60606	3.32975	1.67586	1	-	0	0	1	1	1	1	1	0	1	1	0	0	0	0	0	0	1	0	0	-	0	0	0	1	1	0	-	1	1	0	0	1	1	0	1	1	0	1	1
37443285	TGCAGTGCAGAAGAAGAGCCGCGTATTTTAGGTATTTTGCTTCCCGGGCAGGAGGTTTTACAGGATACC	TGCAGTGCAGAAGAAGAGCCGCGTATTTTAGGTATTTTGCTTCCCGGGCAGGAGGTTTTACAGGATACC	0.942308	0.489796	0.499792	5.41176	2.05966	2.62132	1	1	0	1	0	0	0	0	1	1	1	1	1	1	1	0	0	1	1	-	0	-	0	1	0	0	0	0	0	0	1	0	1	1	0	1	1	-	1	1	1
37406211	TGCAGTTGGTGTGTCACTGATGGGTCAGCTTGCAATTGGTGTAGCGCTGATGGGTCAGCCAGCAGTTGG	TGCAGTTGGTGTGTCACTGATGGGTCAGCTTGCAATTGGTGTAGCGCTGATGGGTCAGCCAGCAGTTGG	0.942308	0.489796	0.499792	5.38889	2.85071	1.86059	1	0	0	0	-	0	0	1	1	0	1	1	1	1	1	1	0	0	1	0	1	0	1	1	0	1	0	1	0	0	1	0	0	0	1	-	1	0	0	0	0
37434094	TGCAGAAAGATCTTATTAGGCCTCCTTCACATAAGATTTTTGTTCTGCTTTTTAAAGTGCATGAGATCG	TGCAGAAAGATCTTATTAGGCCTCCTTCACATAAGATTTTTGTTCTGCTTTTTAAAGTGCATG	0.942308	0.489796	0.499792	5.36364	2.64939	2.03617	1	1	0	0	1	1	1	0	0	-	1	1	0	0	0	0	0	0	0	0	0	0	0	1	1	1	0	1	-	1	0	0	0	0	1	1	1	1	0	1	1
37402062	TGCAGTGTCACACGCGGGGGGACTTCCGATTGATTACGCCGGCGGCGATCAGCTGATTAGTTTTTGTTG	TGCAGTGTCACACGCGGGGGGACTTCCGATTGATTACGCCGGCGGCGATCAGCTGATTAGTTTTTGTTG	0.942308	0.489796	0.499792	5.36111	2.92644	1.83206	1	1	1	0	1	1	0	1	1	0	-	1	1	-	1	0	0	0	0	1	1	0	0	1	0	0	1	0	1	0	1	0	0	1	1	1	-	1	0	1	0
37407843	TGCAGCGCTGGAATGGTGGTGAGTGGCAATGTAAGTATTTTTTGTTTTTTTATTAGTGAAGCAATAGCT	TGCAGCGCTGGAATGGTGGTGAGTGGCAATGTAAGTATTTTTTGTTTTTTTATTAGTGAAGCAATAGCT	0.942308	0.489796	0.499792	5.35135	2.67335	1.99476	1	1	0	0	1	-	0	1	1	1	1	1	1	1	1	0	1	0	0	0	0	1	0	0	0	-	1	1	0	0	1	0	0	1	1	1	0	0	-	0	1
37423441	TGCAGGTCCCTACCTCTATTTACAGTTGCATTGCGTGATTTGCTACACACGGCAAGACAGTGGTTTTCT	TGCAGGTCCCTACCTCTATTTACAGTTGCATTGCGTGATTTGCTACACACGGCAAGACAGTGGTTTTCT	0.942308	0.489796	0.499792	5.30556	2.83646	1.83644	1	1	1	0	1	1	1	1	1	0	0	1	1	1	1	0	0	0	0	1	-	1	0	1	0	0	1	1	1	0	1	0	0	1	1	1	0	-	0	-	0
37398426	TGCAGCCAAGCAACAACAGCTGATTTGCCAGGTAAGGGCATGTAGGAGTGTAAAAATCGGGAAAATCAG	TGCAGCCAAGCAACAACAGCTGATTTGCCAGGTAAGGGCATGTAGGAGTGTAAAAATCGGGAAAATCAG	0.942308	0.489796	0.499792	5.18182	3.30706	1.54966	1	1	-	0	1	0	1	0	1	1	0	0	1	1	0	1	0	0	0	0	1	-	1	1	1	1	0	0	1	0	0	0	0	1	1	1	0	1	1	0	0
37440668	TGCAGTTCCCTGCACAGCTGGGTGGTCAGAGGTACCACTATTCAGAAAAAAATAGACACTGCGGACCCT	TGCAGTTCCCTGCACAGCTGGGTGGTCAGAGGTACCACTATTCAGAAAAAAATAGACACTGCGGACCCT	0.942308	0.489796	0.499792	5.12121	2.6487	1.93325	1	-	0	0	1	0	0	0	1	1	1	1	0	1	1	0	0	0	0	0	1	1	-	1	0	1	0	1	-	0	0	0	0	1	1	0	1	1	1	0	1
37408129	TGCAGAATATGCCACACAAACATCTTAGACTCCTGACTTTGCATGAGATCGGAAGAGCGGTTCAGCAGG	TGCAGAATATGCCACACAAACATCTTAGACTCCTGACTTTGCATG	0.942308	0.489796	0.499792	5.08333	2.1522	2.44484	1	1	1	0	0	1	1	0	1	1	1	0	1	1	1	0	1	1	0	0	1	0	0	-	0	0	0	0	0	0	0	0	1	1	1	1	0	0	-	1	1
37410471	TGCAGAAGGGCTCTGTGCCCGTGTGCATGATCCCTTACCTGGCTCCTAAAGTATTTTGTACATCCCCAT	TGCAGAAGGGCTCTGTGCCCGTGTGCATGATCCCTTACCTGGCTCCTAAAGTATTTTGTACATCCCCAT	0.903846	0.510638	0.499774	19.1892	8.78524	2.19081	1	0	1	0	1	1	0	1	0	1	1	1	0	1	1	1	1	1	0	1	-	0	1	1	0	0	1	1	0	1	-	1	0	0	-	0	0	0	1	0	-
37425102	TGCAGTAGCTACTACATGTGATGTTAGGTGGAACAGTCTCTGCGCGCTGCCATATCATGCTCCATCGAG	TGCAGTAGCTACTACATGTGATGTTAGGTGGAACAGTCTCTGCGCGCTGCCATATCATGCTCCATCGAG	0.903846	0.510638	0.499774	17.4054	6.52421	2.57466	1	0	1	1	1	1	0	1	1	1	1	0	0	1	1	0	1	1	1	-	-	0	1	0	0	1	-	0	0	0	-	1	0	0	0	0	0	1	1	1	0
37398845	TGCAGCGGAGCTTCCATTAGGATCCTCTGTTGCAGGTTTCCGTCAAAAAGATGGAAAAAATAATGCAGC	TGCAGCGGAGCTTCCATTAGGATCCTCTGTTGCAGGTTTCCGTCAAAAAGATGGAAAAAATAATGCAGC	0.903846	0.510638	0.499774	16.9167	4.70446	3.69428	1	1	0	-	1	1	0	0	1	1	0	0	1	1	0	1	1	0	1	0	0	1	0	0	1	1	-	0	0	1	1	1	1	0	0	1	-	-	0	0	-
37443032	TGCAGTTTACGCAGAAACCCTAACAACATTTACCGTTGTAATCTTTATATACATTTACCAATGTTCAGT	TGCAGTTTACGCAGAAACCCTAACAACATTTACCGTTGTAATCTTTATATACATTTACCAATGTTCAGT	0.903846	0.510638	0.499774	16.0833	6.74279	2.47431	1	0	1	-	-	1	0	0	-	1	0	0	1	1	1	0	1	0	1	1	1	0	1	0	0	0	0	0	-	0	1	1	1	1	1	1	0	1	1	1	0
37413231	TGCAGAGTTTCTGCACTTGTCTCCCATCAAGCAAATCTGGGCCATCATTGGTTGGCAGTTGCAATGGGA	TGCAGAGTTTCTGCACTTGTCTCCCATCAAGCAAATCTGGGCCATCATTGGTTGGCAGTTGCAATGGGA	0.903846	0.510638	0.499774	15.6944	7.58588	2.08937	1	0	1	0	0	0	1	1	1	0	0	0	1	1	1	0	1	0	0	1	1	0	1	0	-	0	1	0	0	1	1	0	1	1	1	-	0	0	1	0	0
37406146	TGCAGTTAGTGCAGACTGGGGTCAGAGTCTGGAAGCCACATAAGGCTGATGTGGATAACCAGATCTAAA	TGCAGTTAGTGCAGACTGGGGTCAGAGTCTGGAAGCCACATAAGGCTGATGTGGATAACCAGATCTAAA	0.903846	0.510638	0.499774	14.0303	5.92112	2.2918	1	1	0	1	1	0	0	0	0	1	1	1	0	0	0	1	0	0	1	1	0	-	1	-	1	1	1	1	1	0	0	1	0	0	1	0	0	0	0	0	1
37435652	TGCAGATGGGGTTGCATGGCTGGTTTGTGTGTCAGCTGCGATGGGAGTGGCTGGGGATGTGGCATCTTC	TGCAGATGGGGTTGCATGGCTGGTTTGTGTGTCAGCTGCGATGGGAGTGGCTGGGGATGTGGCATCTTC	0.903846	0.510638	0.499774	13.718	5.19343	2.61777	1	0	1	0	-	1	-	1	1	1	0	0	1	1	1	1	1	0	0	1	1	0	0	1	0	1	1	0	0	1	0	0	1	1	1	-	0	-	1	1	1
37408227	TGCAGAAATTTTTTTAACATTTGGCATAGGTGTATTGTAAGAAAGAATACATTGTACAAAAGTGGAGTT	TGCAGAAATTTTTTTAACATTTGGCATAGGTGTATTGTAAGAAAGAATACATTGTACAAAAGTGGAGTT	0.903846	0.510638	0.499774	12.8788	5.22672	2.56394	1	0	1	1	0	0	0	0	0	0	1	0	1	0	1	0	-	0	0	1	1	0	1	0	1	1	-	-	0	0	0	-	1	1	1	-	0	0	1	1	1
37444266	TGCAGACAATGGTCTTTCCAGGGACACTGTATCTATAAACCACACAACATACAATGTCACAGACACTGG	TGCAGACAATGGTCTTTCCAGGGACACTGTATCTATAAACCACACAACATACAATGTCACAGACACTGG	0.903846	0.510638	0.499774	12.6286	2.85943	4.29464	1	0	1	0	1	0	1	1	1	0	1	1	0	0	0	1	0	1	0	1	1	0	1	0	1	-	-	0	0	1	1	0	1	1	0	0	1	0	0	1	1
37424706	TGCAGTACATCATCATTGCACTAAAGGAAACACAAAAATATACTTTCACAGTTAATGCCTAAATCGATT	TGCAGTACATCATCATTGCACTAAAGGAAACACAAAAATATACTTTCACAGTTAATGCCTAAATCGATT	0.903846	0.510638	0.499774	11.3143	4.67071	2.48042	1	1	1	1	0	0	0	1	1	0	0	0	1	0	0	1	1	0	1	0	0	1	1	-	1	0	1	0	0	0	0	1	0	1	0	-	1	1	1	1	0
37406491	TGCAGCTCACGCTGTCACTGCACTGACAGCTGTGAGCTGCGGGCTGGAGTTGATGCATGAGATCGGAAG	TGCAGCTCACGCTGTCACTGCACTGACAGCTGTGAGCTGCGGGCTGGAGTTGATGCATG	0.903846	0.510638	0.499774	9.85714	4.59902	2.16458	1	0	1	-	0	1	0	0	0	0	1	1	1	0	1	-	0	1	0	1	0	1	-	1	1	1	0	1	1	0	0	1	0	0	1	1	-	0	1	0	0
37398403	TGCAGCCAAAACTAGGAGACTTTATAGAGAGGCTAGCAATTAGTAATTGCACTCTAACGACCCCAGCTG	TGCAGCCAAAACTAGGAGACTTTATAGAGAGGCTAGCAATTAGTAATTGCACTCTAACGACCCCAGCTG	0.903846	0.510638	0.499774	9.58333	4.40565	2.11865	1	0	1	0	-	1	1	1	1	1	1	0	0	1	0	0	1	0	1	0	-	0	1	0	0	0	1	1	0	0	1	0	-	1	1	1	1	1	1	0	1
37404597	TGCAGAGTCTCTGCAAGCAACAGAGAACTATTAAAGTCTAATGGCGCTCCCCTCATTCGTCCCTGGGTG	TGCAGAGTCTCTGCAAGCAACAGAGAACTATTAAAGTCTAATGGCGCTCCCCTCATTCGTCCCTGGGTG	0.903846	0.510638	0.499774	9.10526	4.4295	2.06322	1	-	1	0	1	0	-	1	1	1	1	1	1	0	1	1	1	1	0	0	1	1	0	-	1	0	1	1	1	0	0	0	0	-	0	0	1	0	0	0	1
37441408	TGCAGCAGCTGCACACAAACCTTAGATCAGCATGAGATCGGAAGAGCGGTTCAGCAGGAATGCCGAGAC	TGCAGCAGCTGCACACAAACCTTAGATCAGCATG	0.903846	0.510638	0.499774	8.73529	4.36772	2.0985	1	1	0	0	1	0	1	0	-	0	0	1	0	0	1	1	1	0	1	0	1	1	1	-	0	0	0	1	1	1	0	0	0	0	1	0	1	1	1	0	1
37429660	TGCAGTTTCAGAAATATTTAACCTCTGTAGAACAAGTATCTTCAGAGGCACCTTTTTGCTGTCATGACC	TGCAGTTTCAGAAATATTTAACCTCTGTAGAACAAGTATCTTCAGAGGCACCTTTTTGCTGTCATGACC	0.903846	0.510638	0.499774	8.71429	3.78396	2.30664	1	0	1	-	0	0	1	0	0	0	1	1	0	0	1	1	0	-	0	-	0	1	1	0	0	-	0	1	0	-	1	1	0	0	1	1	0	0	0	1	0
37410078	TGCAGAACATATTAGCCTCTATGGTGTGCTGAGGTCCTACTATGGCACCCCACACCAGTGAGGCATTTA	TGCAGAACATATTAGCCTCTATGGTGTGCTGAGGTCCTACTATGGCACCCCACACCAGTGAGGCATTTA	0.903846	0.510638	0.499774	8.62162	4.16777	2.05312	1	0	1	1	1	1	1	1	0	0	1	1	1	1	0	0	0	-	-	0	0	0	0	0	-	1	0	0	1	1	0	0	0	0	1	1	-	1	1	1	1
37406497	TGCAGCTCTCTGAGCTCCAGTATGAGCTATAGCTTGCTGGGCTTCCCAGCATGAGATCGGAAGAGCGGT	TGCAGCTCTCTGAGCTCCAGTATGAGCTATAGCTTGCTGGGCTTCCCAGCATG	0.903846	0.510638	0.499774	8.32432	4.00037	2.0653	1	1	0	-	-	1	0	0	1	1	1	1	0	1	1	1	0	1	1	1	0	1	0	1	1	0	1	1	1	0	0	1	0	1	0	0	0	0	0	-	0
37399266	TGCAGCTGCATGAAATGGTCCTGCTTGTAAAAAGGAGGGTAATAGTAGTCTAAAGATGGTCTTTAATGC	TGCAGCTGCATGAAATGGTCCTGCTTGTAAAAAGGAGGGTAATAGTAGTCTAAAGATGGTCTTTAATGC	0.903846	0.510638	0.499774	8.05405	3.21269	2.48303	1	1	1	1	1	1	1	1	0	1	1	0	0	1	1	0	1	1	0	0	0	1	0	0	0	0	-	1	-	1	0	-	0	0	0	-	1	1	1	1	1
37418332	TGCAGCCTTCTAATACACATTGTGCTTTAACGTCTCGCCATTTTCAAGATCTGCTTGCATATTGAAGGA	TGCAGCCTTCTAATACACATTGTGCTTTAACGTCTCGCCATTTTCAAGATCTGCTTGCATATTGAAGGA	0.903846	0.510638	0.499774	7.85294	3.38797	2.35027	1	0	1	-	0	0	1	1	0	0	0	1	0	0	1	1	1	0	1	1	0	0	1	-	0	0	1	1	1	1	1	1	0	0	1	0	1	0	0	-	0
37408611	TGCAGCATTTTTCACCCACACTAACACAAATCATTTTGTTATCTGCTATACATTATAATACAAATTGGC	TGCAGCATTTTTCACCCACACTAACACAAATCATTTTGTTATCTGCTATACATTATAATACAAATTGGC	0.903846	0.510638	0.499774	7.78788	3.36432	2.24681	1	-	1	1	-	0	0	1	0	1	0	0	1	0	1	0	1	1	0	1	-	-	1	1	1	0	1	0	1	0	0	1	1	0	0	1	1	0	1	1	0
37408538	TGCAGGCCTAAACCAACCTATGAGAAGACAGCACAGGCCGGATGCATGAGATCGGAAGAGCGGTTCAGC	TGCAGGCCTAAACCAACCTATGAGAAGACAGCACAGGCCGGATGCATG	0.903846	0.510638	0.499774	7.73529	3.85249	2.11571	1	0	0	1	1	1	0	1	0	0	-	1	1	0	0	0	1	1	1	1	0	0	0	1	1	0	1	0	1	0	1	1	-	1	0	0	-	0	-	1	1
37403603	TGCAGGCAATCTGGTCAGAAATTTTCTGACCAGACAACCCAGCATGAGATCGGAAGAGCGGTTCAGCAG	TGCAGGCAATCTGGTCAGAAATTTTCTGACCAGACAACCCAGCATG	0.903846	0.510638	0.499774	7.58333	3.13913	2.48605	1	0	0	1	0	1	0	0	1	0	1	1	1	1	1	0	0	-	0	1	1	0	-	1	-	0	0	0	-	0	0	1	1	0	1	1	1	1	1	1	1
37397904	TGCAGCACATTTACAAAGCTTATCAGACACAACTTGCACAGTTTTTGACTTTTTTAGGTCTGCATGAGA	TGCAGCACATTTACAAAGCTTATCAGACACAACTTGCACAGTTTTTGACTTTTTTAGGTCTGCATGAGA	0.903846	0.510638	0.499774	7.56757	3.18392	2.44735	1	1	1	0	-	-	0	0	1	1	0	0	1	1	1	1	-	0	1	0	1	0	0	1	0	-	0	1	0	0	0	0	0	1	0	1	1	1	1	1	0
37418982	TGCAGCGTTTCAGAGTAAAAAGCACATCAATGTAACAGGGGTTCCAGCCACTATTACTACTGTGGTTCA	TGCAGCGTTTCAGAGTAAAAAGCACATCAATGTAACAGGGGTTCCAGCCACTATTACTACTGTGGTTCA	0.903846	0.510638	0.499774	6.97297	3.64274	1.87084	1	1	0	0	1	1	1	1	1	1	1	1	0	-	0	0	1	0	1	0	1	-	0	0	1	1	-	0	0	1	1	0	0	1	1	0	0	1	0	1	0
37397771	TGCAGCAAGAAAGTACAGAGGTGCAATTAGGCTAAGGACACCCTACTGTGAGGGATCCGTTGCGTTTAA	TGCAGCAAGAAAGTACAGAGGTGCAATTAGGCTAAGGACACCCTACTGTGAGGGATCCGTTGCGTTTAA	0.903846	0.510638	0.499774	6.92105	2.63959	2.6754	1	1	1	0	1	1	0	0	1	1	1	1	1	-	1	0	1	-	1	0	-	0	1	0	0	0	0	1	1	1	0	0	0	1	0	1	0	1	1	1	0
37414254	TGCAGATGTTAATTCAGTCAGCCATAATCCGGTCAAAATTTTTTTTTGACAAATTAAAAAACTGATTGA	TGCAGATGTTAATTCAGTCAGCCATAATCCGGTCAAAATTTTTTTTTGACAAATTAAAAAACTGATTGA	0.903846	0.510638	0.499774	6.88235	3.88636	1.80381	1	0	1	-	0	0	1	1	1	0	0	1	0	0	1	0	1	1	1	1	0	0	1	0	0	0	1	-	0	1	1	0	0	0	1	1	0	0	1	1	-
37398909	TGCAGCGTGTAAAGACGTCGTCTGCACATAACCTTATACGGGTCGTCCAGTTTAGAGAAAAAGATTTCC	TGCAGCGTGTAAAGACGTCGTCTGCACATAACCTTATACGGGTCGTCCAGTTTAGAGAAAAAGATTTCC	0.903846	0.510638	0.499774	6.78947	4.29907	1.58011	1	0	1	0	1	0	1	0	0	1	1	1	0	1	0	1	0	0	0	-	1	-	0	1	1	0	1	0	-	-	-	0	1	0	1	1	0	1	0	1	1
37400320	TGCAGGTACGCAGAATTAAACCAGCCCGAAAAAAATCCACACACAATTTTCATGTTGAATTATCGCGGA	TGCAGGTACGCAGAATTAAACCAGCCCGAAAAAAATCCACACACAATTTTCATGTTGAATTATCGCGGA	0.903846	0.510638	0.499774	6.72727	3.67854	1.87216	1	1	0	1	-	0	0	0	1	0	0	0	1	1	1	0	1	-	-	1	1	1	0	0	1	0	0	0	0	1	1	0	1	1	0	1	-	1	1	1	-
37405078	TGCAGCCTGAATCAGGTTCATTAGTGATTGTACCTATAAAATCCTGCCAGGCCACATCTTCCAATATGG	TGCAGCCTGAATCAGGTTCATTAGTGATTGTACCTATAAAATCCTGCCAGGCCACATCTTCCAATATGG	0.903846	0.510638	0.499774	6.62857	2.97692	2.26232	1	0	0	0	0	0	1	1	1	0	0	0	1	1	0	1	0	0	1	0	-	1	1	1	1	0	1	0	1	1	0	1	0	1	0	-	1	0	-	0	1
37395857	TGCAGAAATGACTGAGAGATAATACGTTTTGAGGTTTCCAAAACTTATATGTTAGGCACACTAGTATCA	TGCAGAAATGACTGAGAGATAATACGTTTTGAGGTTTCCAAAACTTATATGTTAGGCACACTAGTATCA	0.903846	0.510638	0.499774	6.55882	3.16406	1.99668	1	0	1	1	0	1	0	0	1	0	0	0	1	0	1	0	1	0	1	1	1	0	0	-	0	1	0	0	0	0	-	0	1	1	0	1	1	-	1	1	1
37445888	TGCAGCTTTTCTTCTTCAGTGTCTGTGGGACTGCATGAGATCGGAAGAGCGGTTCAGCAGGAATGCCGA	TGCAGCTTTTCTTCTTCAGTGTCTGTGGGACTGCATG	0.903846	0.510638	0.499774	5.97059	3.92942	1.57283	1	0	0	1	-	0	0	1	0	0	1	1	0	1	0	0	0	1	1	0	0	0	-	1	1	0	1	0	1	0	1	1	0	1	1	0	1	0	0	-	0
37441181	TGCAGCACACAGCACAGTGATTCCTCAAGCTACAATGTCCTCAGGATACGATATTTCCAGCAATGGACT	TGCAGCACACAGCACAGTGATTCCTCAAGCTACAATGTCCTCAGGATACGATATTTCCAGCAATGGACT	0.903846	0.510638	0.499774	5.6	3.15504	1.73459	1	1	1	0	1	1	1	1	0	0	1	1	0	0	0	0	-	1	-	-	1	0	1	1	1	1	-	0	1	-	1	1	0	0	0	0	1	0	0	0	0
37439282	TGCAGTACAGCACCGTTCAAGTAAATGGGGCTGTGTGTAGTTTTCTACATAGCCAGGTGGTCAGGAGCT	TGCAGTACAGCACCGTTCAAGTAAATGGGGCTGTGTGTAGTTTTCTACATAGCCAGGTGGTCAGGAGCT	0.903846	0.510638	0.499774	5.48649	3.20153	1.74296	1	0	1	1	1	1	1	1	1	0	1	0	1	0	1	0	1	0	1	-	1	0	0	0	0	0	1	0	0	1	-	1	0	1	1	-	0	-	1	1	0
37399011	TGCAGCTACTGCATGTGGATAAAACCATGCCCATATGTGGTGGTCACTGGCCACACAAGTTTACTGGTA	TGCAGCTACTGCATGTGGATAAAACCATGCCCATATGTGGTGGTCACTGGCCACACAAGTTTACTGGTA	0.903846	0.510638	0.499774	5.47368	3.22602	1.68141	1	0	1	1	-	1	1	1	0	1	0	0	1	1	1	1	0	1	0	-	0	0	0	0	0	0	1	0	0	0	1	0	0	1	1	1	0	1	-	1	-
37425469	TGCAGTATCTAGGGGTTAAATGGCTGGGATTGGAGACCACTCAAGTCCCCGCCATTACAGCAGAATGTT	TGCAGTATCTAGGGGTTAAATGGCTGGGATTGGAGACCACTCAAGTCCCCGCCATTACAGCAGAATGTT	0.903846	0.510638	0.499774	5.47222	2.53296	2.14826	1	0	-	0	1	0	-	0	0	1	1	1	1	0	1	1	1	1	0	0	1	1	-	1	1	0	1	1	1	0	0	0	1	-	0	0	1	1	0	0	1
37407509	TGCAGCAATACTTAAGTGAAAGTACACAGCAGAAAGCATGAGATCGGAAGAGCGGTTCAGCAGGAATGC	TGCAGCAATACTTAAGTGAAAGTACACAGCAGAAAGCATG	0.903846	0.510638	0.499774	5.40541	3.15765	1.70494	1	1	1	0	1	1	1	1	0	-	1	-	0	1	0	0	1	-	-	1	1	0	1	1	1	0	1	0	1	1	1	0	0	0	1	0	0	0	0	0	0
37406820	TGCAGAGCCATATGCATGGATCGTGTACCTATCCTTGTGCCATTGTATGGTGCCATATTATTCTCCCCT	TGCAGAGCCATATGCATGGATCGTGTACCTATCCTTGTGCCATTGTATGGTGCCATATTATTCTCCCCT	0.903846	0.510638	0.499774	5.22857	2.39148	2.17856	1	-	1	0	1	1	0	0	1	1	0	0	1	1	1	0	1	0	0	0	1	1	0	0	0	1	0	1	1	1	0	0	-	1	-	1	0	0	1	1	0
37445883	TGCAGTGGGTGGAGGTTACACATGGCCTGTGACACGCTGCATGAGATCGGAAGAGCGGTTCAGCAGGAA	TGCAGTGGGTGGAGGTTACACATGGCCTGTGACACGCTGCATG	0.903846	0.510638	0.499774	5.20588	3.30578	1.6252	1	0	1	-	0	0	1	1	0	0	0	0	1	1	1	0	1	0	0	0	1	0	0	-	-	0	1	0	0	1	1	1	-	0	1	1	1	0	1	-	1
37396093	TGCAGAATAAATTTAGATTGGACTATTAACACTTCTATTTTTTTTAAAGCATTTTTACTTTGCTACATT	TGCAGAATAAATTTAGATTGGACTATTAACACTTCTATTTTTTTTAAAGCATTTTTACTTTGCTACATT	0.903846	0.510638	0.499774	5.2	3.1241	1.68101	1	0	-	-	0	0	1	1	1	0	1	0	0	0	1	0	1	1	1	1	0	1	1	0	0	0	1	0	0	1	-	0	0	0	1	0	0	1	0	1	-
37441860	TGCAGTGTTGTATTGTGTTTTTCGCGTCTTTCTGTAGCTGGCGTAGACGTGCATGAGATCGGAAGAGCG	TGCAGTGTTGTATTGTGTTTTTCGCGTCTTTCTGTAGCTGGCGTAGACGTGCATG	0.903846	0.489362	0.499774	22.3333	12.9443	1.75976	1	0	0	1	0	1	-	1	1	0	0	0	0	0	1	0	0	1	-	1	1	0	1	0	1	1	1	0	1	1	1	1	0	1	-	0	0	0	0	1	-
37439628	TGCAGTCAATGAGGCACATTCACTATGGCAATAGTACCAGAATTCTGGCGCGATTTGCACCAAAATAAC	TGCAGTCAATGAGGCACATTCACTATGGCAATAGTACCAGAATTCTGGCGCGATTTGCACCAAAATAAC	0.903846	0.489362	0.499774	18.8286	7.01218	2.71372	1	0	1	0	0	1	1	1	0	1	0	0	1	0	1	0	0	0	0	1	0	0	1	0	0	1	1	-	0	-	1	0	1	1	1	1	0	0	-	1	0
37427284	TGCAGTGATTCTCAAACTACTCAAGCAACGTACTCTCTAGAGATAAGACATTTTAACCAACTACACACA	TGCAGTGATTCTCAAACTACTCAAGCAACGTACTCTCTAGAGATAAGACATTTTAACCAACTACACACA	0.903846	0.489362	0.499774	17.1765	6.73651	2.54924	1	1	0	0	1	0	1	1	0	0	-	1	0	1	0	1	0	-	0	0	0	1	1	1	0	1	-	1	0	1	1	0	0	0	1	0	-	0	0	0	1
37408071	TGCAGTGTATGAATAAGATTTCCTAAAATCTCATCCACTTTGCTGCTACTAAAATATGCTGCTGATTTT	TGCAGTGTATGAATAAGATTTCCTAAAATCTCATCCACTTTGCTGCTACTAAAATATGCTGCTGATTTT	0.903846	0.489362	0.499774	15.9714	5.58818	2.94974	1	1	1	0	1	1	0	0	1	1	0	0	1	-	1	0	1	0	0	0	1	0	0	0	-	1	0	-	1	0	-	1	1	1	1	1	1	0	-	1	0
37421869	TGCAGGCATCATATGCCCTAGGGGGGAGAAAAAATCGAGGGGAATCCCTTGTAGAAAAGGATCTGGGTA	TGCAGGCATCATATGCCCTAGGGGGGAGAAAAAATCGAGGGGAATCCCTTGTAGAAAAGGATCTGGGTA	0.903846	0.489362	0.499774	15.6389	5.44749	2.84451	1	1	1	0	0	1	1	0	1	1	0	1	1	1	1	0	1	1	0	0	1	0	0	0	0	-	0	1	0	0	0	0	1	-	-	1	0	1	-	1	0
37424551	TGCAGTAATGTTATTTGGCACGGTTTGGTGCTATTATTTAGGTACAGAAATGCCACTGTTATATAGGTA	TGCAGTAATGTTATTTGGCACGGTTTGGTGCTATTATTTAGGTACAGAAATGCCACTGTTATATAGGTA	0.903846	0.489362	0.499774	13.9091	5.79636	2.37357	1	1	1	0	0	1	1	0	0	1	0	0	1	1	0	0	1	1	0	0	-	1	1	0	0	0	0	1	1	-	0	1	0	-	0	1	1	0	1	0	1
37446409	TGCAGACACCACTAGAGGGAGCTCATTGCATGAGATCGGAAGAGCGGTTCAGCAGGAATGCCGAGACCG	TGCAGACACCACTAGAGGGAGCTCATTGCATG	0.903846	0.489362	0.499774	10.421	3.09185	3.3786	1	-	1	0	-	1	0	0	1	1	1	1	1	1	1	1	1	0	0	0	1	1	0	-	0	1	0	-	0	0	0	0	0	1	0	-	0	1	1	1	0
37430768	TGCAGTGCAGATTTTTATTGCAGATTATGTAATTGGAAAAACAAAACAAAGAAAAACAAACAATATATT	TGCAGTGCAGATTTTTATTGCAGATTATGTAATTGGAAAAACAAAACAAAGAAAAACAAACAATATATT	0.903846	0.489362	0.499774	10.2941	5.11359	2.00209	1	-	0	0	-	0	0	1	0	1	1	1	0	1	0	1	0	1	1	0	0	0	0	1	0	1	1	1	-	1	1	0	0	0	-	0	1	0	0	0	1
37440461	TGCAGTGTGTAACTGTACTCTTATTGAGCAGGGAAATCAATCCACTAGAAAAACATCTGGGCCAAAATT	TGCAGTGTGTAACTGTACTCTTATTGAGCAGGGAAATCAATCCACTAGAAAAACATCTGGGCCAAAATT	0.903846	0.489362	0.499774	10.1053	4.9619	1.97148	1	1	1	0	1	1	0	0	1	1	1	1	1	1	1	1	1	1	0	0	1	0	1	-	0	0	0	1	1	0	0	0	0	-	1	-	0	0	-	-	0
37407360	TGCAGTGCTTCGACTGTGTGCAGCTGCTTCTATACCCCTGTGTGGAGTCTATTTGAAGGTACTCGACTG	TGCAGTGCTTCGACTGTGTGCAGCTGCTTCTATACCCCTGTGTGGAGTCTATTTGAAGGTACTCGACTG	0.903846	0.489362	0.499774	9.85294	5.14571	2.01762	1	-	1	1	0	0	1	0	1	1	0	0	0	1	1	0	-	0	0	1	1	1	1	0	0	1	0	0	0	1	-	1	0	0	-	1	0	0	0	1	0
37445616	TGCAGGCATAGCGCTTGAGGATGCTTCCGAGGAACCAAGGCTAAGCAAGGAGTCCGTCCTGCTTAAGAC	TGCAGGCATAGCGCTTGAGGATGCTTCCGAGGAACCAAGGCTAAGCAAGGAGTCCGTCCTGCTTAAGAC	0.903846	0.489362	0.499774	9.5625	3.89661	2.48518	1	0	0	1	0	0	0	-	0	1	0	0	0	1	0	1	0	0	-	-	0	1	0	-	1	0	1	1	1	-	0	1	0	0	1	1	1	1	0	1	0
37438434	TGCAGGCTAGGTGGAAAGAACTTGGGTTTCCGTGGGATCTCAGCTATATGGAGAGGTCAACGTGGTCTT	TGCAGGCTAGGTGGAAAGAACTTGGGTTTCCGTGGGATCTCAGCTATATGGAGAGGTCAACGTGGTCTT	0.903846	0.489362	0.499774	8.5	4.1332	2.1017	1	1	1	0	0	1	0	1	0	1	0	0	1	1	1	1	1	0	0	0	1	0	-	1	0	1	0	1	0	0	0	0	0	1	0	1	0	0	1	1	-
37443516	TGCAGTGTCCATATATACAGAATAAGAGCAGATACTGAAAATTATACCCAGCATACAGGACAGGAGAAG	TGCAGTGTCCATATATACAGAATAAGAGCAGATACTGAAAATTATACCCAGCATACAGGACAGGAGAAG	0.903846	0.489362	0.499774	8.08824	6.18046	1.34835	1	0	0	1	0	0	0	1	0	0	0	1	0	1	0	0	0	1	1	0	0	0	1	1	1	0	1	0	1	0	1	1	-	1	-	0	1	0	0	1	1
37427608	TGCAGTGCTGGAAAAGCGGTGAGTATAAAGATGAGTATAGAATTTTTTGTTTTATTACAGAGCCCTAGC	TGCAGTGCTGGAAAAGCGGTGAGTATAAAGATGAGTATAGAATTTTTTGTTTTATTACAGAGCCCTAGC	0.903846	0.489362	0.499774	7.96774	4.61053	1.67132	1	0	0	1	0	0	1	0	0	0	1	0	0	0	0	1	1	1	1	0	1	0	1	0	1	0	0	1	0	1	1	1	1	-	0	-	1	1	1	0	1
37444070	TGCAGTGCCTGGAGAAGCCGCACGGGCCTGGATTCTGCTGGGAGGAGCTGACACTCCAGCTTCTCCCAG	TGCAGTGCCTGGAGAAGCCGCACGGGCCTGGATTCTGCTGGGAGGAGCTGACACTCCAGCTTCTCCCAG	0.903846	0.489362	0.499774	7.27778	2.76497	2.66214	1	1	1	0	1	1	0	1	1	0	0	1	1	1	1	0	0	0	0	1	1	-	-	1	0	0	1	0	1	0	1	0	0	1	-	1	0	1	0	1	0
37419160	TGCAGCTACATAGACCATAGAAACCTGATAACAGGAGCTGACTGATAACCTTCTATGGGAGAGTTTAGT	TGCAGCTACATAGACCATAGAAACCTGATAACAGGAGCTGACTGATAACCTTCTATGGGAGAGTTTAGT	0.903846	0.489362	0.499774	7.1	3.55293	1.98673	1	1	1	1	0	0	0	1	0	0	0	0	0	0	0	0	1	0	1	1	-	1	1	0	1	0	1	0	1	0	1	-	1	1	1	0	1	1	-	-	1
37415559	TGCAGCAATCTTGTTTGACAAAGGATTCATTGGACTGAATCGTGTCGAAGTGTTTAGATTGCCTGTTCA	TGCAGCAATCTTGTTTGACAAAGGATTCATTGGACTGAATCGTGTCGAAGTGTTTAGATTGCCTGTTCA	0.903846	0.489362	0.499774	6.94118	3.68575	1.90954	1	-	1	0	-	1	1	1	1	0	0	0	0	0	1	0	0	1	1	1	0	0	0	0	0	0	1	0	-	1	1	-	1	1	1	0	1	1	0	1	1
37397370	TGCAGATTATGTCACTGCCAGACCCAGAAACATGTACAAAAGCACAGCTGTCATGTACCTGTACCTGGA	TGCAGATTATGTCACTGCCAGACCCAGAAACATGTACAAAAGCACAGCTGTCATGTACCTGTACCTGGA	0.903846	0.489362	0.499774	6.88889	3.12497	2.14094	1	-	1	0	1	1	0	1	0	1	1	1	0	1	1	0	1	0	0	0	0	0	1	1	0	1	0	1	-	1	-	1	0	0	-	0	0	1	-	0	0
37402806	TGCAGAAAAAAACCCCAATAGAAGCAAAAACGCCACAAACTGCCTGAAAAATTGCATGAGATCGGAAGA	TGCAGAAAAAAACCCCAATAGAAGCAAAAACGCCACAAACTGCCTGAAAAATTGCATG	0.903846	0.489362	0.499774	6.78788	3.64116	1.8754	1	-	0	1	0	0	0	0	1	0	0	0	1	0	1	0	0	1	1	1	0	1	-	0	1	0	0	0	0	1	1	0	1	1	-	1	1	-	1	1	1
37444632	TGCAGCAGCGAGCAGCGAGCAGCTGAGCATCGACCCGGTTTCTGTAGTGTAGTGGTTATCACGTTCACC	TGCAGCAGCGAGCAGCGAGCAGCTGAGCATCGACCCGGTTTCTGTAGTGTAGTGGTTATCACGTTCACC	0.903846	0.489362	0.499774	6.76471	3.88859	1.733	1	1	1	0	1	0	1	1	0	0	1	0	1	0	0	0	1	1	0	0	0	1	0	1	0	0	1	1	0	-	0	0	1	0	0	1	-	1	1	0	0
37418415	TGCAGCGAATCTCTTGCAAAATTGGCATGTATTATATGCAAATTTTGTTGCAGGTTGTGCTGTGGATTT	TGCAGCGAATCTCTTGCAAAATTGGCATGTATTATATGCAAATTTTGTTGCAGGTTGTGCTGTGGATTT	0.903846	0.489362	0.499774	6.68571	3.08704	2.18739	1	-	0	1	1	1	0	1	0	1	1	1	0	1	0	1	0	0	0	0	0	1	-	1	0	1	-	1	1	0	0	1	1	0	1	1	0	-	0	-	0
37401764	TGCAGTGATTGGCAGTCTAGTAGCGCCTCTCTATAGTACAGTACAGTACTACATGTTCTGTACTGCTCC	TGCAGTGATTGGCAGTCTAGTAGCGCCTCTCTATAGTACAGTACAGTACTACATGTTCTGTACTGCTCC	0.903846	0.489362	0.499774	6.66667	3.84287	1.74321	1	0	1	0	-	0	0	0	1	0	1	1	0	0	1	0	1	1	0	1	0	1	1	0	-	-	0	1	1	0	-	-	0	1	1	1	1	1	0	0	1
37398135	TGCAGCAGGGGGGAACGTCCCCCTTCTCTAATGCGTTTTCGCCAACGCTTTGTCAAGAGGTGCATGAGA	TGCAGCAGGGGGGAACGTCCCCCTTCTCTAATGCGTTTTCGCCAACGCTTTGTCAAGAGGTGCATGAGA	0.903846	0.489362	0.499774	6.64516	3.23836	2.02935	1	0	0	1	1	0	0	1	0	0	-	1	0	0	0	0	0	1	1	-	0	1	-	1	1	0	1	-	1	0	0	1	1	0	0	0	1	1	0	0	1
37411397	TGCAGACAGTTGTTTCGAGGTTTTTGCCTCTCATCATTGCAGAGCTGGGAACTGGCTGGCAGAGTGAGA	TGCAGACAGTTGTTTCGAGGTTTTTGCCTCTCATCATTGCAGAGCTGGGAACTGGCTGGCAGAGTGAGA	0.903846	0.489362	0.499774	6.52941	3.525	1.85683	1	1	0	0	1	1	1	1	1	0	0	0	1	0	0	0	1	0	-	-	1	1	1	0	0	1	1	0	0	-	0	0	1	1	1	0	1	1	1	1	0
37435079	TGCAGAGCATCAGCATTATCTGCTTAAAAATTGTGTACTTCTGCCTTGTAAAACTACAGTTACCTCTCA	TGCAGAGCATCAGCATTATCTGCTTAAAAATTGTGTACTTCTGCCTTGTAAAACTACAGTTACCTCTCA	0.903846	0.489362	0.499774	6.45714	3.60431	1.84309	1	1	1	0	1	1	0	0	1	1	0	0	1	1	1	0	-	0	0	-	1	0	1	0	0	0	1	0	1	1	1	0	1	1	1	1	0	1	-	1	0
10236987	TGCAGAGATGCAAAGAGCTCTTGGTCTGAAAATTGGCAGCTGAAGCAGAACATGGCATGAGATCGGAAG	TGCAGAGATGCAAAGAGCTCTTGGTCTGAAAATTGGCAGCTGAAGCAGAACATGGCATG	0.903846	0.489362	0.499774	6.4	3.18209	1.99438	1	-	0	0	1	0	1	1	1	0	1	1	0	0	1	0	0	1	0	1	-	-	1	0	0	0	0	1	1	-	0	0	0	0	1	0	1	1	0	0	0
37403404	TGCAGCGGAAAAAATCCATGGCATGAGATCGGAAGAGCGGTTCAGCAGGAATGCCGAGACCGATCTCGT	TGCAGCGGAAAAAATCCATGGCATG	0.903846	0.489362	0.499774	6.39394	3.18081	2.08729	1	0	0	-	1	0	0	1	1	0	0	0	1	0	1	0	0	0	0	1	1	0	1	0	-	0	1	1	0	1	1	1	0	0	0	1	1	1	0	1	1
37409825	TGCAGAAAATTATCTCTGCTGAGTCATCTTTGTCTTCATCTGTACATATATATATGTAAGGCCAAGTCC	TGCAGAAAATTATCTCTGCTGAGTCATCTTTGTCTTCATCTGTACATATATATATGTAAGGCCAAGTCC	0.903846	0.489362	0.499774	6.23529	3.12541	2.04087	1	1	-	0	0	0	0	0	1	0	1	1	1	1	0	0	1	0	0	1	1	1	-	1	0	0	0	1	-	0	0	0	0	-	1	0	1	0	1	0	-
37400352	TGCAGGTATATCCATAGAAGCAGTAAGAGAAAGTGGAAGACAAGGATGCCGACCGTATCCTATGAAGTA	TGCAGGTATATCCATAGAAGCAGTAAGAGAAAGTGGAAGACAAGGATGCCGACCGTATCCTATGAAGTA	0.903846	0.489362	0.499774	6.08571	3.54055	1.71639	1	0	0	0	0	1	1	1	1	1	0	1	0	0	0	1	1	0	-	1	0	0	0	0	1	0	1	1	1	-	1	1	0	0	1	0	-	-	0	1	0
37406136	TGCAGTTACCCAGCGATCATATGATGAGCTGTATACATTGAGCTCATTAACTGTCATGTATACAGCAAT	TGCAGTTACCCAGCGATCATATGATGAGCTGTATACATTGAGCTCATTAACTGTCATGTATACAGCAAT	0.903846	0.489362	0.499774	6.05882	2.5889	2.32696	1	0	-	0	0	0	1	1	0	0	1	1	1	0	0	1	1	-	-	0	0	0	-	1	0	1	0	0	0	1	0	0	0	1	0	1	0	0	0	1	-
37396802	TGCAGAGCTTCTGTGTAGACCTGGTCTCTGGTCACTGGTATCCAGTCATTTTGGTTGCAGTCCGGAAGG	TGCAGAGCTTCTGTGTAGACCTGGTCTCTGGTCACTGGTATCCAGTCATTTTGGTTGCAGTCCGGAAGG	0.903846	0.489362	0.499774	6.02941	3.67412	1.67777	1	0	1	1	-	0	1	1	0	1	1	1	0	0	0	0	1	-	0	-	1	0	1	0	1	0	1	-	0	1	1	1	0	0	0	1	0	1	0	1	0
37404048	TGCAGTGTTTTGGGGTCACCCACCCATTCTCACTGGCATGAGATCGGAAGAGCGGTTCAGCAGGAATGC	TGCAGTGTTTTGGGGTCACCCACCCATTCTCACTGGCATG	0.903846	0.489362	0.499774	5.91176	1.89996	3.24768	1	0	-	1	0	1	0	1	1	0	0	0	1	0	1	0	-	1	0	0	-	0	0	0	1	0	0	0	0	1	1	-	1	1	1	1	0	1	1	-	1
37399290	TGCAGCTGCTCTATGCTGCATCATAGTGCCTGGAGCGGGCCATGGCACTGAGACACTCCCCCTTTTAAA	TGCAGCTGCTCTATGCTGCATCATAGTGCCTGGAGCGGGCCATGGCACTGAGACACTCCCCCTTTTAAA	0.903846	0.489362	0.499774	5.8125	2.95209	1.90821	1	-	0	1	1	0	0	1	0	0	1	1	0	0	0	1	0	1	1	1	0	1	0	1	1	0	1	1	1	0	-	-	-	0	0	0	1	1	0	0	1
37438415	TGCAGGCATTACCTGTTTCGGAGATGAGCGCGTTCGGATCTTTGAGATCCGACAGACCCGGATTTCGGC	TGCAGGCATTACCTGTTTCGGAGATGAGCGCGTTCGGATCTTTGAGATCCGACAGACCCGGATTTCGGC	0.903846	0.489362	0.499774	5.51515	3.36759	1.69489	1	0	-	1	0	0	1	0	0	0	0	0	0	1	1	1	0	1	0	1	0	0	1	1	0	1	0	0	-	1	-	1	1	0	1	1	0	0	0	1	0
37406171	TGCAGTTCCTTAATTCCTTTTAAGTTTTATGCATCAAATATTTCTCCTGCTTTCAGTTCTCACTTGAAG	TGCAGTTCCTTAATTCCTTTTAAGTTTTATGCATCAAATATTTCTCCTGCTTTCAGTTCTCACTTGAAG	0.903846	0.489362	0.499774	5.44444	2.46582	2.26792	1	0	1	0	1	1	0	0	1	1	0	0	1	1	1	1	-	0	0	1	0	0	1	1	0	0	0	1	1	1	0	1	0	0	0	0	0	0	-	-	0
37404580	TGCAGAGGCTTTAAAAAACAAAAAAAATAAAAATCCATACCCCCCCCTTTTAACTCTGTTTCTTGACAA	TGCAGAGGCTTTAAAAAACAAAAAAAATAAAAATCCATACCCCCCCCTTTTAACTCTGTTTCTTGACAA	0.903846	0.489362	0.499774	5.36111	2.23797	2.42918	1	-	0	1	0	0	0	1	1	0	0	1	1	1	1	1	0	0	0	1	1	0	1	1	-	0	1	0	0	1	1	-	0	0	0	1	0	0	0	0	1
37395650	TGCAGCTACTATGTCCCGTGTGTATCCACCCTAAGGGGCTGTTCACATGGCGGAATTCAGCACGTTTTC	TGCAGCTACTATGTCCCGTGTGTATCCACCCTAAGGGGCTGTTCACATGGCGGAATTCAGCACGTTTTC	0.903846	0.489362	0.499774	5.32353	2.0965	2.53203	1	0	1	1	0	1	1	0	1	0	0	0	1	0	-	0	1	0	1	1	-	0	0	0	0	0	0	1	1	0	0	1	1	1	1	1	0	1	-	-	-
37432439	TGCAGCTGGCTGACAGCGACCTGACACTTCAGGAGTCAGCTCAGTGCATGAGATCGGAAGAGCGGTTCA	TGCAGCTGGCTGACAGCGACCTGACACTTCAGGAGTCAGCTCAGTGCATG	0.903846	0.489362	0.499774	5.32353	3.31415	1.57891	1	0	0	1	1	0	0	1	0	1	1	1	0	1	0	1	0	0	-	1	0	-	0	1	1	1	1	1	0	0	-	-	0	0	0	0	1	0	0	0	1
37408569	TGCAGACGATACAACACCATGCTTGGACACAGCTAAGTAACACGGGGGGGGGATTACCACTAAAAAAAC	TGCAGACGATACAACACCATGCTTGGACACAGCTAAGTAACACGGGGGGGGGATTACCACTAAAAAAAC	0.903846	0.489362	0.499774	5.32258	2.54491	2.15461	1	0	1	1	1	0	1	1	0	0	0	0	0	0	0	0	0	1	1	1	1	0	1	0	1	1	1	0	0	-	0	1	0	0	1	1	1	0	1	1	0
37417794	TGCAGCCCCACCCCCAATTTCTAATCCTAACCCCTAGCCGTAATTCCTAATCCTAACCCTAATCCTAAT	TGCAGCCCCACCCCCAATTTCTAATCCTAACCCCTAGCCGTAATTCCTAATCCTAACCCTAATCCTAAT	0.903846	0.489362	0.499774	5.2973	2.36946	2.24763	1	1	1	0	1	1	0	0	1	1	1	1	1	1	1	0	0	1	-	0	0	1	-	0	0	1	0	0	1	0	1	-	0	0	1	-	0	0	0	1	0
37440225	TGCAGTGCTTACCATTTACATTTAGGTCATTCTTTTGGCTCCTACAGGGTCCATCCATGGAGGGTGGGC	TGCAGTGCTTACCATTTACATTTAGGTCATTCTTTTGGCTCCTACAGGGTCCATCCATGGAGGGTGGGC	0.903846	0.489362	0.499774	5.16667	2.88194	1.79226	1	1	0	-	0	0	0	1	1	0	0	1	1	1	1	1	0	0	0	-	1	0	1	-	-	0	1	0	0	1	1	1	0	0	0	1	0	0	0	0	1
100084639	TGCAGCTCAGCCCAATTCACAAATGCAGAACCAGGTGTGGGCAAGACACGGACTGTTTCCAGAAAAAAA	TGCAGCTCAGCCCAATTCACAAATGCAGAACCAGGTGTGGGCAAGACACGGACTGTTTCCAGAAAAAAA	0.903846	0.489362	0.499774	5.11765	2.7307	1.85338	1	-	0	0	0	0	1	1	0	1	0	0	0	1	1	1	1	0	0	-	0	1	-	1	1	1	1	1	0	1	1	1	0	1	0	1	1	0	0	0	0
37408310	TGCAGCATATCTATAGGACACAGCACCACAGCGTATCTATAGGACACAGCACAGCATCTATAGGACACA	TGCAGCATATCTATAGGACACAGCACCACAGCGTATCTATAGGACACAGCACAGCATCTATAGGACACA	0.903846	0.489362	0.499774	5	2.58957	1.87631	1	0	1	0	0	0	1	1	0	1	0	1	1	0	0	0	1	1	0	-	0	0	1	0	-	1	1	0	-	1	1	1	0	0	0	-	1	0	1	1	1
37429157	TGCAGTTCTCAAACTGATACATTTTGATGTTCTCTAATCGATCTACAACGTCTTTTATGCCTGGATAAT	TGCAGTTCTCAAACTGATACATTTTGATGTTCTCTAATCGATCTACAACGTCTTTTATGCCTGGATAAT	0.865385	0.511111	0.499753	31.5556	10.5157	2.88268	1	1	1	1	1	1	1	0	1	0	0	0	1	0	1	0	-	0	0	1	-	0	1	0	0	1	0	0	0	1	-	1	-	1	1	-	0	-	1	1	0
37401381	TGCAGTCCATGTCTGTTCAATTTTTTAACTTGATGGAATAAACTTGGATTTTTAACTTTTTCTACGCAT	TGCAGTCCATGTCTGTTCAATTTTTTAACTTGATGGAATAAACTTGGATTTTTAACTTTTTCTACGCAT	0.865385	0.511111	0.499753	28.7419	12.6592	2.26733	1	0	0	1	0	0	1	0	0	0	0	0	0	0	0	0	1	-	1	1	1	0	1	0	1	-	0	0	0	1	0	1	1	-	1	1	1	1	1	0	1
37439731	TGCAGTCCACGACGAACCCCGTTATACAGGGCATTCTCTTATAGACTCACAAGATGTTTGACAGGAGGT	TGCAGTCCACGACGAACCCCGTTATACAGGGCATTCTCTTATAGACTCACAAGATGTTTGACAGGAGGT	0.865385	0.511111	0.499753	24.0541	12.6682	1.89464	1	-	0	0	1	1	1	0	1	-	0	0	0	1	0	1	1	0	0	0	1	-	1	1	0	-	1	0	0	0	1	0	-	0	1	1	0	1	1	1	-
37405752	TGCAGTACCCATACTCACACACACACACACACATAAACATACACACACCTATGTACCCATTTTTACACA	TGCAGTACCCATACTCACACACACACACACACATAAACATACACACACCTATGTACCCATTTTTACACA	0.865385	0.511111	0.499753	17.6286	11.1332	1.56431	1	1	1	0	0	1	0	1	0	0	0	-	0	0	0	1	1	-	0	1	1	0	1	1	1	1	1	-	1	0	1	1	0	0	1	0	-	0	-	0	-
37423875	TGCAGGTTACAGAGCAGGAGGTGCGGAGTAGAATATAGTTTAATTTAAAAAGATTCTGTATAGCTTATC	TGCAGGTTACAGAGCAGGAGGTGCGGAGTAGAATATAGTTTAATTTAAAAAGATTCTGTATAGCTTATC	0.865385	0.511111	0.499753	12.85	4.23409	3.12677	1	0	1	0	1	1	1	0	1	1	1	1	1	1	1	0	1	-	1	0	0	1	-	0	0	-	0	1	0	0	0	0	0	0	-	0	1	-	1	0	0
37399954	TGCAGGCATCTCAATAATATAGGTAAAGAGCAGTACAGAACATGTAGTACCGCACTGTGTACTGTAGAG	TGCAGGCATCTCAATAATATAGGTAAAGAGCAGTACAGAACATGTAGTACCGCACTGTGTACTGTAGAG	0.865385	0.511111	0.499753	9.45161	4.09436	2.34366	1	0	0	1	0	0	1	0	0	0	0	0	0	0	0	0	-	1	1	1	1	0	1	0	1	1	1	0	0	1	1	1	1	-	0	-	0	1	1	0	-
37397651	TGCAGCAAAAAATACATATGTAAATGTGTGTTGTGTTTTTTTTTATGCATTATTGTGTGACATTTTTCC	TGCAGCAAAAAATACATATGTAAATGTGTGTTGTGTTTTTTTTTATGCATTATTGTGTGACATTTTTCC	0.865385	0.511111	0.499753	8.32432	5.59466	1.50179	1	1	1	0	0	1	0	1	0	0	1	1	0	0	0	1	1	1	0	-	1	1	1	1	1	-	1	1	0	-	0	0	0	0	0	0	-	-	-	0	1
37403654	TGCAGGCTGTATCTCTAATTTTCTATACATGCATGCATGAGATCGGAAGAGCGGTTCAGCAGGAATGCC	TGCAGGCTGTATCTCTAATTTTCTATACATGCATGCATG	0.865385	0.511111	0.499753	6.94286	2.89771	2.38425	1	0	0	1	1	0	1	1	0	0	1	0	0	0	0	1	-	1	0	-	-	1	1	1	0	0	1	0	-	1	0	1	0	1	1	-	1	-	0	0	-
37407469	TGCAGAATTTCAGTATGGAAAGCACGGGTATATGCGCATGAGATCGGAAGAGCGGTTCAGCAGGAATGC	TGCAGAATTTCAGTATGGAAAGCACGGGTATATGCGCATG	0.865385	0.511111	0.499753	5.52778	2.15363	2.61238	1	1	0	-	0	0	0	1	1	1	0	0	1	0	1	0	0	0	0	-	1	1	1	0	-	-	1	1	0	1	1	-	0	0	0	1	-	0	0	-	1
37401562	TGCAGTCTGATCATGGGGGACTGGTGATTGGGGCAAAAGACAGCACAAATACTGTGCCTACTGTTTTGT	TGCAGTCTGATCATGGGGGACTGGTGATTGGGGCAAAAGACAGCACAAATACTGTGCCTACTGTTTTGT	0.865385	0.511111	0.499753	5.45	2.52933	2.1583	1	-	-	1	1	1	1	1	1	1	0	1	1	1	1	0	-	1	1	0	1	0	0	0	0	0	1	0	0	-	0	0	0	-	0	-	0	1	1	1	1
37399971	TGCAGGCCAAGCTGGATGTAACACCTAAAGTATAATTTGGTAAAAGGATATATTTTTAGCTAACAGGGA	TGCAGGCCAAGCTGGATGTAACACCTAAAGTATAATTTGGTAAAAGGATATATTTTTAGCTAACAGGGA	0.865385	0.488889	0.499753	16.8421	6.63534	2.46175	1	0	1	1	1	1	0	0	0	1	1	1	1	1	1	1	0	0	1	-	0	0	0	0	-	1	0	1	1	0	-	1	1	-	1	0	-	1	0	-	0
37402781	TGCAGTTTTTTGAGCAAAAACCAGGAGTGAGTCGTGCAGAAAGGAGAAGTATAAGTTTATATTTCCCAC	TGCAGTTTTTTGAGCAAAAACCAGGAGTGAGTCGTGCAGAAAGGAGAAGTATAAGTTTATATTTCCCAC	0.865385	0.488889	0.499753	13.3784	3.67866	3.67551	1	1	1	0	1	0	1	-	1	0	1	1	0	1	0	1	-	0	-	0	0	1	0	0	0	0	0	-	1	1	1	0	0	1	0	0	1	1	1	1	0
37443372	TGCAGTGTTATACGGAGGTTGGCATCACCCGCTGGCCCTATTGGGGCTCACAATCTAAATTTCTGGAAT	TGCAGTGTTATACGGAGGTTGGCATCACCCGCTGGCCCTATTGGGGCTCACAATCTAAATTTCTGGAAT	0.865385	0.488889	0.499753	9.17143	4.00347	2.36176	1	0	0	1	1	1	0	1	1	1	0	0	0	0	1	0	0	-	1	0	0	1	-	0	1	-	-	1	-	0	-	1	0	0	1	0	1	1	0	1	1
37444360	TGCAGCGCTCCCTTCTATTTAAATAGATGAATCCCCATATGGCGCAATATTCCTCCTTATATATACAAA	TGCAGCGCTCCCTTCTATTTAAATAGATGAATCCCCATATGGCGCAATATTCCTCCTTATATATACAAA	0.865385	0.488889	0.499753	6.89744	2.87157	2.49689	1	0	-	0	1	1	0	0	1	1	-	1	1	-	1	1	1	-	0	0	1	0	0	1	0	-	0	1	1	1	0	0	0	1	0	1	0	0	1	1	-
37404696	TGCAGATGGAACTATTCTCCGGTAACCTCCACATAAATATCTTTTTTTTTTCTCTTCTTAGGCAATTTT	TGCAGATGGAACTATTCTCCGGTAACCTCCACATAAATATCTTTTTTTTTTCTCTTCTTAGGCAATTTT	0.865385	0.488889	0.499753	5.38889	3.12941	1.74732	1	1	1	0	0	1	0	0	1	1	0	0	1	1	1	1	1	1	-	0	1	0	0	1	1	-	-	0	1	0	-	1	0	1	-	1	0	0	1	1	-
37403737	TGCAGGTGTATGTTTATGTATTGTGGCAGTGTGCATGAGATCGGAAGAGCGGTTCAGCAGGAATGCCGA	TGCAGGTGTATGTTTATGTATTGTGGCAGTGTGCATG	0.865385	0.488889	0.499753	5.1875	2.97319	1.7915	1	1	0	-	0	0	0	0	1	0	0	0	1	0	1	0	0	1	-	1	0	1	-	0	1	-	0	0	1	1	-	0	1	1	0	1	1	1	1	1	-
37397560	TGCAGATTTTATAAGCCACAGCAAGTTTATTATTGCCACTCAGTTGAAATACAACAGGGCTAGTTCGTG	TGCAGATTTTATAAGCCACAGCAAGTTTATTATTGCCACTCAGTTGAAATACAACAGGGCTAGTTCGTG	1	0.519231	0.49926	28.8438	19.378	1.58828	1	0	0	1	1	1	1	1	1	0	0	0	1	0	0	0	1	0	1	1	1	0	0	0	1	0	1	0	0	1	1	1	1	1	1	0	1	1	1	1	0
37406394	TGCAGATCACCCATGTAGGGCTATTATCTGTATGCAGTATTACTAGTTACATTGATGCATGAGATCGGA	TGCAGATCACCCATGTAGGGCTATTATCTGTATGCAGTATTACTAGTTACATTGATGCATG	1	0.519231	0.49926	28.4062	14.3763	1.91683	1	1	0	0	0	0	0	0	0	1	1	1	0	1	0	1	0	1	0	1	0	1	0	1	1	1	1	0	1	1	1	1	1	0	1	0	1	0	0	0	1
37396593	TGCAGACTTGAATCTTTATTCCGTTTATATATGACAATGTGGGCATCATGATCGTGATCAGCATGAGAT	TGCAGACTTGAATCTTTATTCCGTTTATATATGACAATGTGGGCATCATGATCGTGATCAGCATG	1	0.519231	0.49926	26.2571	15.5184	1.83962	1	0	0	1	0	1	1	0	1	0	0	0	1	1	1	1	1	0	1	0	0	0	0	1	1	0	1	0	0	1	0	1	1	0	1	1	0	1	1	0	1
37401557	TGCAGTCTCTGTTAAAGCAAAATACAATAACAGTGTCATTATCACTTGGGCAGTGTGGGAGAAATTTAC	TGCAGTCTCTGTTAAAGCAAAATACAATAACAGTGTCATTATCACTTGGGCAGTGTGGGAGAAATTTAC	1	0.519231	0.49926	21.1177	11.7643	1.93261	1	0	1	1	0	0	0	1	1	1	0	0	1	1	0	1	1	0	1	0	0	0	0	1	1	0	1	0	0	0	0	1	0	1	0	1	1	1	1	1	0
37395886	TGCAGAACAAAAAACTGTGGAAGTACATGGGGGTAAAAAAAACCTCACAAACTGCCTTAAAAAACGCCA	TGCAGAACAAAAAACTGTGGAAGTACATGGGGGTAAAAAAAACCTCACAAACTGCCTTAAAAAACGCCA	1	0.519231	0.49926	19.1818	7.96376	2.44298	1	1	0	1	0	1	0	1	1	0	0	1	1	0	0	0	0	1	0	0	1	0	0	0	0	1	1	0	0	0	1	1	1	1	1	1	0	1	1	0	1
37430400	TGCAGATGTGCAAAAAAGAAAAAAAAATCAATGCTTTTGAAATACAGAGTTTCTGAATTTGCTACGGAT	TGCAGATGTGCAAAAAAGAAAAAAAAATCAATGCTTTTGAAATACAGAGTTTCTGAATTTGCTACGGAT	1	0.519231	0.49926	17.1667	8.87725	1.93888	1	1	0	0	0	1	1	1	0	1	1	1	0	1	0	1	0	1	0	0	0	1	0	1	0	1	0	1	0	0	0	0	0	0	1	1	0	0	1	1	1
37440855	TGCAGTTTATCATCAGGTAACCTACAATCCGTTCCCAATCAATTAAGATACCCAAAAACTTAATCTGGT	TGCAGTTTATCATCAGGTAACCTACAATCCGTTCCCAATCAATTAAGATACCCAAAAACTTAATCTGGT	1	0.519231	0.49926	16.0625	8.56204	1.81866	1	1	1	0	1	0	0	0	0	1	0	0	1	1	1	1	1	1	0	0	1	1	1	0	1	1	1	1	1	1	0	0	1	1	0	0	1	0	0	0	1
37408542	TGCAGTAACAGCTTAGAGCCCCATGATTGTCAAGCAGCAACCAACATAATAGTGCATGAGATCGGAAGA	TGCAGTAACAGCTTAGAGCCCCATGATTGTCAAGCAGCAACCAACATAATAGTGCATG	1	0.519231	0.49926	15.5429	8.70909	1.88008	1	1	1	0	1	0	0	1	1	0	1	1	1	0	1	0	1	0	0	0	1	1	0	0	0	0	0	1	1	1	1	0	1	0	1	1	0	0	1	0	1
37400999	TGCAGTAGTACAGTTAAAAGAAATAGTAAGTGAATCCTTTGGATTTTGGCACACCCTTTTGGCACTGAT	TGCAGTAGTACAGTTAAAAGAAATAGTAAGTGAATCCTTTGGATTTTGGCACACCCTTTTGGCACTGAT	1	0.519231	0.49926	13.8387	6.11765	2.22666	1	0	1	1	0	1	1	0	0	0	0	0	0	0	1	0	1	0	0	1	1	0	1	0	1	0	0	0	1	1	0	1	1	1	1	1	0	1	1	1	0
37437941	TGCAGCTTTAAGACCACCCTGAAAATGCTGGAGACTTCCGACCTAGATACCGTCTAGGAAAATGCATGA	TGCAGCTTTAAGACCACCCTGAAAATGCTGGAGACTTCCGACCTAGATACCGTCTAGGAAAATGCATGA	1	0.519231	0.49926	13.4706	6.62986	2.0819	1	0	1	0	0	1	1	0	1	1	0	0	1	1	1	0	1	0	0	1	0	0	1	1	0	1	1	0	0	0	0	0	0	0	0	1	0	1	1	1	1
37401962	TGCAGTGGTACTTTTCCAAAAAACACAGTGTATGATATAACTTGAAGGGTATGTGCACACAGTGCTTCC	TGCAGTGGTACTTTTCCAAAAAACACAGTGTATGATATAACTTGAAGGGTATGTGCACACAGTGCTTCC	1	0.519231	0.49926	10.8571	6.62093	1.61556	1	0	1	0	1	0	0	0	1	1	1	1	0	1	1	1	1	1	0	0	1	0	0	1	1	1	0	1	1	0	0	1	1	0	0	0	1	1	0	1	1
37415390	TGCAGCAACTAAGAATGTTTCTTGTAGTTGCAAAAATGTTAAGGAGGAATTTGATATCCACAAATGTGT	TGCAGCAACTAAGAATGTTTCTTGTAGTTGCAAAAATGTTAAGGAGGAATTTGATATCCACAAATGTGT	1	0.519231	0.49926	9.02941	4.246	2.12433	1	0	0	0	0	1	0	1	0	0	1	1	1	0	1	1	0	1	0	1	1	0	1	0	1	1	1	1	1	0	1	0	1	0	0	0	1	1	0	0	1
37416171	TGCAGCAGACACACACCAGCCATCGAATCTCCCCTCCACAGCAGACATACGCACACACCAGCTATCCAA	TGCAGCAGACACACACCAGCCATCGAATCTCCCCTCCACAGCAGACATACGCACACACCAGCTATCCAA	1	0.519231	0.49926	8	4.49691	1.78311	1	1	0	0	1	0	0	0	1	0	1	1	1	1	1	1	0	1	0	0	1	1	0	1	0	1	0	1	1	0	0	1	1	0	1	1	0	1	0	0	0
37409606	TGCAGAAAATCCGCTGCGGATTCGCAACGTGTGAATGTACCCTCATTTTCACTGACTGAATAACATGTA	TGCAGAAAATCCGCTGCGGATTCGCAACGTGTGAATGTACCCTCATTTTCACTGACTGAATAACATGTA	1	0.519231	0.49926	5.8	4.38699	1.33542	1	0	1	0	0	1	1	0	1	1	1	1	1	1	0	0	0	0	1	0	0	0	0	0	0	0	1	0	1	1	1	0	0	1	1	1	0	1	1	1	1
37406597	TGCAGTAGGTTGGAAAATGCATGAGATCGGAAGAGCGGTTCAGCAGGAATGCCGAGACCGATCTCGTAT	TGCAGTAGGTTGGAAAATGCATG	1	0.519231	0.49926	5.45455	2.9242	1.83123	1	1	0	0	0	0	1	1	0	1	1	1	0	0	0	1	0	0	1	0	0	1	1	1	0	0	1	0	1	1	1	0	0	0	1	0	1	0	0	0	1
37438946	TGCAGGTGATCTGCTGCGGACCTGCAACGTGTAAACATACCCTTAAAGAGGACCTGTCAGGTCCTTTTA	TGCAGGTGATCTGCTGCGGACCTGCAACGTGTAAACATACCCTTAAAGAGGACCTGTCAGGTCCTTTTA	1	0.519231	0.49926	5.25806	3.3598	1.55636	1	1	1	1	0	0	1	1	0	0	0	0	0	0	1	1	1	0	1	1	0	1	1	1	0	0	1	0	0	1	1	1	0	0	1	0	1	0	0	1	0
37441188	TGCAGTTAGAAAATAAAAGGATATAATGTGCGGACTGAGCATGCTCCCACACTTAGAAAATAAAAGGAC	TGCAGTTAGAAAATAAAAGGATATAATGTGCGGACTGAGCATGCTCCCACACTTAGAAAATAAAAGGAC	1	0.480769	0.49926	47.0968	22.3583	2.11539	1	0	1	1	0	0	1	0	0	0	0	0	1	0	1	0	1	0	1	1	1	0	1	0	1	0	0	0	0	1	0	1	1	0	1	1	1	0	1	1	0
37402492	TGCAGTTGGAGTTTAGAAAAATATGATATTGTCTGCATATACAGCATTTTGGTTTGTGGTATTTATCGG	TGCAGTTGGAGTTTAGAAAAATATGATATTGTCTGCATATACAGCATTTTGGTTTGTGGTATTTATCGG	1	0.480769	0.49926	27.3939	10.6826	2.59177	1	1	1	0	1	1	0	0	1	1	0	0	1	1	1	1	1	0	0	0	1	1	1	1	0	1	0	1	0	0	0	0	0	0	0	1	1	1	0	0	1
37407125	TGCAGGAGCATGCTCAGTCCGCACATTGAGTCCTCAGATTTACTGAGTGCAGGAGCATTCATTGTCCGC	TGCAGGAGCATGCTCAGTCCGCACATTGAGTCCTCAGATTTACTGAGTGCAGGAGCATTCATTGTCCGC	1	0.480769	0.49926	26.7667	11.4737	2.2995	1	0	1	1	0	0	1	0	0	0	0	0	1	0	1	0	1	0	1	1	1	0	1	0	1	0	0	0	0	1	0	1	1	0	1	1	1	0	1	1	0
37403992	TGCAGTGCTGTGCCCAATAGATAAAGGAGCATCCTAAGTCAGCATGAGATCGGAAGAGCGGTTCAGCAG	TGCAGTGCTGTGCCCAATAGATAAAGGAGCATCCTAAGTCAGCATG	1	0.480769	0.49926	20.7037	13.7	1.58989	1	0	0	1	0	0	0	0	0	0	0	0	0	0	1	0	1	1	1	1	1	0	1	1	0	0	0	1	0	0	1	0	1	0	0	0	0	1	1	0	1
37403719	TGCAGGTCAATTTCCATACATAAAATTTTCACAGCATGAGATCGGAAGAGCGGTTCAGCAGGAATGCCG	TGCAGGTCAATTTCCATACATAAAATTTTCACAGCATG	1	0.480769	0.49926	18.2903	7.52713	2.53278	1	0	1	0	0	1	0	1	0	0	0	0	1	0	1	0	1	0	1	1	0	1	1	0	1	0	1	0	1	0	1	1	1	1	0	0	1	1	1	0	0
37445298	TGCAGAAAAAAGAAAAAAGTGTAAATATAAAATAGACTTACTCTCATATGTAGATGTGTGGTAGTTTCC	TGCAGAAAAAAGAAAAAAGTGTAAATATAAAATAGACTTACTCTCATATGTAGATGTGTGGTAGTTTCC	1	0.480769	0.49926	17.2414	7.58699	2.27019	1	0	1	1	1	0	1	0	0	0	0	0	1	0	1	0	1	0	0	1	1	0	0	0	1	0	0	0	0	1	0	1	1	0	1	1	1	1	1	1	0
37441250	TGCAGAATACATTTGGAGCCAATTATTGTAGCCATTATTTTTGAAAGCATGAGATCGGAAGAGCGGTTC	TGCAGAATACATTTGGAGCCAATTATTGTAGCCATTATTTTTGAAAGCATG	1	0.480769	0.49926	16.5	7.28256	2.29982	1	1	0	1	1	0	0	0	0	0	1	1	0	0	0	0	0	1	1	0	0	0	0	0	1	0	1	1	0	0	1	1	1	0	1	0	1	1	0	0	1
37398542	TGCAGCCATTTTTGGAAACTTCGGGTGAGCTCTGGAATCATCCAGTCTAAGATCAGATATAAACCTTTC	TGCAGCCATTTTTGGAAACTTCGGGTGAGCTCTGGAATCATCCAGTCTAAGATCAGATATAAACCTTTC	1	0.480769	0.49926	15.5333	7.26972	2.27093	1	0	0	1	0	1	1	1	0	1	0	0	0	0	1	0	1	1	1	0	1	0	1	0	1	0	1	0	0	0	1	1	1	1	1	1	0	1	1	0	1
37405767	TGCAGTAGAAATCCGCACGGATTTCTGCCTTGGATTTTGCCAAGTATCTGGACGAGGATTAGCCTAATT	TGCAGTAGAAATCCGCACGGATTTCTGCCTTGGATTTTGCCAAGTATCTGGACGAGGATTAGCCTAATT	1	0.480769	0.49926	13.2121	5.76172	2.31995	1	1	0	0	1	1	1	0	1	0	1	1	0	0	1	1	1	1	1	0	0	1	0	0	0	1	0	1	1	1	0	0	1	0	0	0	1	0	1	0	0
37398343	TGCAGCATTTCAGGAGTTAATGTCGTCATATGGCGTGATCGGCTGTAAAGGACCCCCATTGGTTTTTGC	TGCAGCATTTCAGGAGTTAATGTCGTCATATGGCGTGATCGGCTGTAAAGGACCCCCATTGGTTTTTGC	1	0.480769	0.49926	11.4516	5.94512	1.95367	1	0	1	0	1	1	0	0	0	1	1	0	1	1	1	0	1	1	0	1	1	0	1	0	0	0	1	0	1	0	1	0	1	1	1	1	0	1	1	0	0
37410342	TGCAGAAGACTGTCTTTTTAGTCATACCCACTCACCCTTCCTTATGTACCCATGCATCTTTAGGGGACC	TGCAGAAGACTGTCTTTTTAGTCATACCCACTCACCCTTCCTTATGTACCCATGCATCTTTAGGGGACC	1	0.480769	0.49926	11.1613	4.39279	2.63831	1	1	0	1	1	1	0	0	1	0	1	1	0	0	1	0	0	1	0	1	1	0	1	0	0	0	1	1	0	0	1	0	1	0	1	0	0	0	0	0	0
37433709	TGCAGTATAACGGAACTTACATCTCTGAGCATGAGATCGGAAGAGCGGTTCAGCAGGAATGCCGAGACC	TGCAGTATAACGGAACTTACATCTCTGAGCATG	1	0.480769	0.49926	11.1333	5.87499	2.00686	1	1	0	1	0	0	1	0	0	1	0	1	0	0	0	1	0	1	0	0	0	1	1	1	0	1	0	1	1	1	0	0	1	0	0	0	1	0	0	0	1
37406629	TGCAGTCTGGAGGAGTTTCCCGGCATGAGATCGGAAGAGCGGTTCAGCAGGAATGCCGAGACCGATCTC	TGCAGTCTGGAGGAGTTTCCCGGCATG	1	0.480769	0.49926	9.72727	5.04689	1.99303	1	1	1	0	1	0	1	0	1	0	1	0	1	1	1	1	0	1	0	0	0	1	0	1	0	0	0	1	0	1	0	0	1	0	1	0	1	0	0	0	1
37398786	TGCAGCGCAACACTATTAGCCATGCAGACATGTTTAAAAACACCTGAATTAAGTGGTTTGTCTGCTGTG	TGCAGCGCAACACTATTAGCCATGCAGACATGTTTAAAAACACCTGAATTAAGTGGTTTGTCTGCTGTG	1	0.480769	0.49926	8.93548	4.5786	1.88869	1	1	1	0	1	1	0	0	1	1	0	0	1	1	1	0	1	0	0	0	1	1	0	0	0	0	1	0	1	0	0	1	1	1	0	1	0	1	1	1	1
37415453	TGCAGCAAGAGTTTGGGGGCTCGTCCGGGATCCCAACAACAACCCAGGGGAGTCAGTTAAAAGGTGGAC	TGCAGCAAGAGTTTGGGGGCTCGTCCGGGATCCCAACAACAACCCAGGGGAGTCAGTTAAAAGGTGGAC	1	0.480769	0.49926	7.66667	4.6428	1.52374	1	1	0	0	1	0	0	1	0	1	1	0	0	1	0	1	0	0	0	0	0	1	1	1	0	1	1	0	1	1	0	0	1	0	1	0	1	0	0	0	1
37442152	TGCAGAGCACCTGGGCCCAAACAGCAATACAGGCAACAACACAGAAATAAACTCAATTTGCTTGCTGCT	TGCAGAGCACCTGGGCCCAAACAGCAATACAGGCAACAACACAGAAATAAACTCAATTTGCTTGCTGCT	1	0.480769	0.49926	7.5625	3.84006	1.98019	1	1	0	0	0	1	0	1	0	1	0	1	0	1	1	1	1	0	0	1	0	1	1	1	0	1	1	1	1	0	0	0	0	0	1	0	0	0	1	1	0
37432354	TGCAGCTCTACAGGTGATACACTACAACTCCCAGCATGAGATCGGAAGAGCGGTTCAGCAGGAATGCCG	TGCAGCTCTACAGGTGATACACTACAACTCCCAGCATG	1	0.480769	0.49926	7.25806	4.83247	1.51692	1	0	1	0	1	0	1	0	0	1	1	1	0	1	0	1	0	0	0	1	1	0	0	1	1	0	1	0	0	0	0	0	1	0	1	1	0	1	0	1	1
37435090	TGCAGAGCCACTCAGGTGTCGTCTTCTGCTCCTGGCAGCTGAGGTGTTCGGACAGGTAAGTAGATGCAC	TGCAGAGCCACTCAGGTGTCGTCTTCTGCTCCTGGCAGCTGAGGTGTTCGGACAGGTAAGTAGATGCAC	1	0.480769	0.49926	7.25806	2.97265	2.44663	1	1	0	0	1	0	1	1	0	1	0	1	0	1	0	1	0	0	1	0	0	1	0	1	0	0	1	0	1	1	1	0	1	0	0	0	1	0	0	0	1
37434956	TGCAGAGAAGGGAGGTTACATATAGTACAAGAAATACACAAATTAGCACAAAAAAACATCACAAAGATA	TGCAGAGAAGGGAGGTTACATATAGTACAAGAAATACACAAATTAGCACAAAAAAACATCACAAAGATA	1	0.480769	0.49926	7.12121	3.0921	2.27839	1	1	0	0	1	0	0	1	1	0	1	1	1	0	1	1	0	0	0	0	1	1	1	0	0	1	0	1	0	1	0	0	0	0	0	1	0	1	0	0	0
37399710	TGCAGGAGTTATGAAGCCATCAAGTCCCTTGAGCTAAATTTTGTACATTTAGCTGCGGATCCACCACAG	TGCAGGAGTTATGAAGCCATCAAGTCCCTTGAGCTAAATTTTGTACATTTAGCTGCGGATCCACCACAG	1	0.480769	0.49926	6.06667	3.24482	1.88783	1	1	1	1	0	0	0	1	0	1	0	1	0	1	0	0	1	0	1	0	1	1	0	0	1	0	1	0	1	0	0	0	1	1	1	1	1	1	1	1	1
37446565	TGCAGTTTCACAAAGAGGCATACAGCTGAAAACCTCCTCCAAAAACTCATGCAAGTCATAGCAAGATGG	TGCAGTTTCACAAAGAGGCATACAGCTGAAAACCTCCTCCAAAAACTCATGCAAGTCATAGCAAGATGG	1	0.480769	0.49926	5.72414	2.89942	1.88868	1	1	0	0	1	1	1	0	1	0	0	0	0	0	0	0	1	0	0	0	1	1	1	1	0	1	1	0	0	0	1	0	1	0	1	1	0	1	1	1	0
10242291	TGCAGTGGGTTGGAAGTTACACACTGCCTGTGACACGCTGCATGAGATCGGAAGAGCGGTTCAGCAGGA	TGCAGTGGGTTGGAAGTTACACACTGCCTGTGACACGCTGCATG	1	0.480769	0.49926	5.33333	2.41293	2.24791	1	0	0	1	0	1	0	0	1	0	1	0	0	0	1	0	0	1	0	1	1	0	1	0	1	1	1	0	1	1	1	1	0	1	0	0	0	0	0	1	0
37408369	TGCAGGAAGGGTGTTTAACCCCTTTCCGCCCTGTGACGTACATGTACGTCACAGCAGGAAGATATTTCG	TGCAGGAAGGGTGTTTAACCCCTTTCCGCCCTGTGACGTACATGTACGTCACAGCAGGAAGATATTTCG	1	0.480769	0.49926	5.31034	3.60176	1.51063	1	0	0	1	0	0	0	0	0	0	1	1	0	0	1	0	1	0	1	0	1	0	0	1	0	1	0	1	0	0	0	0	1	1	0	0	1	0	1	0	1
37408760	TGCAGATGTGCCATTGTGGGTACAAAAGAGAAGTGGCATACTTATAGATAAGCAGTCAAATGTATGCAT	TGCAGATGTGCCATTGTGGGTACAAAAGAGAAGTGGCATACTTATAGATAAGCAGTCAAATGTATGCAT	0.961538	0.52	0.4992	28.2353	15.6676	1.81287	1	1	0	0	1	1	0	1	0	1	1	1	0	0	0	0	0	1	-	1	0	0	1	1	1	1	1	0	1	0	0	0	0	0	1	1	1	0	0	1	0
37403833	TGCAGTATACATCCTATGGGAATGTTTAGTACATGCTTTTATACTGTTTCGGCATGAGATCGGAAGAGC	TGCAGTATACATCCTATGGGAATGTTTAGTACATGCTTTTATACTGTTTCGGCATG	0.961538	0.52	0.4992	27.25	12.6916	2.08743	1	0	1	0	1	1	0	0	1	1	0	0	1	1	1	1	1	0	0	0	-	1	1	1	0	1	0	1	0	0	0	0	0	1	-	1	0	1	1	1	0
37441696	TGCAGTATAACAGCTGAGCTACCGGCTCGACGGACACTTGCGCCTGCGCAATCCAGCAGAGATCGGAAG	TGCAGTATAACAGCTGAGCTACCGGCTCGACGGACACTTGCGCCTGCGCAATCCAGCAGAGATCGGAAG	0.961538	0.52	0.4992	22.8571	9.12811	2.63485	1	0	1	1	1	0	0	1	1	1	1	1	0	1	1	0	1	1	1	0	1	0	0	0	1	0	1	0	0	0	1	1	1	0	0	1	1	1	0	0	1
37397108	TGCAGATCCACAACGTGTGAACGTACCCTCAGAGTGGTATTTACTTTTTCAGAGGAGGGGCAGAGGTCT	TGCAGATCCACAACGTGTGAACGTACCCTCAGAGTGGTATTTACTTTTTCAGAGGAGGGGCAGAGGTCT	0.961538	0.52	0.4992	22.7812	10.9423	1.96877	1	0	1	1	0	1	1	1	0	0	0	0	0	0	0	0	1	0	1	1	1	0	1	0	0	-	1	0	1	1	1	1	1	0	1	0	0	1	0	0	0
37438381	TGCAGGCATCATATATTCTAGGGGGAGAACTGGGAGAATCGCTTGTAGAGAAGAATCTGGGTGTACTTG	TGCAGGCATCATATATTCTAGGGGGAGAACTGGGAGAATCGCTTGTAGAGAAGAATCTGGGTGTACTTG	0.961538	0.52	0.4992	20.3636	7.82699	2.55578	1	0	0	0	1	1	1	0	1	0	0	0	1	0	0	1	1	0	0	0	1	1	0	0	1	1	1	-	1	1	0	1	1	1	1	1	1	0	0	1	1
37402419	TGCAGTTCTGTGACATCATTGTGTGCATTTTCCTGTGTGTAACTATTGTGTATTATTCCTTTCCTGTGA	TGCAGTTCTGTGACATCATTGTGTGCATTTTCCTGTGTGTAACTATTGTGTATTATTCCTTTCCTGTGA	0.961538	0.52	0.4992	18.9355	8.60958	2.19928	1	0	0	1	1	0	1	1	0	0	0	0	0	0	0	0	1	1	-	0	1	0	1	0	1	0	1	0	0	-	0	1	1	1	0	1	1	1	1	0	0
37445541	TGCAGGTCTCCTGGCATTAACCCCTTCACTGAGCTATACCCTAGGGATCCTTGCATTAGCCCCTTTACT	TGCAGGTCTCCTGGCATTAACCCCTTCACTGAGCTATACCCTAGGGATCCTTGCATTAGCCCCTTTACT	0.961538	0.52	0.4992	18.3611	7.36792	2.38341	1	1	0	0	1	0	1	1	1	1	0	0	1	1	1	0	1	1	0	1	0	1	0	0	-	1	1	1	0	0	1	0	0	1	1	0	1	1	0	1	1
37401609	TGCAGTCTTGTACCAATGGCATAACCTTATTGTTACAAAGGGACAGTACTGGCCTAACAAAAGCCCTGT	TGCAGTCTTGTACCAATGGCATAACCTTATTGTTACAAAGGGACAGTACTGGCCTAACAAAAGCCCTGT	0.961538	0.52	0.4992	16.9429	7.85927	2.11903	1	0	1	0	1	1	0	0	1	1	0	0	1	1	1	0	1	0	1	1	1	0	1	0	0	1	1	0	0	1	1	0	1	1	1	1	0	1	1	-	0
37401936	TGCAGTGGCTGTCAACAGTAGGTCTAAGGATGGATTCACACATCTCGTACTGCCACAATATAGTACAGT	TGCAGTGGCTGTCAACAGTAGGTCTAAGGATGGATTCACACATCTCGTACTGCCACAATATAGTACAGT	0.961538	0.52	0.4992	16.9429	6.7483	2.54785	1	1	1	0	1	1	0	0	1	1	0	0	1	1	1	1	1	0	1	1	1	0	1	1	0	0	1	0	1	1	1	0	-	1	0	0	0	-	0	0	0
37396902	TGCAGAGTAGAGTTTACCTATAGAACTGCTGGGAGAAGGTTGATGATGTCACAGGACAGGCACAGGTAG	TGCAGAGTAGAGTTTACCTATAGAACTGCTGGGAGAAGGTTGATGATGTCACAGGACAGGCACAGGTAG	0.961538	0.52	0.4992	16.8438	5.40896	3.25596	1	1	0	1	1	0	0	0	1	0	0	0	1	0	1	0	0	1	1	1	0	1	0	0	1	0	0	0	0	1	1	0	1	1	0	1	1	1	1	1	1
37429464	TGCAGTTGTAGCTGAAGGTTTTATCGGTACAATTTTGGGGTACGACTTTTTAATCATTATGCAATTTGT	TGCAGTTGTAGCTGAAGGTTTTATCGGTACAATTTTGGGGTACGACTTTTTAATCATTATGCAATTTGT	0.961538	0.52	0.4992	16.0857	6.77125	2.36643	1	0	0	1	1	0	1	0	0	1	1	1	1	1	0	1	1	1	0	0	1	1	0	1	0	1	0	1	0	1	0	0	1	0	1	-	1	0	0	0	1
37411238	TGCAGACACCTCTGGCAGCAGCCCATCTCCCAGCAGAACAAAGCTTCAGATATAGAAAAATTCAGCATG	TGCAGACACCTCTGGCAGCAGCCCATCTCCCAGCAGAACAAAGCTTCAGATATAGAAAAATTCAGCATG	0.961538	0.52	0.4992	15.0857	6.7881	2.21281	1	0	1	0	1	0	1	1	1	1	0	0	1	0	1	1	1	0	1	0	1	0	0	1	0	1	0	0	0	1	0	0	0	-	0	0	0	1	0	0	1
37421907	TGCAGGCATCATATGTTCTAAGGAGAAAAACTGGGAGAATCACTTGTAGAGAAGGATCTGGGTACTTGT	TGCAGGCATCATATGTTCTAAGGAGAAAAACTGGGAGAATCACTTGTAGAGAAGGATCTGGGTACTTGT	0.961538	0.52	0.4992	15.0541	4.2423	3.81013	1	1	0	1	1	1	0	1	1	1	0	0	1	1	1	1	1	0	1	0	0	1	0	0	0	1	1	1	0	0	1	1	-	1	1	0	0	1	0	0	-
37414259	TGCAGATGTTACTCCATGCATTAAAGGGGTAAAATTTACTGTAAACTTTCATGGCATTTTCACAGCAGG	TGCAGATGTTACTCCATGCATTAAAGGGGTAAAATTTACTGTAAACTTTCATGGCATTTTCACAGCAGG	0.961538	0.52	0.4992	14.8824	5.95456	2.52057	1	0	0	1	1	0	1	0	0	1	1	1	0	1	0	1	0	1	1	1	0	0	1	1	-	1	0	0	1	1	0	1	0	0	1	0	0	0	0	0	1
37399121	TGCAGCTCATTTGTCAGCTTTGCTATGATCCCTGATGTGTGTGGGAAGGGCTGAACACCCACCCTCACC	TGCAGCTCATTTGTCAGCTTTGCTATGATCCCTGATGTGTGTGGGAAGGGCTGAACACCCACCCTCACC	0.961538	0.52	0.4992	14.8125	5.50249	2.58158	1	0	0	1	0	0	0	1	0	0	0	1	0	0	1	0	1	1	1	0	1	0	1	1	0	1	0	1	0	0	-	0	1	0	0	0	1	1	1	0	1
37409568	TGCAGAAAAGAACTCTTCTATATAAGACTGCTGCCAATAAAAATGGCTTTCAAGGAATGGTGTCATATA	TGCAGAAAAGAACTCTTCTATATAAGACTGCTGCCAATAAAAATGGCTTTCAAGGAATGGTGTCATATA	0.961538	0.52	0.4992	14.4722	6.50848	2.147	1	0	-	0	1	1	0	0	1	1	0	0	1	1	1	1	-	0	1	1	1	1	1	0	0	0	1	0	0	1	1	0	1	1	1	1	1	1	1	1	0
37418553	TGCAGCGCCCAGATGTTAGCGGGAAGTCAATAGCTAAATATAAAGCACACTACAGACATTAACTTTTTC	TGCAGCGCCCAGATGTTAGCGGGAAGTCAATAGCTAAATATAAAGCACACTACAGACATTAACTTTTTC	0.961538	0.52	0.4992	14.4412	5.66304	2.56783	1	-	1	1	0	1	1	0	0	1	1	0	-	0	0	0	1	0	1	1	0	1	0	0	1	0	0	0	1	1	1	0	1	1	1	0	0	1	1	1	1
37398459	TGCAGCCACAACTCCTCCCAACTCAGCAGTCTCCGCTGTACTCGGTTCCAGCCACTGTATTAGTGGCGT	TGCAGCCACAACTCCTCCCAACTCAGCAGTCTCCGCTGTACTCGGTTCCAGCCACTGTATTAGTGGCGT	0.961538	0.52	0.4992	14.3784	5.50357	2.60784	1	1	0	0	1	1	1	0	1	0	1	0	1	1	1	1	0	1	0	0	-	1	0	1	0	0	0	1	0	1	0	0	0	1	0	1	0	1	1	1	1
37412559	TGCAGAGCATTACATCTCCACAAAGACAACGCACCCGAAGTCATCAGTCCCTACAGAGCATTACTTCCT	TGCAGAGCATTACATCTCCACAAAGACAACGCACCCGAAGTCATCAGTCCCTACAGAGCATTACTTCCT	0.961538	0.52	0.4992	14	7.28869	1.85208	1	1	-	0	1	1	0	1	0	0	1	0	0	0	0	0	1	0	1	1	1	0	1	0	1	1	1	0	1	0	1	1	0	0	1	0	0	1	0	0	1
37443375	TGCAGTGTTATGGAAGCAATGTGCCATTTCTTCTCCCAATGACTTAAGTCGATTTTTTTACAGGTAGCT	TGCAGTGTTATGGAAGCAATGTGCCATTTCTTCTCCCAATGACTTAAGTCGATTTTTTTACAGGTAGCT	0.961538	0.52	0.4992	13.7353	5.65846	2.47634	1	0	1	1	0	1	0	1	1	1	0	0	1	0	1	0	1	0	1	1	-	0	0	0	1	1	1	0	0	0	1	1	1	-	0	0	1	1	1	0	1
37440710	TGCAGTTCTCCCACCCTTACAAGTATGTATTCATAGGAAGCATTTAAGTAATGACTTCCCTTTACCACA	TGCAGTTCTCCCACCCTTACAAGTATGTATTCATAGGAAGCATTTAAGTAATGACTTCCCTTTACCACA	0.961538	0.52	0.4992	13.6757	5.87277	2.31503	1	0	1	0	1	1	0	0	1	1	1	1	1	1	1	1	1	1	0	0	1	0	1	0	0	-	0	1	1	0	0	0	0	1	0	1	-	0	1	1	1
37405202	TGCAGCTCTAGTCACACAAGAGGTTTGGGACCAATGTTCTTATGGATGGTGGGGGTCCCAGTGGTCAGA	TGCAGCTCTAGTCACACAAGAGGTTTGGGACCAATGTTCTTATGGATGGTGGGGGTCCCAGTGGTCAGA	0.961538	0.52	0.4992	13.5882	4.20166	3.07873	1	0	1	0	0	0	1	1	0	1	0	0	1	1	0	1	1	0	0	1	1	0	1	1	0	1	0	0	0	-	1	1	0	1	1	1	1	0	1	0	0
37406387	TGCAGATAACTAGACAGTTAACTTAGCCTTGTAGACGCATGAGATCGGAAGAGCGGTTCAGCAGGAATG	TGCAGATAACTAGACAGTTAACTTAGCCTTGTAGACGCATG	0.961538	0.52	0.4992	13.5714	6.37085	2.1404	1	1	0	0	0	0	1	0	0	1	1	1	0	-	0	1	0	1	0	0	0	1	1	1	0	-	0	1	1	1	0	0	0	0	0	0	1	0	0	0	1
37401341	TGCAGTCATTCCAAAAGGATTAAACCTCCTGAATAGCAGGGAAGGGTTATTTGCAATTATAATCTGATC	TGCAGTCATTCCAAAAGGATTAAACCTCCTGAATAGCAGGGAAGGGTTATTTGCAATTATAATCTGATC	0.961538	0.52	0.4992	13.5278	5.7614	2.2363	1	0	1	1	1	1	1	0	1	1	0	0	0	1	1	1	0	0	0	0	0	1	0	1	0	1	0	1	0	1	0	0	-	0	1	0	1	1	1	1	0
37438300	TGCAGGCAAGATTCAGAGGCCTCACAAGTTAACGTAAGATATATCTTATGATTGTATGCACATCGCATG	TGCAGGCAAGATTCAGAGGCCTCACAAGTTAACGTAAGATATATCTTATGATTGTATGCACATCGCATG	0.961538	0.52	0.4992	13.2432	6.28342	2.10374	1	0	1	0	1	1	1	0	1	1	0	0	1	1	1	1	1	0	0	0	1	1	1	1	0	1	0	0	0	0	0	0	0	-	-	1	0	1	1	1	0
37408510	TGCAGAAAGAAAACAGAGACTGTTTATTACCACCTCTGAATTCCTAATTACTGCATGAGATCGGAAGAG	TGCAGAAAGAAAACAGAGACTGTTTATTACCACCTCTGAATTCCTAATTACTGCATG	0.961538	0.52	0.4992	13.1035	5.44784	2.49567	1	0	1	0	0	0	0	0	0	0	0	0	1	0	0	0	1	-	0	1	0	1	1	0	1	1	0	1	1	1	1	1	1	1	0	1	1	0	0	1	1
37406724	TGCAGAAATCATGTGCTAAATGTATGTACACACGTTGCTTTTTTTTCTGTTATTTCCGTGGCAGAAATT	TGCAGAAATCATGTGCTAAATGTATGTACACACGTTGCTTTTTTTTCTGTTATTTCCGTGGCAGAAATT	0.961538	0.52	0.4992	12.9143	5.88641	2.28727	1	0	1	0	0	1	0	0	1	1	0	0	1	1	1	0	1	0	0	-	1	0	1	0	0	1	0	1	0	1	1	0	0	1	1	1	0	0	1	1	-
37437775	TGCAGCTGGTCCCAATGACTCCAGTAGAAGTGTCCTGCACCCTCCCTGCACAGCAGCGCTCCTGGCCAA	TGCAGCTGGTCCCAATGACTCCAGTAGAAGTGTCCTGCACCCTCCCTGCACAGCAGCGCTCCTGGCCAA	0.961538	0.52	0.4992	12.6875	6.45386	2.04056	1	0	0	1	1	0	1	0	1	0	0	0	1	0	0	0	1	1	1	0	1	0	1	0	1	0	1	0	-	1	0	1	1	0	1	0	1	1	1	1	0
37413980	TGCAGATGCAGTGTCAGGCTATCTGCCAGTAAGTCAGCAGCGCCTCTACCTATCTGGCACTTGCAGCAG	TGCAGATGCAGTGTCAGGCTATCTGCCAGTAAGTCAGCAGCGCCTCTACCTATCTGGCACTTGCAGCAG	0.961538	0.52	0.4992	12.4286	6.02512	1.99324	1	1	0	0	1	0	1	1	1	0	1	1	0	0	1	0	0	1	0	1	1	1	1	0	0	0	1	1	-	1	-	0	1	0	1	0	1	1	0	0	0
37397010	TGCAGATACATCGGGGGCCTTTCACTGCACAGAGGATCTATCGGATCGGAGGCCATGCAGGCCTACGGA	TGCAGATACATCGGGGGCCTTTCACTGCACAGAGGATCTATCGGATCGGAGGCCATGCAGGCCTACGGA	0.961538	0.52	0.4992	11.8529	5.26438	2.29886	1	-	1	0	0	1	0	1	1	0	0	1	1	0	1	0	1	0	1	1	1	0	0	0	1	1	1	0	0	0	-	1	1	1	0	0	1	1	1	0	0
37404702	TGCAGATGGCACGGGCTCAGCTCCTGAGCCTGTTTCCATCTGCATGACGTACCTGGTACGTCTGATTGC	TGCAGATGGCACGGGCTCAGCTCCTGAGCCTGTTTCCATCTGCATGACGTACCTGGTACGTCTGATTGC	0.961538	0.52	0.4992	11.6389	5.89328	2.03101	1	1	0	1	0	0	0	1	1	0	0	1	1	1	1	1	0	0	0	-	1	0	-	1	1	0	1	0	0	1	1	1	0	0	0	1	0	0	0	0	1
37428145	TGCAGTGTAGAAGAAAAGTAATTAAAACTGCTCCTGGCCCCATAACATTGGTCTCTGACCTGTGACCTA	TGCAGTGTAGAAGAAAAGTAATTAAAACTGCTCCTGGCCCCATAACATTGGTCTCTGACCTGTGACCTA	0.961538	0.52	0.4992	11.4865	3.31762	3.46493	1	0	-	1	1	1	0	1	1	1	1	1	1	1	0	0	1	1	1	0	1	0	0	0	1	0	0	1	0	0	0	1	0	1	0	1	1	1	1	1	0
37426493	TGCAGTCTAAAGCATCCTTCAGCCTACAAGATTAGGTGGCAGGACAGGAAGCTATTAGCACTCTGCTCC	TGCAGTCTAAAGCATCCTTCAGCCTACAAGATTAGGTGGCAGGACAGGAAGCTATTAGCACTCTGCTCC	0.961538	0.52	0.4992	11.4324	4.97855	2.19343	1	1	0	0	1	0	0	1	1	0	1	1	1	1	1	1	0	0	1	0	1	0	1	1	0	1	0	0	0	0	1	0	0	0	1	1	1	1	0	0	1
37403767	TGCAGGTTTTCAGCCTGTGGATGTAAACAAGAATGTTTCTATTCACAGACAGCATGAGATCGGAAGAGC	TGCAGGTTTTCAGCCTGTGGATGTAAACAAGAATGTTTCTATTCACAGACAGCATG	0.961538	0.52	0.4992	11.1471	5.78605	1.91653	1	0	-	1	1	1	0	1	1	1	0	0	1	1	0	0	1	0	0	1	1	0	0	0	1	0	1	0	0	0	-	1	1	1	0	1	0	1	1	1	1
37402813	TGCAGAAAAAATTGTCGAATTTTAGCACAACTGCGCGGTTTTTACGCATGAGATCGGAAGAGCGGTTCA	TGCAGAAAAAATTGTCGAATTTTAGCACAACTGCGCGGTTTTTACGCATG	0.961538	0.52	0.4992	11	5.5857	2.00086	1	1	1	0	0	0	0	1	0	-	1	1	0	1	0	1	0	1	1	0	1	0	1	0	0	1	1	1	0	0	1	0	1	1	0	0	1	1	0	1	0
37433654	TGCAGTTTTTGAAAAAAACAAAACAAAAAAGAAAACCCTGCATGAGATCGGAAGAGCGGTTCAGCAGGA	TGCAGTTTTTGAAAAAAACAAAACAAAAAAGAAAACCCTGCATG	0.961538	0.52	0.4992	10.9688	4.55854	2.40553	1	1	0	1	0	0	0	0	1	0	0	1	1	0	1	0	0	1	1	1	0	-	0	1	0	1	0	0	0	1	1	0	1	1	0	1	1	1	1	1	1
37430288	TGCAGAAAATCCATAGCATGGATGCCACATTCAAACACTCCCTAAGAACACTTTATTTAATAAATAGTA	TGCAGAAAATCCATAGCATGGATGCCACATTCAAACACTCCCTAAGAACACTTTATTTAATAAATAGTA	0.961538	0.52	0.4992	10.7895	5.45873	1.99793	1	0	0	0	1	1	1	0	1	1	1	1	1	1	1	1	1	0	0	0	1	1	1	1	0	-	1	1	0	0	0	0	0	0	1	0	1	0	0	1	1
37430918	TGCAGGCTCACAATAGAACCCAAGGTAACCTCAAAGCGACCAAAGGCCTTTCTCACATTAGCTAATATT	TGCAGGCTCACAATAGAACCCAAGGTAACCTCAAAGCGACCAAAGGCCTTTCTCACATTAGCTAATATT	0.961538	0.52	0.4992	10.6765	4.78183	2.33653	1	1	0	0	0	1	0	0	0	1	1	1	1	1	0	0	0	1	0	0	1	1	1	0	1	1	0	-	0	1	1	0	1	1	1	0	1	0	0	0	0
37407132	TGCAGGCAAACAGTGTCAATGGGCTCTCCTAATTGTCCTATAGTTACTGCTCTGGACCAAATGTCAAAA	TGCAGGCAAACAGTGTCAATGGGCTCTCCTAATTGTCCTATAGTTACTGCTCTGGACCAAATGTCAAAA	0.961538	0.52	0.4992	10.6176	4.4788	2.45672	1	0	1	0	0	0	1	1	1	0	0	0	1	0	1	0	0	0	-	1	0	0	1	0	0	1	1	0	1	1	1	1	0	1	1	1	0	0	-	1	0
37430336	TGCAGACTACAGTTCTCATCTTGCATTGCTGACATCTATTACAGCCCCCCCGTATTTTCCTAGCTGCTG	TGCAGACTACAGTTCTCATCTTGCATTGCTGACATCTATTACAGCCCCCCCGTATTTTCCTAGCTGCTG	0.961538	0.52	0.4992	10.5278	4.43149	2.40059	1	1	0	0	1	1	0	1	0	1	0	0	1	1	1	1	1	0	1	1	0	1	0	1	1	0	1	0	1	0	0	-	0	1	1	0	1	0	0	0	0
37427295	TGCAGTGATTTGTCCACCCCTGGCCCAAGTTGATGAAGGATATTTGTTGTATATATCAATATCAGATTT	TGCAGTGATTTGTCCACCCCTGGCCCAAGTTGATGAAGGATATTTGTTGTATATATCAATATCAGATTT	0.961538	0.52	0.4992	10.3611	4.92811	2.17219	1	0	1	1	1	1	1	1	1	0	1	0	1	0	1	0	1	0	1	1	1	0	0	0	0	1	1	0	0	-	1	1	0	1	1	1	0	1	1	0	0
37401641	TGCAGTGAAATACATTATCCTCATCCAACAGCAATTAGCGTTCCAGTGAGCAGCAGTAATTTAGCTTTG	TGCAGTGAAATACATTATCCTCATCCAACAGCAATTAGCGTTCCAGTGAGCAGCAGTAATTTAGCTTTG	0.961538	0.52	0.4992	10.3421	3.9154	2.60509	1	0	1	0	1	1	0	0	1	1	1	1	1	1	1	1	1	0	0	0	1	0	0	1	0	1	0	1	1	0	0	0	0	1	0	1	0	1	-	1	1
37430828	TGCAGTTTTCACACCGTAGGGATGGTGTGGTTCTGCCATACCCTTATTCAGTGTTTGTAGATGCCCAAA	TGCAGTTTTCACACCGTAGGGATGGTGTGGTTCTGCCATACCCTTATTCAGTGTTTGTAGATGCCCAAA	0.961538	0.52	0.4992	10.2432	4.56429	2.22532	1	1	-	1	0	1	1	1	1	0	1	1	1	0	0	1	0	0	1	0	0	0	1	1	0	1	0	1	1	1	1	0	0	0	0	0	1	0	0	1	0
37444445	TGCAGTCGACATTTCGCTGTCGACACAGACTTTCCCGACAAATTGGGTGTCGATAAATCCTAGTACACC	TGCAGTCGACATTTCGCTGTCGACACAGACTTTCCCGACAAATTGGGTGTCGATAAATCCTAGTACACC	0.961538	0.52	0.4992	10.0303	4.00367	2.59206	1	0	-	0	0	0	1	1	0	0	0	0	1	1	0	1	1	0	0	1	1	0	1	1	0	1	0	0	1	1	1	1	0	1	1	1	0	0	1	0	1
37403365	TGCAGCCATGACTGGAAGAAGATTTACTGCATGAGATCGGAAGAGCGGTTCAGCAGGAATGCCGAGACC	TGCAGCCATGACTGGAAGAAGATTTACTGCATG	0.961538	0.52	0.4992	9.71875	5.1188	1.97881	1	1	0	0	0	0	1	0	0	0	1	0	0	1	0	1	0	0	1	0	0	0	0	1	1	1	1	1	1	1	1	1	0	0	1	0	1	1	0	0	1
37403106	TGCAGATCCGAGCTGTGCACATTTCCCCCCACTTCCCCTTCCCCTCTCACAGCATGAGATCGGAAGAGC	TGCAGATCCGAGCTGTGCACATTTCCCCCCACTTCCCCTTCCCCTCTCACAGCATG	0.961538	0.52	0.4992	9.36111	3.42501	2.72937	1	0	1	1	1	0	1	1	0	1	1	1	0	1	0	1	1	0	0	1	1	0	1	0	0	0	0	0	0	-	1	0	1	0	0	0	0	1	1	0	0
37397801	TGCAGCAATATTTTGGCTATAAGTGAACTATAAAACGCACTATAAACAATGCTTTTTTTTCTTTTGCTT	TGCAGCAATATTTTGGCTATAAGTGAACTATAAAACGCACTATAAACAATGCTTTTTTTTCTTTTGCTT	0.961538	0.52	0.4992	9.30556	3.8284	2.39595	1	1	1	0	1	1	0	0	1	1	1	0	1	1	1	0	1	0	1	0	1	1	0	0	0	0	0	1	1	0	0	0	1	1	0	1	-	1	1	1	-
37445486	TGCAGACGTTTGTGAGTTCTAATCCTAAGGAATACCCTTTCCTAATCTAGTTTTGTTTTTTTAGCTTGC	TGCAGACGTTTGTGAGTTCTAATCCTAAGGAATACCCTTTCCTAATCTAGTTTTGTTTTTTTAGCTTGC	0.961538	0.52	0.4992	9.21875	4.54653	1.96357	1	1	0	0	0	0	1	0	0	0	1	0	1	0	0	1	1	1	0	0	1	1	0	1	1	1	1	1	1	1	0	0	1	1	-	1	1	0	0	0	0
37404994	TGCAGCATTTTGCTCAACTCTACAGAACATCATTAGGGTATGTGCACACGACGTCTTTTGGGGGCGTTT	TGCAGCATTTTGCTCAACTCTACAGAACATCATTAGGGTATGTGCACACGACGTCTTTTGGGGGCGTTT	0.961538	0.52	0.4992	9.05882	3.34261	2.79582	1	1	1	0	0	0	1	0	0	1	0	0	0	1	1	1	0	-	0	1	0	1	1	1	0	1	0	0	0	1	1	1	0	0	1	1	0	0	0	1	1
37430962	TGCAGTTTTCAAATAAAGCGTTGAGTACTTTTGCACATGTACTGTACTTAATTGGGTAGATCACAAAAA	TGCAGTTTTCAAATAAAGCGTTGAGTACTTTTGCACATGTACTGTACTTAATTGGGTAGATCACAAAAA	0.961538	0.52	0.4992	8.74286	4.71073	1.92451	1	1	0	0	0	1	0	1	0	1	1	1	1	1	0	0	0	1	0	0	1	1	1	0	1	1	1	1	0	1	1	0	-	1	-	0	1	0	0	0	0
37419125	TGCAGCTAATTGTAGTATTACAAGGTGGGCCATAGAAAAAAGGCTGCACAGTCCTTAGTTGTCCTGATA	TGCAGCTAATTGTAGTATTACAAGGTGGGCCATAGAAAAAAGGCTGCACAGTCCTTAGTTGTCCTGATA	0.961538	0.52	0.4992	8.70588	4.87207	1.7164	1	1	0	1	0	0	1	1	0	1	0	0	0	1	1	1	1	1	0	0	0	1	0	1	1	1	1	0	1	-	0	1	0	1	1	1	-	0	0	0	0
37422977	TGCAGGGTGTGCATAAGATTTGTTCATGTCGTCCTTAAGGCTCATACTATGTGCAGCAAATATGCACCG	TGCAGGGTGTGCATAAGATTTGTTCATGTCGTCCTTAAGGCTCATACTATGTGCAGCAAATATGCACCG	0.961538	0.52	0.4992	8.66667	3.53053	2.43519	1	0	0	1	1	0	1	1	1	0	0	1	0	0	0	0	1	0	1	0	0	0	0	0	1	0	0	1	0	1	0	1	1	1	1	0	0	1	0	1	-
37403647	TGCAGGCTGCTTTAGGCCTGCGGTCTACAAGACATCGGGAGACTCCTCCCGATGCATGAGATCGGAAGA	TGCAGGCTGCTTTAGGCCTGCGGTCTACAAGACATCGGGAGACTCCTCCCGATGCATG	0.961538	0.52	0.4992	8.55263	3.82992	2.26297	1	1	1	0	1	1	1	0	1	1	1	1	0	1	1	1	1	1	0	0	1	0	1	0	0	1	0	1	1	0	0	1	1	0	0	1	0	-	0	0	0
37412333	TGCAGAGAGGAGAATTCCAATATAGTGTACTGCTGTATGACATGTAAGGGAAGTTCTATTTAGAAGCCT	TGCAGAGAGGAGAATTCCAATATAGTGTACTGCTGTATGACATGTAAGGGAAGTTCTATTTAGAAGCCT	0.961538	0.52	0.4992	8.54545	3.88541	2.2757	1	1	1	1	1	1	1	0	0	1	1	0	1	0	0	0	1	0	0	-	0	-	0	0	1	0	0	0	1	1	0	0	1	1	1	0	1	1	1	1	1
37444707	TGCAGTCGGGCACATAGTCAAAGAACCAAAGGATAATGATAAGTAAAACCTAAAGCTAAAGCCCCCCCG	TGCAGTCGGGCACATAGTCAAAGAACCAAAGGATAATGATAAGTAAAACCTAAAGCTAAAGCCCCCCCG	0.961538	0.52	0.4992	8.36111	3.00141	2.92512	1	0	0	1	0	1	1	1	1	1	0	0	1	1	0	1	1	1	0	1	1	0	-	1	0	-	1	0	1	1	0	0	1	1	0	0	0	1	1	0	1
37399664	TGCAGGAGATTAAAGTGCAGTCTTCACTTTTTTTTCTTCCTCTGCAACCCTTAAGACAAGACTAATCTG	TGCAGGAGATTAAAGTGCAGTCTTCACTTTTTTTTCTTCCTCTGCAACCCTTAAGACAAGACTAATCTG	0.961538	0.52	0.4992	8.02703	3.94891	2.03689	1	1	0	0	1	1	1	0	1	1	0	1	1	1	0	1	0	0	0	0	1	1	0	0	0	0	0	1	1	1	0	0	0	1	1	1	0	1	1	1	0
37404538	TGCAGAGATCCTTAGCATCAATATCTTTGTTGGAATTATGCGTCAAAGAATTTTCAAAAGGCATGAGAT	TGCAGAGATCCTTAGCATCAATATCTTTGTTGGAATTATGCGTCAAAGAATTTTCAAAAGGCATG	0.961538	0.52	0.4992	8	4.26949	1.87644	1	1	1	0	0	1	0	0	0	1	1	1	1	1	0	1	1	1	0	0	1	1	1	1	0	0	0	1	1	0	0	-	0	1	0	1	0	0	1	0	1
37398210	TGCAGCATATTCTAGAGCAGGAGATGCTGAGCAAACGGATATATCATTTAGTATAACTTGTTTCTTATT	TGCAGCATATTCTAGAGCAGGAGATGCTGAGCAAACGGATATATCATTTAGTATAACTTGTTTCTTATT	0.961538	0.52	0.4992	7.89744	2.78084	2.78131	1	-	1	0	0	1	-	1	1	1	1	1	1	1	1	1	1	0	0	1	1	0	0	1	0	0	1	0	0	0	1	0	0	1	1	1	0	1	1	1	0
37407816	TGCAGCCAAATCAGCCTATTGGCTGATCAGGCCATGTGTGCACCATGTATTTTTACGGCATGAGATCGG	TGCAGCCAAATCAGCCTATTGGCTGATCAGGCCATGTGTGCACCATGTATTTTTACGGCATG	0.961538	0.52	0.4992	7.86486	3.09457	2.61425	1	-	1	1	0	1	1	1	0	1	1	0	1	1	1	0	1	1	0	0	0	1	0	0	0	0	1	1	1	1	0	1	0	0	0	1	-	0	1	1	1
37404217	TGCAGAAAAAACAGCACTGGATCTGACTTGTGTGAGCGTATCCTGCTGTCTGAAAATTAAAAACCCTAT	TGCAGAAAAAACAGCACTGGATCTGACTTGTGTGAGCGTATCCTGCTGTCTGAAAATTAAAAACCCTAT	0.961538	0.52	0.4992	7.8	3.33638	2.36295	1	1	0	0	1	0	0	0	0	1	1	1	0	1	0	1	0	1	1	1	0	1	1	0	0	1	0	1	1	0	1	1	-	0	0	0	1	0	0	0	1
37439335	TGCAGTACCAGGCACAACCACTACAAAATGTATGGTGAAAAAGGCTGAAGCACTTACTTGAGCACTGCA	TGCAGTACCAGGCACAACCACTACAAAATGTATGGTGAAAAAGGCTGAAGCACTTACTTGAGCACTGCA	0.961538	0.52	0.4992	7.65714	3.66406	2.12603	1	1	0	0	1	0	1	0	0	1	1	1	0	1	0	1	0	0	-	0	0	1	1	1	1	1	1	0	1	1	0	0	1	0	0	0	0	1	0	0	0
37397868	TGCAGCACATATGATTACTGGAAGATTCAGCCAATTATTATGAACATTTTACCATATTAGTGAAGTCTG	TGCAGCACATATGATTACTGGAAGATTCAGCCAATTATTATGAACATTTTACCATATTAGTGAAGTCTG	0.961538	0.52	0.4992	7.44118	4.7415	1.64157	1	0	0	1	0	1	1	1	1	0	0	0	0	0	1	0	0	1	1	0	-	1	0	0	1	1	-	1	0	1	1	0	1	0	1	0	1	1	1	0	0
37440746	TGCAGTTGACAAATCGAGCCGGGGTTTACGCGACTAGCTGGGAGCCAGGCAGCGGTTTGGGTTTACGCT	TGCAGTTGACAAATCGAGCCGGGGTTTACGCGACTAGCTGGGAGCCAGGCAGCGGTTTGGGTTTACGCT	0.961538	0.52	0.4992	7.30303	3.68029	1.94871	1	1	1	1	0	1	0	0	1	0	1	1	1	0	0	0	1	1	1	1	0	-	0	0	1	1	0	1	1	1	0	1	1	0	0	1	1	1	0	-	0
37396138	TGCAGAATAGCGAGTGCAGCTCTGGAGTATAGATAAGTAATGTATTTGCTGTGTGTAGACTACCTCACA	TGCAGAATAGCGAGTGCAGCTCTGGAGTATAGATAAGTAATGTATTTGCTGTGTGTAGACTACCTCACA	0.961538	0.52	0.4992	7.17143	4.13684	1.71832	1	0	0	1	1	1	1	0	1	0	0	0	1	1	0	1	0	0	1	-	0	0	1	1	1	1	0	0	0	1	0	1	1	0	0	0	0	1	-	0	0
37398889	TGCAGCGTCAGTACTGACCCGCGGAATTTCAATGGATGCGGTTTTGCAAGGCAAATCGGCGCAGAATTG	TGCAGCGTCAGTACTGACCCGCGGAATTTCAATGGATGCGGTTTTGCAAGGCAAATCGGCGCAGAATTG	0.961538	0.52	0.4992	7.15625	3.70902	1.89563	1	0	0	0	-	0	1	0	0	0	1	1	0	0	0	1	0	1	1	0	0	1	1	1	0	1	0	1	1	1	0	0	1	0	1	0	-	1	0	0	1
37424363	TGCAGTAACAAGTCACTGGCCTGCTGGGGGAGCTGGGCGCAGGTGCTGCATCCCACACCCCTCCTGTCA	TGCAGTAACAAGTCACTGGCCTGCTGGGGGAGCTGGGCGCAGGTGCTGCATCCCACACCCCTCCTGTCA	0.961538	0.52	0.4992	7.15625	4.30922	1.68778	1	0	0	1	1	0	1	1	0	0	1	0	0	0	0	0	1	1	1	0	1	0	0	0	1	0	1	0	0	0	-	1	1	1	0	1	1	1	1	0	1
37406829	TGCAGAGGGGCTGATAGCTGATAACAGTTACTCAAGAACAAAGTCCACTCCATCACGTTGATAAGGGGG	TGCAGAGGGGCTGATAGCTGATAACAGTTACTCAAGAACAAAGTCCACTCCATCACGTTGATAAGGGGG	0.961538	0.52	0.4992	7.13889	3.29269	2.2563	1	0	1	0	1	1	1	1	1	0	0	1	1	0	1	0	1	1	1	1	1	1	-	0	0	0	-	0	0	0	1	0	0	1	0	0	1	0	1	1	1
37396211	TGCAGAATGTTGCAATTTACTTTAATTTTTTGTAACTGCTGTTGTACTAGGTTGCAGTAACTGTGCATT	TGCAGAATGTTGCAATTTACTTTAATTTTTTGTAACTGCTGTTGTACTAGGTTGCAGTAACTGTGCATT	0.961538	0.52	0.4992	7.05714	3.21552	2.20955	1	1	1	0	1	1	0	0	1	1	1	0	1	1	1	0	1	0	1	0	1	1	0	0	0	0	0	1	1	0	0	0	1	-	0	1	-	1	1	1	1
37441171	TGCAGTTCGGGTTTGTTTGTAGTGCCCATTTTGTTTTTAAATCATTTTACTTTTTAGTTCAACATGCTA	TGCAGTTCGGGTTTGTTTGTAGTGCCCATTTTGTTTTTAAATCATTTTACTTTTTAGTTCAACATGCTA	0.961538	0.52	0.4992	7	3.92497	1.85181	1	0	1	0	0	1	1	0	1	1	1	0	1	1	-	0	1	1	0	0	1	0	-	1	0	1	0	0	0	0	0	0	1	1	0	1	0	0	1	1	1
37416313	TGCAGCAGCATTTAACACACATAAAATAGGTGCCACATGGGCACTTCCCTTTATATTTTTGTTACTTTT	TGCAGCAGCATTTAACACACATAAAATAGGTGCCACATGGGCACTTCCCTTTATATTTTTGTTACTTTT	0.961538	0.52	0.4992	6.59375	2.64409	2.56151	1	1	0	-	1	0	0	0	1	0	0	1	1	0	1	0	0	1	1	1	0	1	1	0	1	0	0	0	0	-	1	0	1	1	0	1	1	1	1	1	1
37399524	TGCAGGAAAATTGAACTATTTCTGCAAGTTTCTGTTGTACTTTTTTTTTTAGGCTTAAAATTACATTAG	TGCAGGAAAATTGAACTATTTCTGCAAGTTTCTGTTGTACTTTTTTTTTTAGGCTTAAAATTACATTAG	0.961538	0.52	0.4992	6.58824	3.4651	1.88612	1	0	1	1	0	1	0	1	1	0	0	0	1	1	1	0	1	1	1	0	1	1	0	0	0	1	1	1	1	0	1	-	1	1	0	0	0	1	-	1	1
37405026	TGCAGCCAGATGTTTGCTGTAGGTTAATAGGACATTGTGAACTGCACTAGTGTTTTTTTGCAGTGTTTT	TGCAGCCAGATGTTTGCTGTAGGTTAATAGGACATTGTGAACTGCACTAGTGTTTTTTTGCAGTGTTTT	0.961538	0.52	0.4992	6.48485	4.61303	1.47892	1	0	1	0	0	1	0	1	1	0	0	0	0	1	0	1	1	0	1	0	1	1	1	1	1	0	1	0	1	0	0	-	0	1	0	1	1	0	1	0	1
37437802	TGCAGCTGTCTTAATTACAGCCGGACACAAGAGAAATAAATCAATAGGAAAAGGTAATCTTAAAATGCC	TGCAGCTGTCTTAATTACAGCCGGACACAAGAGAAATAAATCAATAGGAAAAGGTAATCTTAAAATGCC	0.961538	0.52	0.4992	6.47368	3.32247	1.9519	1	0	1	0	-	1	1	0	-	1	1	1	1	1	1	0	1	1	0	1	1	1	0	0	0	0	1	1	0	0	0	0	0	1	1	1	1	1	1	1	0
37441069	TGCAGAAAAAATCTCCCTAAAGCAAGCACATAAATTTACCTGTAGTGCTGATTTTAAATCTAAAGCATG	TGCAGAAAAAATCTCCCTAAAGCAAGCACATAAATTTACCTGTAGTGCTGATTTTAAATCTAAAGCATG	0.961538	0.52	0.4992	6.28571	2.73152	2.31757	1	0	1	0	1	0	0	1	0	1	1	1	-	0	1	1	1	1	0	0	1	0	0	1	1	1	1	1	1	1	0	0	0	1	0	0	-	0	0	0	1
37401340	TGCAGTCATTCATTCATTAGCCTGTGTGTACAAAGGCAGATGAAATTTCTAGAGGTCTTCCTAAGTGGT	TGCAGTCATTCATTCATTAGCCTGTGTGTACAAAGGCAGATGAAATTTCTAGAGGTCTTCCTAAGTGGT	0.961538	0.52	0.4992	6.27778	3.73877	1.69307	1	0	1	0	-	1	0	1	1	1	1	1	0	0	1	0	0	1	1	0	0	1	0	0	0	0	1	-	0	1	1	1	1	1	1	0	0	1	0	1	1
37396404	TGCAGACATTACAACGGTTTCTATATGTGCCTTCCACTTTTTAAGGAGCCAAAAGTAATGGGACAAACT	TGCAGACATTACAACGGTTTCTATATGTGCCTTCCACTTTTTAAGGAGCCAAAAGTAATGGGACAAACT	0.961538	0.52	0.4992	6.17143	3.01885	2.01665	1	1	1	0	1	0	1	0	1	0	1	0	1	0	1	1	-	1	0	0	1	1	0	0	0	1	0	1	1	1	0	1	1	0	0	1	1	1	1	0	0
37400946	TGCAGTAGACACACACCAGCCATCTAACCCTCCCCCCTCCAAAGCAGACACACACACACACACCAGCCA	TGCAGTAGACACACACCAGCCATCTAACCCTCCCCCCTCCAAAGCAGACACACACACACACACCAGCCA	0.961538	0.52	0.4992	6.15152	3.16344	1.93202	1	0	0	1	0	1	1	1	1	0	0	0	0	0	0	1	0	1	1	0	0	1	0	1	-	1	1	0	1	0	0	1	1	1	0	0	1	1	0	0	1
37444579	TGCAGACATAGGCGTGCGCAGCCCATTTGAATAGGGTGTGCACCAGTGAAGGGGCATGTCAGGGTGGGG	TGCAGACATAGGCGTGCGCAGCCCATTTGAATAGGGTGTGCACCAGTGAAGGGGCATGTCAGGGTGGGG	0.961538	0.52	0.4992	6.15152	3.89344	1.55679	1	0	0	-	0	0	1	0	0	0	1	1	0	0	1	0	1	1	1	0	-	0	1	1	0	1	0	1	0	0	1	0	1	0	0	0	0	1	1	0	1
37399633	TGCAGGAGAAACAAGAGAGCTTGTCCCAACCCTTGGTGAAAAGGGGCAGTTTCAGACCACGTTATGTCT	TGCAGGAGAAACAAGAGAGCTTGTCCCAACCCTTGGTGAAAAGGGGCAGTTTCAGACCACGTTATGTCT	0.961538	0.52	0.4992	6.09091	3.33361	1.76031	1	0	0	1	0	0	0	0	0	-	0	1	0	1	1	0	1	1	1	0	1	0	1	1	0	1	0	1	0	0	1	0	1	0	0	0	0	1	1	0	1
37409349	TGCAGACACCAGTGGAAGAACTAGATTGTGCTGCCGATGTCTTTAGTGTTCTTAAACGGACATCTGGGA	TGCAGACACCAGTGGAAGAACTAGATTGTGCTGCCGATGTCTTTAGTGTTCTTAAACGGACATCTGGGA	0.961538	0.52	0.4992	6.08571	3.24585	1.8511	1	1	0	1	0	1	0	0	1	1	0	0	1	1	0	1	0	1	0	1	1	-	0	0	0	0	-	1	0	0	1	0	1	1	1	1	0	1	1	0	1
37397498	TGCAGATTTCTATGGGTGGCATATCCCATATCTATAATACATGGAGCTTGTGTGCACAATCCTTAGAGA	TGCAGATTTCTATGGGTGGCATATCCCATATCTATAATACATGGAGCTTGTGTGCACAATCCTTAGAGA	0.961538	0.52	0.4992	6	3.48807	1.69416	1	1	1	0	1	1	0	0	1	1	1	0	1	1	1	0	1	1	0	0	1	1	0	0	0	0	0	1	1	1	0	0	0	-	-	1	0	1	1	1	0
37404389	TGCAGAATTGTACAGCACTATCCTAACCTACACACACAGCGTTTTTACGTGTGGTGCTTTTGTGGCTTT	TGCAGAATTGTACAGCACTATCCTAACCTACACACACAGCGTTTTTACGTGTGGTGCTTTTGTGGCTTT	0.961538	0.52	0.4992	5.9375	2.24913	2.61975	1	1	0	0	1	0	1	0	0	0	1	1	0	0	0	1	0	0	0	0	0	1	1	1	1	1	1	0	1	1	1	1	1	0	1	0	1	0	0	0	1
37395717	TGCAGAAAAAACAAACGTGTTAACCCCTTCCCGCCCTGAGACGTACCGGTACGTCACCGCGGGAAGGTA	TGCAGAAAAAACAAACGTGTTAACCCCTTCCCGCCCTGAGACGTACCGGTACGTCACCGCGGGAAGGTA	0.961538	0.52	0.4992	5.90625	2.75408	2.17255	1	1	0	1	0	0	0	1	1	0	0	0	1	0	1	0	0	1	0	-	0	1	0	0	1	1	1	-	1	0	1	0	1	1	0	1	1	1	1	1	1
37406099	TGCAGTGTGAGGTAAACTGGGCCTATGCCGGCTGTGGTCCAGTTGCAGGTTTCCCAGCAACATCAGGCT	TGCAGTGTGAGGTAAACTGGGCCTATGCCGGCTGTGGTCCAGTTGCAGGTTTCCCAGCAACATCAGGCT	0.961538	0.52	0.4992	5.52941	2.63724	2.10402	1	1	0	0	1	1	0	1	0	0	0	1	1	1	0	1	0	0	0	0	1	1	1	1	1	1	1	1	1	-	-	0	1	0	1	0	1	0	0	0	0
37396840	TGCAGAGGCCGATACATCCTGTGCGACGCGCATTGCACAGGTGTATGGAGGCCTTTTATAGTCAGGAAT	TGCAGAGGCCGATACATCCTGTGCGACGCGCATTGCACAGGTGTATGGAGGCCTTTTATAGTCAGGAAT	0.961538	0.52	0.4992	5.35135	2.86843	1.84454	1	0	1	0	1	1	0	1	0	-	1	1	1	1	0	-	1	0	0	0	1	0	1	1	0	1	1	1	0	0	1	0	0	0	1	1	0	1	0	0	1
37406644	TGCAGTGCCACTTCGGGATGGGCCATGGTGGAAATTTAGGTGCATGAGATCGGAAGAGCGGTTCAGCAG	TGCAGTGCCACTTCGGGATGGGCCATGGTGGAAATTTAGGTGCATG	0.961538	0.52	0.4992	5.34286	3.18876	1.68864	1	1	1	0	1	0	1	1	0	1	0	0	1	1	1	1	1	0	1	0	1	0	0	1	0	1	0	1	-	1	0	0	0	1	0	0	0	0	0	0	0
37402584	TGCAGTTTCACAAAGAGGCATACTGCTGAAAACCTCCTCCAGAAACTCAGTCATAGCAAGATGGCTTAC	TGCAGTTTCACAAAGAGGCATACTGCTGAAAACCTCCTCCAGAAACTCAGTCATAGCAAGATGGCTTAC	0.961538	0.52	0.4992	5.2973	2.55602	2.09111	1	1	0	1	1	1	0	1	1	1	1	1	1	1	0	0	0	0	0	1	1	1	0	1	0	1	0	-	1	0	0	-	1	1	1	0	0	1	0	0	0
37401866	TGCAGTGCTGTGTCCAATAGAAAAACTGCTGTGCTGTGTCCAAAAGCCTATATATTATCAGGCTTTCTA	TGCAGTGCTGTGTCCAATAGAAAAACTGCTGTGCTGTGTCCAAAAGCCTATATATTATCAGGCTTTCTA	0.961538	0.52	0.4992	5.27778	2.91177	1.7634	1	1	1	0	0	1	1	0	1	1	0	0	1	1	1	1	1	0	1	0	1	1	0	1	0	0	0	1	1	1	0	0	1	1	0	1	-	1	1	0	1
37406961	TGCAGCAGCGGGCAGCTGAGCACCAACCCGGTTTCTGTAGTGTAGTTGTTATCACGTTAGCACGTGCTC	TGCAGCAGCGGGCAGCTGAGCACCAACCCGGTTTCTGTAGTGTAGTTGTTATCACGTTAGCACGTGCTC	0.961538	0.52	0.4992	5.27273	2.95699	1.84491	1	0	0	1	0	-	1	1	1	0	0	0	0	0	1	0	0	1	0	1	1	0	1	0	1	1	1	0	1	1	1	1	1	1	0	0	1	0	0	1	0
37398801	TGCAGCGCCACCACAGGAAAAAAAAGCATGACACAGTGCCCGCTGAAATCAATAGCCTGATTGTGAAAT	TGCAGCGCCACCACAGGAAAAAAAAGCATGACACAGTGCCCGCTGAAATCAATAGCCTGATTGTGAAAT	0.961538	0.52	0.4992	5.12903	2.93743	1.75523	1	-	0	1	1	0	0	0	0	0	0	1	0	0	0	1	0	1	0	1	0	1	1	0	1	1	0	0	1	0	0	1	1	0	1	0	1	1	0	0	1
37417008	TGCAGCATGTAATCAAATTTCCCAAAATGTTGTTCGCTTTGCTGCTACATACGCTATGGATGTTTTGGA	TGCAGCATGTAATCAAATTTCCCAAAATGTTGTTCGCTTTGCTGCTACATACGCTATGGATGTTTTGGA	0.961538	0.52	0.4992	5.08824	2.4539	2.0178	1	1	0	0	1	0	0	0	0	0	1	1	0	1	0	1	0	1	1	0	0	1	-	1	0	1	0	1	1	0	1	0	0	0	1	0	1	0	0	0	1
37438275	TGCAGGATTGTAGAGCGGTGCTGGAGAACACACCAACCCATCAAAGTCCAGGATCATAATGTCTTGAAC	TGCAGGATTGTAGAGCGGTGCTGGAGAACACACCAACCCATCAAAGTCCAGGATCATAATGTCTTGAAC	0.961538	0.52	0.4992	5.05405	2.53565	1.99076	1	1	0	0	1	1	1	1	-	1	1	1	0	1	1	0	1	0	0	-	1	0	0	1	0	1	0	1	1	0	0	1	1	1	0	0	1	0	0	0	1
37442790	TGCAGGACATATAAATGCTTCAATGACGTGCACTAAGATGTGAAGATATAATTTGTCTCCCAATATAAA	TGCAGGACATATAAATGCTTCAATGACGTGCACTAAGATGTGAAGATATAATTTGTCTCCCAATATAAA	0.961538	0.52	0.4992	5.02778	2.38614	2.0761	1	1	0	0	0	1	1	1	1	0	0	1	1	1	0	1	1	-	0	1	1	1	1	0	0	-	1	1	1	1	1	1	0	0	0	0	0	1	1	0	0
37431013	TGCAGTACAGAGAGGATGACACACAAGCAATTCCATTGACAATTTAAAGATAGCAAATAGCATGAGATC	TGCAGTACAGAGAGGATGACACACAAGCAATTCCATTGACAATTTAAAGATAGCAAATAGCATG	0.961538	0.48	0.4992	32.9375	13.7112	2.46138	1	1	0	1	0	1	0	1	1	1	0	0	0	1	1	0	1	1	1	1	1	1	0	1	1	0	0	1	1	0	0	1	1	-	0	0	1	0	0	0	0
37408062	TGCAGTGGCTAACAAATAAAATTATACCTCAGTGCAATGATCTTCAACCTGTGAGTCTCCAGTTGTTGT	TGCAGTGGCTAACAAATAAAATTATACCTCAGTGCAATGATCTTCAACCTGTGAGTCTCCAGTTGTTGT	0.961538	0.48	0.4992	29.9062	13.3167	2.28123	1	1	0	1	0	1	0	1	1	1	0	0	0	1	1	0	1	1	1	1	1	1	0	1	1	0	0	1	1	0	0	1	-	1	0	0	1	0	0	0	0
37408505	TGCAGTTTTTAGGGTTAGGCCAAGTCCACACTACCATCGGGGGTTTTCGGTTTAAGGAACATAAAAACA	TGCAGTTTTTAGGGTTAGGCCAAGTCCACACTACCATCGGGGGTTTTCGGTTTAAGGAACATAAAAACA	0.961538	0.48	0.4992	26.6667	8.64998	2.97975	1	0	0	1	0	0	1	1	0	0	1	1	0	0	0	0	0	1	0	1	0	1	1	0	1	1	1	1	1	1	1	1	-	0	0	0	0	0	0	0	1
37446117	TGCAGGCATCATGTTCTAGGGGGAGAGAAACTAGGAGAATCACTTGTAGAGAAGGATCTGGGTGTACTT	TGCAGGCATCATGTTCTAGGGGGAGAGAAACTAGGAGAATCACTTGTAGAGAAGGATCTGGGTGTACTT	0.961538	0.48	0.4992	25.9375	10.2985	2.59589	1	1	1	0	0	1	0	1	0	0	1	0	1	0	0	1	1	0	1	-	1	0	1	1	1	0	1	0	1	0	1	1	0	-	0	1	0	0	0	0	0
37410310	TGCAGAAGAAGATTGTTGTCACCTCTGTAAATTAACAAAAGAGTCCAATGAAACTATAGGAGGTAATGG	TGCAGAAGAAGATTGTTGTCACCTCTGTAAATTAACAAAAGAGTCCAATGAAACTATAGGAGGTAATGG	0.961538	0.48	0.4992	24.4242	10.3603	2.32993	1	1	1	0	1	0	1	0	0	0	1	1	1	1	-	1	1	1	0	1	1	1	0	1	1	1	0	0	-	0	0	1	0	0	0	0	1	0	1	0	0
37421906	TGCAGGCATCATATGTTCTAGGGAGAAAAACTGGGAGAATCACTTGTAGAGAAGGATCTGGATACTTGT	TGCAGGCATCATATGTTCTAGGGAGAAAAACTGGGAGAATCACTTGTAGAGAAGGATCTGGATACTTGT	0.961538	0.48	0.4992	21.6897	9.80184	2.20007	1	0	0	1	0	1	0	0	1	1	0	0	0	0	0	0	1	1	1	1	-	1	1	0	1	1	0	0	1	0	-	1	1	0	0	1	1	1	0	1	1
37427754	TGCAGTGGAGTTTTTAACAAAAAAAAAGCAGTGTGTGAACCCATCCTCACAAAAGCTGCATGGTTTTGC	TGCAGTGGAGTTTTTAACAAAAAAAAAGCAGTGTGTGAACCCATCCTCACAAAAGCTGCATGGTTTTGC	0.961538	0.48	0.4992	20.6333	8.30054	2.65237	1	1	0	1	0	1	0	1	1	0	1	0	0	0	0	0	1	1	1	0	1	1	-	0	0	0	1	0	0	0	1	1	1	0	0	0	1	1	0	1	1
37443715	TGCAGAAGACTGCCTTTTTAGTCATGCCCACTCACCCTTCCTTATGTACCCTTAGGGGACCCTGCATGA	TGCAGAAGACTGCCTTTTTAGTCATGCCCACTCACCCTTCCTTATGTACCCTTAGGGGACCCTGCATGA	0.961538	0.48	0.4992	19.7576	11.4839	1.69617	1	0	1	0	0	1	1	0	0	1	1	1	1	1	0	0	1	1	0	-	0	1	1	-	0	0	0	1	0	1	0	0	0	1	1	1	0	1	1	1	0
37404692	TGCAGATGCCAGATGTAAGCCGGGCCTTTCAAATACTGTACTTGAAGAGGGGGTTCATTCCACCATTTG	TGCAGATGCCAGATGTAAGCCGGGCCTTTCAAATACTGTACTTGAAGAGGGGGTTCATTCCACCATTTG	0.961538	0.48	0.4992	18.5758	6.12511	2.94636	1	1	0	0	0	0	0	1	1	0	0	0	1	1	1	1	0	0	1	0	1	0	1	-	0	1	0	1	0	0	1	0	0	0	1	1	1	0	0	0	0
37433532	TGCAGTTCATCAGAACCAAAGGTAGTAAACCAGATGTAGTTGTGACCATAAAAAGCATGAGATCGGAAG	TGCAGTTCATCAGAACCAAAGGTAGTAAACCAGATGTAGTTGTGACCATAAAAAGCATG	0.961538	0.48	0.4992	18	3.83219	4.65293	1	0	1	0	1	1	0	0	1	1	1	1	1	1	1	0	1	-	0	0	0	1	0	0	1	1	0	1	0	0	0	0	0	0	1	0	1	1	1	0	0
37438872	TGCAGGTCATCCACCACCGCTACTTTGTTTACAAACCCAAGTAATGACGCAATGTTCATGGTGACATCA	TGCAGGTCATCCACCACCGCTACTTTGTTTACAAACCCAAGTAATGACGCAATGTTCATGGTGACATCA	0.961538	0.48	0.4992	17.6875	8.19847	2.32381	1	0	1	-	0	0	1	1	0	1	0	0	0	1	1	0	1	0	1	1	-	0	1	0	0	1	0	0	0	1	1	1	0	0	1	1	0	0	0	1	0
37407028	TGCAGCGCTTTTTTCTTTTGATGTGCTTTGGTAATTTTGGGTGCGCTTTTTTGGAGCAGTTTTTTCTTC	TGCAGCGCTTTTTTCTTTTGATGTGCTTTGGTAATTTTGGGTGCGCTTTTTTGGAGCAGTTTTTTCTTC	0.961538	0.48	0.4992	17.6129	6.20966	3.01911	1	0	0	1	0	0	1	0	0	1	0	0	0	1	1	0	1	0	1	0	1	0	0	1	0	1	1	0	0	0	1	0	1	1	0	0	-	0	1	0	1
37402002	TGCAGTGGTTTCAGATGAAAGCACTGATGGAAGACGCTGCTAGGAGGGATCAACCGCAGTTGATTGTGG	TGCAGTGGTTTCAGATGAAAGCACTGATGGAAGACGCTGCTAGGAGGGATCAACCGCAGTTGATTGTGG	0.961538	0.48	0.4992	16.6774	5.94809	2.78359	1	1	0	0	1	0	0	0	1	0	0	0	1	1	1	0	0	0	1	0	1	1	-	0	0	0	0	1	1	1	1	0	0	0	1	-	1	1	0	0	1
37434444	TGCAGAATCAATTTGGAGCCATTCAGACCAAGTGTTTTTGGCCACACTGGTGGTATTCTCCAAAACACA	TGCAGAATCAATTTGGAGCCATTCAGACCAAGTGTTTTTGGCCACACTGGTGGTATTCTCCAAAACACA	0.961538	0.48	0.4992	16.3939	7.55962	2.23422	1	0	1	0	0	0	1	1	1	0	0	0	1	1	1	0	1	0	0	1	-	0	1	0	0	0	1	0	0	1	1	0	1	1	1	1	0	0	1	0	0
37440145	TGCAGTGCCACACAAAACCCATGATCAGGTGTGACGCTGTTTTTGGAATGAAACAGGCATGTTTTTGTA	TGCAGTGCCACACAAAACCCATGATCAGGTGTGACGCTGTTTTTGGAATGAAACAGGCATGTTTTTGTA	0.961538	0.48	0.4992	16.125	6.93609	2.31155	1	0	-	0	1	0	0	1	0	1	0	0	0	1	1	1	0	1	0	1	0	0	1	1	0	1	0	1	0	0	1	0	0	0	1	1	0	0	0	1	1
37397403	TGCAGATTCCTTAACTGATTTTTCTGAAGGAAAAATCGTTTGTGTGAACATAGTCTAAATATAGAATCA	TGCAGATTCCTTAACTGATTTTTCTGAAGGAAAAATCGTTTGTGTGAACATAGTCTAAATATAGAATCA	0.961538	0.48	0.4992	15.7714	7.98243	2.03804	1	0	1	0	0	1	0	1	1	1	1	1	0	1	1	0	0	1	0	0	1	0	0	0	0	0	1	0	0	1	1	0	0	0	0	1	1	1	0	0	-
37435339	TGCAGATAAGTAAGGCTTCTATGGGATGCCAGTCCTATATCACATGTGGTGCACCAAGTTACTGACATC	TGCAGATAAGTAAGGCTTCTATGGGATGCCAGTCCTATATCACATGTGGTGCACCAAGTTACTGACATC	0.961538	0.48	0.4992	15.6667	7.7129	2.04132	1	0	0	1	0	0	1	1	0	0	1	1	0	0	0	0	0	1	0	-	0	1	1	0	1	1	1	1	1	1	1	1	1	0	0	0	0	0	0	0	1
37404852	TGCAGCAATGTACACATAAGAAAAAAATCAGCTTACTCACGTTTTCCTGTGTTCCACCATGATAATTGC	TGCAGCAATGTACACATAAGAAAAAAATCAGCTTACTCACGTTTTCCTGTGTTCCACCATGATAATTGC	0.961538	0.48	0.4992	15.5	4.78017	3.44001	1	0	0	1	0	0	0	1	0	1	0	0	0	1	0	1	0	0	1	-	0	1	0	1	1	0	1	1	1	1	0	1	0	0	1	0	1	0	0	0	1
37397558	TGCAGATTTTAGGCCACATTACTATTTTGCTTTCCATTTGTCTCTTCCGTTCAAGGAGAGAACGGAAAT	TGCAGATTTTAGGCCACATTACTATTTTGCTTTCCATTTGTCTCTTCCGTTCAAGGAGAGAACGGAAAT	0.961538	0.48	0.4992	15.3333	4.4297	3.47986	1	1	0	1	1	1	0	0	1	0	1	1	0	0	0	0	0	1	0	0	0	1	1	1	-	0	0	-	1	1	0	1	1	1	0	0	0	1	0	0	1
37427391	TGCAGTGCAGTACAGAACATGTAGTACCGCACTGTACTGTAGAGAGGCGCTACTAGACTGCCAATCACT	TGCAGTGCAGTACAGAACATGTAGTACCGCACTGTACTGTAGAGAGGCGCTACTAGACTGCCAATCACT	0.961538	0.48	0.4992	14.6452	5.14655	2.73771	1	0	0	1	1	1	0	1	1	0	0	0	0	1	1	0	0	1	1	0	0	1	0	0	0	1	1	1	-	0	1	1	0	0	0	0	1	0	0	1	1
37436971	TGCAGCCGCCTTCAGCTGTTGCTTGTTTTTGCTTTTTCTTGCTATGAGTTTTGTCTTCAAGTAAAAAGC	TGCAGCCGCCTTCAGCTGTTGCTTGTTTTTGCTTTTTCTTGCTATGAGTTTTGTCTTCAAGTAAAAAGC	0.961538	0.48	0.4992	14.3529	6.07736	2.39572	1	0	1	0	0	1	1	1	1	1	0	0	1	1	1	0	1	0	0	1	0	1	1	1	0	1	1	0	0	0	0	0	0	0	0	-	0	1	1	1	1
37399794	TGCAGGCAAATGTAGTATCATACATCAGGCTTTGTTAACATCTGTGTTGGAGGCTCCATGCAGGGCCTC	TGCAGGCAAATGTAGTATCATACATCAGGCTTTGTTAACATCTGTGTTGGAGGCTCCATGCAGGGCCTC	0.961538	0.48	0.4992	14.2188	5.97251	2.32486	1	0	1	0	1	0	0	0	0	1	1	1	0	1	0	1	0	0	0	0	0	0	0	1	0	1	0	0	1	1	0	1	1	1	1	1	1	1	1	0	0
37430875	TGCAGCAGCCAAATGCCTCCAAGTTACATGAGAACACCACCACACATCTGAGGAACATCTAGGGAACCC	TGCAGCAGCCAAATGCCTCCAAGTTACATGAGAACACCACCACACATCTGAGGAACATCTAGGGAACCC	0.961538	0.48	0.4992	14.2121	5.31868	2.56515	1	-	1	0	1	1	0	0	1	1	0	1	1	1	1	0	1	1	0	0	1	1	1	0	0	0	0	1	0	1	0	0	0	1	1	-	0	0	1	1	0
37401639	TGCAGTGAAATAACAGATCCATTAAACAAAAGCCAAAAACGGGTACAAACGGATACATATCCGGTCGAA	TGCAGTGAAATAACAGATCCATTAAACAAAAGCCAAAAACGGGTACAAACGGATACATATCCGGTCGAA	0.961538	0.48	0.4992	14.0625	3.69068	3.9278	1	1	0	1	0	1	0	0	1	1	0	0	1	1	0	1	1	0	1	0	0	1	0	-	1	1	1	0	0	0	1	1	0	0	0	1	1	1	0	0	0
37406989	TGCAGCCAAATGTTTACTGAGGGTCAGAAGTGAAATATATATTTTGTCTTTACTTTTGGAGCATTTTGC	TGCAGCCAAATGTTTACTGAGGGTCAGAAGTGAAATATATATTTTGTCTTTACTTTTGGAGCATTTTGC	0.961538	0.48	0.4992	13.9091	6.45903	2.31486	1	1	1	1	1	0	1	0	1	1	0	0	1	1	1	0	0	0	0	1	1	0	1	0	0	-	0	0	0	1	1	1	0	0	1	1	0	0	0	1	0
37442597	TGCAGCCTCCATGCCACACCATTATTAGGTTCCCTAGCCACTGAAGGATACTGGCCCGGCCCACCACTA	TGCAGCCTCCATGCCACACCATTATTAGGTTCCCTAGCCACTGAAGGATACTGGCCCGGCCCACCACTA	0.961538	0.48	0.4992	13.4062	6.54245	2.16716	1	0	1	1	0	1	1	0	1	0	0	0	1	0	1	0	1	0	1	1	1	0	1	0	0	0	0	0	1	0	0	1	1	1	1	1	0	1	1	-	0
37442144	TGCAGAGATGTTTTTCCTAAAAAAATCATGTATGAAACCACTCTAAATCCTCCTTCACACACATTTTCT	TGCAGAGATGTTTTTCCTAAAAAAATCATGTATGAAACCACTCTAAATCCTCCTTCACACACATTTTCT	0.961538	0.48	0.4992	13.3125	4.8376	2.7032	1	0	1	0	0	0	1	1	0	1	0	0	1	0	1	0	0	0	0	1	0	0	1	0	0	1	-	1	1	1	1	0	1	1	1	1	0	0	1	0	0
37408623	TGCAGCTCATGTGATTGACTGGAAGATCCGGCGGTTAAGGAAAATTTTACTTGTAAAACATCTGTATCA	TGCAGCTCATGTGATTGACTGGAAGATCCGGCGGTTAAGGAAAATTTTACTTGTAAAACATCTGTATCA	0.961538	0.48	0.4992	13.2121	6.36638	2.04274	1	0	0	0	1	1	1	0	1	1	1	0	1	0	1	0	0	1	1	0	1	0	0	1	0	1	0	0	1	0	0	0	1	0	1	1	-	0	-	0	0
37407463	TGCAGAAACTGTGCGGAATATGTGACATGTCATATCAGTGCGGAAAGCATGAGATCGGAAGAGCGGTTC	TGCAGAAACTGTGCGGAATATGTGACATGTCATATCAGTGCGGAAAGCATG	0.961538	0.48	0.4992	13.1515	5.83158	2.12179	1	0	1	1	0	0	0	1	1	1	1	1	0	-	0	0	0	1	0	0	1	0	1	0	1	1	0	1	1	0	0	1	0	1	1	1	0	0	0	0	0
37406290	TGCAGTTTTTGCAAAAAACGCAAACCATGTATCGCTGCACAAGGGAAATGGTGGTATGGTGGTATAACC	TGCAGTTTTTGCAAAAAACGCAAACCATGTATCGCTGCACAAGGGAAATGGTGGTATGGTGGTATAACC	0.961538	0.48	0.4992	13.0938	5.19831	2.48045	1	1	0	1	0	1	0	0	1	1	0	0	0	1	1	1	1	1	0	1	1	1	0	-	1	1	0	1	0	1	0	1	0	0	0	0	0	0	0	1	0
37420263	TGCAGCTTAATTAATTTTTGTGGGGCTGATGCAAACAGCAGAGCGCTGTGCTTGGATGATTTTGGACAG	TGCAGCTTAATTAATTTTTGTGGGGCTGATGCAAACAGCAGAGCGCTGTGCTTGGATGATTTTGGACAG	0.961538	0.48	0.4992	13.0303	6.39358	2.13708	1	0	0	-	0	1	0	1	1	1	0	0	1	0	1	0	0	1	0	1	1	0	1	1	1	1	1	0	0	0	1	1	1	0	0	1	0	0	0	1	1
100077017	TGCAGTTTAACTTGGTTCAGGGCTCACAAGATGGAAAATTGACAACCCACATAGTTCCATTTGTGCACC	TGCAGTTTAACTTGGTTCAGGGCTCACAAGATGGAAAATTGACAACCCACATAGTTCCATTTGTGCACC	0.961538	0.48	0.4992	12.4688	6.49512	1.98198	1	1	0	1	1	1	1	0	1	1	0	1	1	0	0	0	1	0	-	0	1	1	1	0	1	0	0	0	1	1	0	0	1	1	0	1	0	1	1	1	0
37403994	TGCAGTGCTTCAAGAGGAGAATACCTCTGTAACGCGGTGTTGGATGTAGCATGAGATCGGAAGAGCGGT	TGCAGTGCTTCAAGAGGAGAATACCTCTGTAACGCGGTGTTGGATGTAGCATG	0.961538	0.48	0.4992	11.7742	4.24043	2.7573	1	0	1	0	1	0	1	1	0	0	0	0	1	0	1	0	0	0	0	1	0	0	1	0	0	1	1	0	0	1	-	0	1	1	1	1	0	1	1	0	0
37411421	TGCAGACATATAAGTGATTATAGTACAGTTACATCCAGAGACCATATAGTGATATAAGTGATTACAGTT	TGCAGACATATAAGTGATTATAGTACAGTTACATCCAGAGACCATATAGTGATATAAGTGATTACAGTT	0.961538	0.48	0.4992	11.7419	4.52212	2.61259	1	0	0	0	1	0	1	0	1	0	0	0	0	0	1	1	0	1	1	0	0	0	0	-	0	1	1	0	0	1	0	0	1	0	1	1	1	1	0	1	0
37404936	TGCAGCAGTTTCCTCACTTTGGGGGCGTTTTCTTGATCAGTGGCAGTATTTTCCAAATGCAGCATGAGA	TGCAGCAGTTTCCTCACTTTGGGGGCGTTTTCTTGATCAGTGGCAGTATTTTCCAAATGCAGCATGAGA	0.961538	0.48	0.4992	11.5588	4.73529	2.41974	1	0	1	0	0	0	0	1	0	1	1	1	1	1	1	1	-	1	1	0	0	0	0	1	0	1	0	1	0	1	0	0	0	1	0	0	0	0	0	0	0
37434231	TGCAGAACGTGCAGCAGAAAGAAAAGAACATTTGCTCAGGACATTTTGGGACATAAGAGGTCTAGTACG	TGCAGAACGTGCAGCAGAAAGAAAAGAACATTTGCTCAGGACATTTTGGGACATAAGAGGTCTAGTACG	0.961538	0.48	0.4992	11.3448	5.70103	1.9162	1	1	-	0	0	0	1	1	0	0	0	0	0	0	0	1	0	0	1	0	0	1	1	1	-	1	1	1	1	1	1	1	0	0	1	0	1	0	0	0	0
37436183	TGCAGCACAGCCCCATTCAAGTGGCCTGAAGAGCTGCTGTACAAGAAAAACTCAGAAGAGCATGAGATC	TGCAGCACAGCCCCATTCAAGTGGCCTGAAGAGCTGCTGTACAAGAAAAACTCAGAAGAGCATG	0.961538	0.48	0.4992	11.2258	4.93643	2.19682	1	1	1	0	1	1	0	0	1	1	0	1	0	0	0	1	-	1	1	0	1	1	0	0	0	-	0	1	1	1	0	0	1	1	1	1	1	1	1	0	1
37397665	TGCAGCAAAACCTCCCATGTTACATTTAGTTTTTCCATGGTACCGTAATGGTGCAGATTTCTGGTGAAT	TGCAGCAAAACCTCCCATGTTACATTTAGTTTTTCCATGGTACCGTAATGGTGCAGATTTCTGGTGAAT	0.961538	0.48	0.4992	11.1875	4.889	2.33201	1	1	1	0	1	1	1	0	1	0	0	0	1	1	0	0	0	0	0	1	0	1	0	0	0	1	0	1	1	1	0	-	1	0	0	1	-	1	0	1	0
37405681	TGCAGTAAAAGGCCCCTGAAGTATCTGCTCCCGGGAGCAGACGCCTATATATCCTGTGCGACGCAAGTC	TGCAGTAAAAGGCCCCTGAAGTATCTGCTCCCGGGAGCAGACGCCTATATATCCTGTGCGACGCAAGTC	0.961538	0.48	0.4992	10.9394	4.45815	2.44866	1	0	1	1	0	0	1	0	0	1	0	0	1	1	1	1	-	0	0	1	1	1	0	0	1	0	0	0	0	0	0	1	1	0	1	1	1	0	1	-	0
37420643	TGCAGCTTTGGGGGCCATATCACCACATACTTCATTACCGTCCACCTACAGCTCTTGGGGCCACATCAC	TGCAGCTTTGGGGGCCATATCACCACATACTTCATTACCGTCCACCTACAGCTCTTGGGGCCACATCAC	0.961538	0.48	0.4992	10.9062	4.00281	2.68788	1	0	0	1	0	1	0	0	0	1	0	1	1	1	0	1	0	0	1	0	1	1	1	0	0	1	1	1	0	0	1	0	0	0	-	1	1	1	1	1	-
37407334	TGCAGTCTTAACTATGGCAATTTAGCCTAATAATATCCTGACACATACTGTTTTATAGAGAATGATTTT	TGCAGTCTTAACTATGGCAATTTAGCCTAATAATATCCTGACACATACTGTTTTATAGAGAATGATTTT	0.961538	0.48	0.4992	10.7188	4.25907	2.47002	1	0	1	0	0	0	0	1	1	0	0	0	1	1	1	0	1	0	0	1	1	0	1	0	0	0	1	0	0	1	1	0	1	1	1	-	0	0	1	0	0
37401569	TGCAGTCTGCACATGGATTTCTGGAAGTGCTTTTCAGATTAATGAAACAATCCCAGAAATTTCTGCAAC	TGCAGTCTGCACATGGATTTCTGGAAGTGCTTTTCAGATTAATGAAACAATCCCAGAAATTTCTGCAAC	0.961538	0.48	0.4992	10.6207	5.24183	2.12606	1	0	0	1	1	0	0	1	0	0	1	1	0	0	0	0	0	1	1	0	0	-	1	0	1	0	1	0	1	0	1	1	1	0	0	0	1	1	0	0	1
37401564	TGCAGTCTGATTGATTACTATGGGCAACACTGATCTTTTGTTCCTGCTAGTTTTTGATCATGAGGCCTA	TGCAGTCTGATTGATTACTATGGGCAACACTGATCTTTTGTTCCTGCTAGTTTTTGATCATGAGGCCTA	0.961538	0.48	0.4992	10.6129	4.83053	2.1164	1	0	1	0	0	0	1	1	0	0	0	0	1	0	1	0	0	0	0	1	0	0	1	0	-	1	1	0	0	1	1	0	1	1	1	1	0	1	1	0	0
37403892	TGCAGTCCAACCCACACTGAGTTGTACCTATTATGGCATGAGATCGGAAGAGCGGTTCAGCAGGAATGC	TGCAGTCCAACCCACACTGAGTTGTACCTATTATGGCATG	0.961538	0.48	0.4992	10.4	3.63868	2.99291	1	0	0	0	0	0	1	0	1	1	1	0	0	0	0	0	1	0	1	0	1	1	-	1	1	0	0	1	0	1	1	1	1	0	0	1	1	1	-	0	1
37433991	TGCAGGAAAACACAGAAACTGTGATGAAAGTACATTAAAGAGATGTGGTTTAAAAAAATGTGTTTTTTT	TGCAGGAAAACACAGAAACTGTGATGAAAGTACATTAAAGAGATGTGGTTTAAAAAAATGTGTTTTTTT	0.961538	0.48	0.4992	10	3.92906	2.497	1	1	0	0	0	1	1	0	0	0	1	0	0	0	1	0	0	0	1	-	1	0	1	0	0	0	1	1	1	1	1	0	1	0	0	0	0	1	1	0	0
37438524	TGCAGGCTCTCCTATCTGCTCCACACTGCCACTCACACCGCTTACCCTATATTCCCCCAATTGCACCTT	TGCAGGCTCTCCTATCTGCTCCACACTGCCACTCACACCGCTTACCCTATATTCCCCCAATTGCACCTT	0.961538	0.48	0.4992	10	5.65149	1.77073	1	1	1	1	1	1	0	0	0	1	1	1	0	1	1	1	1	0	-	1	0	1	0	-	1	0	0	1	1	0	0	1	0	0	0	0	1	0	0	1	0
37416395	TGCAGCAGCTATTTGTTGGTTTAAAGAGGACCTGTCAGCTGCATTTTAGAGCCCCAGCTAACCCCAGGA	TGCAGCAGCTATTTGTTGGTTTAAAGAGGACCTGTCAGCTGCATTTTAGAGCCCCAGCTAACCCCAGGA	0.961538	0.48	0.4992	9.9375	5.6177	1.81471	1	1	0	0	0	1	0	0	0	1	-	1	1	1	0	0	0	1	0	0	1	1	-	0	1	1	0	1	0	1	1	0	1	1	0	0	1	0	0	0	1
37407479	TGCAGAGATACTTTTCCCCCTGCTGATGCATGAGATCGGAAGAGCGGTTCAGCAGGAATGCCGAGACCG	TGCAGAGATACTTTTCCCCCTGCTGATGCATG	0.961538	0.48	0.4992	9.91176	5.19823	2.0196	1	1	0	0	0	1	1	1	1	0	0	1	1	1	1	0	0	1	1	1	0	1	0	0	0	1	1	-	0	0	1	0	1	1	0	0	1	0	0	0	-
37436961	TGCAGCCGCAGCGGATCCACGCCGCGACCAAAACGTGGAGCCTCACCCGTTAGAATGCATTGTATGCTT	TGCAGCCGCAGCGGATCCACGCCGCGACCAAAACGTGGAGCCTCACCCGTTAGAATGCATTGTATGCTT	0.961538	0.48	0.4992	9.6875	5.35862	1.83573	1	0	0	0	1	0	1	0	0	1	1	1	0	1	0	1	0	1	1	0	0	1	1	1	0	-	0	1	1	0	0	1	1	0	1	0	-	0	0	0	0
37445237	TGCAGGTTTCTTGGTGACAGCGCCAGTCACACCAATGTAAGGAGATCTGATGATGCCACCCACTTCTTG	TGCAGGTTTCTTGGTGACAGCGCCAGTCACACCAATGTAAGGAGATCTGATGATGCCACCCACTTCTTG	0.961538	0.48	0.4992	9.59375	5.27885	1.78758	1	0	0	0	0	1	1	0	0	1	1	0	0	0	0	1	0	1	0	1	0	0	1	1	1	0	0	1	1	0	0	-	0	0	1	1	1	0	0	1	0
37436533	TGCAGCATGGGAGCAGAGACAAGTAAGTACTAATGATGCACATGTGTGGCTGGCACTAATAGAGGGCAC	TGCAGCATGGGAGCAGAGACAAGTAAGTACTAATGATGCACATGTGTGGCTGGCACTAATAGAGGGCAC	0.961538	0.48	0.4992	9.51515	4.64576	2.05683	1	0	1	0	1	0	0	1	0	1	1	1	1	0	1	1	1	1	0	0	1	0	0	1	1	1	0	1	1	0	0	0	0	1	0	0	0	0	0	0	0
37445870	TGCAGTACAGTACTGTGTCACAATTGCTGGCCAAAGTCCCTGCACAGTGTGGGTGCCTACTCAGCAAGT	TGCAGTACAGTACTGTGTCACAATTGCTGGCCAAAGTCCCTGCACAGTGTGGGTGCCTACTCAGCAAGT	0.961538	0.48	0.4992	9.48387	5.44693	1.73961	1	0	0	1	0	1	1	0	1	0	0	0	1	0	0	0	1	1	1	0	1	1	1	0	1	1	0	1	0	1	0	0	1	1	-	0	0	1	1	1	0
37438981	TGCAGGTGGGTAGTGGAGGGAGCTGATGGCAAAGTGGGGAGTGCAGAGAGATAATGCCATAATAGGCTC	TGCAGGTGGGTAGTGGAGGGAGCTGATGGCAAAGTGGGGAGTGCAGAGAGATAATGCCATAATAGGCTC	0.961538	0.48	0.4992	9.4	3.54589	2.72882	1	0	1	1	0	0	1	0	0	0	1	1	1	0	0	0	1	1	1	1	0	0	1	-	0	0	0	1	0	0	0	1	1	1	1	1	0	0	0	1	0
37441994	TGCAGAAGTGCTTTTACTTTCTAATAATATTACTTACAGTTTACAGTGGGAATATCCAGCAGGGATGCA	TGCAGAAGTGCTTTTACTTTCTAATAATATTACTTACAGTTTACAGTGGGAATATCCAGCAGGGATGCA	0.961538	0.48	0.4992	9.21875	4.61475	2.06971	1	0	1	0	1	1	0	0	0	1	1	1	1	1	0	0	1	-	0	1	0	1	1	0	0	0	0	1	-	0	0	0	0	1	0	1	0	0	1	1	0
37404701	TGCAGATGGCACGGGCTCAGCTCCTGAGCCCGTGCCATCTGAATGACGTACAGTACCTGGTACGTCTGA	TGCAGATGGCACGGGCTCAGCTCCTGAGCCCGTGCCATCTGAATGACGTACAGTACCTGGTACGTCTGA	0.961538	0.48	0.4992	8.81818	4.37247	1.96538	1	-	1	0	0	0	0	1	0	1	1	0	0	1	1	1	0	0	0	1	0	0	1	1	0	1	0	1	0	0	1	0	0	0	0	1	1	0	0	1	1
37396156	TGCAGAATATCGATAAACAGCTACTCACACACCTACCATTCCTGGGGGGGGCGGCTGCTTAGTATTATA	TGCAGAATATCGATAAACAGCTACTCACACACCTACCATTCCTGGGGGGGGCGGCTGCTTAGTATTATA	0.961538	0.48	0.4992	8.8125	4.59237	1.88011	1	0	1	0	-	1	0	1	0	1	0	0	0	1	1	0	-	0	0	0	1	1	1	0	0	1	0	0	1	1	1	1	1	0	0	0	0	1	1	0	0
37403178	TGCAGATTTATTGCAAATTTTACGCAATAAATCCACCACAAAATCCGTGCATGAGATCGGAAGAGCGGT	TGCAGATTTATTGCAAATTTTACGCAATAAATCCACCACAAAATCCGTGCATG	0.961538	0.48	0.4992	8.7931	4.6266	1.95878	1	0	1	0	1	0	1	1	0	0	0	0	0	0	0	0	0	-	1	1	1	0	-	0	1	0	1	0	1	1	0	0	0	0	0	1	1	1	1	1	1
37436466	TGCAGCAGGACAACAACCCCAAACATACAGCCAATGTCATTAAGAACCATCTTCATCATAAAGTACTGT	TGCAGCAGGACAACAACCCCAAACATACAGCCAATGTCATTAAGAACCATCTTCATCATAAAGTACTGT	0.961538	0.48	0.4992	8.55882	4.77857	1.80274	1	0	1	1	0	1	0	0	1	1	1	1	1	1	1	0	1	1	-	0	1	0	0	0	1	0	0	0	0	0	1	-	1	1	0	1	1	1	1	0	0
37396119	TGCAGAATACATTTGGATTGGACGATTAACACTTTTATTAAAAAACTAAAAGCATTCTTACTTTGCAGC	TGCAGAATACATTTGGATTGGACGATTAACACTTTTATTAAAAAACTAAAAGCATTCTTACTTTGCAGC	0.961538	0.48	0.4992	8.48571	3.45064	2.55098	1	1	0	1	1	1	0	1	0	1	1	1	1	1	1	1	1	0	0	-	0	0	0	0	0	0	1	1	0	0	0	1	0	0	1	0	0	1	0	1	0
37403153	TGCAGATTAAGGGAGGTTCTTCCATACAGAAAAGCATGAGATCGGAAGAGCGGTTCAGCAGGAATGCCG	TGCAGATTAAGGGAGGTTCTTCCATACAGAAAAGCATG	0.961538	0.48	0.4992	8.46875	3.61407	2.33319	1	1	0	1	1	1	0	1	0	1	1	1	0	1	0	0	0	0	0	0	0	1	1	1	0	1	1	1	1	0	0	1	-	0	1	-	0	1	0	1	0
37411500	TGCAGACATTTCTGAAACATATCTGCCATGTTAATATGCTCTTTAAACATGTGTCTGTAGAACTCTATT	TGCAGACATTTCTGAAACATATCTGCCATGTTAATATGCTCTTTAAACATGTGTCTGTAGAACTCTATT	0.961538	0.48	0.4992	8.4	4.56195	1.84415	1	0	0	0	1	0	0	1	1	0	1	1	1	1	1	1	0	0	0	0	1	0	1	0	0	1	0	1	1	1	-	0	0	0	0	1	0	1	0	0	0
37401536	TGCAGTCTCCTCATTATCATCACAGGCAGGATTACAATGACAGGTAGCTATGTATATATCAGAGGATCC	TGCAGTCTCCTCATTATCATCACAGGCAGGATTACAATGACAGGTAGCTATGTATATATCAGAGGATCC	0.961538	0.48	0.4992	8.26471	4.11102	2.03143	1	0	0	0	1	1	1	1	1	1	0	0	0	1	0	1	1	0	-	0	1	0	0	0	-	0	1	0	0	1	1	0	0	1	1	0	0	1	0	1	1
37446736	TGCAGAGAAACTACAACTCTTAGCATGAGATCGGAAGAGCGGTTCAGCAGGAATGCCGAGACCGATCTC	TGCAGAGAAACTACAACTCTTAGCATG	0.961538	0.48	0.4992	8.26471	4.58456	1.89456	1	0	0	0	0	1	1	0	1	1	0	0	1	1	1	1	-	0	0	1	0	1	-	0	0	1	1	0	0	1	0	0	0	1	1	1	0	0	0	1	1
37419380	TGCAGCTATTGGATAATTATTAAAACAACTGTTAAAACGTATAAGATAAACGGAAGCTCCAAACAGAGT	TGCAGCTATTGGATAATTATTAAAACAACTGTTAAAACGTATAAGATAAACGGAAGCTCCAAACAGAGT	0.961538	0.48	0.4992	8.25	3.57946	2.31447	1	0	1	0	0	0	1	0	0	1	1	1	1	1	0	0	1	0	-	0	1	1	0	1	0	0	0	1	1	1	0	1	1	0	1	1	0	1	0	0	0
37396503	TGCAGACGTTATTGATATCAACCTTGTTGGTCCAGGCTAGTAAAGAGGTTAAAGCAAGCCTTCCCAATG	TGCAGACGTTATTGATATCAACCTTGTTGGTCCAGGCTAGTAAAGAGGTTAAAGCAAGCCTTCCCAATG	0.961538	0.48	0.4992	8.06897	5.28453	1.47895	1	-	0	1	1	0	1	1	0	0	1	0	0	0	0	0	1	1	0	1	1	0	1	0	0	-	1	0	0	1	0	1	1	1	0	1	1	1	0	0	0
37422431	TGCAGGGAAACTAAACACTTGCTCCAAGGTTCCCCAACAGATCAATTGGAGCCCCAGAAGCAGGAAACC	TGCAGGGAAACTAAACACTTGCTCCAAGGTTCCCCAACAGATCAATTGGAGCCCCAGAAGCAGGAAACC	0.961538	0.48	0.4992	7.96875	4.85724	1.70656	1	1	1	0	1	0	1	0	1	1	0	0	1	1	1	0	0	0	0	1	1	1	0	0	0	1	0	0	0	1	0	0	1	0	0	1	0	-	1	1	0
37438849	TGCAGGTATTGTGACACAGATTGTTGCACTGAGCAGGCTACTCATGTACATCTACATATGACAGAGTTG	TGCAGGTATTGTGACACAGATTGTTGCACTGAGCAGGCTACTCATGTACATCTACATATGACAGAGTTG	0.961538	0.48	0.4992	7.46667	3.43252	2.10822	1	0	0	1	1	0	0	1	0	0	1	1	0	0	0	1	0	1	1	1	0	1	0	-	1	0	1	0	1	0	1	1	-	0	0	0	1	0	0	0	1
37399210	TGCAGCTGAACAGTAGCATTTCCTGTTTGACAGTTGTTTCCCTTTACCCAGTAAAACTATGAGTCCCAG	TGCAGCTGAACAGTAGCATTTCCTGTTTGACAGTTGTTTCCCTTTACCCAGTAAAACTATGAGTCCCAG	0.961538	0.48	0.4992	7.36111	3.77236	1.99582	1	0	1	0	0	1	0	0	1	1	1	1	1	1	1	1	1	0	-	0	-	1	0	1	0	0	0	1	0	0	0	0	1	1	1	1	1	1	1	0	0
37430521	TGCAGCGAACAGACAGATGCATATGCATGTGCGGCTCTCTCTGTTCATTTTACTGGGAGTTCCAAGAAC	TGCAGCGAACAGACAGATGCATATGCATGTGCGGCTCTCTCTGTTCATTTTACTGGGAGTTCCAAGAAC	0.961538	0.48	0.4992	7.35484	5.07078	1.43907	1	1	0	0	1	0	0	1	0	0	1	1	0	1	0	1	0	-	1	0	0	0	0	1	0	1	1	1	0	1	1	0	1	0	0	0	1	0	0	0	1
37407806	TGCAGCATTAAATACACGTGGGAGGAAAGGTGTGAATGTTGCTGCGGATTTATCGATCCGCGATAAATC	TGCAGCATTAAATACACGTGGGAGGAAAGGTGTGAATGTTGCTGCGGATTTATCGATCCGCGATAAATC	0.961538	0.48	0.4992	7.13333	3.89644	1.72784	1	1	1	0	0	0	0	1	1	1	0	0	0	1	0	0	1	0	-	0	1	1	1	0	1	0	1	0	1	1	1	-	0	1	1	1	1	0	1	0	0
37441271	TGCAGACAGCCATTTTGGGGTACTTGCCCTTCGTCAGTGCAGAGCTGGGCGCATGAGATCGGAAGAGCG	TGCAGACAGCCATTTTGGGGTACTTGCCCTTCGTCAGTGCAGAGCTGGGCGCATG	0.961538	0.48	0.4992	6.9697	4.46864	1.62736	1	0	1	1	1	1	1	1	1	1	0	0	1	0	1	0	0	0	0	0	1	1	0	0	0	0	1	0	1	1	0	0	0	0	1	0	0	1	1	1	1
37407791	TGCAGCAGCACCCAGGTGACTATTGGTGAGCACCCTAGTACAATTAACAATTTTAACAGGGGCACATCT	TGCAGCAGCACCCAGGTGACTATTGGTGAGCACCCTAGTACAATTAACAATTTTAACAGGGGCACATCT	0.961538	0.48	0.4992	6.93939	2.87032	2.40501	1	0	1	1	1	1	0	1	0	1	1	1	0	1	0	0	1	1	1	0	1	0	1	-	0	1	0	1	0	0	1	1	0	0	1	0	0	0	0	0	1
37398336	TGCAGCATTGGTTGGGACACCTTTATCAAGGTAACCTGACGGATACCAGAAAAGTAGCCCCAATACATG	TGCAGCATTGGTTGGGACACCTTTATCAAGGTAACCTGACGGATACCAGAAAAGTAGCCCCAATACATG	0.961538	0.48	0.4992	6.93548	2.90645	2.38338	1	0	0	0	1	0	1	0	0	0	1	1	0	0	0	1	0	1	-	0	0	1	1	-	0	0	0	1	0	1	0	0	1	0	0	0	1	1	0	0	1
37408284	TGCAGATTCCATAGCTGAAGATTCCCAACTTCCACTGGCATTAATGTAAGCACAAGCCCTGTGCGGCCG	TGCAGATTCCATAGCTGAAGATTCCCAACTTCCACTGGCATTAATGTAAGCACAAGCCCTGTGCGGCCG	0.961538	0.48	0.4992	6.57143	3.32124	1.99932	1	0	1	1	0	0	0	1	0	0	0	1	0	0	0	0	0	1	0	1	1	0	-	0	1	-	1	0	1	0	1	1	1	1	1	0	1	0	0	1	1
37405307	TGCAGGAAAACTGGACACGATGAGCCTCCGATCCGATTTGACTGACAGTTCCCCTTAAGACTCCCCTGG	TGCAGGAAAACTGGACACGATGAGCCTCCGATCCGATTTGACTGACAGTTCCCCTTAAGACTCCCCTGG	0.961538	0.48	0.4992	6.52941	2.92288	2.16325	1	0	0	0	1	1	0	1	0	1	1	1	0	1	1	1	1	1	0	0	0	-	0	-	0	1	1	1	1	0	1	0	0	0	0	0	0	0	1	1	1
37444878	TGCAGGATAATAGGATGAACTGGATGGACTTGTGTCTTTTTTTAGCCTTACAAACTATGTAACTATGTA	TGCAGGATAATAGGATGAACTGGATGGACTTGTGTCTTTTTTTAGCCTTACAAACTATGTAACTATGTA	0.961538	0.48	0.4992	6.41176	3.13535	2.06296	1	0	1	1	0	0	1	1	1	1	1	1	0	0	0	0	0	1	0	0	-	0	1	0	1	0	0	1	0	0	0	1	0	1	1	1	0	0	0	0	-
37427766	TGCAGCGGATCCGACACGCGTGAGCTTACCCTTAGACAGCAAAAACAAATGTGGCCCATTGTTGTTTTT	TGCAGCGGATCCGACACGCGTGAGCTTACCCTTAGACAGCAAAAACAAATGTGGCCCATTGTTGTTTTT	0.961538	0.48	0.4992	6.37143	3.4066	1.88378	1	-	0	0	1	1	1	0	0	1	1	1	0	1	1	1	0	1	0	0	1	1	-	1	0	1	0	1	1	1	0	0	0	0	0	0	0	0	1	1	0
37421246	TGCAGGACTCATCATGTCAACCATTTCTTTTGTGAAGTGCCACCCTTCCTAAAACTCTCCTGCAAAGAT	TGCAGGACTCATCATGTCAACCATTTCTTTTGTGAAGTGCCACCCTTCCTAAAACTCTCCTGCAAAGAT	0.961538	0.48	0.4992	6.36364	3.18917	1.98555	1	1	1	0	1	1	1	0	1	0	1	-	0	1	0	1	1	0	1	0	0	1	0	-	0	1	0	1	0	0	0	0	1	1	0	1	0	0	0	0	1
37434774	TGCAGACCTAGGTTAGCTATTAGCAAGATATTGAGTGAATGAAGGAACTACTTATACTATAACTATAGC	TGCAGACCTAGGTTAGCTATTAGCAAGATATTGAGTGAATGAAGGAACTACTTATACTATAACTATAGC	0.961538	0.48	0.4992	6.25	4.02337	1.5234	1	0	0	1	0	1	1	1	1	0	0	0	0	0	1	0	0	0	0	0	1	0	0	0	1	1	1	1	0	1	1	1	0	0	0	0	1	1	1	0	1
37407040	TGCAGCGTCCGTGGCCATCTCCCAGTCTTCCATTGTAGCATCCTCCCCACAGCCGTCTGCCTATGGCTT	TGCAGCGTCCGTGGCCATCTCCCAGTCTTCCATTGTAGCATCCTCCCCACAGCCGTCTGCCTATGGCTT	0.961538	0.48	0.4992	6.23333	3.54667	1.79912	1	0	1	1	0	0	1	0	0	0	-	1	1	0	0	0	1	1	1	1	0	0	1	1	0	0	0	1	0	0	0	1	1	1	1	1	0	0	0	1	0
37421283	TGCAGGAGGAGCCTTTCTGGTCCTCTCCTGGAAATCTGACGCCTCTCGGTCCTTTCTGTCCCCACTTCG	TGCAGGAGGAGCCTTTCTGGTCCTCTCCTGGAAATCTGACGCCTCTCGGTCCTTTCTGTCCCCACTTCG	0.961538	0.48	0.4992	6.1	3.71797	1.68247	1	1	0	1	1	0	1	0	0	0	1	1	0	0	0	1	0	1	0	1	0	1	0	0	1	-	0	0	1	1	0	1	1	0	0	0	0	0	0	0	1
37406338	TGCAGAATTAAGATTGCCCTTCATTGGAGATAAGGAGGCATGAGATCGGAAGAGCGGTTCAGCAGGAAT	TGCAGAATTAAGATTGCCCTTCATTGGAGATAAGGAGGCATG	0.961538	0.48	0.4992	6.02857	2.99032	2.02191	1	1	1	0	0	0	0	1	1	1	0	1	1	1	1	1	0	0	0	0	0	0	1	1	0	0	1	1	0	0	1	0	1	1	1	1	1	0	0	0	0
37440078	TGCAGTGAGGACTGCATAAAGTCTACAGGGGGCTGGATGATGGGGGTAAATATATATTTGGAATGAATA	TGCAGTGAGGACTGCATAAAGTCTACAGGGGGCTGGATGATGGGGGTAAATATATATTTGGAATGAATA	0.961538	0.48	0.4992	5.97059	3.18531	1.83247	1	1	1	0	1	1	0	0	1	0	1	1	1	1	1	0	0	0	0	1	1	1	0	1	0	0	0	0	-	0	0	0	0	1	1	1	-	1	0	1	1
37405594	TGCAGGTCTAATTACAGTTATGGTAAAAGCATGTATTAACTATCTGAAGTTTTTCAGCAATTTGCACAA	TGCAGGTCTAATTACAGTTATGGTAAAAGCATGTATTAACTATCTGAAGTTTTTCAGCAATTTGCACAA	0.961538	0.48	0.4992	5.93939	3.10366	1.98794	1	1	1	0	1	0	1	1	1	0	0	0	0	0	1	1	1	0	1	-	1	1	1	0	0	0	1	0	0	0	1	0	0	1	1	0	1	0	1	-	0
37399771	TGCAGGATTATCTCTGGAATTGCTACTATGTAAATCCAACAATTCTAATAATACAAGGAACGACCTATA	TGCAGGATTATCTCTGGAATTGCTACTATGTAAATCCAACAATTCTAATAATACAAGGAACGACCTATA	0.961538	0.48	0.4992	5.85714	3.15452	1.8546	1	0	0	0	1	1	0	0	1	1	1	1	1	1	0	1	0	-	0	0	1	0	1	1	0	0	0	0	0	0	0	0	0	1	1	1	0	1	1	1	0
37398221	TGCAGCATCACATGAATGATGGAGAATATTTTGGATACACCAGAGCTGTGGCAGCACTGAAACGGCAGT	TGCAGCATCACATGAATGATGGAGAATATTTTGGATACACCAGAGCTGTGGCAGCACTGAAACGGCAGT	0.961538	0.48	0.4992	5.83333	2.20731	2.64495	1	0	1	1	0	1	1	0	0	0	0	0	0	1	0	1	1	0	1	1	0	0	0	1	1	0	0	0	1	1	0	1	1	1	1	0	1	1	1	0	-
37404379	TGCAGAATGTCAGCAGATTTTGGCACATGTTCTGCCCCTAAATCCTGACAAAGTTCATAACGTGTAAAC	TGCAGAATGTCAGCAGATTTTGGCACATGTTCTGCCCCTAAATCCTGACAAAGTTCATAACGTGTAAAC	0.961538	0.48	0.4992	5.64706	3.00864	1.87308	1	0	0	1	0	1	1	0	0	1	1	1	0	1	0	1	1	1	-	0	0	0	1	1	0	0	0	0	1	1	0	0	0	1	-	0	0	0	0	1	1
37395956	TGCAGAACCTCTGACATTGAACAATTTTGCACGCCCTAGGTAGCCCCGGGGCTTGTAGGTAACTTGTCA	TGCAGAACCTCTGACATTGAACAATTTTGCACGCCCTAGGTAGCCCCGGGGCTTGTAGGTAACTTGTCA	0.961538	0.48	0.4992	5.60606	3.1617	1.76101	1	1	0	1	0	1	1	1	1	0	1	0	0	0	0	1	1	-	1	0	1	1	0	1	0	-	1	0	1	0	1	1	1	0	0	0	1	1	0	1	1
37406509	TGCAGCTTCCCGTCCTTTCCTGTAAATGACGCGAGCATGAGATCGGAAGAGCGGTTCAGCAGGAATGCC	TGCAGCTTCCCGTCCTTTCCTGTAAATGACGCGAGCATG	0.961538	0.48	0.4992	5.59375	3.40826	1.65086	1	1	1	1	0	1	1	1	0	0	1	0	0	0	0	1	1	0	-	1	1	0	1	1	1	0	1	0	1	1	0	-	0	0	1	0	0	0	0	0	0
37437313	TGCAGCGTAGCCCCCATTCAAGTCAACAGGGCCTGCTGTAATTCTTTGCACAGCCAGGTGGCCTGGGCC	TGCAGCGTAGCCCCCATTCAAGTCAACAGGGCCTGCTGTAATTCTTTGCACAGCCAGGTGGCCTGGGCC	0.961538	0.48	0.4992	5.55882	2.25168	2.39901	1	1	1	0	1	1	0	0	1	1	0	1	1	1	1	0	1	0	0	0	-	1	0	0	0	1	0	0	0	-	0	0	0	1	1	1	0	1	1	1	1
37407653	TGCAGAATCTTTATCTATACCTGCTGCGCACACAAAGTTTTGCCACATCTCACCATAATGGAATTGAAA	TGCAGAATCTTTATCTATACCTGCTGCGCACACAAAGTTTTGCCACATCTCACCATAATGGAATTGAAA	0.961538	0.48	0.4992	5.55556	2.54345	2.16447	1	0	1	0	1	1	0	0	1	1	1	1	1	1	-	0	1	0	0	1	1	1	1	0	0	1	0	0	0	-	0	0	0	1	1	1	1	0	1	1	0
37421216	TGCAGGAGAGGCAGTGGGGCTGGAGGCTGGAAGAAGGAGAAACAGTTGAGCTGCTTTCACTGCTTACAG	TGCAGGAGAGGCAGTGGGGCTGGAGGCTGGAAGAAGGAGAAACAGTTGAGCTGCTTTCACTGCTTACAG	0.961538	0.48	0.4992	5.55172	2.52691	2.14535	1	0	0	1	0	0	1	1	0	0	1	0	0	0	0	0	1	1	-	0	1	0	0	0	1	0	1	0	0	0	1	1	1	1	0	1	0	1	1	0	1
37437182	TGCAGCGCACTTACTGGCGTTGCCTAGTGGCGTGGCCAGTAGTACAGCCACTGATTGCTGACCGCTTGC	TGCAGCGCACTTACTGGCGTTGCCTAGTGGCGTGGCCAGTAGTACAGCCACTGATTGCTGACCGCTTGC	0.961538	0.48	0.4992	5.54286	2.39455	2.28205	1	0	1	0	1	1	0	0	1	1	0	1	1	1	1	1	1	0	0	0	1	1	0	0	0	1	0	0	0	0	0	0	1	1	-	1	1	0	-	1	0
37407014	TGCAGCCTAGGGCGCTGGGTCTTGGGGGGCTCCACTGACCACCTCCCAACTGTCCCGGATCCAGCAGGA	TGCAGCCTAGGGCGCTGGGTCTTGGGGGGCTCCACTGACCACCTCCCAACTGTCCCGGATCCAGCAGGA	0.961538	0.48	0.4992	5.41935	2.62463	2.11894	1	-	1	0	0	0	1	1	0	0	0	0	1	0	1	0	0	0	0	1	0	1	1	0	0	1	1	0	0	1	1	0	1	1	0	1	-	0	1	0	1
37445104	TGCAGCTGCATCCTCCTCCTTCCCTCTCACAGCATGCAGCCTCACAGACACTGAGGTAGAGAAGCTTCA	TGCAGCTGCATCCTCCTCCTTCCCTCTCACAGCATGCAGCCTCACAGACACTGAGGTAGAGAAGCTTCA	0.961538	0.48	0.4992	5.37143	2.76804	1.89654	1	1	0	0	1	1	1	0	1	0	1	1	1	1	1	1	0	0	0	0	0	1	1	1	0	0	0	0	0	1	0	0	0	1	0	-	0	0	1	1	1
37435607	TGCAGATGCTGCCGTGCAGACCTGGGTTCTGCTGGGAGGAGCTGACACTCCAGCTTCTCCCAGTCCAGG	TGCAGATGCTGCCGTGCAGACCTGGGTTCTGCTGGGAGGAGCTGACACTCCAGCTTCTCCCAGTCCAGG	0.961538	0.48	0.4992	5.1	3.16596	1.66002	1	1	0	1	1	0	1	1	0	0	1	0	0	0	0	0	0	1	0	1	0	1	1	0	1	1	0	1	1	0	-	1	0	0	1	0	1	0	0	0	0
37436015	TGCAGCAAACTCGCAGCTCTCAGAAGTACAGGGGTCCCTGAAGTTACAATGTCCTCAGGATACGATATT	TGCAGCAAACTCGCAGCTCTCAGAAGTACAGGGGTCCCTGAAGTTACAATGTCCTCAGGATACGATATT	0.961538	0.48	0.4992	5.03125	2.57978	1.95144	1	1	0	1	0	1	0	1	1	1	0	0	0	1	1	0	1	-	1	1	1	1	0	1	1	0	0	1	1	0	0	1	1	-	0	0	1	0	0	0	0
37406908	TGCAGATTTTGTCTCTTTTTGTGGTGTCTTTCTGGATGCGGATTAGGGGCTAATCTGCGTCCTATTCGC	TGCAGATTTTGTCTCTTTTTGTGGTGTCTTTCTGGATGCGGATTAGGGGCTAATCTGCGTCCTATTCGC	0.923077	0.520833	0.499132	21.0286	8.74883	2.4424	1	1	0	0	0	1	0	0	0	1	1	1	1	1	0	0	0	1	0	0	1	1	1	0	1	1	0	1	0	1	-	0	1	-	1	-	1	0	0	0	0
37402791	TGCAGTTTTTTTATGTTTTACTATTTTTACATCATTAAAGCATGTTTTATGAAAAAAAGTAATTTTTGT	TGCAGTTTTTTTATGTTTTACTATTTTTACATCATTAAAGCATGTTTTATGAAAAAAAGTAATTTTTGT	0.923077	0.520833	0.499132	19.4375	7.88962	2.47721	1	1	0	1	0	0	0	0	1	0	0	0	1	0	1	0	1	1	1	1	1	1	0	0	1	0	1	0	0	-	-	0	-	1	0	1	1	1	1	1	1
37434363	TGCAGAATAAATTTGGAACCAACATTTTTGAAAGCATCCTTACTTTGCAGCATTTTCCACCCCTTTTTT	TGCAGAATAAATTTGGAACCAACATTTTTGAAAGCATCCTTACTTTGCAGCATTTTCCACCCCTTTTTT	0.923077	0.520833	0.499132	18.6857	6.34157	2.96692	1	0	0	1	-	0	0	0	1	0	1	1	0	1	1	0	0	1	0	1	0	1	0	0	1	0	1	-	1	1	-	1	1	0	1	0	0	1	0	1	1
37414625	TGCAGATTTAACCATTGCTACACTGAAAGTAGTGAAATCCACCAGGAAAATCTGCCACAAATTTGCAGC	TGCAGATTTAACCATTGCTACACTGAAAGTAGTGAAATCCACCAGGAAAATCTGCCACAAATTTGCAGC	0.923077	0.520833	0.499132	18.0938	7.94654	2.31754	1	0	0	1	0	0	0	0	1	0	1	0	0	0	0	0	0	1	1	0	1	1	0	1	1	-	0	1	1	0	1	-	1	1	-	1	1	1	1	0	0
37424169	TGCAGGTTTTCTGTAAGTTTATCAACTTCAGGCGTGAAACCATAAACAGAAGAAAGGAGGGGAAGAAGG	TGCAGGTTTTCTGTAAGTTTATCAACTTCAGGCGTGAAACCATAAACAGAAGAAAGGAGGGGAAGAAGG	0.923077	0.520833	0.499132	17.6765	7.37133	2.42457	1	0	0	1	0	1	0	1	1	0	1	1	0	0	0	0	0	1	1	0	0	1	0	0	1	1	1	1	1	-	1	1	1	1	0	0	1	1	0	0	1
37438066	TGCAGGACAAATGTTTCTTTTTTATCCCGTTATAAGTGTTGACGGCTCCTACACCCATGGACAAAGCAT	TGCAGGACAAATGTTTCTTTTTTATCCCGTTATAAGTGTTGACGGCTCCTACACCCATGGACAAAGCAT	0.923077	0.520833	0.499132	16.8684	7.29156	2.25816	1	0	1	0	1	1	1	0	1	1	0	0	1	1	1	1	1	0	0	1	1	0	1	1	0	0	0	1	-	-	0	0	0	1	0	1	0	1	-	1	0
37404961	TGCAGCATCTATTTAGTATTGGGGAGGGCCCCCTCTTTTTCCTGATCGTCTCACCCACCCCCCACGTGG	TGCAGCATCTATTTAGTATTGGGGAGGGCCCCCTCTTTTTCCTGATCGTCTCACCCACCCCCCACGTGG	0.923077	0.520833	0.499132	16.5714	6.23027	2.72206	1	1	0	0	1	0	1	0	0	1	1	-	0	1	0	1	0	1	1	1	1	1	0	1	0	0	1	1	1	1	1	0	1	1	0	-	1	0	0	0	0
37405034	TGCAGCCATCAAATGTCCTAGGGGGGAATCACTTGTTGAAAAGGATCTGTGTGTACTTGTAGATCATGA	TGCAGCCATCAAATGTCCTAGGGGGGAATCACTTGTTGAAAAGGATCTGTGTGTACTTGTAGATCATGA	0.923077	0.520833	0.499132	16.5	10.0844	1.63368	1	1	0	0	1	0	1	0	0	0	1	1	0	0	0	1	-	1	1	-	0	1	0	1	0	1	-	1	1	1	0	0	1	0	0	0	1	0	0	0	1
37402318	TGCAGTTCAGGAAGTGTCACACATTAGAAGGCAGCCATCTTTTTGGTAGTAATGCAATAGCCATGGGAT	TGCAGTTCAGGAAGTGTCACACATTAGAAGGCAGCCATCTTTTTGGTAGTAATGCAATAGCCATG	0.923077	0.520833	0.499132	15.6176	6.49441	2.37762	1	1	0	1	-	1	0	0	1	0	1	0	1	0	1	0	1	1	-	-	-	1	0	0	1	0	1	0	0	0	1	0	1	1	0	1	1	1	1	1	1
37444292	TGCAGAGGATTCAAGCAAGCAGCAGACGGTACCCGGTGTTTCAACGGTATATTTAACTAGAATATAGCA	TGCAGAGGATTCAAGCAAGCAGCAGACGGTACCCGGTGTTTCAACGGTATATTTAACTAGAATATAGCA	0.923077	0.520833	0.499132	15.5	4.91373	3.20988	1	1	1	1	0	1	1	1	1	0	1	1	1	0	1	0	0	0	0	1	0	1	1	1	0	0	1	1	-	-	1	0	0	0	0	0	-	0	0	-	0
37405933	TGCAGTCTATAAAGTGGTCCCTGGAGTTACAATGTCCCCAGGATACAATGGTCTTTCCTGGGACATTGT	TGCAGTCTATAAAGTGGTCCCTGGAGTTACAATGTCCCCAGGATACAATGGTCTTTCCTGGGACATTGT	0.923077	0.520833	0.499132	15.4474	6.9536	2.18428	1	1	0	0	1	0	1	1	1	1	1	1	0	1	1	1	1	0	0	0	1	-	0	1	1	1	-	1	-	0	0	0	0	1	0	0	1	0	0	-	1
37445309	TGCAGACTTTGGGTAAGTTGTCTTTGTGGAAATTCAATGCTCTACAAGGACTGTGGGCTAAGGGTGCCA	TGCAGACTTTGGGTAAGTTGTCTTTGTGGAAATTCAATGCTCTACAAGGACTGTGGGCTAAGGGTGCCA	0.923077	0.520833	0.499132	15.25	6.78387	2.22178	1	1	1	0	0	0	1	1	0	0	0	0	1	1	1	1	1	0	0	-	0	1	1	1	0	-	-	0	0	1	1	0	1	-	0	1	0	0	1	1	0
37402071	TGCAGTGTCAGGATGCTCGGTCAGCGCTGACATCCTAGTCGCTTACCGCCCCGTCTCTAGGTCTGATGG	TGCAGTGTCAGGATGCTCGGTCAGCGCTGACATCCTAGTCGCTTACCGCCCCGTCTCTAGGTCTGATGG	0.923077	0.520833	0.499132	14.6842	5.58242	2.57885	1	0	1	0	1	1	1	0	1	1	0	0	1	1	1	1	-	0	0	0	-	1	-	1	0	1	0	1	0	0	0	0	0	-	1	1	0	1	1	1	0
37437258	TGCAGCGGATTACAATAACAGACAAGTGGATGAGATCTGCGAAATTTCAGATCCATAGCATGAGATCGG	TGCAGCGGATTACAATAACAGACAAGTGGATGAGATCTGCGAAATTTCAGATCCATAGCATG	0.923077	0.520833	0.499132	14.6562	7.70393	1.9368	1	0	0	-	0	0	0	0	1	0	1	0	0	0	0	0	0	1	1	0	1	1	0	1	1	1	0	1	-	0	1	1	1	1	1	1	1	1	1	0	0
37431693	TGCAGATTGCCCTGGCAGTGTTGAGCATGAGATCGGAAGAGCGGTTCAGCAGGAATGCCGAGACCGATC	TGCAGATTGCCCTGGCAGTGTTGAGCATG	0.923077	0.520833	0.499132	14.3056	5.57185	2.59404	1	1	1	0	0	1	1	1	1	0	0	0	0	1	1	1	1	1	0	-	1	-	1	1	0	1	0	0	0	1	1	0	-	1	0	1	0	1	1	1	0
37403422	TGCAGCGTTGTACCTGCTTGGCAGAGTTGAGAACGGAAGAGACAACAATAGCATGAGATCGGAAGAGCG	TGCAGCGTTGTACCTGCTTGGCAGAGTTGAGAACGGAAGAGACAACAATAGCATG	0.923077	0.520833	0.499132	13.8	7.58495	1.84972	1	1	0	0	-	1	1	0	1	0	1	1	0	0	0	1	0	1	1	1	0	1	1	1	0	1	-	1	1	0	1	0	1	0	0	0	-	1	0	0	1
37396203	TGCAGAATGGGACGACATTCTAGAGAGAACTGTACTTATAAAAAATAAAAAAACTTGGAGAAAATCCTT	TGCAGAATGGGACGACATTCTAGAGAGAACTGTACTTATAAAAAATAAAAAAACTTGGAGAAAATCCTT	0.923077	0.520833	0.499132	13	5.6921	2.27396	1	0	0	1	0	1	0	0	1	0	1	0	0	0	1	1	1	0	0	0	1	0	0	1	0	-	0	1	0	0	0	0	-	1	1	1	1	1	1	-	1
37434863	TGCAGACTGAAGGAAACGAAGAGAACCCATAGACTATAATGGGTTCTGTTCGTTTCTGTCGGGTTTCCG	TGCAGACTGAAGGAAACGAAGAGAACCCATAGACTATAATGGGTTCTGTTCGTTTCTGTCGGGTTTCCG	0.923077	0.520833	0.499132	12.2973	5.32137	2.31409	1	1	0	0	1	0	0	1	1	0	1	1	1	0	1	1	0	0	1	0	1	1	-	0	0	1	0	1	0	0	1	0	0	0	1	1	-	0	0	0	1
37399102	TGCAGCTCATATAACTAATCCCTTGGTTCCAAACTATGGAGACCTATGTAGGTATGGAGTCTGCCTCTG	TGCAGCTCATATAACTAATCCCTTGGTTCCAAACTATGGAGACCTATGTAGGTATGGAGTCTGCCTCTG	0.923077	0.520833	0.499132	12	4.03887	3.02124	1	0	0	1	0	1	0	1	1	0	0	0	0	0	0	0	1	1	1	0	1	0	0	0	1	0	1	1	1	-	1	1	1	0	1	0	-	1	0	1	-
37402964	TGCAGACTCTATACAGGTCTATGGGAAATGTAAAAACAGTAAGCATGAGATCGGAAGAGCGGTTCAGCA	TGCAGACTCTATACAGGTCTATGGGAAATGTAAAAACAGTAAGCATG	0.923077	0.520833	0.499132	11.9474	5.73056	2.12713	1	1	1	1	1	1	0	1	0	0	1	1	1	1	1	1	0	-	0	1	0	1	0	-	0	0	0	0	1	0	1	0	0	0	0	0	1	1	0	1	1
37405640	TGCAGGTTACAGGAAGGTACTGCATTGTTCATGGCTTTGGAGCTGGTGGTGGAATAGTGAGTAGATTTA	TGCAGGTTACAGGAAGGTACTGCATTGTTCATGGCTTTGGAGCTGGTGGTGGAATAGTGAGTAGATTTA	0.923077	0.520833	0.499132	11.9189	5.48402	2.13888	1	0	1	0	0	0	1	0	1	1	1	0	1	1	1	1	1	-	0	1	1	-	1	1	1	0	0	1	1	0	0	1	0	1	0	0	1	0	1	0	0
37431228	TGCAGAATAAAAGGAGTGATCGGGGGCAATACCTCTGCATGAGATCGGAAGAGCGGTTCAGCAGGAATG	TGCAGAATAAAAGGAGTGATCGGGGGCAATACCTCTGCATG	0.923077	0.520833	0.499132	11.8235	2.9751	4.02491	1	1	1	1	1	1	1	0	0	0	1	1	0	0	0	1	1	0	1	1	0	1	0	0	-	0	0	0	1	1	0	1	-	1	1	0	1	1	1	-	0
37397495	TGCAGATTTCTATACAGCTGCGGCACCATCGTAGAGACTACGGGGCGGACAACTAAGTAACATACCGAT	TGCAGATTTCTATACAGCTGCGGCACCATCGTAGAGACTACGGGGCGGACAACTAAGTAACATACCGAT	0.923077	0.520833	0.499132	11.4595	3.67309	3.19592	1	0	1	0	-	1	0	0	1	1	0	0	1	1	1	1	1	0	0	0	1	0	1	0	0	1	1	0	1	0	0	1	-	1	0	1	1	1	-	1	0
37406430	TGCAGATTTTTGGAGCTGCTGCGGGGGAAAAAAAAAATCTGCCAAAAAAATAAATAGCATGAGATCGGA	TGCAGATTTTTGGAGCTGCTGCGGGGGAAAAAAAAAATCTGCCAAAAAAATAAATAGCATG	0.923077	0.520833	0.499132	11.3243	5.54614	2.09462	1	1	1	0	0	1	0	0	1	1	0	1	1	1	1	1	1	0	0	1	1	1	0	1	0	-	0	1	1	-	0	-	1	1	1	1	1	0	1	1	0
37403323	TGCAGCATGTGCACATGTTTTTAAGGTATAGGATGCAATGGCATGAGATCGGAAGAGCGGTTCAGCAGG	TGCAGCATGTGCACATGTTTTTAAGGTATAGGATGCAATGGCATG	0.923077	0.520833	0.499132	11.2	4.79762	2.29862	1	1	0	0	-	1	1	1	1	0	0	0	1	0	0	0	1	1	0	1	0	1	-	0	0	1	1	1	1	1	0	0	1	1	1	0	0	-	1	1	0
37437926	TGCAGCTTGTATTTTTGCCGACACAGAATCCAAATCCACATCACGTGAAAAAAAATATTTATGTGTCTG	TGCAGCTTGTATTTTTGCCGACACAGAATCCAAATCCACATCACGTGAAAAAAAATATTTATGTGTCTG	0.923077	0.520833	0.499132	11.1471	4.54476	2.62197	1	1	1	-	0	1	1	1	0	0	0	0	1	0	0	0	1	0	1	1	1	1	0	0	1	0	1	0	0	1	1	1	0	0	0	1	-	0	0	0	1
37426253	TGCAGTCCCATTACCTAATTCACTGAGGATGAGGAGTCTCCTGGCACAGATCAGCAAGTGATGGTACAT	TGCAGTCCCATTACCTAATTCACTGAGGATGAGGAGTCTCCTGGCACAGATCAGCAAGTGATGGTACAT	0.923077	0.520833	0.499132	11.1081	4.6019	2.47427	1	1	0	-	0	-	1	0	1	1	0	1	1	1	1	0	1	1	-	1	1	1	0	0	0	0	0	-	0	0	1	0	1	1	0	1	1	1	1	1	1
37406665	TGCAGTGTCCAACTGCCTGCACATCTTGTGCATGAGATCGGAAGAGCGGTTCAGCAGGAATGCCGAGAC	TGCAGTGTCCAACTGCCTGCACATCTTGTGCATG	0.923077	0.520833	0.499132	11.0857	5.83767	1.93016	1	-	0	0	1	1	0	0	0	1	0	1	1	1	0	1	0	0	0	0	-	1	-	1	1	1	0	1	1	1	1	0	1	-	0	0	1	0	0	0	0
37397125	TGCAGATCCGCAGTGGTTCCCTAGAATAAAATCAATCCACACTGATTGATGCAGATTTTGCTGTGGATT	TGCAGATCCGCAGTGGTTCCCTAGAATAAAATCAATCCACACTGATTGATGCAGATTTTGCTGTGGATT	0.923077	0.520833	0.499132	11.0278	6.04376	1.85485	1	0	-	0	1	0	0	0	0	1	1	1	0	1	1	1	0	1	0	1	0	1	1	1	0	1	0	1	0	0	1	0	0	0	0	1	0	1	0	1	1
37396130	TGCAGAATACGTTGTATACTCCAAACAAATATTATTAAGCCAAAACTAAGACCTCAAGCGCACAAGCCG	TGCAGAATACGTTGTATACTCCAAACAAATATTATTAAGCCAAAACTAAGACCTCAAGCGCACAAGCCG	0.923077	0.520833	0.499132	10.85	5.31296	1.98487	1	0	-	0	1	1	1	0	1	1	1	1	1	1	1	1	-	0	1	0	1	0	0	1	0	0	0	0	0	1	0	0	1	1	0	1	-	1	1	-	0
37407457	TGCAGTTTTTTTTCTTAAGGGTATGTGCACACGACGTCTTTTGGGGGCGTATTGCACGCGTTTTGCGCG	TGCAGTTTTTTTTCTTAAGGGTATGTGCACACGACGTCTTTTGGGGGCGTATTGCACGCGTTTTGCGCG	0.923077	0.520833	0.499132	10.4571	6.20296	1.76481	1	0	1	-	0	0	1	0	1	1	0	0	0	1	1	0	0	-	0	1	1	-	1	0	0	1	0	1	0	1	1	1	0	0	1	1	0	0	0	1	0
37434778	TGCAGACCTCAAGAGTAAAGGTGCCCATACAATTATCCGATATCTGCACATTTAACCCAATTCCGATGT	TGCAGACCTCAAGAGTAAAGGTGCCCATACAATTATCCGATATCTGCACATTTAACCCAATTCCGATGT	0.923077	0.520833	0.499132	10.3	5.65184	1.86714	1	1	0	1	0	0	1	0	0	0	0	0	0	0	0	0	1	1	-	0	1	1	1	0	1	1	0	0	0	1	0	1	1	1	0	1	1	1	1	0	1
37443418	TGCAGTTCCAGGGACACAATATTTCCAGCATATAATGGTCTTTCCTGGGACATTGTATCTATAAACCAC	TGCAGTTCCAGGGACACAATATTTCCAGCATATAATGGTCTTTCCTGGGACATTGTATCTATAAACCAC	0.923077	0.520833	0.499132	9.88235	4.12856	2.47306	1	0	1	1	0	1	0	0	1	0	0	0	1	0	1	0	1	1	1	0	1	0	0	0	1	1	1	0	-	1	1	1	-	1	0	1	1	-	1	1	0
37400445	TGCAGGTCTGGTAAAACCTCACTGATCTAACCTCCGTATAACACGGACTTTGCAAACTCTCTGCTTTAC	TGCAGGTCTGGTAAAACCTCACTGATCTAACCTCCGTATAACACGGACTTTGCAAACTCTCTGCTTTAC	0.923077	0.520833	0.499132	9.82353	4.63027	2.10783	1	1	0	0	1	0	1	1	0	0	1	1	0	0	0	1	0	0	1	1	0	0	1	1	0	1	1	1	0	1	-	-	1	0	1	0	0	1	0	0	1
37405549	TGCAGGTACTACTACTGCTGCTGCTGAGATGAAAGGCAGCCCAACTGATGTATACCAGGGTGCACAGCC	TGCAGGTACTACTACTGCTGCTGCTGAGATGAAAGGCAGCCCAACTGATGTATACCAGGGTGCACAGCC	0.923077	0.520833	0.499132	9.64865	4.52152	2.09607	1	0	0	1	1	0	1	0	1	0	1	1	1	0	1	1	0	1	0	-	-	1	1	0	1	1	0	0	0	1	0	1	0	0	0	-	0	0	0	0	0
37404570	TGCAGAGGAATTAAATACTGACAGGTTGCCACCAGCCAATCGGTGGAGGTCCTATCAGCAGGACATTGT	TGCAGAGGAATTAAATACTGACAGGTTGCCACCAGCCAATCGGTGGAGGTCCTATCAGCAGGACATTGT	0.923077	0.520833	0.499132	9.60526	3.8494	2.53552	1	1	0	0	1	1	0	1	0	1	1	1	0	1	-	1	1	1	0	0	0	1	0	1	0	1	0	1	-	0	0	0	0	0	0	0	1	0	0	1	-
37420185	TGCAGCTGTCATTATGGGGAGCTTATGGCATGTGAATTCAGCCTTAATTTCAATGTATAAATCTGTACA	TGCAGCTGTCATTATGGGGAGCTTATGGCATGTGAATTCAGCCTTAATTTCAATGTATAAATCTGTACA	0.923077	0.520833	0.499132	9.51429	4.46172	2.18734	1	1	-	0	1	1	0	1	0	0	0	0	1	1	0	1	1	-	0	0	1	0	1	1	1	0	1	0	1	0	-	1	0	-	1	1	0	1	0	0	0
37403595	TGCAGGATTAGCCACTGGCAAACAAGAGCCGCCAGCAGTCAGATTTCCCAGCATGAGATCGGAAGAGCG	TGCAGGATTAGCCACTGGCAAACAAGAGCCGCCAGCAGTCAGATTTCCCAGCATG	0.923077	0.520833	0.499132	9.5	3.58624	2.65742	1	1	-	0	1	1	0	0	1	1	1	1	1	1	0	0	0	1	0	-	1	-	1	0	0	1	0	1	1	0	0	1	0	0	0	0	0	-	1	1	0
37434086	TGCAGAAAATATTTGGACTGATTAGGCTTCATGCAGGTTAACCAATGGACACAAGGACTTGTGATGTAT	TGCAGAAAATATTTGGACTGATTAGGCTTCATGCAGGTTAACCAATGGACACAAGGACTTGTGATGTAT	0.923077	0.520833	0.499132	9.42424	4.79918	1.94478	1	1	0	-	1	0	1	1	0	0	1	1	0	0	0	0	0	1	0	1	0	0	1	0	1	1	1	-	1	1	1	1	1	0	0	0	0	0	0	0	-
37446712	TGCAGTGTACTGTAGAGAGGCGCTACTAGACTGCCAATCACTTCATGCACTTCACTAATACAGGTAAAG	TGCAGTGTACTGTAGAGAGGCGCTACTAGACTGCCAATCACTTCATGCACTTCACTAATACAGGTAAAG	0.923077	0.520833	0.499132	9.25	5.29347	1.73359	1	1	1	0	0	0	1	0	0	1	1	1	0	1	1	1	1	1	0	0	0	1	1	1	0	0	0	1	-	-	0	0	0	0	1	0	1	0	0	0	1
37411503	TGCAGACATTTGCATGTATCCAAACAAGTATTAGCCCTATTGTCTTCCTAATCCTCAGGTTTTCCATAC	TGCAGACATTTGCATGTATCCAAACAAGTATTAGCCCTATTGTCTTCCTAATCCTCAGGTTTTCCATAC	0.923077	0.520833	0.499132	9.11111	4.01233	2.2221	1	0	0	1	1	1	0	1	0	1	1	0	1	1	0	0	1	0	0	0	1	1	0	0	1	1	1	0	0	0	1	1	1	-	0	1	-	1	-	1	0
37398458	TGCAGCCAATTTCCTTCAGACACAAGTTTGACTGAGGGAGAATGACTGATCTTTCTAAGGCAACTTTAA	TGCAGCCAATTTCCTTCAGACACAAGTTTGACTGAGGGAGAATGACTGATCTTTCTAAGGCAACTTTAA	0.923077	0.520833	0.499132	9.05882	4.47175	1.99825	1	0	0	1	1	0	0	1	1	0	0	0	1	0	1	0	0	0	0	1	1	1	1	0	1	0	1	1	0	1	1	1	0	0	0	1	-	-	0	1	1
37418071	TGCAGCCTAATCAGCCTATTGGCTGATCAGGCTCTGGCTGTGGATTTATAAAATCTTTGGCATGAGATC	TGCAGCCTAATCAGCCTATTGGCTGATCAGGCTCTGGCTGTGGATTTATAAAATCTTTGGCATG	0.923077	0.520833	0.499132	8.97143	4.41741	2.04029	1	0	0	1	1	1	0	0	1	1	-	0	0	0	1	1	1	1	0	1	1	0	0	1	0	-	0	0	0	1	0	-	1	1	1	0	0	-	0	1	0
37400696	TGCAGTAAAGCGGGCTGTAATGTACAGCCTGCCTCCCGATGCAACAGCCAGGAAAAGAGCTTGCTCTGA	TGCAGTAAAGCGGGCTGTAATGTACAGCCTGCCTCCCGATGCAACAGCCAGGAAAAGAGCTTGCTCTGA	0.923077	0.520833	0.499132	8.94737	3.64148	2.3907	1	0	1	0	1	-	0	1	0	1	1	1	1	1	0	1	1	0	0	0	1	0	1	1	0	1	1	1	0	0	1	0	0	0	1	1	0	-	0	0	1
37396350	TGCAGACAGCTGTTTCGAGGTTTTTGATTTAATATAATCTTTATTACGATTCTAAATCAAAAACATTCA	TGCAGACAGCTGTTTCGAGGTTTTTGATTTAATATAATCTTTATTACGATTCTAAATCAAAAACATTCA	0.923077	0.520833	0.499132	8.90323	2.93318	2.92535	1	1	0	1	0	0	1	0	0	0	0	0	0	0	0	1	1	-	1	0	1	1	1	0	1	1	0	0	0	1	0	1	1	-	0	1	1	1	1	0	0
37436580	TGCAGCATCGACGGCAAATTGTTGACCACGGCGACATGTTGACAGGAAGAAAGTTGACTCGCAGCATGT	TGCAGCATCGACGGCAAATTGTTGACCACGGCGACATGTTGACAGGAAGAAAGTTGACTCGCAGCATGT	0.923077	0.520833	0.499132	8.57576	4.32071	1.97448	1	0	0	0	0	0	1	0	1	1	0	0	0	0	0	1	-	0	1	0	1	1	-	1	1	0	0	1	1	1	-	1	1	0	0	1	1	1	1	0	1
37401011	TGCAGTAGTGGATAGCAAGGATTGGAAACATGCTGCACTCTCAAGGGGTACACCAGGAGTAAAATAAAA	TGCAGTAGTGGATAGCAAGGATTGGAAACATGCTGCACTCTCAAGGGGTACACCAGGAGTAAAATAAAA	0.923077	0.520833	0.499132	8.47059	4.55189	1.88791	1	1	1	1	-	1	1	0	0	0	1	1	0	0	0	1	1	1	-	1	0	1	0	0	1	0	0	0	1	1	0	1	1	1	-	0	0	1	1	1	1
37420807	TGCAGGAAATCAGAGTAAAATACAGTTTCCTATACAATGAGAAAAAAGGTATACTAATGCATACTAGCC	TGCAGGAAATCAGAGTAAAATACAGTTTCCTATACAATGAGAAAAAAGGTATACTAATGCATACTAGCC	0.923077	0.520833	0.499132	8.45714	4.32496	2.04926	1	1	0	-	1	1	0	1	1	1	1	0	0	-	0	0	0	1	1	0	0	0	0	1	0	-	1	0	0	1	1	1	1	1	0	-	0	1	0	0	0
37397425	TGCAGATTGCCCTGGCAGTGTTGAGCATGCAGTGATTGGTGGTCTAGTAGCGCCTCTCTACAGTACAGT	TGCAGATTGCCCTGGCAGTGTTGAGCATGCAGTGATTGGTGGTCTAGTAGCGCCTCTCTACAGTACAGT	0.923077	0.520833	0.499132	8.36111	5.11617	1.59187	1	1	1	0	0	1	1	1	1	0	0	0	0	1	-	1	1	1	0	1	1	1	1	1	0	-	0	0	0	-	1	0	1	1	0	1	0	1	1	1	0
37399120	TGCAGCTCATTGCTGTATCAGTATCCTCAGGACAAAGATATAGTTAATAACTTAGGCGGAGCAGAGAGC	TGCAGCTCATTGCTGTATCAGTATCCTCAGGACAAAGATATAGTTAATAACTTAGGCGGAGCAGAGAGC	0.923077	0.520833	0.499132	8.28571	4.08182	2.02562	1	1	0	0	-	0	1	0	1	0	1	0	0	1	1	0	0	1	-	0	0	1	1	1	0	0	0	1	1	1	0	0	1	0	1	0	1	1	0	0	1
37419709	TGCAGCTCTGCTTGTTAAGATTGGCTGCTGTATATAAGCACAAGCTCAGCGCTTAGATGGTTCCTATAA	TGCAGCTCTGCTTGTTAAGATTGGCTGCTGTATATAAGCACAAGCTCAGCGCTTAGATGGTTCCTATAA	0.923077	0.520833	0.499132	8.10811	3.99854	2.02453	1	0	0	1	1	1	0	0	1	1	1	0	1	1	1	0	0	1	1	1	1	0	0	0	0	-	0	-	1	0	1	0	1	1	0	1	1	1	1	1	0
37433975	TGCAGAAAAAAATATGTGACCAGTCACTTATTAACAAGGTTTTTACACAGTCTATGAGCCAGAAATGGC	TGCAGAAAAAAATATGTGACCAGTCACTTATTAACAAGGTTTTTACACAGTCTATGAGCCAGAAATGGC	0.923077	0.520833	0.499132	7.83333	3.8694	1.99795	1	0	1	0	1	0	0	1	0	1	1	1	1	0	1	1	1	1	0	0	1	1	0	1	-	1	1	1	1	1	0	0	0	1	0	0	1	0	0	0	1
37405573	TGCAGGTCAATATTTTTCTGGCTATACTAAATTTGATGTGATACTACAGCCAATCACTGGCCTCAGTGG	TGCAGGTCAATATTTTTCTGGCTATACTAAATTTGATGTGATACTACAGCCAATCACTGGCCTCAGTGG	0.923077	0.520833	0.499132	7.66667	3.65148	2.1305	1	1	0	0	1	0	0	1	0	1	1	1	1	1	0	1	1	1	0	0	0	1	0	1	0	-	1	-	0	-	1	0	0	-	1	0	0	0	1	1	1
37396935	TGCAGAGTGCGATCACCGGCAGTCGACATTTAGTAAGTCAACAAAGAGCCCGAATACCAACTGCATGAG	TGCAGAGTGCGATCACCGGCAGTCGACATTTAGTAAGTCAACAAAGAGCCCGAATACCAACTGCATGAG	0.923077	0.520833	0.499132	7.61111	3.87498	2.07977	1	1	-	1	1	1	0	1	1	0	1	1	1	0	0	1	1	0	1	1	0	0	0	1	0	-	1	0	0	1	1	0	1	1	0	1	0	1	0	0	0
37428799	TGCAGTTAGGGCACTACGGACAGCTCTGAGGTTTTTTCTAGGTCTCTAGCGCTGATGAAAGGGTTCCCC	TGCAGTTAGGGCACTACGGACAGCTCTGAGGTTTTTTCTAGGTCTCTAGCGCTGATGAAAGGGTTCCCC	0.923077	0.520833	0.499132	7.5625	3.46354	2.14317	1	1	1	0	0	0	1	0	0	0	1	1	0	0	0	0	1	1	-	-	1	1	0	0	1	1	1	1	-	1	1	0	1	-	1	1	0	0	0	1	0
37397182	TGCAGATCTTCCTAAGGTATGATCACCTTTACAGATTATAGACCAATCTAAAGGTCCCCCACACTTGCG	TGCAGATCTTCCTAAGGTATGATCACCTTTACAGATTATAGACCAATCTAAAGGTCCCCCACACTTGCG	0.923077	0.520833	0.499132	7.51351	3.27663	2.30225	1	1	1	0	1	-	1	0	1	1	1	1	0	1	0	0	1	-	0	0	1	0	-	0	0	1	0	-	1	1	1	1	1	0	0	1	0	1	0	0	0
37436521	TGCAGCATAAAAAACACATCACTGTATCAGGGGAACTTTCCACTACTTCATGCTGCCTTTATTCCATGG	TGCAGCATAAAAAACACATCACTGTATCAGGGGAACTTTCCACTACTTCATGCTGCCTTTATTCCATGG	0.923077	0.520833	0.499132	7.47059	2.98265	2.47513	1	0	1	1	0	0	1	-	0	0	0	1	0	0	1	1	1	0	-	1	0	0	1	-	0	0	1	1	1	1	-	1	0	0	1	0	1	0	0	1	0
37441376	TGCAGCTTTCTTTACTGTCACCATTGAGAAGATGTGCATGAGATCGGAAGAGCGGTTCAGCAGGAATGC	TGCAGCTTTCTTTACTGTCACCATTGAGAAGATGTGCATG	0.923077	0.520833	0.499132	7.42857	3.25388	2.27479	1	1	-	-	1	1	0	0	0	0	1	1	1	0	1	1	0	1	0	1	0	0	1	1	1	-	0	-	1	0	0	1	1	0	1	1	0	0	0	1	0
37402802	TGCAGAAAAAAAATCTGAAGTTTACAGAGCATGAGATCGGAAGAGCGGTTCAGCAGGAATGCCGAGACC	TGCAGAAAAAAAATCTGAAGTTTACAGAGCATG	0.923077	0.520833	0.499132	7.25	3.41056	2.10033	1	0	1	1	1	1	0	1	1	0	0	1	1	0	1	0	1	0	1	1	-	0	0	0	0	0	-	0	0	0	1	0	1	1	-	-	1	1	1	1	1
37411109	TGCAGACAAAAAGCGTGGTCAGAAGGATAGCGGAGGTCAGAACCAGTATATGTAATATGAAAGATACAT	TGCAGACAAAAAGCGTGGTCAGAAGGATAGCGGAGGTCAGAACCAGTATATGTAATATGAAAGATACAT	0.923077	0.520833	0.499132	7.25	3.71465	1.95002	1	0	1	1	1	0	1	1	0	1	1	1	0	1	0	1	-	1	0	1	1	0	0	1	0	1	0	1	0	1	-	0	-	0	0	0	0	0	1	0	0
37401785	TGCAGTGCAGACACATACATAGTGAGCTAGTTTAATGACAGTAAGCAAGAAAAAAAACATTTTAAATGG	TGCAGTGCAGACACATACATAGTGAGCTAGTTTAATGACAGTAAGCAAGAAAAAAAACATTTTAAATGG	0.923077	0.520833	0.499132	7.08333	3.23501	2.20002	1	1	1	1	1	0	1	0	0	1	1	0	1	1	0	1	0	1	0	-	0	1	0	1	1	0	0	1	0	0	0	0	0	1	-	1	-	1	1	0	0
37405741	TGCAGTACATAAGTACTCCAGTATATAGTACAAGCAATCAAGCGATCACATGTTCAAGTCCTCTAGGGG	TGCAGTACATAAGTACTCCAGTATATAGTACAAGCAATCAAGCGATCACATGTTCAAGTCCTCTAGGGG	0.923077	0.520833	0.499132	7.08108	3.96183	1.79245	1	0	1	0	1	1	0	0	1	0	1	1	1	0	1	1	0	1	0	1	0	0	1	1	0	1	0	1	-	1	1	0	0	0	0	0	-	0	0	-	0
37412041	TGCAGACTTTGCAAGAAAACGTATATAGAAATGCATCGAAAAATGCAGCTAAAAATGCATGCATTTTTG	TGCAGACTTTGCAAGAAAACGTATATAGAAATGCATCGAAAAATGCAGCTAAAAATGCATGCATTTTTG	0.923077	0.520833	0.499132	7.02857	3.33369	2.0618	1	0	1	0	1	1	0	0	0	1	1	0	1	1	1	0	1	1	0	1	-	1	1	0	0	0	1	1	-	0	1	0	1	1	1	-	0	1	-	0	0
37421642	TGCAGGCAAGTGCATTGCTACCGTAGACTACTGTCTATTAGATCATTCAAAGGGACTATACTTGTGCCC	TGCAGGCAAGTGCATTGCTACCGTAGACTACTGTCTATTAGATCATTCAAAGGGACTATACTTGTGCCC	0.923077	0.520833	0.499132	7.02778	3.64757	1.90259	1	1	1	1	1	1	0	0	1	1	0	0	-	1	1	0	-	-	0	0	1	0	0	0	0	1	0	1	-	0	0	1	1	1	1	1	0	0	1	1	1
37416198	TGCAGCAGAGACGCAGCAGCAGCAAAATATCCCGTTACTGTGGTGAAAGCAGCGATATGGCAGCACAAC	TGCAGCAGAGACGCAGCAGCAGCAAAATATCCCGTTACTGTGGTGAAAGCAGCGATATGGCAGCACAAC	0.923077	0.520833	0.499132	6.91429	3.69069	1.91599	1	1	0	0	1	0	1	1	1	0	0	0	0	0	1	1	0	1	-	1	0	0	0	1	0	0	1	0	0	1	0	0	1	0	1	1	1	-	1	1	0
37443174	TGCAGTCACGTTGTCCGTGACATTTGAGTGGTTAAATGAAACTCTGCTCTCACCCACTAACAGCCGGCA	TGCAGTCACGTTGTCCGTGACATTTGAGTGGTTAAATGAAACTCTGCTCTCACCCACTAACAGCCGGCA	0.923077	0.520833	0.499132	6.91429	3.28087	2.19535	1	1	1	1	0	0	1	1	1	1	0	0	1	0	0	1	1	1	0	0	1	0	1	0	0	0	0	0	1	-	0	-	1	1	-	1	0	0	1	1	0
37399599	TGCAGGACACTTGCTTACGGGTTATCAGTTCTAGGTAATTGTACACCTCACACTGACCTTACATGTATT	TGCAGGACACTTGCTTACGGGTTATCAGTTCTAGGTAATTGTACACCTCACACTGACCTTACATGTATT	0.923077	0.520833	0.499132	6.76471	3.08753	2.26692	1	1	0	0	1	0	1	1	1	0	0	0	0	0	1	1	1	0	1	-	1	1	1	1	0	1	1	0	-	1	0	0	0	1	1	1	0	1	0	0	1
37421164	TGCAGGAGAAATATAGCATTTCATGTTAGTTATTTAATTGAATGACTGACTATGCAATGTTTAGATGTG	TGCAGGAGAAATATAGCATTTCATGTTAGTTATTTAATTGAATGACTGACTATGCAATGTTTAGATGTG	0.923077	0.520833	0.499132	6.76316	2.84174	2.36256	1	1	1	0	0	1	1	0	1	1	1	0	1	1	1	0	1	-	0	0	1	0	0	1	0	1	0	0	0	0	0	0	1	1	-	-	0	0	1	-	1
37406461	TGCAGCCAATCACCAGTCCTAGAGGTCTATGCCAGCATGTTTGGCATGAGATCGGAAGAGCGGTTCAGC	TGCAGCCAATCACCAGTCCTAGAGGTCTATGCCAGCATGTTTGGCATG	0.923077	0.520833	0.499132	6.75	3.81062	1.773	1	1	0	1	1	0	1	1	0	1	1	1	0	1	0	1	0	1	0	0	0	1	0	1	1	1	-	1	1	1	0	0	0	0	1	0	-	0	0	0	1
37443454	TGCAGTTTATAGTAGCTGAGCCACAAGACACATACGCGTAGTTTCACAGTATTAGATGTTTTTGCATGC	TGCAGTTTATAGTAGCTGAGCCACAAGACACATACGCGTAGTTTCACAGTATTAGATGTTTTTGCATGC	0.923077	0.520833	0.499132	6.71875	3.66772	1.86635	1	0	1	1	1	0	1	1	0	0	0	0	0	0	0	0	0	1	1	1	1	0	1	0	1	-	-	0	0	-	0	1	0	0	0	1	1	1	1	1	0
37396873	TGCAGAGGTGCCCAAGCCACCCCCCAGGGGTTAAGGCTAAAGACTGGGGGCACATTGGACTCCGCTAAT	TGCAGAGGTGCCCAAGCCACCCCCCAGGGGTTAAGGCTAAAGACTGGGGGCACATTGGACTCCGCTAAT	0.923077	0.520833	0.499132	6.61765	3.53149	1.88148	1	1	0	0	1	0	0	0	0	1	1	1	0	0	0	1	0	1	0	-	0	1	1	1	0	1	0	1	1	1	0	0	1	0	1	0	1	1	0	0	1
37443843	TGCAGCAGCTGCACACAAACCTTAGATCAGCATGCACAATGCCAGGTATCAGCTGGAGAGGAGTAAAGC	TGCAGCAGCTGCACACAAACCTTAGATCAGCATGCACAATGCCAGGTATCAGCTGGAGAGGAGTAAAGC	0.923077	0.520833	0.499132	6.47059	4.24427	1.52603	1	1	0	0	1	0	1	0	1	0	0	1	0	0	-	1	1	0	1	0	-	1	1	1	0	0	0	1	-	-	0	0	0	0	1	0	1	1	1	0	1
37405967	TGCAGTCTTGTGACATCATCACTATGGACATATCATGACGCAGGATTGGCAAGATGAGTATATCAGATT	TGCAGTCTTGTGACATCATCACTATGGACATATCATGACGCAGGATTGGCAAGATGAGTATATCAGATT	0.923077	0.520833	0.499132	6.41176	3.00115	2.15364	1	-	0	0	1	0	0	0	0	1	1	-	0	1	0	1	0	1	1	1	0	1	1	1	1	1	0	0	1	-	0	1	-	0	1	0	1	0	0	0	1
37439204	TGCAGTAAGATATCTTATCTTAGAAGCCATTGAAAAGCATAGAAAAAGTTGAGATAAAGTTCTGTGCCA	TGCAGTAAGATATCTTATCTTAGAAGCCATTGAAAAGCATAGAAAAAGTTGAGATAAAGTTCTGTGCCA	0.923077	0.520833	0.499132	6.39394	2.29544	2.788	1	-	0	-	0	0	0	0	0	1	1	0	0	1	0	0	1	1	0	1	1	0	0	0	1	1	0	1	0	0	1	1	-	0	1	0	1	1	0	0	0
37442094	TGCAGACGTTCATGAGTTCTAATCCTAAGGAATACCCTTTCCTAATCTAGTTTTGTTTTTTTTAGCTCA	TGCAGACGTTCATGAGTTCTAATCCTAAGGAATACCCTTTCCTAATCTAGTTTTGTTTTTTTTAGCTCA	0.923077	0.520833	0.499132	6.39394	2.76273	2.25539	1	1	0	0	0	0	1	0	0	0	1	0	1	0	0	1	1	1	0	0	1	1	0	-	1	-	1	-	1	1	0	1	1	1	-	1	1	0	0	0	0
37405235	TGCAGCTGCGGAGGGGGGGTGAATGGCTGGTGTGTGTATGTGTCTGCTGCTGCTGTGGAGGGGATTATT	TGCAGCTGCGGAGGGGGGGTGAATGGCTGGTGTGTGTATGTGTCTGCTGCTGCTGTGGAGGGGATTATT	0.923077	0.520833	0.499132	6.36111	3.38422	1.91277	1	0	1	1	-	1	1	0	1	1	0	0	0	1	1	1	0	0	0	0	0	1	0	0	1	1	0	-	1	1	0	0	1	0	1	0	1	0	1	1	1
37436106	TGCAGCAAGCGCCATTAGACTTTAATTTAGTAGTATTTTGAAAGTGCTGACCAATTTTGTTTGGCTTAT	TGCAGCAAGCGCCATTAGACTTTAATTTAGTAGTATTTTGAAAGTGCTGACCAATTTTGTTTGGCTTAT	0.923077	0.520833	0.499132	6.27027	3.10752	2.05735	1	0	0	1	-	0	1	0	1	0	1	1	1	0	1	1	0	1	0	1	1	0	1	0	1	1	0	0	0	1	0	1	0	0	0	1	0	0	0	0	0
37397970	TGCAGCACTGATTAGCCCCATTGAAATTTATGCAGAACCAGTTTTAACACGGTTTTTCTGTGCGGTTTC	TGCAGCACTGATTAGCCCCATTGAAATTTATGCAGAACCAGTTTTAACACGGTTTTTCTGTGCGGTTTC	0.923077	0.520833	0.499132	6.23077	3.35476	1.90207	1	1	1	1	1	1	1	1	1	1	0	1	1	1	1	0	1	1	-	0	1	0	0	0	0	0	-	0	0	-	0	0	0	1	0	1	0	1	1	-	0
37400049	TGCAGGCTATGCCGTTTAGCTTTGAGCAGTTGAATATCCGTATAGATAACACAAGATCCACCATTCACA	TGCAGGCTATGCCGTTTAGCTTTGAGCAGTTGAATATCCGTATAGATAACACAAGATCCACCATTCACA	0.923077	0.520833	0.499132	6.21622	3.88438	1.56332	1	1	1	0	1	1	0	0	1	1	0	0	1	1	1	1	1	0	-	0	1	-	0	1	0	-	0	1	0	0	0	0	0	1	0	1	1	1	1	-	0
37405443	TGCAGGCCAATCCATCGAACCTGTAACAGCTATTTACTGAACCCTAACTGACGTCCATCTCGTCGAACA	TGCAGGCCAATCCATCGAACCTGTAACAGCTATTTACTGAACCCTAACTGACGTCCATCTCGTCGAACA	0.923077	0.520833	0.499132	6.16216	3.08013	1.94104	1	1	-	0	1	0	1	0	0	1	1	1	1	1	1	1	0	1	0	1	0	1	-	1	1	1	0	1	1	0	0	-	0	0	0	1	1	0	1	1	0
37401859	TGCAGTGCTGTACATAATTTGTCAACCTTCACATCAGCCTCTGTATCCTATTGGGGCTTAATAACTGTT	TGCAGTGCTGTACATAATTTGTCAACCTTCACATCAGCCTCTGTATCCTATTGGGGCTTAATAACTGTT	0.923077	0.520833	0.499132	6.08571	3.04604	1.973	1	1	0	0	1	0	1	1	0	1	1	1	0	1	0	0	0	1	0	0	0	1	1	0	0	-	1	1	1	1	0	1	1	0	0	1	0	-	0	-	-
37431995	TGCAGCATGACCTGAAGAGGTCTGTGCATGAGATCGGAAGAGCGGTTCAGCAGGAATGCCGAGACCGAT	TGCAGCATGACCTGAAGAGGTCTGTGCATG	0.923077	0.520833	0.499132	6.02778	3.42771	1.84337	1	-	0	1	0	1	1	0	1	1	1	1	1	0	0	0	1	0	-	0	1	0	1	0	1	0	0	1	1	1	0	0	1	1	0	1	-	1	1	-	1
37443992	TGCAGGGCCGTACTGGGACTAAAAATCGGCCCTGGCATTTGGAGCACACAGGCCCATCTGCTGTGGGCT	TGCAGGGCCGTACTGGGACTAAAAATCGGCCCTGGCATTTGGAGCACACAGGCCCATCTGCTGTGGGCT	0.923077	0.520833	0.499132	6	3.14245	1.92867	1	1	1	1	0	1	1	0	0	-	0	0	0	0	0	0	1	0	1	1	0	-	-	0	1	1	0	1	1	1	0	1	1	1	1	0	0	1	1	1	0
37400392	TGCAGGTCAGCAGTTAAGCTATGTATCTTTAATATGGTTTGTATGTGAAGGGGTACATATTTAGGTATA	TGCAGGTCAGCAGTTAAGCTATGTATCTTTAATATGGTTTGTATGTGAAGGGGTACATATTTAGGTATA	0.923077	0.520833	0.499132	5.97368	3.7661	1.60023	1	1	0	0	0	0	0	0	1	1	1	1	1	1	0	1	0	1	0	0	0	1	-	1	0	1	0	1	0	0	0	0	-	1	1	0	1	-	1	1	1
37413295	TGCAGATAACTTCTACGAAGGTGGCAACCAAGGGTTTAAAAATGTCCCTGCATTTTTCCTAGTAAGGGT	TGCAGATAACTTCTACGAAGGTGGCAACCAAGGGTTTAAAAATGTCCCTGCATTTTTCCTAGTAAGGGT	0.923077	0.520833	0.499132	5.89744	3.11156	1.8523	1	0	1	0	0	1	1	0	1	1	1	0	1	1	1	1	-	-	0	1	1	1	0	-	0	0	0	1	1	0	0	0	0	1	1	1	1	0	1	1	1
37395873	TGCAGAAATTCAAACCCTTTTACTGTTTTTTTTAACTGTACAGCATGTGGGATGAACAATTGCTGCATG	TGCAGAAATTCAAACCCTTTTACTGTTTTTTTTAACTGTACAGCATGTGGGATGAACAATTGCTGCATG	0.923077	0.520833	0.499132	5.88889	3.49426	1.64737	1	0	1	-	1	1	0	1	0	1	1	0	0	1	1	1	1	1	1	1	1	0	1	1	0	0	1	0	0	0	1	1	0	0	0	0	0	-	1	1	1
37404534	TGCAGAGATAAGAATATAATGGCAATTCTTCGCAAATGGTAATAGGTTACCGCCTAAGGGACATACCTC	TGCAGAGATAAGAATATAATGGCAATTCTTCGCAAATGGTAATAGGTTACCGCCTAAGGGACATACCTC	0.923077	0.520833	0.499132	5.81081	3.74049	1.60931	1	0	1	1	1	1	1	0	0	1	1	1	1	0	1	1	1	0	-	1	0	0	0	0	-	1	0	0	1	0	0	-	1	1	1	0	1	0	1	1	0
37413310	TGCAGATAAGGGACTTAGCCCAAACTGTGAAAAACAGCCCCATACCATTATACCTCTCTCACCAAACTT	TGCAGATAAGGGACTTAGCCCAAACTGTGAAAAACAGCCCCATACCATTATACCTCTCTCACCAAACTT	0.923077	0.520833	0.499132	5.73529	3.60807	1.55328	1	0	0	-	1	0	1	1	0	0	1	1	0	0	0	1	0	1	1	0	0	-	-	1	1	1	1	0	1	1	0	1	-	0	0	0	0	0	0	0	1
37436188	TGCAGCACGTCCCCCCCAATCGCGAACTAGGCACTAGTGCAGAGGTGGGGCGGTGCATCGCCGAGGCGC	TGCAGCACGTCCCCCCCAATCGCGAACTAGGCACTAGTGCAGAGGTGGGGCGGTGCATCGCCGAGGCGC	0.923077	0.520833	0.499132	5.73529	2.66026	2.10224	1	0	1	0	0	0	0	0	0	1	1	1	0	0	-	1	0	1	0	-	0	1	1	1	0	1	1	0	1	0	1	1	0	0	0	1	1	0	0	1	1
37414311	TGCAGATTACAGTTAATTGCAGGGGTCTCAGCAGCAGAACAACCCAGCTTATTTTGACACTTCTACGCA	TGCAGATTACAGTTAATTGCAGGGGTCTCAGCAGCAGAACAACCCAGCTTATTTTGACACTTCTACGCA	0.923077	0.520833	0.499132	5.72222	2.87336	1.95665	1	1	0	1	0	1	1	1	1	0	0	0	1	1	1	0	0	1	0	1	0	-	1	0	0	1	0	0	1	1	1	0	1	1	1	1	0	1	1	1	0
37407655	TGCAGAATTGTGAATGCCGCTCTGGATGTAAATAGTGTAACATGATTATTCTCTAGTCACTTCCAAAGC	TGCAGAATTGTGAATGCCGCTCTGGATGTAAATAGTGTAACATGATTATTCTCTAGTCACTTCCAAAGC	0.923077	0.520833	0.499132	5.67568	3.0673	1.84682	1	-	0	1	0	1	1	0	1	1	1	0	1	1	1	0	0	-	0	0	1	1	0	0	1	-	0	1	0	1	1	1	1	1	0	1	0	0	1	1	0
37399741	TGCAGGATATAGACATTTTAGGGGTACAATCATGGCAGACCTGGATGTCTTAATTAGACCTCCAGGTGC	TGCAGGATATAGACATTTTAGGGGTACAATCATGGCAGACCTGGATGTCTTAATTAGACCTCCAGGTGC	0.923077	0.520833	0.499132	5.61111	3.04848	1.82542	1	0	1	1	0	0	1	1	0	1	0	-	0	1	1	1	-	0	1	0	0	0	1	1	0	0	1	1	1	0	1	1	0	0	-	-	1	1	0	1	0
37402526	TGCAGTTGTGCAAATCATAATGATTGGTAATGAGTGAGAAAGAAAAAAAAAAATAGCATAAAAGTAAAG	TGCAGTTGTGCAAATCATAATGATTGGTAATGAGTGAGAAAGAAAAAAAAAAATAGCATAAAAGTAAAG	0.923077	0.520833	0.499132	5.46154	3.00296	1.81691	1	0	1	0	1	0	0	0	1	1	1	1	1	0	1	1	1	1	0	-	1	0	1	1	1	1	0	1	1	1	0	0	0	1	0	0	0	1	-	0	-
37430992	TGCAGCCACACAATTTGTGTGCAGTTCTGCCAATAAGGCTAAATCCACATTACCGTTTTGCTTTCCGTT	TGCAGCCACACAATTTGTGTGCAGTTCTGCCAATAAGGCTAAATCCACATTACCGTTTTGCTTTCCGTT	0.923077	0.520833	0.499132	5.4359	2.6096	2.13689	1	1	1	1	0	1	0	1	1	1	1	1	1	1	1	0	1	-	0	-	1	0	-	0	0	0	1	0	0	0	1	1	0	1	0	1	1	0	-	1	0
37433025	TGCAGTACCGCACTGTACTGTAGAGAGGCGCAACTATACTGCCAGTCACTGCATGAGATCGGAAGAGCG	TGCAGTACCGCACTGTACTGTAGAGAGGCGCAACTATACTGCCAGTCACTGCATG	0.923077	0.520833	0.499132	5.40541	3.03546	1.8034	1	0	1	1	0	1	0	1	1	0	1	0	1	0	1	1	1	-	0	-	1	0	-	0	0	0	-	0	0	1	0	1	1	1	1	1	0	1	1	1	0
37408298	TGCAGCAACACAGCGTACAGTACAGAGCGCACAATGCAACACAGAGTACAGCTCACAATGCAACACAAC	TGCAGCAACACAGCGTACAGTACAGAGCGCACAATGCAACACAGAGTACAGCTCACAATGCAACACAAC	0.923077	0.520833	0.499132	5.35294	2.75342	1.97141	1	1	0	1	0	1	0	-	1	0	0	1	1	0	0	0	1	1	-	1	1	1	1	0	1	1	0	1	1	0	0	-	0	0	0	1	1	0	1	1	1
37415986	TGCAGCACTGATTAGCCCCAATAGAATGGAGCTAATCCATTCCGGAAACCGCGCTAATTTGAGCGCAAC	TGCAGCACTGATTAGCCCCAATAGAATGGAGCTAATCCATTCCGGAAACCGCGCTAATTTGAGCGCAAC	0.923077	0.520833	0.499132	5.31429	2.54975	2.11565	1	0	1	1	1	0	1	0	0	0	1	1	1	0	1	0	1	-	1	1	1	0	0	0	1	0	0	1	1	0	0	1	-	0	1	1	1	0	1	-	0
37445521	TGCAGCATGGTGTAGAATGTCCCTTTAATAGAGCTTGGATAGAAAACACAGGACTTTGCCCTAGCTTTT	TGCAGCATGGTGTAGAATGTCCCTTTAATAGAGCTTGGATAGAAAACACAGGACTTTGCCCTAGCTTTT	0.923077	0.520833	0.499132	5.08824	2.27993	2.24639	1	1	0	1	0	0	1	1	0	0	0	0	0	0	1	1	0	1	-	1	0	0	1	0	1	1	0	0	1	1	-	1	1	0	1	-	-	0	0	1	0
37423103	TGCAGGTAACGTCATACCCATAACATTTCTGAACATTCTTGTACATGTGCTCCAGTCACATCCAGAGCT	TGCAGGTAACGTCATACCCATAACATTTCTGAACATTCTTGTACATGTGCTCCAGTCACATCCAGAGCT	0.923077	0.520833	0.499132	5	2.99018	1.67762	1	0	-	1	0	0	1	1	0	0	0	1	0	0	1	1	1	0	1	1	0	0	-	1	0	0	-	1	1	1	1	1	0	0	1	0	1	0	0	-	0
37399573	TGCAGGAATAATTGGTCAAAAATTGGGAGTATGAGAAGAAAAGGGGATTACTTGAGCAATAATGAGCAG	TGCAGGAATAATTGGTCAAAAATTGGGAGTATGAGAAGAAAAGGGGATTACTTGAGCAATAATGAGCAG	0.923077	0.479167	0.499132	22.6875	6.53088	3.44711	1	0	1	-	0	1	0	0	1	0	0	0	1	1	1	0	-	1	0	1	1	0	1	0	1	0	0	0	1	0	0	1	1	0	-	1	1	1	1	1	1
37403261	TGCAGCACATTACAGTACAATAGATACACAATAGATGCACATGTAGCAGAATCGGAGCATGAGATCGGA	TGCAGCACATTACAGTACAATAGATACACAATAGATGCACATGTAGCAGAATCGGAGCATG	0.923077	0.479167	0.499132	20.2286	8.98915	2.26448	1	0	1	0	0	1	-	0	1	1	0	1	1	0	1	1	0	1	0	1	-	0	0	0	1	0	0	0	0	1	0	0	1	1	-	1	0	1	-	1	1
37408007	TGCAGTATGTGAATATACCCCAAGTATTACCTCAGGGAAAATTAAAGAGATGGAGTAAATGTGGTCATA	TGCAGTATGTGAATATACCCCAAGTATTACCTCAGGGAAAATTAAAGAGATGGAGTAAATGTGGTCATA	0.923077	0.479167	0.499132	19.9688	6.01293	3.23733	1	1	0	0	1	0	0	1	0	1	1	0	0	1	0	0	0	0	0	1	0	1	1	-	1	1	-	1	1	0	-	1	1	0	1	0	-	0	0	0	1
37426871	TGCAGTCTTTCCAGTGTCTCGTCAGCATAGGCTTCCATGCCGCTTTATGAAAGCGCAGATCTTTCCATT	TGCAGTCTTTCCAGTGTCTCGTCAGCATAGGCTTCCATGCCGCTTTATGAAAGCGCAGATCTTTCCATT	0.923077	0.479167	0.499132	18.8485	6.40133	3.15164	1	0	1	0	0	0	1	1	0	0	1	0	1	1	0	1	1	0	0	1	1	0	1	1	0	1	0	0	0	0	0	1	0	1	0	1	1	0	-	0	1
37405751	TGCAGTACCCATACACACACACACACACACACACAAGTACACATATAAACATACACACACACCTATGTA	TGCAGTACCCATACACACACACACACACACACACAAGTACACATATAAACATACACACACACCTATGTA	0.923077	0.479167	0.499132	17.5143	7.62466	2.26533	1	0	1	1	0	1	0	1	0	0	1	1	1	0	1	1	0	1	0	0	0	0	0	-	0	0	-	0	1	1	1	0	0	1	0	-	-	0	1	1	0
37426306	TGCAGTCCTAGAGAAGAAATTTCCAACAACTTTGTAGTTTATTATCAGAATACCTTCAGGGGTGGAGAA	TGCAGTCCTAGAGAAGAAATTTCCAACAACTTTGTAGTTTATTATCAGAATACCTTCAGGGGTGGAGAA	0.923077	0.479167	0.499132	15.1622	4.03038	3.70343	1	0	1	0	1	1	1	1	1	1	1	0	1	1	1	-	1	0	0	0	-	1	0	0	0	0	1	0	0	0	-	0	1	1	1	1	1	0	1	-	0
37434111	TGCAGAAAGGGTAATCTGCAAATTTTTACCTCTCCATGAAGTCAATGGGAAAAATCCGCGGTAACTCCG	TGCAGAAAGGGTAATCTGCAAATTTTTACCTCTCCATGAAGTCAATGGGAAAAATCCGCGGTAACTCCG	0.923077	0.479167	0.499132	14.8	6.98079	2.12997	1	0	1	1	1	1	-	1	1	0	1	0	1	0	1	0	1	0	1	1	1	0	0	0	0	0	1	0	0	1	-	-	0	1	1	1	0	-	1	0	0
37407243	TGCAGTAAGGCGAATATGGTGATTGGGCCTAAAAATTCCTTTGGTAGCCAAGGACAGCCGTCGTGCAAA	TGCAGTAAGGCGAATATGGTGATTGGGCCTAAAAATTCCTTTGGTAGCCAAGGACAGCCGTCGTGCAAA	0.923077	0.479167	0.499132	14.0312	5.8389	2.35484	1	1	1	0	0	0	1	0	1	1	0	1	0	1	0	0	-	1	1	-	1	-	1	0	0	0	1	1	1	0	1	0	0	1	0	1	1	0	0	0	0
37445746	TGCAGCGTCTACAATGGTAGAAAACCAGACAGGTAACATTTACACTGACGCTTTGCCTACGGGGGAGCA	TGCAGCGTCTACAATGGTAGAAAACCAGACAGGTAACATTTACACTGACGCTTTGCCTACGGGGGAGCA	0.923077	0.479167	0.499132	13.3333	4.02768	3.36742	1	-	-	1	0	1	1	1	1	1	0	-	1	1	1	0	0	1	1	0	0	1	0	0	0	0	1	-	0	1	1	0	0	1	1	1	1	0	0	1	0
37441686	TGCAGTACCTCTGCTACCTGTGTACTTCGCTGTGCGTACTCCTCAGCTTTGCTGCATGAGATCGGAAGA	TGCAGTACCTCTGCTACCTGTGTACTTCGCTGTGCGTACTCCTCAGCTTTGCTGCATG	0.923077	0.479167	0.499132	13.2903	5.07488	2.60647	1	0	1	0	1	-	0	0	0	1	0	0	0	1	0	0	1	1	0	0	1	0	1	-	0	0	0	1	1	0	0	1	0	1	1	1	0	1	-	-	1
37430610	TGCAGGCATCATATGTCCTAGGGGGGAGAAAAACTGCCAGAATCACTTGTAGTGAAAGATCTGGGTGTA	TGCAGGCATCATATGTCCTAGGGGGGAGAAAAACTGCCAGAATCACTTGTAGTGAAAGATCTGGGTGTA	0.923077	0.479167	0.499132	13.2286	8.80288	1.52009	1	0	1	0	1	1	0	0	0	1	1	1	1	1	0	0	1	1	-	1	0	1	1	0	0	0	0	1	1	-	-	0	0	1	-	1	0	0	1	1	0
37430669	TGCAGTAATTTACCTCAGCAACCAGATTTTACATTTATATGTTGTAAACTAAGTAAAAAAAAATCATTT	TGCAGTAATTTACCTCAGCAACCAGATTTTACATTTATATGTTGTAAACTAAGTAAAAAAAAATCATTT	0.923077	0.479167	0.499132	12.9375	6.54283	1.9849	1	1	0	-	0	0	0	1	0	0	1	1	0	0	0	1	0	1	1	0	0	1	1	1	1	0	1	1	1	0	-	1	1	0	0	0	1	0	0	0	-
37412376	TGCAGAGATAAGCATATAAATTATCCAAACAGTATAAATATACCGTGTAAGGGACACACTGCTGGAAAC	TGCAGAGATAAGCATATAAATTATCCAAACAGTATAAATATACCGTGTAAGGGACACACTGCTGGAAAC	0.923077	0.479167	0.499132	12.5588	4.0234	2.99272	1	0	1	0	-	1	0	0	1	1	1	0	0	1	1	0	1	0	1	0	1	0	0	1	0	1	0	-	0	1	1	0	0	0	0	-	1	1	0	0	1
37403084	TGCAGATAGAAGGATTCAGGCTCCTTCAATCAGTGTGCAGCATGAGATCGGAAGAGCGGTTCAGCAGGA	TGCAGATAGAAGGATTCAGGCTCCTTCAATCAGTGTGCAGCATG	0.923077	0.479167	0.499132	12.2727	4.78174	2.70392	1	1	0	0	-	1	0	1	1	1	0	0	0	1	0	0	0	0	1	0	1	0	1	-	1	0	1	1	1	1	-	0	0	1	1	0	1	1	0	0	0
10236392	TGCAGCATTCAACACTGTAGATAACAAACTTCTCCTCAGCATGAGATCGGAAGAGCGGTTCAGCAGGAA	TGCAGCATTCAACACTGTAGATAACAAACTTCTCCTCAGCATG	0.923077	0.479167	0.499132	12.2	5.01313	2.34083	1	1	0	0	1	1	0	1	1	1	0	0	0	1	0	1	0	0	0	0	0	0	0	1	0	1	-	0	1	0	-	0	1	1	1	1	0	1	-	1	0
37445787	TGCAGGTGTGGGAATAAGCATCCCAAGTCAGCATGAGATCGGAAGAGCGGTTCAGCAGGAATGCCGAGA	TGCAGGTGTGGGAATAAGCATCCCAAGTCAGCATG	0.923077	0.479167	0.499132	12.0571	4.67787	2.55775	1	-	0	0	-	1	0	1	0	1	1	1	0	1	0	1	0	1	0	0	0	0	0	1	1	1	0	1	1	0	0	0	0	0	1	1	1	0	1	-	0
37402192	TGCAGTGTTTTCTTGGTCCTGATATAAAAAACACTATGCAGAGCAAAGCAGCACTTTTAAAGGTCTTTT	TGCAGTGTTTTCTTGGTCCTGATATAAAAAACACTATGCAGAGCAAAGCAGCACTTTTAAAGGTCTTTT	0.923077	0.479167	0.499132	12.0312	4.92116	2.38302	1	0	0	1	1	1	1	1	1	0	0	0	1	0	0	0	-	0	1	1	1	0	0	0	1	0	1	0	0	-	1	1	1	1	1	0	1	1	1	1	0
37410656	TGCAGAATACATATGGATTGGACTATGAACACTTCCGTTTTCGAAGCTCTCTTACTTAATCATTTATGA	TGCAGAATACATATGGATTGGACTATGAACACTTCCGTTTTCGAAGCTCTCTTACTTAATCATTTATGA	0.923077	0.479167	0.499132	11.9355	4.07934	3.02322	1	0	-	0	-	0	1	1	0	0	0	1	0	0	0	0	0	1	-	1	1	0	1	0	1	0	1	0	0	1	0	0	0	0	0	1	1	1	1	1	0
37423745	TGCAGGTGGGAATTCTCTAACACTCAGCAATCAGCTGGAATTTCTGTGGGAAGATACATTTGGCCATAC	TGCAGGTGGGAATTCTCTAACACTCAGCAATCAGCTGGAATTTCTGTGGGAAGATACATTTGGCCATAC	0.923077	0.479167	0.499132	11.8788	5.04379	2.35911	1	-	1	0	0	1	0	1	0	0	1	0	1	0	0	1	1	0	1	1	1	0	1	-	1	0	1	0	1	0	-	1	0	-	0	1	0	0	0	0	0
37431654	TGCAGATGTTTCAGTTCATCAATCTTTCTGGGATGCCTTGCATGAGATCGGAAGAGCGGTTCAGCAGGA	TGCAGATGTTTCAGTTCATCAATCTTTCTGGGATGCCTTGCATG	0.923077	0.479167	0.499132	11.5455	6.49051	1.87362	1	0	0	0	1	0	1	1	0	0	1	1	0	0	0	1	0	1	1	1	0	0	-	1	1	0	1	1	1	0	0	-	1	0	0	0	-	1	0	0	0
37400878	TGCAGTACCACTCCGCTCCCTTACTCAACATACAATGTTGAGTAAGGGAGCGGAGCAGTACTCAACATA	TGCAGTACCACTCCGCTCCCTTACTCAACATACAATGTTGAGTAAGGGAGCGGAGCAGTACTCAACATA	0.923077	0.479167	0.499132	11.4571	5.18979	2.28071	1	0	1	0	0	1	0	0	1	1	1	1	1	0	1	0	1	0	1	0	1	-	-	0	0	0	0	-	0	0	0	0	1	1	1	1	1	1	1	0	0
37411853	TGCAGACTCGCTGCGGACATGCAACGTGTGAGCAGACCCTTAATGTGGAAACTGGGTTGGGTAGCCCGA	TGCAGACTCGCTGCGGACATGCAACGTGTGAGCAGACCCTTAATGTGGAAACTGGGTTGGGTAGCCCGA	0.923077	0.479167	0.499132	11.3438	5.2238	2.17704	1	1	0	0	1	0	0	0	1	0	0	0	1	1	1	0	0	0	1	0	1	1	1	0	0	1	0	1	1	1	-	0	0	0	-	1	1	1	0	0	1
37397362	TGCAGATTAGTTAAACATAATGTGATATATGAATTATTCTTACCACTATATGAACTTTGGAAGGTATTT	TGCAGATTAGTTAAACATAATGTGATATATGAATTATTCTTACCACTATATGAACTTTGGAAGGTATTT	0.923077	0.479167	0.499132	11.129	4.74336	2.34285	1	1	0	1	1	0	0	1	0	0	1	1	0	0	0	1	0	1	-	0	0	1	0	1	1	0	1	1	1	0	1	1	-	0	0	0	-	1	0	0	1
37436473	TGCAGCAGGACGAGACCCCAAACATACAGCCAGTGTCATTAGGAACTATCTCCGTAAAGAAGAGTCCTG	TGCAGCAGGACGAGACCCCAAACATACAGCCAGTGTCATTAGGAACTATCTCCGTAAAGAAGAGTCCTG	0.923077	0.479167	0.499132	10.8182	3.89603	2.8669	1	1	0	1	0	1	0	1	1	1	1	0	0	0	1	0	-	0	1	1	1	0	1	0	1	0	1	0	1	1	0	1	0	-	1	0	1	0	0	0	0
37437251	TGCAGTGGAGTCATACTTTTGGACTATGTTTGCTCTATTTCTCAATCCTATACGTTTTATGTGCCAGAC	TGCAGTGGAGTCATACTTTTGGACTATGTTTGCTCTATTTCTCAATCCTATACGTTTTATGTGCCAGAC	0.923077	0.479167	0.499132	10.6571	3.68738	2.78073	1	0	0	-	0	1	1	1	0	0	1	1	1	1	1	0	0	1	0	1	0	0	1	0	1	0	1	1	0	1	1	1	0	1	0	0	0	0	1	0	1
37418383	TGCAGTGAAATCCAAAGCCATGTATAGGGAGGGGTTAAAGGGTGACTCCTTAGAATCGACTTCCCTACT	TGCAGTGAAATCCAAAGCCATGTATAGGGAGGGGTTAAAGGGTGACTCCTTAGAATCGACTTCCCTACT	0.923077	0.479167	0.499132	10.5833	4.43706	2.46817	1	0	-	0	-	1	1	0	1	1	1	1	0	1	1	0	1	1	0	1	0	0	1	0	1	0	1	0	0	0	0	1	0	0	1	0	1	0	0	-	1
37402217	TGCAGTTAACTTATGTACCTTTACTACATTAACCCAGGACAGCGAGGGAAGCATTCAGTTTACTGGGCA	TGCAGTTAACTTATGTACCTTTACTACATTAACCCAGGACAGCGAGGGAAGCATTCAGTTTACTGGGCA	0.923077	0.479167	0.499132	10.5588	4.36019	2.35908	1	1	1	0	1	0	1	1	1	1	0	0	1	1	0	1	0	0	0	0	1	1	1	1	0	1	1	0	0	0	1	0	0	-	1	-	0	1	1	0	0
37427222	TGCAGTGATATACAGAGCCCATGGACAAGAGTGGCGCTGTGTCTGGAAAACTGTCCCCTTTTTTCCCTT	TGCAGTGATATACAGAGCCCATGGACAAGAGTGGCGCTGTGTCTGGAAAACTGTCCCCTTTTTTCCCTT	0.923077	0.479167	0.499132	10.3611	4.41055	2.32959	1	0	1	0	1	1	0	0	1	1	1	1	1	1	1	0	-	0	0	0	1	0	0	0	1	1	0	1	1	0	-	1	-	1	0	-	1	0	1	1	0
37404656	TGCAGATCACTAATACTGGTAAAGAGCAGTACAGAACATTTAATACTGCACTGTACTGTAGAGAGGCGC	TGCAGATCACTAATACTGGTAAAGAGCAGTACAGAACATTTAATACTGCACTGTACTGTAGAGAGGCGC	0.923077	0.479167	0.499132	10.3429	2.73541	3.99408	1	0	-	1	0	1	1	0	1	1	0	0	1	1	1	1	0	0	1	0	0	1	0	1	-	1	1	0	1	1	1	0	0	0	1	0	-	0	1	0	-
37395980	TGCAGAACTTGCACTGGTGATTTGCATTGTGGGAAATCAAATCTGATGTAGGATTTTAAGCACAGATTG	TGCAGAACTTGCACTGGTGATTTGCATTGTGGGAAATCAAATCTGATGTAGGATTTTAAGCACAGATTG	0.923077	0.479167	0.499132	10.3421	5.88162	1.75072	1	0	0	0	1	0	0	0	1	1	1	1	0	1	1	0	1	1	0	-	1	0	0	1	1	1	0	1	1	0	-	1	1	0	0	0	0	1	0	0	1
37413173	TGCAGAGTTAAATGAGGGCCAGTACGCAGACCACTTATAGATGTTAAGTGGTTTATAAGTGGTTAAACT	TGCAGAGTTAAATGAGGGCCAGTACGCAGACCACTTATAGATGTTAAGTGGTTTATAAGTGGTTAAACT	0.923077	0.479167	0.499132	10.1212	4.77213	2.05606	1	1	1	0	-	1	0	0	1	0	0	1	1	0	1	0	0	0	0	1	0	1	1	1	0	1	0	0	1	-	-	1	1	-	0	1	0	1	0	1	0
37395725	TGCAGAAAAAAGTTCTTATGTCATTAATAGCACACGGTGAGCACCATCAAAATGAAACAAAAAGAACCC	TGCAGAAAAAAGTTCTTATGTCATTAATAGCACACGGTGAGCACCATCAAAATGAAACAAAAAGAACCC	0.923077	0.479167	0.499132	10.0938	4.53017	2.22009	1	0	0	1	1	1	1	1	1	0	0	0	1	0	0	0	1	0	1	1	1	0	0	0	1	0	1	0	0	1	-	-	1	1	1	0	1	1	1	-	0
37422264	TGCAGGCTCTGTGGGATCAACTGGCCATGTCTGGGATACATGGGACACGTAACCAGTGCATGAGATCGG	TGCAGGCTCTGTGGGATCAACTGGCCATGTCTGGGATACATGGGACACGTAACCAGTGCATG	0.923077	0.479167	0.499132	10.0938	3.4311	2.83944	1	0	1	0	0	0	0	1	0	1	0	1	0	1	0	1	1	0	0	1	-	0	1	1	0	0	-	-	1	0	1	-	0	0	1	0	1	0	0	0	1
37419379	TGCAGCTATTGCTAAACAATCACTCCCAGTATGCCCTGACAGATTGCGGCTCTCAAGGCATGAGATCGG	TGCAGCTATTGCTAAACAATCACTCCCAGTATGCCCTGACAGATTGCGGCTCTCAAGGCATG	0.923077	0.479167	0.499132	10	3.80789	2.6714	1	0	0	1	-	1	1	1	0	0	1	0	0	0	1	0	0	0	0	1	1	1	1	0	0	0	1	1	-	1	1	0	1	0	0	0	1	-	0	0	0
37430749	TGCAGTGAACAGAGGTTGGCTGAGTGTGCAACTCTTATAGAAGTAAATGGAGAGAGCTGCGCATGAGAT	TGCAGTGAACAGAGGTTGGCTGAGTGTGCAACTCTTATAGAAGTAAATGGAGAGAGCTGCGCATG	0.923077	0.479167	0.499132	9.96875	3.26424	3.14669	1	1	1	1	0	0	0	0	0	1	1	1	0	1	0	1	1	1	0	1	1	1	0	1	0	1	0	1	0	-	0	0	1	0	0	0	1	0	1	0	1
37423902	TGCAGGTTAGGCTAAGTCCACACTGTGTGTTGGACTTCCGTTCTTTTGCTCTGAAACTCATCTTCCGTT	TGCAGGTTAGGCTAAGTCCACACTGTGTGTTGGACTTCCGTTCTTTTGCTCTGAAACTCATCTTCCGTT	0.923077	0.479167	0.499132	9.93939	4.49875	2.23122	1	1	1	0	1	0	1	1	0	0	1	1	0	0	1	1	1	0	0	0	0	1	-	1	1	1	0	1	1	1	0	0	-	0	0	1	0	0	-	1	0
37404416	TGCAGACACCCCCCATACACTGGACACATACTGCATACACCCCTCATACACTGGACACATACTGCATAC	TGCAGACACCCCCCATACACTGGACACATACTGCATACACCCCTCATACACTGGACACATACTGCATAC	0.923077	0.479167	0.499132	9.88889	5.63608	1.76588	1	0	1	1	1	1	0	1	1	0	1	1	1	1	0	1	0	0	0	-	0	0	0	1	1	1	0	0	1	0	0	0	0	1	-	1	0	0	1	-	1
10245674	TGCAGAAGCAACCAAAGAGTTTTTTAAAGCTAAAAAGTGGAATGTTATGCAATGGCCAAGTCAATCACC	TGCAGAAGCAACCAAAGAGTTTTTTAAAGCTAAAAAGTGGAATGTTATGCAATGGCCAAGTCAATCACC	0.923077	0.479167	0.499132	9.83871	2.78356	3.47463	1	1	0	-	1	0	0	0	1	0	0	1	1	0	1	0	0	1	1	1	0	1	0	0	1	0	0	0	0	1	1	0	-	1	0	1	1	1	1	1	1
37406625	TGCAGTCTATAAGACATTGGGAGGCTCCTCCCAAAGCATGAGATCGGAAGAGCGGTTCAGCAGGAATGC	TGCAGTCTATAAGACATTGGGAGGCTCCTCCCAAAGCATG	0.923077	0.479167	0.499132	9.81818	3.98827	2.40218	1	0	1	0	0	0	0	1	0	1	0	0	1	1	1	1	-	1	1	0	0	1	0	1	1	1	0	1	1	1	0	0	1	1	0	0	0	0	0	0	0
37408036	TGCAGTCCTTTAAACATATATTCGCCCAATGAACCCTCCGTCAGGTTTCAACATTGGGATACTGGACAG	TGCAGTCCTTTAAACATATATTCGCCCAATGAACCCTCCGTCAGGTTTCAACATTGGGATACTGGACAG	0.923077	0.479167	0.499132	9.77143	4.19582	2.37869	1	0	1	0	1	1	0	0	1	1	1	1	1	1	1	0	1	1	0	0	1	0	1	0	0	1	0	1	0	0	1	0	-	1	1	1	0	0	1	1	0
37413462	TGCAGGTAGGAGCTTCTTTGGATCATGTACTTCATACACAATGTACAAGTGAAAAAGAAAATCGGTCTG	TGCAGGTAGGAGCTTCTTTGGATCATGTACTTCATACACAATGTACAAGTGAAAAAGAAAATCGGTCTG	0.923077	0.479167	0.499132	9.5625	4.94935	1.92042	1	1	-	1	0	1	1	1	0	0	1	0	0	0	0	0	-	1	1	-	-	0	1	0	1	0	1	0	1	1	1	1	0	0	1	0	0	0	0	0	0
37402940	TGCAGACATATTCTCCTGCCCCATCTGACATTAGTCATGGAGAGACGCAACTGCATGAGATCGGAAGAG	TGCAGACATATTCTCCTGCCCCATCTGACATTAGTCATGGAGAGACGCAACTGCATG	0.923077	0.479167	0.499132	9.28571	4.99469	1.88472	1	1	1	0	1	1	0	0	1	1	-	0	1	1	1	0	-	0	0	0	1	0	-	0	0	0	1	1	1	0	1	0	1	1	1	1	0	1	1	-	0
37403701	TGCAGGTAATAGAGGAATCCTTCATGGGGGGGAGAGGTTTAACCCTATTAATCCTGCATGAGATCGGAA	TGCAGGTAATAGAGGAATCCTTCATGGGGGGGAGAGGTTTAACCCTATTAATCCTGCATG	0.923077	0.479167	0.499132	9.23529	3.65464	2.59354	1	1	0	0	0	1	0	0	1	1	0	0	1	0	1	1	0	1	0	0	0	-	1	0	1	1	0	1	0	0	0	0	0	-	1	1	1	1	0	1	1
37399304	TGCAGCTGGAGGTTGCTGCTGTAATACCAGCCTTGTGTGAATATTCATAGGAGTTACACACTGCTGTCC	TGCAGCTGGAGGTTGCTGCTGTAATACCAGCCTTGTGTGAATATTCATAGGAGTTACACACTGCTGTCC	0.923077	0.479167	0.499132	9.22581	5.14756	1.83386	1	0	0	1	0	1	1	0	0	0	1	1	0	0	0	0	-	0	1	-	-	0	0	0	1	1	1	0	1	1	-	1	1	0	1	0	0	1	1	1	0
37397579	TGCAGATTTTCTCCCGGAAAATGTCTGCAACAAATGCATCCCATGTGCATCCACCCTAACAAACATAAT	TGCAGATTTTCTCCCGGAAAATGTCTGCAACAAATGCATCCCATGTGCATCCACCCTAACAAACATAAT	0.923077	0.479167	0.499132	9.08824	3.38133	2.64401	1	0	0	1	0	1	1	0	1	0	0	0	1	0	-	1	1	-	1	0	1	0	-	1	1	0	0	0	0	-	0	1	1	1	0	0	0	1	1	0	1
37415385	TGCAGCAACGCCTCGGTGGCCTGTAATCACTCCCTCTCGGCCAGTAATAACTCCCACTCCCCTGTAGTA	TGCAGCAACGCCTCGGTGGCCTGTAATCACTCCCTCTCGGCCAGTAATAACTCCCACTCCCCTGTAGTA	0.923077	0.479167	0.499132	9.05556	5.16906	1.7743	1	0	1	0	1	1	1	-	1	1	0	1	0	1	1	0	0	0	-	0	0	0	0	0	0	0	1	1	0	1	-	0	1	1	1	0	0	1	0	1	1
37408400	TGCAGGTGCCGCCATCCCACATCTCCATGTCCCAAGAAGTTCAGGGTTGCTAAGTCTGCTGGGAAGTCA	TGCAGGTGCCGCCATCCCACATCTCCATGTCCCAAGAAGTTCAGGGTTGCTAAGTCTGCTGGGAAGTCA	0.923077	0.479167	0.499132	9.03571	3.35391	2.8833	1	0	1	0	0	0	0	0	0	0	0	0	1	0	0	0	1	1	0	1	0	1	1	0	1	1	0	1	-	-	1	1	1	1	0	1	0	0	0	1	1
37397458	TGCAGATTTATAGATTTTTAAAAACTTGTCTTTAGAAATTCTCTGCCAGGAAAAACATATTTCCGTTCT	TGCAGATTTATAGATTTTTAAAAACTTGTCTTTAGAAATTCTCTGCCAGGAAAAACATATTTCCGTTCT	0.923077	0.479167	0.499132	8.94118	4.85036	1.84761	1	1	0	-	0	1	1	1	1	0	0	0	1	1	1	0	0	-	0	1	0	1	1	0	0	1	0	0	0	1	1	0	1	1	1	1	0	1	1	1	0
37434972	TGCAGAGACAAATGCTTAGAAGTAAAATAGGGGTACATAAAGTTAAAAGGGCTCTCCAGTTTCAAGTTG	TGCAGAGACAAATGCTTAGAAGTAAAATAGGGGTACATAAAGTTAAAAGGGCTCTCCAGTTTCAAGTTG	0.923077	0.479167	0.499132	8.75	4.27931	2.086	1	1	0	-	0	0	1	0	1	0	0	1	-	0	1	0	0	-	1	1	0	1	1	0	0	1	1	1	0	0	1	0	1	1	0	1	1	1	-	1	1
37416321	TGCAGCAGCCAAATGTTACACTGTAGTGTATAAGGTTTTATGAAATCCTATTCACACAATTAAGTTAAG	TGCAGCAGCCAAATGTTACACTGTAGTGTATAAGGTTTTATGAAATCCTATTCACACAATTAAGTTAAG	0.923077	0.479167	0.499132	8.67742	4.65165	1.86345	1	1	0	0	1	0	0	1	0	1	-	1	0	0	0	0	0	1	-	1	0	-	0	1	1	0	1	1	1	0	1	1	1	0	0	0	1	0	0	0	1
37397912	TGCAGCACCACCCAGATGACTATTGGTGATCGTGGCACTGTGGTTTTGTAACGTTTTCTCCCTCAATTT	TGCAGCACCACCCAGATGACTATTGGTGATCGTGGCACTGTGGTTTTGTAACGTTTTCTCCCTCAATTT	0.923077	0.479167	0.499132	8.48387	2.47401	3.40137	1	1	0	1	0	0	1	1	1	0	0	0	0	0	1	0	1	1	-	1	0	0	-	0	0	1	1	0	0	1	1	0	1	0	0	-	0	1	1	-	0
37404224	TGCAGAAAACAAGAATCTTTTATACATCCGTAAACAATAAAAAAAAATGCATCTGTTTGGCCAACATTG	TGCAGAAAACAAGAATCTTTTATACATCCGTAAACAATAAAAAAAAATGCATCTGTTTGGCCAACATTG	0.923077	0.479167	0.499132	8.44118	4.97163	1.63757	1	1	0	0	1	1	0	0	0	1	1	0	0	1	1	1	1	0	-	0	0	1	-	1	0	1	0	0	1	1	0	-	1	0	1	-	1	0	0	1	1
37430836	TGCAGTTTTTTATGCAGTTTTTTTTTTACCTAAAGTGAGAAATGAATCAAGGTAGAGGGAGACATATAG	TGCAGTTTTTTATGCAGTTTTTTTTTTACCTAAAGTGAGAAATGAATCAAGGTAGAGGGAGACATATAG	0.923077	0.479167	0.499132	8.44118	5.44054	1.50798	1	0	-	0	1	1	1	0	0	0	0	1	0	0	1	1	1	0	-	1	1	0	1	1	0	0	1	0	0	1	0	0	1	1	0	1	0	0	-	0	0
37403983	TGCAGTGCGGATTTTAAAACACGCATGAGATCGGAAGAGCGGTTCAGCAGGAATGCCGAGACCGATCTC	TGCAGTGCGGATTTTAAAACACGCATG	0.923077	0.479167	0.499132	8.42857	3.24509	2.51214	1	0	1	-	0	0	0	1	1	0	0	1	1	1	1	-	1	0	0	1	1	0	0	1	1	0	1	1	0	1	-	1	0	1	0	1	0	1	0	1	0
37442830	TGCAGGATCATATAAATGTATCTGCTGCATTAAAATTTTTTTTTTCCAGGAGTGCTGCCCACACTTTAT	TGCAGGATCATATAAATGTATCTGCTGCATTAAAATTTTTTTTTTCCAGGAGTGCTGCCCACACTTTAT	0.923077	0.479167	0.499132	8.34286	4.28247	1.98199	1	0	0	1	0	0	1	0	-	1	1	1	1	1	0	1	1	0	0	0	1	1	0	0	0	-	1	0	0	1	1	0	1	1	0	1	0	-	-	1	1
37436891	TGCAGCCCAACGTAGCCCAATGCTGACATTTTAGAACATATTCCCGAAAAAAGCAGGACGTGAGCCAGT	TGCAGCCCAACGTAGCCCAATGCTGACATTTTAGAACATATTCCCGAAAAAAGCAGGACGTGAGCCAGT	0.923077	0.479167	0.499132	8.17647	4.71837	1.7583	1	1	0	0	1	0	1	1	0	1	1	1	0	1	0	1	0	1	0	1	0	1	0	1	0	1	1	1	1	0	0	0	1	0	0	0	-	0	0	0	0
37401684	TGCAGTGACAAAGTCTCTACTACTTCTGTGAGTTGTCTAAAAAGGATACTCTTGTTGCAAGCAAATGCA	TGCAGTGACAAAGTCTCTACTACTTCTGTGAGTTGTCTAAAAAGGATACTCTTGTTGCAAGCAAATGCA	0.923077	0.479167	0.499132	8.14706	3.37928	2.47744	1	0	1	1	-	1	1	1	0	1	1	0	0	1	1	0	-	1	0	0	0	0	0	0	0	0	1	1	0	1	0	-	0	0	0	1	1	1	1	1	1
37419376	TGCAGCTATTGACATGATAATGCCTAGATCCTATGTATCTAAATTGCATATTCTTATCAAACACTTAAT	TGCAGCTATTGACATGATAATGCCTAGATCCTATGTATCTAAATTGCATATTCTTATCAAACACTTAAT	0.923077	0.479167	0.499132	8.09375	4.17851	1.90929	1	0	0	1	1	1	1	1	1	0	0	0	1	0	0	0	1	0	1	1	1	0	0	0	1	0	1	0	0	-	-	-	1	1	1	0	-	1	1	1	0
37406029	TGCAGTGCTCCAGATGGCAACCAAAATGGTTGCCATTGTGCCCTAAAATTTGCAAATGGCACCATGTCA	TGCAGTGCTCCAGATGGCAACCAAAATGGTTGCCATTGTGCCCTAAAATTTGCAAATGGCACCATGTCA	0.923077	0.479167	0.499132	7.91429	2.99878	2.55972	1	0	0	1	0	1	1	0	0	1	1	1	0	1	0	1	1	1	-	0	0	0	1	1	0	0	0	0	1	1	0	-	0	1	1	0	0	0	0	-	1
37428389	TGCAGTGTGCGGCCGCACCTATAAGGACTCAGATGAGTCTAAGATAAAAAATAGAAGGGGGCATCATAA	TGCAGTGTGCGGCCGCACCTATAAGGACTCAGATGAGTCTAAGATAAAAAATAGAAGGGGGCATCATAA	0.923077	0.479167	0.499132	7.83333	3.05959	2.54348	1	1	0	0	-	1	1	1	1	0	1	1	0	1	0	1	0	1	1	0	-	1	0	0	1	0	0	0	1	0	-	0	1	1	1	-	0	1	1	1	0
37407118	TGCAGGACTGGATTGAAGAATGCCGGCCTGGAACATGTGTAGACCACCCACCTGTGTACATATGGGGGT	TGCAGGACTGGATTGAAGAATGCCGGCCTGGAACATGTGTAGACCACCCACCTGTGTACATATGGGGGT	0.923077	0.479167	0.499132	7.62069	2.86974	2.6721	1	-	0	-	0	0	1	-	0	0	0	0	0	0	0	0	0	1	1	1	0	1	1	0	-	0	1	1	0	1	0	1	1	0	0	0	1	0	0	0	1
37407719	TGCAGATATGTTCTGTTTTTAGTAATAATACTATGTTTCTAGCTTCATTTTCATTTGGAATAATATCAT	TGCAGATATGTTCTGTTTTTAGTAATAATACTATGTTTCTAGCTTCATTTTCATTTGGAATAATATCAT	0.923077	0.479167	0.499132	7.59375	4.85965	1.54206	1	0	1	1	0	-	0	0	1	1	0	0	0	1	0	0	1	0	0	1	0	0	1	1	0	0	0	-	0	0	1	1	1	1	1	1	-	0	1	1	0
37405485	TGCAGGCTGTGACATCAGAGAAAATCCAGTATTTTAGTAGATGCAGATTTTGATGCGGAAACGCATGTA	TGCAGGCTGTGACATCAGAGAAAATCCAGTATTTTAGTAGATGCAGATTTTGATGCGGAAACGCATGTA	0.923077	0.479167	0.499132	7.32353	3.49555	2.10357	1	1	0	0	1	0	0	0	1	1	1	1	0	1	1	1	1	0	0	0	0	1	1	1	0	0	0	1	-	0	1	0	0	1	1	0	0	0	0	1	0
37396524	TGCAGACTCACTTGTCTCTCACAATACAGACAGGCTCCAGCCTGTGAGTGCAGACTTTCTGGACACTAC	TGCAGACTCACTTGTCTCTCACAATACAGACAGGCTCCAGCCTGTGAGTGCAGACTTTCTGGACACTAC	0.923077	0.479167	0.499132	7.30303	3.94266	1.86449	1	0	0	1	1	0	1	0	0	1	1	1	0	1	0	0	0	0	0	0	0	1	1	1	0	1	-	1	0	1	0	0	-	0	-	0	1	1	0	0	0
37412012	TGCAGACTTTAGGTTCTTTGATTTTTTTTTTTAAAGGCTTGAAACTTCTGTTTAGGTTGTCTTAAGCGA	TGCAGACTTTAGGTTCTTTGATTTTTTTTTTTAAAGGCTTGAAACTTCTGTTTAGGTTGTCTTAAGCGA	0.923077	0.479167	0.499132	7.27778	2.95908	2.39647	1	1	-	0	0	1	-	0	1	1	0	0	1	1	1	1	1	0	0	0	1	0	0	1	0	1	0	0	0	1	0	0	1	1	1	1	1	1	1	1	-
37439507	TGCAGTATCACACAGAAGTACATAGGGGCCATGCTAAAAATTCTTGCAAGTCTGTAGCATCACACAGAA	TGCAGTATCACACAGAAGTACATAGGGGCCATGCTAAAAATTCTTGCAAGTCTGTAGCATCACACAGAA	0.923077	0.479167	0.499132	7.06061	3.33884	2.1623	1	1	0	1	1	1	0	0	1	0	1	1	1	0	0	0	0	1	0	0	1	1	1	0	0	1	0	0	0	0	-	1	1	1	0	1	0	1	-	0	-
37446567	TGCAGTTTCACAAAAAGACATACTGCTGAAAACCTCCTCCAAAGACTCAGGCAAGTCATAGCAAGATGG	TGCAGTTTCACAAAAAGACATACTGCTGAAAACCTCCTCCAAAGACTCAGGCAAGTCATAGCAAGATGG	0.923077	0.479167	0.499132	6.90909	3.84837	1.78821	1	1	0	0	1	0	0	1	0	1	1	1	0	1	0	1	0	1	-	0	0	0	0	1	0	1	1	1	-	1	-	0	0	0	1	0	1	0	0	0	1
37399237	TGCAGCTGATATGATGTATACGTTGATATGTAGACTGAGAGAAGGTTAGAGGCCGAACTACCCCTGTAG	TGCAGCTGATATGATGTATACGTTGATATGTAGACTGAGAGAAGGTTAGAGGCCGAACTACCCCTGTAG	0.923077	0.479167	0.499132	6.72727	3.74387	1.81751	1	0	0	1	1	1	0	0	1	1	1	0	0	1	0	0	1	-	-	0	1	0	0	0	1	0	0	1	0	1	0	-	1	0	1	0	0	1	0	1	1
37430316	TGCAGAATCCAGGGCGGGGAAACGCGTCGGGGAATTAGATCAACATAAGGACCACCGGATTTAAATCAA	TGCAGAATCCAGGGCGGGGAAACGCGTCGGGGAATTAGATCAACATAAGGACCACCGGATTTAAATCAA	0.923077	0.479167	0.499132	6.53125	4.23515	1.56154	1	-	1	0	0	0	1	0	0	0	0	0	0	1	1	1	0	1	0	1	0	1	1	1	0	1	0	1	1	1	1	-	0	0	0	1	0	0	0	1	0
37443216	TGCAGTGGCAGACAGGATGGCAGTTTACTACTTAAAAAAACCTATACAAAGAGCAGAAAATACAAAGAG	TGCAGTGGCAGACAGGATGGCAGTTTACTACTTAAAAAAACCTATACAAAGAGCAGAAAATACAAAGAG	0.923077	0.479167	0.499132	6.53125	3.10226	2.13712	1	0	1	1	0	0	-	1	0	0	0	0	1	0	1	0	-	0	0	1	1	0	1	0	-	0	1	0	0	1	0	-	1	0	1	1	1	0	1	1	1
37429421	TGCAGTTGGGCAGCAATGTTCTTTTTTGGGGGTATCGACTTTCTCCATGCAATTCTGCCATGCACACTA	TGCAGTTGGGCAGCAATGTTCTTTTTTGGGGGTATCGACTTTCTCCATGCAATTCTGCCATGCACACTA	0.923077	0.479167	0.499132	6.5	3.08221	2.11251	1	-	0	0	0	0	0	1	0	1	1	0	0	1	0	1	0	1	-	0	0	1	0	1	0	1	1	1	1	1	-	0	1	0	1	0	1	1	0	0	1
37436672	TGCAGCATTGATTAGCCCCATTGAAATGAAGCTAATCCGCGCCGAAAACCGCAGCAAAAACCACTGCAC	TGCAGCATTGATTAGCCCCATTGAAATGAAGCTAATCCGCGCCGAAAACCGCAGCAAAAACCACTGCAC	0.923077	0.479167	0.499132	6.5	2.99264	2.08845	1	0	1	1	0	1	0	0	0	1	1	1	1	0	0	1	1	0	-	1	1	0	1	1	1	0	-	0	0	0	0	-	0	0	0	0	1	0	0	0	0
37420580	TGCAGCTTTCAGGATATGCCATAAATTATGGTTTCACGCCAAAAAGCCAAAGGCTGTTGCCTTACATCA	TGCAGCTTTCAGGATATGCCATAAATTATGGTTTCACGCCAAAAAGCCAAAGGCTGTTGCCTTACATCA	0.923077	0.479167	0.499132	6.48387	2.35373	2.82513	1	-	1	1	1	0	1	0	0	0	0	0	1	1	0	0	0	0	0	0	0	1	0	0	1	-	1	1	1	1	1	1	0	0	0	1	1	1	1	1	1
37444323	TGCAGCAGAATGTCAACTGTAGTAAATGGCTGAAAACTACTGCGTATGGAGCAGGCTCATCTCCTAGGT	TGCAGCAGAATGTCAACTGTAGTAAATGGCTGAAAACTACTGCGTATGGAGCAGGCTCATCTCCTAGGT	0.923077	0.479167	0.499132	6.46875	2.90457	2.26118	1	1	0	0	-	1	0	0	0	1	1	1	0	0	0	0	0	1	0	1	0	-	1	1	1	1	0	0	1	0	0	1	0	0	1	1	1	0	0	1	0
37399798	TGCAGGCAACAGGTAAAGTCAGGAAACAAGCCAGGTCAAAAACAGAGTAAACAGAACAATTGAACACCT	TGCAGGCAACAGGTAAAGTCAGGAAACAAGCCAGGTCAAAAACAGAGTAAACAGAACAATTGAACACCT	0.923077	0.479167	0.499132	6.38889	3.83172	1.67748	1	0	1	0	1	1	0	1	1	-	0	0	1	1	1	1	1	0	-	1	1	1	0	0	0	1	1	0	0	0	1	0	0	-	0	1	0	1	1	1	1
37434961	TGCAGAGAAGTCAGGGAAAATGGAAATCGATGTTCCATTGTATTTGAGCTCCAGGATCCTCATTGCCAC	TGCAGAGAAGTCAGGGAAAATGGAAATCGATGTTCCATTGTATTTGAGCTCCAGGATCCTCATTGCCAC	0.923077	0.479167	0.499132	6.23529	2.43816	2.54492	1	1	-	0	1	1	0	0	1	1	0	0	1	1	1	0	1	1	0	0	1	1	0	0	0	1	0	1	1	0	0	-	1	1	-	-	0	1	1	1	0
37407506	TGCAGCAAATTACTGTAGCAAATAGGTGGTGGAGATTTTACAAATTGCATGAGATCGGAAGAGCGGTTC	TGCAGCAAATTACTGTAGCAAATAGGTGGTGGAGATTTTACAAATTGCATG	0.923077	0.479167	0.499132	6.22581	2.85916	2.15118	1	0	0	1	0	0	0	0	0	1	1	0	0	-	0	0	1	1	0	1	1	0	0	-	1	1	0	1	0	0	1	1	1	0	1	0	0	0	0	0	-
37431002	TGCAGCTTTTCTGCAAACCTATGGTTACACACTATGAATAAACCCATCTGACCTTCTGAATGTCATTGG	TGCAGCTTTTCTGCAAACCTATGGTTACACACTATGAATAAACCCATCTGACCTTCTGAATGTCATTGG	0.923077	0.479167	0.499132	6.1875	2.77756	2.24525	1	-	0	0	1	0	0	1	0	1	1	0	0	1	0	0	0	0	0	-	0	1	1	1	1	1	1	1	1	0	1	1	1	0	1	0	1	0	0	0	1
37407159	TGCAGGCCTGCATGGCCTCGGATTCCGATACATCAGGACTGTAAGTGCAGGAAGGATGTATCTGCTCCC	TGCAGGCCTGCATGGCCTCGGATTCCGATACATCAGGACTGTAAGTGCAGGAAGGATGTATCTGCTCCC	0.923077	0.479167	0.499132	6.05882	2.84854	2.12325	1	0	1	0	1	-	0	1	1	1	0	0	1	1	0	0	1	0	0	1	-	0	1	0	0	0	1	0	0	1	1	1	0	1	0	-	0	0	1	1	1
37399192	TGCAGCTCTGTACTACGCAGGGACAACCATATGGTGCTCTGTCAGGTGCCATATGTACCTAGTTATTTT	TGCAGCTCTGTACTACGCAGGGACAACCATATGGTGCTCTGTCAGGTGCCATATGTACCTAGTTATTTT	0.923077	0.479167	0.499132	6.0303	2.84429	2.21437	1	0	0	1	0	1	1	1	1	0	0	0	0	0	1	0	0	1	0	0	1	1	0	0	1	-	1	-	0	1	-	0	1	0	1	0	1	1	1	0	0
37398877	TGCAGCGGTTATTGGGTGGGGGGGGGCTAAAAGGACCTGACATAGTATTAAGAAGCATATGGTCCCACA	TGCAGCGGTTATTGGGTGGGGGGGGGCTAAAAGGACCTGACATAGTATTAAGAAGCATATGGTCCCACA	0.923077	0.479167	0.499132	6	3.81945	1.56715	1	1	1	0	0	1	0	1	1	0	0	1	0	1	1	0	0	1	0	-	1	-	0	0	0	1	1	0	0	1	1	0	0	0	1	1	0	1	0	0	1
37435540	TGCAGATCTGTTGTAAAAATCCGCAACAGCAGATTTTTAACCCATTGATTTTGTTTTTTTCCAAAAAAA	TGCAGATCTGTTGTAAAAATCCGCAACAGCAGATTTTTAACCCATTGATTTTGTTTTTTTCCAAAAAAA	0.923077	0.479167	0.499132	5.85294	2.81939	2.05249	1	0	0	1	0	1	0	1	1	0	0	0	0	1	1	1	0	0	1	1	1	0	0	1	0	0	1	1	0	-	1	0	1	1	1	0	0	1	1	1	0
37406117	TGCAGTGTTGGAAGCTTCAAGTTGTGTGGAAATACAATAGTCTGAAGATATTTCTAGCATTTCCTCTGT	TGCAGTGTTGGAAGCTTCAAGTTGTGTGGAAATACAATAGTCTGAAGATATTTCTAGCATTTCCTCTGT	0.923077	0.479167	0.499132	5.73333	2.97695	1.89364	1	1	1	-	0	0	0	0	0	0	0	0	0	1	1	1	1	1	0	1	1	1	0	1	-	0	1	0	1	0	1	0	1	1	-	1	0	0	0	1	0
37445650	TGCAGTGTAGCCAAAACCTCCACATCTATTGTTGCCTCTGACCCGTCTGTCCTCACTAATTTTGTAATA	TGCAGTGTAGCCAAAACCTCCACATCTATTGTTGCCTCTGACCCGTCTGTCCTCACTAATTTTGTAATA	0.923077	0.479167	0.499132	5.70588	3.48551	1.64009	1	1	0	0	1	0	0	0	1	0	1	1	0	1	1	1	0	0	1	0	0	-	1	0	0	1	0	1	1	1	0	0	0	0	1	0	-	-	0	0	1
37417712	TGCAGCCATGGGGCGATATTGTGCCGCGCGGCTGGGAAACGTGCCTCAAAACCTACCAACTACAATGCT	TGCAGCCATGGGGCGATATTGTGCCGCGCGGCTGGGAAACGTGCCTCAAAACCTACCAACTACAATGCT	0.923077	0.479167	0.499132	5.69444	3.10751	1.80216	1	0	1	0	-	0	1	0	0	1	-	1	1	0	1	1	0	0	0	-	1	0	1	1	0	1	1	0	1	1	0	0	1	0	0	1	0	0	-	0	0
37438361	TGCAGGCAGGTTACTGTGTGTGCTGCTGGGGGCGGTGGAGGGAGATTGGATGGCTTGCGCGTGTGCTAT	TGCAGGCAGGTTACTGTGTGTGCTGCTGGGGGCGGTGGAGGGAGATTGGATGGCTTGCGCGTGTGCTAT	0.923077	0.479167	0.499132	5.63636	2.60324	2.18032	1	0	-	0	1	1	0	0	1	1	0	0	1	1	1	0	1	0	0	1	1	0	0	0	0	1	0	0	0	-	0	0	1	1	1	1	0	1	1	1	-
37407026	TGCAGCGCTATTTTGTCTGGTAAAATGTAAGCACAATGGATACTAAATACAACCCAGTACAGTCAGTGG	TGCAGCGCTATTTTGTCTGGTAAAATGTAAGCACAATGGATACTAAATACAACCCAGTACAGTCAGTGG	0.923077	0.479167	0.499132	5.34286	2.09684	2.60292	1	-	-	0	1	1	1	1	1	1	0	0	0	1	1	0	1	0	0	0	1	0	1	0	0	0	1	-	0	0	1	0	1	1	-	1	1	0	1	1	0
37444194	TGCAGCCTAATCAGCCTATTGGTTAATCAGGCCCTGCCTGTATTAGTGAGGTGCATGAGATCGGAAGAG	TGCAGCCTAATCAGCCTATTGGTTAATCAGGCCCTGCCTGTATTAGTGAGGTGCATG	0.923077	0.479167	0.499132	5.32353	3.93118	1.39287	1	0	-	0	0	1	1	1	1	1	1	0	1	0	0	0	0	-	-	0	0	0	0	0	0	0	1	1	0	1	1	0	0	1	1	1	0	1	-	1	1
37404530	TGCAGAGAGGGAGACGTGAAGCCCAAACGATCCAACGCCGTAATATACAATATACAATATACACAGAAT	TGCAGAGAGGGAGACGTGAAGCCCAAACGATCCAACGCCGTAATATACAATATACAATATACACAGAAT	0.923077	0.479167	0.499132	5.15625	3.09343	1.71701	1	0	0	1	0	0	0	1	0	1	0	0	1	0	1	1	1	0	1	1	0	0	0	1	1	0	1	-	0	1	0	0	1	0	0	1	0	0	1	1	1
37397743	TGCAGCAAATCTGCACTCATGGATTTAGATGCGGATCCGTGGCAAATCCGCACCAGTTGCTGCATGTTA	TGCAGCAAATCTGCACTCATGGATTTAGATGCGGATCCGTGGCAAATCCGCACCAGTTGCTGCATGTTA	0.923077	0.479167	0.499132	5.14706	2.95189	1.72313	1	-	0	0	-	0	1	0	1	1	0	0	0	1	1	1	1	0	0	0	1	1	1	1	0	0	1	1	0	-	1	0	0	1	0	0	0	1	0	0	-
37429303	TGCAGTTGAGTCATAGGGAACAATAGGGTAAACATAGTATATTTTGAACCCCGTTTGCTCGATTTCCTG	TGCAGTTGAGTCATAGGGAACAATAGGGTAAACATAGTATATTTTGAACCCCGTTTGCTCGATTTCCTG	0.923077	0.479167	0.499132	5.09375	2.33666	2.21807	1	1	0	0	0	0	0	0	0	1	1	1	0	1	0	1	0	1	0	1	0	1	1	1	0	1	0	-	1	-	0	1	1	0	1	0	1	0	0	0	1
37405201	TGCAGCTCGTAGTCTGATGGTGCATTTGCAGATGGGAACTTGAAATTACAGAATATTGGGGTATCCAAA	TGCAGCTCGTAGTCTGATGGTGCATTTGCAGATGGGAACTTGAAATTACAGAATATTGGGGTATCCAAA	0.923077	0.479167	0.499132	5.06061	3.41067	1.46012	1	0	0	1	1	0	0	1	0	1	1	1	0	1	0	1	0	0	-	1	0	1	0	1	-	1	1	1	0	0	1	1	0	0	0	0	-	0	0	0	0
37408158	TGCAGCAGCAGACAGGTGTCTGGGCTGGGAGCTACTGCGCATGAGATCGGAAGAGCGGTTCAGCAGGAA	TGCAGCAGCAGACAGGTGTCTGGGCTGGGAGCTACTGCGCATG	0.923077	0.479167	0.499132	5.05714	2.99469	1.66224	1	1	1	0	-	1	0	1	1	0	0	1	1	1	1	0	0	0	0	1	-	1	1	1	0	0	1	1	0	0	1	0	0	1	0	-	0	0	1	1	0
37432812	TGCAGTGGAAATCCACAACTAACCCACAACAGAATGAGCATGAGATCGGAAGAGCGGTTCAGCAGGAAT	TGCAGTGGAAATCCACAACTAACCCACAACAGAATGAGCATG	0.884615	0.521739	0.499055	33.2059	15.6351	2.21519	1	1	0	1	-	0	0	1	0	0	1	1	0	0	0	1	0	1	1	0	0	1	-	1	1	0	1	1	1	0	1	1	-	0	0	0	1	1	0	0	1
37442660	TGCAGCTAATTTATGCGATCATTGTAAATGAAAGTAAAGTCATTTGAGAGCGACCGTGCGCAGCTGCGA	TGCAGCTAATTTATGCGATCATTGTAAATGAAAGTAAAGTCATTTGAGAGCGACCGTGCGCAGCTGCGA	0.884615	0.521739	0.499055	14.0769	5.8502	2.4807	1	1	1	0	1	1	0	0	1	1	1	1	0	1	1	-	0	1	1	1	0	1	0	1	0	0	-	-	1	0	-	0	1	-	1	0	0	1	0	1	0
37401274	TGCAGTCAGGCAGGTAACGTTCTCCCGGCATCTGCCAAAGTGTGATTGGTCACTCCACAGAACACGCTT	TGCAGTCAGGCAGGTAACGTTCTCCCGGCATCTGCCAAAGTGTGATTGGTCACTCCACAGAACACGCTT	0.884615	0.521739	0.499055	12.5143	4.60044	2.65932	1	1	0	0	-	1	0	1	1	0	0	-	0	0	0	1	0	-	1	1	0	1	1	-	1	1	0	1	1	1	0	1	1	0	1	0	1	1	0	0	1
37427004	TGCAGTGAATCTACAGTGTACACTCTTCTGCTCTACATTCTGAGGGAATTTTGTATTTTTTTGTATCTG	TGCAGTGAATCTACAGTGTACACTCTTCTGCTCTACATTCTGAGGGAATTTTGTATTTTTTTGTATCTG	0.884615	0.521739	0.499055	11	7.11805	1.60079	1	1	0	1	1	0	1	1	0	0	1	0	0	0	0	0	-	-	1	0	1	0	-	0	1	-	1	0	0	0	1	1	1	1	1	-	0	1	1	0	1
37398999	TGCAGCTACATTGACAAAGAAGCCTATGAACAGGAGCTGACTCATTGACTTTTATGGGAGTTTTCTAGG	TGCAGCTACATTGACAAAGAAGCCTATGAACAGGAGCTGACTCATTGACTTTTATGGGAGTTTTCTAGG	0.884615	0.521739	0.499055	10.7714	4.13408	2.54174	1	1	0	-	1	0	0	0	1	1	0	0	1	1	1	0	0	-	1	1	0	-	1	0	1	0	0	0	0	1	-	0	1	1	0	1	1	1	1	1	-
37419498	TGCAGCTCATCAGATTCACAGCACAAGTGCAGGAGTAGAAATCAGAAGCAGTTTGAGTGCATTTATAAA	TGCAGCTCATCAGATTCACAGCACAAGTGCAGGAGTAGAAATCAGAAGCAGTTTGAGTGCATTTATAAA	0.884615	0.521739	0.499055	10.75	5.44862	1.97389	1	0	0	1	0	1	0	1	1	-	0	0	0	1	1	0	0	1	1	1	1	1	-	1	0	-	1	0	0	1	1	0	1	-	-	0	0	1	1	1	0
37407759	TGCAGATTTTTGTCTTCTTCTTTCCGCTGTGGACATGAACATACCCCAATAGACTGGGTTCAAAAATCA	TGCAGATTTTTGTCTTCTTCTTTCCGCTGTGGACATGAACATACCCCAATAGACTGGGTTCAAAAATCA	0.884615	0.521739	0.499055	9.91892	5.16421	1.9406	1	1	1	0	1	1	0	1	0	1	1	1	0	1	0	0	1	0	1	1	-	0	1	-	-	0	1	-	1	0	-	1	0	0	1	0	0	0	0	0	-
37406810	TGCAGAGAAGGGAGGCTACAAACAGCACAGGAAAAGCACAGATTAGCACATAAAACATTACAGGGAGAT	TGCAGAGAAGGGAGGCTACAAACAGCACAGGAAAAGCACAGATTAGCACATAAAACATTACAGGGAGAT	0.884615	0.521739	0.499055	8.41667	3.37783	2.57626	1	1	0	1	0	1	0	1	1	1	0	1	0	0	1	0	1	0	-	1	1	0	-	0	1	0	1	1	1	1	0	1	1	-	1	0	-	0	0	0	0
37406242	TGCAGTTTCTGGAGGAAAATTATTCACAATAACTGTTCCAACTCATTATTGTTTTGTAACAGATGCCAT	TGCAGTTTCTGGAGGAAAATTATTCACAATAACTGTTCCAACTCATTATTGTTTTGTAACAGATGCCAT	0.884615	0.521739	0.499055	7.725	3.4856	2.22468	1	1	-	0	-	1	1	0	1	1	1	1	1	1	1	1	-	0	0	0	1	1	1	1	0	0	0	1	1	-	0	0	0	1	0	1	0	0	1	1	0
37400254	TGCAGGGTTTTGGGGGTTTTTTTTAACAAAAACTGTCACGGCCAGATGTCAGTGGGGAAATAGAATAAA	TGCAGGGTTTTGGGGGTTTTTTTTAACAAAAACTGTCACGGCCAGATGTCAGTGGGGAAATAGAATAAA	0.884615	0.521739	0.499055	7.64865	3.55814	2.16487	1	0	0	-	0	1	1	1	0	1	-	1	0	0	1	0	1	1	1	-	1	0	1	0	1	0	1	0	0	0	1	1	1	1	0	1	0	-	1	0	1
37426455	TGCAGTCGGTATTGCCTGCGGCATCTTAGGGGTTGAATGGCCTGGATCAGCGTAAACGCCAGTCTAGGC	TGCAGTCGGTATTGCCTGCGGCATCTTAGGGGTTGAATGGCCTGGATCAGCGTAAACGCCAGTCTAGGC	0.884615	0.521739	0.499055	7.4	3.15504	2.28938	1	1	1	0	1	0	0	0	0	1	0	1	1	1	0	0	0	0	0	0	1	1	-	-	0	-	0	1	0	1	0	0	0	1	1	1	0	1	1	0	-
37400798	TGCAGTAATGTCTACAGGACTAATATGTGACTGCATTAAACTTTCCCCGTTAGTATTAGCTGATAAGTG	TGCAGTAATGTCTACAGGACTAATATGTGACTGCATTAAACTTTCCCCGTTAGTATTAGCTGATAAGTG	0.884615	0.521739	0.499055	6.86486	2.95152	2.35586	1	0	0	1	1	1	1	1	1	1	1	0	0	1	0	0	0	1	1	0	0	0	0	-	0	1	1	0	1	1	1	-	1	-	0	0	0	-	0	0	1
37441578	TGCAGGAGAAAGGGTAAGGTCCCCTACTGCACCTACTGCATGAGATCGGAAGAGCGGTTCAGCAGGAAT	TGCAGGAGAAAGGGTAAGGTCCCCTACTGCACCTACTGCATG	0.884615	0.521739	0.499055	6.725	3.59157	1.90176	1	-	1	0	1	1	1	1	1	1	0	0	1	1	1	1	1	0	0	-	1	1	0	1	0	-	1	0	1	0	1	0	0	-	0	1	0	-	-	1	0
37399471	TGCAGCTTTCTAATATATAGTTTCATAATATCAATAATTCAAGCTCTCCGACTGCTGTCAGTGAATGAA	TGCAGCTTTCTAATATATAGTTTCATAATATCAATAATTCAAGCTCTCCGACTGCTGTCAGTGAATGAA	0.884615	0.521739	0.499055	6.6	3.91481	1.70704	1	-	0	1	0	0	0	0	0	0	1	0	1	0	1	1	1	1	0	1	0	1	0	0	1	1	0	1	1	1	0	-	-	0	0	1	-	-	1	1	1
37437522	TGCAGCTCACACAGGCTAATTGTATAAGGTAGCTCAGTGATCTCTCATTTTAAAAAAAGCCCCCCCGAT	TGCAGCTCACACAGGCTAATTGTATAAGGTAGCTCAGTGATCTCTCATTTTAAAAAAAGCCCCCCCGAT	0.884615	0.521739	0.499055	6.58333	3.27766	1.99045	1	0	1	1	1	0	0	1	1	0	1	0	1	0	1	0	0	1	-	0	0	0	0	0	0	1	0	0	0	1	1	-	1	1	-	1	1	1	1	-	1
37403435	TGCAGCTACGCCACTGTCTTTACCTGTATTAGTGAGGTGCATGAGATCGGAAGAGCGGTTCAGCAGGAA	TGCAGCTACGCCACTGTCTTTACCTGTATTAGTGAGGTGCATG	0.884615	0.521739	0.499055	6.36111	3.26729	1.99579	1	0	1	1	0	1	0	1	0	0	1	0	1	0	1	0	0	1	-	1	-	0	-	1	1	0	0	1	0	0	0	1	0	1	1	1	0	1	1	0	0
37405179	TGCAGCTATCGTATGCATATGCCCAGCTTACTGTGTGGCTCTGAGTAGGATGGTTTTGGACATGTTTTT	TGCAGCTATCGTATGCATATGCCCAGCTTACTGTGTGGCTCTGAGTAGGATGGTTTTGGACATGTTTTT	0.884615	0.521739	0.499055	6.24242	3.98505	1.56724	1	0	1	0	1	0	0	0	0	0	0	1	1	0	0	1	1	1	0	1	0	1	1	0	1	1	0	-	-	-	1	1	1	1	0	0	-	0	0	1	1
37404710	TGCAGATGGTGTGGGCACAGGTTCTAAGCCCTTGCCATGTGAGCAGCACCTGGGAAATTTGCCAACTCA	TGCAGATGGTGTGGGCACAGGTTCTAAGCCCTTGCCATGTGAGCAGCACCTGGGAAATTTGCCAACTCA	0.884615	0.521739	0.499055	5.75	3.45909	1.66537	1	-	0	1	0	1	1	0	0	0	1	1	0	0	1	1	1	-	1	1	1	1	1	-	0	0	-	1	0	0	0	0	1	1	0	1	1	0	0	0	0
37424723	TGCAGTGCATTAGCAAAACATTATGGCTTCAAAAAAGGCTTAGACGATCACTTAAAAGAAAATAATATT	TGCAGTGCATTAGCAAAACATTATGGCTTCAAAAAAGGCTTAGACGATCACTTAAAAGAAAATAATATT	0.884615	0.521739	0.499055	5	2.67606	1.89695	1	0	0	1	0	0	1	0	0	0	0	0	0	0	0	0	-	1	1	1	1	0	1	0	1	1	0	0	0	1	0	1	1	1	-	1	1	1	-	0	-
37406893	TGCAGATTTGCACAGGGGATTATAGCAACCGCTAAATGGAGGGGAGGACATTATCTGCACATAAACAAG	TGCAGATTTGCACAGGGGATTATAGCAACCGCTAAATGGAGGGGAGGACATTATCTGCACATAAACAAG	0.884615	0.478261	0.499055	22.9394	9.03173	2.48546	1	1	1	0	0	1	1	1	0	0	0	1	0	0	0	0	1	0	1	1	-	-	1	0	1	1	1	-	-	1	0	1	0	0	1	0	0	0	0	0	1
37420746	TGCAGGAAAATACACTGAGCACAGGAGAGATTCATACACCAACATATATAAACAACATAAAAAGATCCG	TGCAGGAAAATACACTGAGCACAGGAGAGATTCATACACCAACATATATAAACAACATAAAAAGATCCG	0.884615	0.478261	0.499055	20.2432	9.59562	2.20077	1	1	0	0	-	1	0	1	1	1	0	1	1	1	1	-	0	1	1	1	0	1	0	-	0	0	1	1	0	0	1	0	1	1	0	0	1	-	0	0	1
37405780	TGCAGTAGCCACCTTCATATGTAAAGATGCGGTAATACAAAGCAGTAATTGTTACCACCTATATGCATT	TGCAGTAGCCACCTTCATATGTAAAGATGCGGTAATACAAAGCAGTAATTGTTACCACCTATATGCATT	0.884615	0.478261	0.499055	17.6364	8.02956	2.11973	1	0	1	1	0	1	1	1	0	0	0	0	0	0	0	1	1	0	1	1	-	0	1	1	0	1	1	0	-	-	1	1	-	0	-	0	0	0	0	0	0
37395979	TGCAGAACTTATTAGGCAATTCCCCAAAATACCATCAGAACCCCTGGCAGGCCGTGCATGAGTGATGTC	TGCAGAACTTATTAGGCAATTCCCCAAAATACCATCAGAACCCCTGGCAGGCCGTGCATGAGTGATGTC	0.884615	0.478261	0.499055	14.0857	5.82297	2.43271	1	0	1	0	0	1	1	1	1	0	1	0	0	0	0	1	0	0	0	0	1	0	0	1	0	1	0	1	1	0	-	1	1	1	1	0	1	1	0	0	1
37406268	TGCAGTTTTCACCGGATTCTGAGGCATCTGACCATTCATGACATCACTAGTAGTGGGATGTCGGGCCGT	TGCAGTTTTCACCGGATTCTGAGGCATCTGACCATTCATGACATCACTAGTAGTGGGATGTCGGGCCGT	0.884615	0.478261	0.499055	11.4324	6.14483	1.84019	1	1	0	0	0	1	0	1	0	1	1	1	0	1	1	1	-	1	-	1	0	1	0	1	1	1	0	0	1	0	0	0	0	0	1	0	0	0	0	-	0
37435875	TGCAGATTTGGTAATTACACCAGTACTTTCACCATACATATACGTTCCCTAGACATTCACTGATGAATA	TGCAGATTTGGTAATTACACCAGTACTTTCACCATACATATACGTTCCCTAGACATTCACTGATGAATA	0.884615	0.478261	0.499055	10.4595	4.10402	2.47964	1	1	0	0	1	1	1	1	1	0	1	1	0	1	0	1	0	1	-	0	1	1	1	0	0	0	0	0	0	0	1	0	0	0	-	1	0	1	1	1	0
37443267	TGCAGTGACCTGTATACATCTGACTATCTTATTCCGGCATTCTAGTCATGAGGCTTTTCACATGATTTC	TGCAGTGACCTGTATACATCTGACTATCTTATTCCGGCATTCTAGTCATGAGGCTTTTCACATGATTTC	0.884615	0.478261	0.499055	9.5	4.03113	2.34878	1	0	1	0	0	1	0	1	1	0	1	1	1	0	0	0	1	0	0	1	1	0	1	1	0	-	0	-	0	0	0	0	1	-	1	1	0	1	1	1	0
37404619	TGCAGATAAGGGGCCTAGCCCAAACAAACAGCCCCATACCATTATCCCTCCTCCACCAAACTTCACAGT	TGCAGATAAGGGGCCTAGCCCAAACAAACAGCCCCATACCATTATCCCTCCTCCACCAAACTTCACAGT	0.884615	0.478261	0.499055	8.91892	3.9958	2.22063	1	0	-	0	-	1	0	1	0	1	1	1	1	1	0	1	1	0	0	0	1	0	1	1	0	1	1	-	0	0	-	0	0	0	1	-	0	0	0	0	-
37436559	TGCAGCATCACAGCAGGGAAATGTAACCCTTGCTGCTCTCAAGGTCCTGTCACCTTCCACATATCTATA	TGCAGCATCACAGCAGGGAAATGTAACCCTTGCTGCTCTCAAGGTCCTGTCACCTTCCACATATCTATA	0.884615	0.478261	0.499055	8.72222	4.40714	1.96146	1	0	1	0	0	0	1	1	1	0	1	0	1	1	1	0	-	0	0	1	-	0	-	0	0	0	1	0	0	1	1	0	1	1	1	-	0	0	1	0	0
37438096	TGCAGGACCAGATAACTATATGGTATGTATATGGGTCACCCAACAGATTTCAAGAAAGAAGGATTGGTC	TGCAGGACCAGATAACTATATGGTATGTATATGGGTCACCCAACAGATTTCAAGAAAGAAGGATTGGTC	0.884615	0.478261	0.499055	8.48649	4.0244	2.0988	1	1	1	0	1	1	0	1	1	0	1	1	1	1	1	0	0	0	0	-	1	-	0	-	0	0	1	0	1	0	1	0	0	-	0	1	1	1	0	1	0
37433682	TGCAGAGAAAGGCTTAAAAAAAAACCTCCGCATATGCAAAGCATGAGATCGGAAGAGCGGTTCAGCAGG	TGCAGAGAAAGGCTTAAAAAAAAACCTCCGCATATGCAAAGCATG	0.884615	0.478261	0.499055	8.43243	5.66898	1.48255	1	0	1	-	0	1	0	0	1	1	1	0	1	1	1	1	0	1	0	1	0	0	0	1	1	-	0	0	-	0	1	0	0	-	1	-	1	0	1	1	0
37437074	TGCAGCCTATGAGAGGCTGGGAGCGCACTGAGGACATCAGTGGCTCGATGTAGGCGGCGCAATGTTGTG	TGCAGCCTATGAGAGGCTGGGAGCGCACTGAGGACATCAGTGGCTCGATGTAGGCGGCGCAATGTTGTG	0.884615	0.478261	0.499055	7	2.87096	2.54295	1	1	0	1	0	0	0	1	1	0	0	0	1	0	1	1	0	1	1	1	-	1	0	1	1	0	1	0	0	0	-	0	-	1	0	1	1	-	1	-	1
37402130	TGCAGTGTGGTAAGGGAACATGGGAGCACAGAGGCTCCACACTGTCCTGTTCTCCTCACTGTGGTAAGC	TGCAGTGTGGTAAGGGAACATGGGAGCACAGAGGCTCCACACTGTCCTGTTCTCCTCACTGTGGTAAGC	0.884615	0.478261	0.499055	5.83333	2.60875	2.31896	1	0	0	1	0	0	1	1	0	0	0	0	0	0	0	0	1	-	1	0	1	0	-	0	1	0	1	0	0	1	1	1	1	1	0	1	0	-	1	0	0
37405996	TGCAGTGATCCCCAGACCTGAGGAAACCCCTCTGCCACATAGGAGAATAGCTGTATTCCACATCTAAAA	TGCAGTGATCCCCAGACCTGAGGAAACCCCTCTGCCACATAGGAGAATAGCTGTATTCCACATCTAAAA	0.884615	0.478261	0.499055	5.12121	2.26646	2.2689	1	0	1	0	0	0	1	1	0	0	0	0	1	1	0	1	1	0	0	1	1	0	1	1	0	-	0	0	1	1	-	-	0	-	-	1	0	0	1	0	-
37405325	TGCAGGAATGGACAAATGGCTGTCAGTGACAGCTGGGCTCTCCAGAGAAAAGTCAGGGATGGTAATAGA	TGCAGGAATGGACAAATGGCTGTCAGTGACAGCTGGGCTCTCCAGAGAAAAGTCAGGGATGGTAATAGA	0.846154	0.522727	0.498967	9.64865	4.46134	2.12595	1	0	0	1	-	0	0	1	0	1	1	1	0	1	0	1	0	-	1	1	0	-	0	1	1	-	1	-	1	0	-	-	1	0	0	0	1	0	0	0	1
37397051	TGCAGATATCATGTTATAGAGCAGGAGGAGATATATATATACTTGTGGGAACAGATTCAGCAGAACTTG	TGCAGATATCATGTTATAGAGCAGGAGGAGATATATATATACTTGTGGGAACAGATTCAGCAGAACTTG	0.807692	0.52381	0.498866	9.375	6.79959	1.37395	1	-	1	1	-	1	0	0	1	1	0	-	0	1	1	0	0	1	0	0	0	0	0	0	0	-	0	1	1	-	0	1	1	1	1	1	0	-	1	0	1
37407979	TGCAGTAACAAATAGTAAAAGAGCTTGGCAAAAATAAGTTTTTTACAAAAGTGCTATAAAATGATGTGC	TGCAGTAACAAATAGTAAAAGAGCTTGGCAAAAATAAGTTTTTTACAAAAGTGCTATAAAATGATGTGC	0.980769	0.529412	0.49827	42.7647	20.3529	2.13076	1	0	1	0	1	1	0	0	0	1	1	0	1	1	1	0	1	1	0	1	1	-	1	0	0	0	1	1	1	0	1	0	1	1	1	1	0	0	1	0	0
37439150	TGCAGTAAACTGGTACAACAAAGCCCTTAATGAATGCTCCCACCACAGGGCTGTTGATAAGCTACACAG	TGCAGTAAACTGGTACAACAAAGCCCTTAATGAATGCTCCCACCACAGGGCTGTTGATAAGCTACACAG	0.980769	0.529412	0.49827	31.7647	20.7479	1.61903	1	0	1	1	0	1	1	0	1	0	0	0	1	0	1	0	1	0	1	1	-	0	1	0	0	0	0	0	1	0	0	1	1	1	1	1	1	1	1	1	0
37414415	TGCAGATTCACCACAGATTACATTTTAAGGGTGAAATCCGAGGTGAAAAAACAACGGAATTTCCAAAAC	TGCAGATTCACCACAGATTACATTTTAAGGGTGAAATCCGAGGTGAAAAAACAACGGAATTTCCAAAAC	0.980769	0.529412	0.49827	28.0606	11.0945	2.44138	1	1	1	1	1	1	0	0	1	0	0	0	1	0	1	0	1	-	0	0	1	1	0	0	0	1	0	1	1	0	1	0	1	1	0	1	0	1	1	0	1
37423074	TGCAGGTAAATTCCATAACAAATCCGTCCCATGTGAACTAACAGACGCTAAAGAGTAAGGGTATGTTCA	TGCAGGTAAATTCCATAACAAATCCGTCCCATGTGAACTAACAGACGCTAAAGAGTAAGGGTATGTTCA	0.980769	0.529412	0.49827	24.3714	7.94296	2.95387	1	1	1	0	1	0	1	1	0	0	1	1	1	0	1	0	0	0	0	1	0	1	1	0	0	1	1	0	0	-	1	0	1	1	0	1	0	0	1	0	0
37407231	TGCAGTAAAGAACACCAAGGTGACTCTAGAGGCTGAGCTTAAAGCCAAAGCTAATTTGTGTGAGAAGAT	TGCAGTAAAGAACACCAAGGTGACTCTAGAGGCTGAGCTTAAAGCCAAAGCTAATTTGTGTGAGAAGAT	0.980769	0.529412	0.49827	20.8286	8.77817	2.39645	1	1	0	1	0	1	1	1	1	1	0	0	0	0	1	0	1	0	1	1	1	1	0	0	1	0	1	0	1	1	-	1	0	1	1	0	1	0	0	0	0
37425311	TGCAGTATACATTTAGTACTGCTTGCATGTGCTAACATTTGGAAACGTGCATATGATCGTGTGCATGAG	TGCAGTATACATTTAGTACTGCTTGCATGTGCTAACATTTGGAAACGTGCATATGATCGTGTGCATGAG	0.980769	0.529412	0.49827	20.3784	9.03851	2.26269	1	0	1	1	0	1	0	0	1	1	1	1	1	1	1	0	1	1	0	0	1	0	0	0	0	0	1	0	0	0	-	0	1	1	0	1	0	1	1	1	1
37400846	TGCAGTACAGTGCGGTAGTACAATGCGGTAGTACAGTGTGGTACTACATGTCCTGTACTGCTCTTTACC	TGCAGTACAGTGCGGTAGTACAATGCGGTAGTACAGTGTGGTACTACATGTCCTGTACTGCTCTTTACC	0.980769	0.529412	0.49827	19.8235	8.37177	2.44706	1	0	0	1	0	0	1	1	1	0	1	0	0	0	1	0	0	1	0	1	0	1	1	0	0	0	1	0	0	1	1	0	1	0	1	0	1	-	0	1	1
37398775	TGCAGCGATACAAGACAACGCGTTTTCATCAGGTCTAAACCTCATCTTTACTTGACATATTTACCTACC	TGCAGCGATACAAGACAACGCGTTTTCATCAGGTCTAAACCTCATCTTTACTTGACATATTTACCTACC	0.980769	0.529412	0.49827	19.3636	7.59912	2.53578	1	1	1	0	1	0	0	0	0	1	1	1	1	0	1	0	1	1	0	0	1	1	1	0	1	0	1	0	1	1	0	0	-	1	0	0	1	1	0	0	1
37428970	TGCAGTTCATGTCCCAGGTGTGTATAACTGGGCTGTAGATTTCCTCAGCTGGGAGATTCTAGACACTAG	TGCAGTTCATGTCCCAGGTGTGTATAACTGGGCTGTAGATTTCCTCAGCTGGGAGATTCTAGACACTAG	0.980769	0.529412	0.49827	19.3143	9.03887	2.1503	1	1	0	1	1	1	0	1	0	1	1	1	0	1	0	1	0	0	0	0	0	1	1	1	0	1	1	1	1	0	0	1	1	0	-	1	0	1	0	1	0
37438842	TGCAGGTATCCGACAAAAAAGACACAAAAAAGGGACAATGTGACAGAAACCGCCATTGGTGTGTCCGTC	TGCAGGTATCCGACAAAAAAGACACAAAAAAGGGACAATGTGACAGAAACCGCCATTGGTGTGTCCGTC	0.980769	0.529412	0.49827	18.6111	7.68938	2.4096	1	0	1	1	0	1	1	0	0	1	1	1	0	1	1	1	-	0	1	0	1	0	0	1	0	1	0	1	1	0	0	1	1	0	1	1	0	0	0	0	0
37405426	TGCAGGCATCATATGTTCTAGGGGGAGAAAAACTGGGAGAATCTGGGAGAAACTGGGAGGTGTACTTGT	TGCAGGCATCATATGTTCTAGGGGGAGAAAAACTGGGAGAATCTGGGAGAAACTGGGAGGTGTACTTGT	0.980769	0.529412	0.49827	17.1351	7.28257	2.30945	1	1	1	0	0	1	0	0	1	1	1	1	1	1	1	1	1	1	0	0	1	0	0	1	1	0	0	-	1	0	0	1	0	1	1	1	0	0	1	1	0
37407161	TGCAGGCGCCGGTCATGGAAAACTACCCGTATGATGCTCTAAAATATGAGAAAGGAATCAGCCGTCTGG	TGCAGGCGCCGGTCATGGAAAACTACCCGTATGATGCTCTAAAATATGAGAAAGGAATCAGCCGTCTGG	0.980769	0.529412	0.49827	16.2059	6.58778	2.39571	1	0	1	1	0	1	1	0	1	0	0	0	0	1	1	0	0	0	0	1	1	0	0	0	1	0	0	0	-	1	0	1	1	1	1	1	1	0	1	0	1
37406010	TGCAGTGCACTTTGTATTATTTGGATAGAATGGCTCCGTGCTCTCTATTCTGTCCCACAAATAAAGTGT	TGCAGTGCACTTTGTATTATTTGGATAGAATGGCTCCGTGCTCTCTATTCTGTCCCACAAATAAAGTGT	0.980769	0.529412	0.49827	14.3143	6.31448	2.26645	1	1	0	0	0	1	1	1	0	1	0	0	1	1	0	1	0	0	1	0	0	1	1	0	0	0	1	0	-	1	0	0	0	1	0	1	1	0	1	0	1
37427666	TGCAGTGCTTTGTTGGTGTTGTGAGTGTTGATTTGGTTAAAAAAAAACCGCTGTGGCCAGATGTTTCTT	TGCAGTGCTTTGTTGGTGTTGTGAGTGTTGATTTGGTTAAAAAAAAACCGCTGTGGCCAGATGTTTCTT	0.980769	0.529412	0.49827	14.2895	6.51277	2.14715	1	1	1	0	1	0	1	1	1	0	0	1	1	1	1	1	1	0	0	0	0	1	0	1	0	0	0	1	1	0	0	-	1	0	0	1	0	1	1	1	0
37419365	TGCAGCTATGTGGCACGCAATGATACACATTGTTTGTTCTGACACCTTTGTACAATAGCCAGCAATAAT	TGCAGCTATGTGGCACGCAATGATACACATTGTTTGTTCTGACACCTTTGTACAATAGCCAGCAATAAT	0.980769	0.529412	0.49827	13.4848	6.29633	2.13566	1	1	0	1	0	0	1	0	0	1	0	1	0	1	0	1	0	0	1	0	0	1	1	1	1	0	0	1	1	1	0	1	0	0	1	0	1	0	0	0	1
37402208	TGCAGTTAAAATCTGTAACAAATTTGCAACAGAATTGGAAAATCTGCATTATGCTCTCAATACCACATA	TGCAGTTAAAATCTGTAACAAATTTGCAACAGAATTGGAAAATCTGCATTATGCTCTCAATACCACATA	0.980769	0.529412	0.49827	12.7879	7.01841	1.81563	1	0	1	1	0	1	0	0	1	0	0	0	1	0	1	1	1	1	1	1	1	0	0	1	1	0	0	1	0	0	1	0	1	1	0	1	1	1	1	1	-
10185214	TGCAGCTTTTCCCAGTTCAGGCCCGTCTCTGTAGATAGGAGCTACCGTGCATGAGATCGGAAGAGCGGT	TGCAGCTTTTCCCAGTTCAGGCCCGTCTCTGTAGATAGGAGCTACCGTGCATG	0.980769	0.529412	0.49827	11.4865	4.03781	2.83245	1	1	1	0	1	0	0	1	1	0	1	1	1	1	1	1	1	1	0	0	0	1	0	1	0	0	1	1	0	0	0	0	0	0	0	1	1	1	1	1	0
37407516	TGCAGCCAAATCACCACCACGTAATATTACGTTGTGGCTTAATTAGGAAAGCTATGCATGAGATCGGAA	TGCAGCCAAATCACCACCACGTAATATTACGTTGTGGCTTAATTAGGAAAGCTATGCATG	0.980769	0.529412	0.49827	11.4118	7.23195	1.64581	1	0	1	1	0	0	-	0	0	0	1	1	1	0	1	0	1	1	0	1	1	0	1	0	1	1	0	1	0	1	0	1	1	0	1	1	1	0	1	1	0
37409867	TGCAGAGACATTTGCAAAATTAGGCTACACATCTCTATAGGAATCAGTAGGAAATTACTTCTTTCTGCT	TGCAGAGACATTTGCAAAATTAGGCTACACATCTCTATAGGAATCAGTAGGAAATTACTTCTTTCTGCT	0.980769	0.529412	0.49827	11.2	5.39206	2.08431	1	0	1	1	0	1	1	1	1	0	0	1	1	0	1	0	1	0	1	1	1	0	0	0	1	1	1	0	0	0	1	1	1	1	0	0	1	1	1	0	0
37396042	TGCAGAAGGATTCTGGGAGTTGTAGTTTTACAGGGAAAAGGGAAACCGCTTTCAAACAGGAATTGCTGC	TGCAGAAGGATTCTGGGAGTTGTAGTTTTACAGGGAAAAGGGAAACCGCTTTCAAACAGGAATTGCTGC	0.980769	0.529412	0.49827	11.0345	5.41698	1.95101	1	1	0	1	0	0	1	0	0	0	0	0	0	0	0	0	1	1	1	0	1	1	1	0	1	1	0	0	0	1	0	1	1	1	0	1	1	1	1	0	0
37402972	TGCAGACTTGTTTGTATATTTAGATACGATGCGGCTGGCATGAGATCGGAAGAGCGGTTCAGCAGGAAT	TGCAGACTTGTTTGTATATTTAGATACGATGCGGCTGGCATG	0.980769	0.529412	0.49827	10.4722	4.31719	2.45247	1	0	1	1	1	1	0	1	0	1	1	1	0	1	1	0	1	1	0	0	1	0	0	0	1	0	1	0	0	1	1	-	0	1	0	1	0	1	0	1	0
37409738	TGCAGAAAGAATGCTGCTTAGATCAATAATAAATCATGGCTCAGGAGTCTGATCCTCATGGTCAAAAGA	TGCAGAAAGAATGCTGCTTAGATCAATAATAAATCATGGCTCAGGAGTCTGATCCTCATGGTCAAAAGA	0.980769	0.529412	0.49827	10.25	5.85235	1.71826	1	1	0	0	1	0	1	0	0	0	0	1	0	1	0	1	0	0	1	0	1	0	0	1	1	1	0	1	0	0	1	0	0	1	1	1	1	1	0	0	1
37441170	TGCAGTTCGGGTTTGTTTGTAGTGCACATTTTGTTTTTAAATCATTTTACTTTTTATTTCAACATGCTA	TGCAGTTCGGGTTTGTTTGTAGTGCACATTTTGTTTTTAAATCATTTTACTTTTTATTTCAACATGCTA	0.980769	0.529412	0.49827	10.2	5.80542	1.79869	1	1	0	1	1	0	0	0	1	0	1	1	1	0	1	1	0	1	1	0	1	1	0	0	1	1	0	1	1	-	1	1	0	0	1	1	1	0	0	0	0
37416718	TGCAGCATAGGACTGTACCCTTAGGGTATGTTCACACGCAAGGCATCTGATCTGAAAATTTCAGACCAG	TGCAGCATAGGACTGTACCCTTAGGGTATGTTCACACGCAAGGCATCTGATCTGAAAATTTCAGACCAG	0.980769	0.529412	0.49827	10.0286	3.45159	2.93589	1	1	1	0	0	0	0	1	0	1	1	1	0	1	0	1	0	1	1	0	1	0	-	0	0	1	1	1	0	0	1	0	1	1	0	0	1	1	0	1	0
37408355	TGCAGCTGACACTGGGGAGTACACACTATCCCTTAAGACAGCAAAACCATCCAAAGGACAACTTTCACT	TGCAGCTGACACTGGGGAGTACACACTATCCCTTAAGACAGCAAAACCATCCAAAGGACAACTTTCACT	0.980769	0.529412	0.49827	10	5.18545	1.84136	1	0	0	1	0	0	1	1	1	0	1	1	1	0	1	0	0	1	0	1	1	0	1	0	1	0	1	1	0	1	1	1	0	0	0	1	0	0	0	0	1
37437276	TGCAGCTGCTTTAACAGGGGGTTTTGGACACGGATTAGTGGAATCCACATGACATCCGCGTCGATAAGT	TGCAGCTGCTTTAACAGGGGGTTTTGGACACGGATTAGTGGAATCCACATGACATCCGCGTCGATAAGT	0.980769	0.529412	0.49827	9.88571	5.30645	1.84901	1	1	1	0	1	0	0	1	0	1	1	0	0	1	1	1	0	0	0	-	0	1	1	1	0	1	0	1	0	0	1	0	0	0	0	1	1	0	0	1	1
37398272	TGCAGCATCTTTGTGTGCCTTCAGTTTTTTGGAGGCACGTTCTAGAAAAGCATGACATGTTCAAAAGCA	TGCAGCATCTTTGTGTGCCTTCAGTTTTTTGGAGGCACGTTCTAGAAAAGCATGACATGTTCAAAAGCA	0.980769	0.529412	0.49827	9.45714	4.24495	2.28446	1	0	1	1	0	1	0	0	1	1	0	0	1	1	1	0	1	0	-	1	1	0	1	0	0	0	0	0	1	0	0	1	1	1	1	1	0	1	1	1	0
37434233	TGCAGAACGTTTCTCTTCTTATACTCTTACTGTTCATGCCCAGCAGGTAGCGCAACGCTCTGTCTTCAC	TGCAGAACGTTTCTCTTCTTATACTCTTACTGTTCATGCCCAGCAGGTAGCGCAACGCTCTGTCTTCAC	0.980769	0.529412	0.49827	9.02778	4.52454	1.99353	1	0	0	0	1	1	1	1	1	0	1	1	0	1	0	0	0	1	1	1	1	1	1	0	0	0	1	0	0	1	1	0	1	1	1	1	0	1	1	1	0
37396245	TGCAGAATTTGCTGAACAAACACTTCTCACTTTTCCCCACCTTTATACAAACACCCCATAGGCCCCCAT	TGCAGAATTTGCTGAACAAACACTTCTCACTTTTCCCCACCTTTATACAAACACCCCATAGGCCCCCAT	0.980769	0.529412	0.49827	9	5.32682	1.74268	1	-	0	1	0	0	1	0	0	0	0	1	0	0	0	1	0	1	0	1	0	1	0	1	1	1	0	1	1	1	0	1	1	0	1	0	1	1	0	0	1
37403853	TGCAGTATTGAGTGAATTATGCTAGCATTAACGCATGAGATCGGAAGAGCGGTTCAGCAGGAATGCCGA	TGCAGTATTGAGTGAATTATGCTAGCATTAACGCATG	0.980769	0.529412	0.49827	8.80556	3.67287	2.41761	1	1	1	0	0	1	1	0	1	1	0	1	1	1	1	0	1	1	0	0	1	0	0	0	0	1	0	1	0	0	0	0	1	1	1	1	0	1	1	1	0
37406432	TGCAGCAAAAACCACACCACTTTTAGCACGACTGCACAGTTTTTGCATGAGATCGGAAGAGCGGTTCAG	TGCAGCAAAAACCACACCACTTTTAGCACGACTGCACAGTTTTTGCATG	0.980769	0.529412	0.49827	8.51429	4.12221	2.18167	1	1	1	0	1	0	0	1	0	1	1	0	0	1	1	1	0	0	0	1	0	1	1	1	0	1	0	1	0	0	1	0	0	0	0	1	1	0	0	1	1
37402782	TGCAGTTTTTTGAGCAAGAGGATCTGGCAGTAAGGAGAAGTATAGGTCCTTCCTTTATATTTTCTATTC	TGCAGTTTTTTGAGCAAGAGGATCTGGCAGTAAGGAGAAGTATAGGTCCTTCCTTTATATTTTCTATTC	0.980769	0.529412	0.49827	8.44118	3.68775	2.26342	1	1	0	1	0	1	0	1	1	0	0	0	1	0	0	1	0	1	0	0	1	0	0	1	0	1	1	0	0	0	1	1	1	1	1	-	0	1	1	0	1
37406726	TGCAGAAATGTTAGTCGATAGAGAGCCTCTGTGCAGAAAAACAGTTAAATCCTAGTGATATACTATTAC	TGCAGAAATGTTAGTCGATAGAGAGCCTCTGTGCAGAAAAACAGTTAAATCCTAGTGATATACTATTAC	0.980769	0.529412	0.49827	8.4	4.67944	1.83976	1	0	1	0	1	1	1	0	1	1	0	0	1	1	1	0	1	0	0	1	1	0	1	1	0	0	0	1	0	0	0	-	1	1	1	1	0	0	1	1	0
37408139	TGCAGAGATTCTGCGTGCAGAGATTGATTGCTGTCGTAATAGCATGAGATCGGAAGAGCGGTTCAGCAG	TGCAGAGATTCTGCGTGCAGAGATTGATTGCTGTCGTAATAGCATG	0.980769	0.529412	0.49827	8.17949	3.67857	2.25914	1	1	-	0	1	1	1	1	1	1	1	1	1	1	1	0	1	1	0	1	1	0	1	0	0	0	1	1	0	0	1	0	0	1	0	1	1	0	1	1	0
37441738	TGCAGTCGTCAATGAGGTAATTTGGTCAGCATGAGATCGGAAGAGCGGTTCAGCAGGAATGCCGAGACC	TGCAGTCGTCAATGAGGTAATTTGGTCAGCATG	0.980769	0.529412	0.49827	7.9375	4.22742	1.96056	1	0	0	1	0	1	1	0	0	1	0	0	0	0	1	0	1	1	1	0	1	0	1	0	1	1	0	0	0	1	0	1	-	1	0	1	1	1	1	1	0
37416625	TGCAGCAGTTCCTTCCCTTATGAAGATATCCTTATAGGGGATTTTATTTATTTGTTTTTATGCTTTTTG	TGCAGCAGTTCCTTCCCTTATGAAGATATCCTTATAGGGGATTTTATTTATTTGTTTTTATGCTTTTTG	0.980769	0.529412	0.49827	7.54286	3.94493	1.9802	1	1	0	1	0	1	0	1	1	1	1	0	0	1	0	1	0	1	-	0	0	1	0	1	0	1	1	0	0	1	1	1	1	1	0	0	0	1	0	0	0
37434036	TGCAGAAAATCCGCAGCGGATGGGCCCCGACTGAACGTACCCTTAAAAGTAAATTGCAGAAGTGGTGTT	TGCAGAAAATCCGCAGCGGATGGGCCCCGACTGAACGTACCCTTAAAAGTAAATTGCAGAAGTGGTGTT	0.980769	0.529412	0.49827	7.375	5.57758	1.33074	1	1	0	0	1	0	0	1	0	1	1	1	0	0	0	0	0	1	1	1	0	1	0	1	1	0	1	1	1	0	1	1	1	0	0	0	1	0	0	0	1
37430665	TGCAGTAAATAAAAAATAAAGTAATCCAATCTACACAGTGTGGTTAAAATCCTCTTTGTTTTTAGGGCA	TGCAGTAAATAAAAAATAAAGTAATCCAATCTACACAGTGTGGTTAAAATCCTCTTTGTTTTTAGGGCA	0.980769	0.529412	0.49827	6.78125	3.77272	1.72971	1	1	0	1	0	0	0	0	0	0	1	1	0	0	0	1	0	0	1	-	0	1	1	1	0	1	0	1	1	1	0	1	1	0	1	0	1	0	0	0	1
37405396	TGCAGGCAGACCTTGTAGACCGGTTGCAACAATAAGAATTAACTGCACATGACTTTTCTCATTGGGTTA	TGCAGGCAGACCTTGTAGACCGGTTGCAACAATAAGAATTAACTGCACATGACTTTTCTCATTGGGTTA	0.980769	0.529412	0.49827	6.65714	3.06075	2.12385	1	1	0	0	0	0	0	1	1	0	0	0	1	1	1	1	0	0	1	0	1	1	1	1	0	1	0	1	0	0	1	0	0	0	1	1	1	0	0	0	1
37444084	TGCAGTGGTTATCATCACAAGATGGGGTATTCCTATAAAGAATAACCATTGTTCATAGACCTATTCTTA	TGCAGTGGTTATCATCACAAGATGGGGTATTCCTATAAAGAATAACCATTGTTCATAGACCTATTCTTA	0.980769	0.529412	0.49827	6.44118	2.97233	2.15422	1	1	0	1	0	0	1	1	1	1	0	0	0	0	1	0	0	1	0	1	0	1	0	0	1	1	1	0	0	0	1	1	1	0	1	0	1	0	0	1	0
37407661	TGCAGACACCCATACTCACCTCCTTACTAAGTTGCAATGTTATGGTATGTTGTAATGCACTGTTCAAAA	TGCAGACACCCATACTCACCTCCTTACTAAGTTGCAATGTTATGGTATGTTGTAATGCACTGTTCAAAA	0.980769	0.529412	0.49827	6.41667	3.53848	1.75797	1	1	0	0	1	1	1	0	1	1	1	1	0	1	0	0	0	0	1	0	1	0	0	-	1	1	0	0	1	1	0	0	0	1	1	1	0	0	0	1	0
37408529	TGCAGCGGTTATGAAACTACAAATCCCAGCAGATCATGTTCTGAAGCTGCCACAGCATGAGATCGGAAG	TGCAGCGGTTATGAAACTACAAATCCCAGCAGATCATGTTCTGAAGCTGCCACAGCATG	0.980769	0.529412	0.49827	5.90323	4.50344	1.34788	1	0	1	0	0	0	0	0	0	1	1	0	1	0	0	0	1	1	1	1	0	1	0	0	1	1	1	1	1	1	1	1	1	1	1	1	1	0	0	1	1
37401799	TGCAGTGCATCTCTAAGGCTAAGTCCACACTACTGTCCGGGGGTTCCGTTCACCTGTTCCATTTTCCGA	TGCAGTGCATCTCTAAGGCTAAGTCCACACTACTGTCCGGGGGTTCCGTTCACCTGTTCCATTTTCCGA	0.980769	0.529412	0.49827	5.86111	2.77041	2.18996	1	0	1	1	-	0	0	1	1	1	1	1	1	0	1	0	1	1	1	0	0	0	0	0	1	1	1	1	0	0	1	1	0	1	0	1	1	1	1	1	0
37404077	TGCAGTTCACCTACTTTTTCTCTGCAACAGATGCAAGTTGCATGAGATCGGAAGAGCGGTTCAGCAGGA	TGCAGTTCACCTACTTTTTCTCTGCAACAGATGCAAGTTGCATG	0.980769	0.529412	0.49827	5.55882	3.44871	1.69882	1	0	0	1	0	1	1	1	1	0	0	0	0	0	1	0	0	1	1	0	1	1	0	0	1	1	1	1	0	1	1	0	1	0	1	0	1	1	1	0	0
37413626	TGCAGATCACATGCCAACCGCAGAAGAAGTAGTCAACAGAGAACTGGGGGCACCACCGGCAGCATTAAT	TGCAGATCACATGCCAACCGCAGAAGAAGTAGTCAACAGAGAACTGGGGGCACCACCGGCAGCATTAAT	0.980769	0.529412	0.49827	5.41176	2.97161	1.76502	1	1	1	-	1	1	0	1	0	0	1	1	0	0	1	1	1	0	0	1	0	1	1	1	0	1	1	1	1	0	0	1	1	0	0	0	0	1	0	0	0
37417891	TGCAGCCGAGCAGCAGTATTTACTGTTTGATAGCTGTTTCCTTTTGCCCTGTAAGCCCCAGGATCCCTT	TGCAGCCGAGCAGCAGTATTTACTGTTTGATAGCTGTTTCCTTTTGCCCTGTAAGCCCCAGGATCCCTT	0.980769	0.529412	0.49827	5.38235	2.57836	2.066	1	0	1	1	0	1	1	0	0	1	1	0	0	1	0	0	1	1	1	1	0	0	1	0	1	0	0	0	1	1	0	1	1	1	1	0	0	1	1	1	0
37404618	TGCAGATAAGGCTCCTGAATGAAGACTTCCTCTTGTTACATCATTTGATAGTAGATTTACTAAATTTAA	TGCAGATAAGGCTCCTGAATGAAGACTTCCTCTTGTTACATCATTTGATAGTAGATTTACTAAATTTAA	0.980769	0.529412	0.49827	5.32353	3.00706	1.8871	1	1	1	0	0	0	1	0	0	0	1	1	0	0	1	1	0	1	0	1	0	1	1	1	0	1	0	1	1	1	1	1	0	0	-	1	0	0	0	1	0
37443953	TGCAGGAGCAGGTTTAGGATGGGGATAAATTCGTGACCCTAACTCCAAGTGCTGGTTGGTCGGTGTTAG	TGCAGGAGCAGGTTTAGGATGGGGATAAATTCGTGACCCTAACTCCAAGTGCTGGTTGGTCGGTGTTAG	0.980769	0.529412	0.49827	5.25714	3.24559	1.72681	1	1	1	1	1	0	0	1	1	1	0	0	0	1	1	1	1	1	0	0	0	0	0	1	0	0	1	0	0	0	-	1	0	0	0	1	1	1	1	1	0
37423947	TGCAGGTTCATCACTGACTCGGGTGTACTCGCGCTGACTTTAATAAGCAGCGCATGCGCTGTTAAATCT	TGCAGGTTCATCACTGACTCGGGTGTACTCGCGCTGACTTTAATAAGCAGCGCATGCGCTGTTAAATCT	0.980769	0.529412	0.49827	5.25	2.78263	1.92513	1	0	1	0	1	1	1	1	0	1	1	1	1	1	0	0	1	0	0	1	0	1	1	0	0	0	0	1	-	0	0	0	0	1	0	1	1	0	1	1	0
37430150	TGCAGTTTTTAGAAACATCCCACATGTGGCCCTAGTGTACTATGTGACGGAAACACATTCCTCAGATAT	TGCAGTTTTTAGAAACATCCCACATGTGGCCCTAGTGTACTATGTGACGGAAACACATTCCTCAGATAT	0.980769	0.529412	0.49827	5.24242	3.44683	1.49321	1	0	0	1	1	1	0	1	1	1	0	0	0	0	0	0	1	-	1	0	1	0	1	0	1	0	1	1	1	0	1	1	1	0	1	1	1	1	0	1	1
37414900	TGCAGATTTTAATCTTTGCATTGCAAGATTATTCTACAAAAAACAAGTGGCAATTCCACAATAAAATGG	TGCAGATTTTAATCTTTGCATTGCAAGATTATTCTACAAAAAACAAGTGGCAATTCCACAATAAAATGG	0.980769	0.470588	0.49827	27.7941	9.44264	3.02108	1	1	1	0	1	0	0	1	1	0	1	1	1	1	1	1	1	1	0	0	0	1	0	1	0	0	1	0	0	0	0	0	0	0	0	1	1	1	1	1	0
37408486	TGCAGTTCTGATATAGGAGTTGTGTGATTTTCTACTGCCCCACTACTGGATCATGGAGTCGGGAGTATA	TGCAGTTCTGATATAGGAGTTGTGTGATTTTCTACTGCCCCACTACTGGATCATGGAGTCGGGAGTATA	0.980769	0.470588	0.49827	21.3793	7.43901	2.90014	1	0	1	0	0	0	0	0	0	1	0	1	0	0	1	0	0	1	0	1	0	1	1	0	0	1	1	0	1	0	1	1	0	0	0	1	1	0	0	-	1
37405897	TGCAGTCCGACACTGATGTAAAGCGAGTCATCACCGGAGTCTGGAGCAGCTGCACACAAGCCTAAGATC	TGCAGTCCGACACTGATGTAAAGCGAGTCATCACCGGAGTCTGGAGCAGCTGCACACAAGCCTAAGATC	0.980769	0.470588	0.49827	21.2941	8.14403	2.58617	1	1	-	1	1	1	0	1	1	0	1	1	1	1	0	1	0	0	0	0	0	0	0	1	1	1	0	0	1	0	0	0	0	1	0	1	0	0	1	0	1
37430842	TGCAGACACCATAAGTTCCGGGGGGACTGGGAGAATCACTTGTAGAGAAGGATCTGGGTGTACTTGTAG	TGCAGACACCATAAGTTCCGGGGGGACTGGGAGAATCACTTGTAGAGAAGGATCTGGGTGTACTTGTAG	0.980769	0.470588	0.49827	20.8276	8.48556	2.52914	1	0	1	0	0	0	1	1	0	0	0	0	0	0	1	0	0	1	0	1	0	1	1	0	0	1	1	1	1	1	1	1	0	0	1	1	0	0	0	1	1
37443218	TGCAGTCGGAGTTTGTTTTAGGAATAAAAGAACGAATGCCAGATCCTTTAAATGACGGACCGCGATGGC	TGCAGTCGGAGTTTGTTTTAGGAATAAAAGAACGAATGCCAGATCCTTTAAATGACGGACCGCGATGGC	0.980769	0.470588	0.49827	20.7812	7.51554	2.76278	1	0	1	0	1	1	0	1	0	1	1	1	0	1	0	1	0	1	0	1	0	1	1	1	0	0	1	1	0	0	0	0	0	0	0	1	1	1	1	1	1
37402482	TGCAGTTGCTCCAACCTGTTACCCATATAGCTCCCAAAGTAAAGTGAAATTATAACCTGGGCACAAGTT	TGCAGTTGCTCCAACCTGTTACCCATATAGCTCCCAAAGTAAAGTGAAATTATAACCTGGGCACAAGTT	0.980769	0.470588	0.49827	20.5758	8.10174	2.4635	1	0	1	1	1	1	1	1	1	1	0	0	1	1	1	0	0	0	0	1	0	0	1	0	0	1	1	0	0	1	0	1	0	0	0	0	1	1	1	1	1
37429425	TGCAGTTGGGGTTTTCCGTTCAATGATGGACACCGACCGCACCCGATGGATTCTATTGACCATAATGGG	TGCAGTTGGGGTTTTCCGTTCAATGATGGACACCGACCGCACCCGATGGATTCTATTGACCATAATGGG	0.980769	0.470588	0.49827	19.3226	7.93273	2.40429	1	0	0	1	0	0	1	1	0	0	1	1	0	1	0	1	0	1	0	1	0	0	1	1	1	0	1	1	1	-	1	1	0	0	0	0	0	0	0	0	0
37405910	TGCAGTCCTGCATTTAAAAATGGTTCACCAAAAGTTACAGAAAAGAAATCATACGATTTTTTCTAGTCA	TGCAGTCCTGCATTTAAAAATGGTTCACCAAAAGTTACAGAAAAGAAATCATACGATTTTTTCTAGTCA	0.980769	0.470588	0.49827	18.8621	6.56912	2.98497	1	0	0	0	0	0	0	0	1	0	0	0	0	0	1	1	0	1	1	1	0	0	0	-	0	1	1	0	0	0	0	0	1	0	1	1	1	0	1	1	0
37402054	TGCAGTGTATGGTGGCTTACTTTCCCTCCGATGACTGATGCGTGACTTGTCCCTCAGCTTACTGATAGC	TGCAGTGTATGGTGGCTTACTTTCCCTCCGATGACTGATGCGTGACTTGTCCCTCAGCTTACTGATAGC	0.980769	0.470588	0.49827	18.8065	9.20526	2.04861	1	0	1	0	1	0	1	0	1	1	0	0	1	1	0	1	0	0	0	0	1	1	1	1	0	1	0	1	0	0	0	0	0	1	1	1	0	1	1	0	0
37439991	TGCAGTCTTTTGTAAGTGTTGCAGAGAGGTAAGGCTTTGTCCACACTACTGTTTGTTGGTCCGATCGAA	TGCAGTCTTTTGTAAGTGTTGCAGAGAGGTAAGGCTTTGTCCACACTACTGTTTGTTGGTCCGATCGAA	0.980769	0.470588	0.49827	18.75	6.27708	3.17666	1	1	0	1	0	0	1	0	0	0	0	0	0	0	1	0	0	1	1	1	0	0	1	0	1	1	0	0	1	-	1	1	1	0	1	1	0	0	0	1	0
37404813	TGCAGATTTTTTATCTATCTTGTTTGAGCTGCTGGTCTGAGCTTAGTACAGCAGCTCTAGAGATTTGCT	TGCAGATTTTTTATCTATCTTGTTTGAGCTGCTGGTCTGAGCTTAGTACAGCAGCTCTAGAGATTTGCT	0.980769	0.470588	0.49827	18.4828	8.43482	2.20817	1	1	0	1	1	0	1	1	0	0	1	0	0	0	0	1	0	1	1	1	0	1	1	1	1	0	1	0	1	1	0	1	0	0	1	0	1	0	0	0	0
37402238	TGCAGTTACATCATATTGCATTCATGCATTCAGAGTGGACCCAGTTTTATTTCCCCATGTACAGATAAG	TGCAGTTACATCATATTGCATTCATGCATTCAGAGTGGACCCAGTTTTATTTCCCCATGTACAGATAAG	0.980769	0.470588	0.49827	17.6562	6.80353	2.66885	1	0	0	1	0	1	1	0	1	0	0	0	1	1	0	1	0	0	1	1	0	0	1	1	1	0	0	0	0	1	0	1	1	0	0	0	0	-	1	0	0
37439915	TGCAGTCTCAGAATTATTCAACCCCTGGCAACCCATGACAAGCATCTTTAGTACTTAGGTTTGCATGAG	TGCAGTCTCAGAATTATTCAACCCCTGGCAACCCATGACAAGCATCTTTAGTACTTAGGTTTGCATGAG	0.980769	0.470588	0.49827	16.9259	8.51546	1.98346	1	0	0	1	0	0	1	0	0	0	0	0	0	0	0	0	1	1	1	0	1	0	1	0	1	0	0	0	0	1	0	1	1	1	0	1	1	1	1	0	0
37400789	TGCAGTAATCCATGTACTTGCTGCTAAAACAACCTATTCAGATAACTGGAACTGATTTTTAATCGCAGA	TGCAGTAATCCATGTACTTGCTGCTAAAACAACCTATTCAGATAACTGGAACTGATTTTTAATCGCAGA	0.980769	0.470588	0.49827	16.5714	9.24055	1.83497	1	0	0	1	0	0	1	1	0	0	1	0	0	0	0	0	1	1	1	0	1	0	0	0	1	1	1	0	0	0	1	1	1	1	0	1	0	1	1	0	1
37434757	TGCAGACCCCATGTCTTAGTTTTTAATGCATGACTGGCAATAGGATCACCACCATTACCTTACTAGGTT	TGCAGACCCCATGTCTTAGTTTTTAATGCATGACTGGCAATAGGATCACCACCATTACCTTACTAGGTT	0.980769	0.470588	0.49827	15.2857	3.98082	3.69966	1	1	0	1	0	0	0	0	1	0	0	0	1	0	1	0	0	1	1	-	0	1	0	0	1	0	0	0	0	1	1	0	1	1	0	1	1	1	1	1	1
37406240	TGCAGTTTCTCTCCATGTCCTGATGTAATGCAGGTTTGTAAGGCAGGTAAGGTGTTAAGAGGAGGTATC	TGCAGTTTCTCTCCATGTCCTGATGTAATGCAGGTTTGTAAGGCAGGTAAGGTGTTAAGAGGAGGTATC	0.980769	0.470588	0.49827	15.0312	7.47698	2.09506	1	0	0	0	1	1	0	1	0	0	1	1	1	0	0	1	1	1	0	0	1	1	0	1	0	1	0	1	0	0	0	0	0	0	0	1	0	0	1	1	0
37405303	TGCAGGAAAAAAAAAAGGAGGTCTCTGGGGAGAAAAACACCACAAACTGACTACAAAAATGCCACACCT	TGCAGGAAAAAAAAAAGGAGGTCTCTGGGGAGAAAAACACCACAAACTGACTACAAAAATGCCACACCT	0.980769	0.470588	0.49827	14.9706	7.83839	1.86911	1	0	0	0	1	0	1	1	1	0	1	1	1	0	1	1	0	1	0	0	1	0	-	1	0	1	0	0	0	0	1	0	1	0	0	1	0	0	0	0	0
37439033	TGCAGGTCATCAGTGTATGAGAAGCTAATTAAAAAGGTACTTCCTGTTTTCCAAATATGTAAAAAACAA	TGCAGGTCATCAGTGTATGAGAAGCTAATTAAAAAGGTACTTCCTGTTTTCCAAATATGTAAAAAACAA	0.980769	0.470588	0.49827	14.5667	5.31465	2.69458	1	1	0	0	1	0	1	0	0	0	1	1	0	1	0	1	0	1	1	0	0	1	1	1	0	0	0	0	1	1	0	0	1	0	1	0	-	0	0	0	0
37435450	TGCAGATCAAATGATCTGTCGTAATTGTGTGCACCCTGTTTTAGCCCCTAAAAAGTATCGGACAATGGA	TGCAGATCAAATGATCTGTCGTAATTGTGTGCACCCTGTTTTAGCCCCTAAAAAGTATCGGACAATGGA	0.980769	0.470588	0.49827	14.1936	6.68855	2.10908	1	0	1	0	0	0	0	1	0	1	1	1	1	1	0	0	1	1	1	0	0	0	0	1	0	-	1	1	0	0	1	0	0	1	0	0	1	0	1	0	0
37401346	TGCAGTCCAAAATGAACTCCCTTATGCAGGGCGTATTTCACTAATACAGGTAACGAGCAGTACAGAACA	TGCAGTCCAAAATGAACTCCCTTATGCAGGGCGTATTTCACTAATACAGGTAACGAGCAGTACAGAACA	0.980769	0.470588	0.49827	14.0909	5.29358	2.76122	1	0	1	0	0	1	0	0	1	1	1	1	1	0	1	0	1	0	-	0	1	1	1	0	0	0	0	1	0	0	0	0	1	1	0	1	1	1	1	0	0
37439853	TGCAGTCGCGCGCCGCCAATAAGCGCATGGGATTCCCGGTGACGTCACCGCTTCTCCTGGGAATCCCGT	TGCAGTCGCGCGCCGCCAATAAGCGCATGGGATTCCCGGTGACGTCACCGCTTCTCCTGGGAATCCCGT	0.980769	0.470588	0.49827	13.871	4.331	3.20335	1	1	1	0	1	0	1	0	1	0	1	1	1	0	0	1	0	1	0	0	1	1	1	0	1	0	0	0	-	1	0	0	0	1	1	1	0	1	1	0	0
37407054	TGCAGCTACTGCACGCGGACAAAGCCATACCTCCATGTTGTGCCAATGAGCGCACTATTTTGCAGGTAA	TGCAGCTACTGCACGCGGACAAAGCCATACCTCCATGTTGTGCCAATGAGCGCACTATTTTGCAGGTAA	0.980769	0.470588	0.49827	13.3103	6.20958	2.10957	1	0	1	1	0	1	1	1	0	0	0	0	0	0	0	0	1	0	1	1	1	0	1	0	0	0	1	0	1	1	1	1	1	0	1	0	0	0	0	0	0
37407249	TGCAGTAATTTGCAGTAAACTGCAATACCAATTCTCAAATGCACAGCACACTACTGCCCTGTGGCTACA	TGCAGTAATTTGCAGTAAACTGCAATACCAATTCTCAAATGCACAGCACACTACTGCCCTGTGGCTACA	0.980769	0.470588	0.49827	13.2667	5.29738	2.54488	1	0	1	1	0	1	1	0	0	1	0	0	1	1	0	0	1	0	1	1	1	0	1	0	0	0	0	0	1	0	1	1	1	1	1	1	0	0	0	1	0
37406184	TGCAGTTCTGGAGTGAGCACAGGTGAAGATAGAAGCAATGTGACAATTCGGGAAGACTGCATGAGATCG	TGCAGTTCTGGAGTGAGCACAGGTGAAGATAGAAGCAATGTGACAATTCGGGAAGACTGCATG	0.980769	0.470588	0.49827	13.2647	6.09874	2.16368	1	0	1	0	1	1	0	0	1	1	1	1	1	1	1	1	1	1	0	0	1	0	0	1	0	0	0	1	0	0	0	0	0	1	1	1	0	0	1	-	1
37406218	TGCAGTTTAATCACTTGCTTCTTTTATTGTTCAAACATCACACAGCCCACAGCCTTTGTCAAGTGCCAC	TGCAGTTTAATCACTTGCTTCTTTTATTGTTCAAACATCACACAGCCCACAGCCTTTGTCAAGTGCCAC	0.980769	0.470588	0.49827	12.6562	4.26182	2.96454	1	0	1	1	1	1	0	1	0	1	0	0	1	1	0	1	0	0	-	0	0	1	0	1	1	0	1	0	0	0	1	1	0	1	1	0	0	0	0	0	1
37430804	TGCAGTTAGTCCCATGTGTAACACATGTGGCCAGAAGGTACCTTACATGCACTGTAGTTGGTATTGGGG	TGCAGTTAGTCCCATGTGTAACACATGTGGCCAGAAGGTACCTTACATGCACTGTAGTTGGTATTGGGG	0.980769	0.470588	0.49827	12.5938	4.38648	2.82556	1	0	0	0	-	1	1	1	1	1	1	1	0	0	0	0	1	0	1	1	0	0	0	1	1	0	1	1	1	0	1	1	0	0	1	0	0	0	0	1	0
37404203	TGCAGGCAAAAAATGGGGGGGGCAAAAAATGTATCTTGACTCCGGGCAAGTGGGATGAAGTTACGCCAC	TGCAGGCAAAAAATGGGGGGGGCAAAAAATGTATCTTGACTCCGGGCAAGTGGGATGAAGTTACGCCAC	0.980769	0.470588	0.49827	12.3939	5.41009	2.2035	1	1	1	0	1	1	0	0	1	1	1	0	1	1	1	1	1	0	0	0	1	1	0	0	0	-	0	0	0	0	0	0	0	1	0	1	1	0	1	1	1
37407717	TGCAGATATGAGTCCAGGTTATTCAAATGTTAAGGTCTTTATCACTCCGCTGCCACTTCTCTGACACTA	TGCAGATATGAGTCCAGGTTATTCAAATGTTAAGGTCTTTATCACTCCGCTGCCACTTCTCTGACACTA	0.980769	0.470588	0.49827	12.3548	5.17156	2.40651	1	0	1	0	0	0	0	1	0	1	1	1	1	1	0	0	1	1	1	0	0	0	0	1	0	1	1	1	0	0	1	0	0	1	0	0	1	0	-	0	0
37441674	TGCAGTAACTGTGGGTTCAGGGTGTCGTATCCTCCTGGCAGTTAAATGCTCTGCATGAGATCGGAAGAG	TGCAGTAACTGTGGGTTCAGGGTGTCGTATCCTCCTGGCAGTTAAATGCTCTGCATG	0.980769	0.470588	0.49827	11.6875	4.95881	2.32839	1	1	1	-	0	0	0	1	1	0	1	1	1	1	1	0	1	0	1	0	1	0	0	0	0	1	1	1	1	0	1	0	0	0	1	1	0	0	1	0	1
37406981	TGCAGCATTGCAGAAGCTATAGTCTAGCCCAGTGGTCTCCAACCTGTGGCTCTCCAGCTGTTGAGAAAC	TGCAGCATTGCAGAAGCTATAGTCTAGCCCAGTGGTCTCCAACCTGTGGCTCTCCAGCTGTTGAGAAAC	0.980769	0.470588	0.49827	11.2667	5.53735	2.07226	1	0	1	0	0	0	1	1	0	0	0	0	1	0	1	0	0	0	0	1	0	0	1	0	1	1	1	0	0	1	1	0	1	1	-	1	0	0	1	0	0
37407460	TGCAGAAAAAAATGTCCTTGATGGTGGGCTCAGGACTGTCTGCATGAGATCGGAAGAGCGGTTCAGCAG	TGCAGAAAAAAATGTCCTTGATGGTGGGCTCAGGACTGTCTGCATG	0.980769	0.470588	0.49827	11.2258	5.35639	2.18963	1	1	0	1	0	1	1	0	0	0	1	1	0	1	0	0	1	1	1	0	0	1	0	0	0	1	0	1	1	1	0	0	0	1	1	0	0	0	0	1	1
37397135	TGCAGATCGAGAGGTCCCTGATTCAAATCCGGGTGCCCCCTGTGTAAGCTTTTGCTGTCGTTTTACACC	TGCAGATCGAGAGGTCCCTGATTCAAATCCGGGTGCCCCCTGTGTAAGCTTTTGCTGTCGTTTTACACC	0.980769	0.470588	0.49827	11.0938	5.24023	2.16251	1	1	0	0	1	1	1	1	1	1	1	0	0	1	0	0	0	0	1	0	0	1	1	0	0	1	1	1	0	0	1	0	1	0	0	0	1	1	0	0	1
37428420	TGCAGTGTGTAACATTATTATTTTCTACCACTGGATTCTACTTATTTTTTCTCATGTTGCATTATTTAA	TGCAGTGTGTAACATTATTATTTTCTACCACTGGATTCTACTTATTTTTTCTCATGTTGCATTATTTAA	0.980769	0.470588	0.49827	10.8387	4.25097	2.62539	1	0	0	1	0	0	0	1	1	0	0	1	1	0	1	0	0	1	0	1	1	0	1	0	1	0	1	0	0	-	1	1	0	0	1	1	0	0	0	0	0
37436578	TGCAGCATCCTGAAATTAACCTTAAAAAGTTTGAGTTACTGTGGTTTTTGGGTTTACAGGGTTGAAAGT	TGCAGCATCCTGAAATTAACCTTAAAAAGTTTGAGTTACTGTGGTTTTTGGGTTTACAGGGTTGAAAGT	0.980769	0.470588	0.49827	10.6207	4.90189	2.18573	1	0	0	1	0	1	1	1	0	0	0	0	0	0	1	0	0	1	0	1	1	0	1	0	0	1	-	1	0	1	1	0	1	0	0	0	1	0	0	0	0
37398876	TGCAGCGGTGGGATTAAAATTTTAAACAGGTTCCCTACTTAGCGAGATACCTGTGTTGTAGCATGAGAT	TGCAGCGGTGGGATTAAAATTTTAAACAGGTTCCCTACTTAGCGAGATACCTGTGTTGTAGCATG	0.980769	0.470588	0.49827	10.2424	3.86931	2.63678	1	1	0	0	1	1	1	1	1	1	0	0	0	1	0	1	0	0	1	0	0	1	0	0	0	0	1	0	0	0	1	0	0	0	1	1	1	1	1	1	1
37396814	TGCAGAGGAATTTAACATACTGTGATCAGCTCATCAAGGAAACCCCCCCCTTCAAACAAACAGATTGTC	TGCAGAGGAATTTAACATACTGTGATCAGCTCATCAAGGAAACCCCCCCCTTCAAACAAACAGATTGTC	0.980769	0.470588	0.49827	10.0909	4.37184	2.39231	1	0	1	0	1	1	0	0	1	1	0	0	1	1	1	0	1	0	1	-	1	0	1	0	0	0	1	0	0	1	1	0	1	1	1	1	0	1	1	1	0
37396918	TGCAGAGTCCCCCGGTCAAACCCCAATTGCTTTTCGTCACGCCTGACATCTGCTCTAAGGGCTCCCCAA	TGCAGAGTCCCCCGGTCAAACCCCAATTGCTTTTCGTCACGCCTGACATCTGCTCTAAGGGCTCCCCAA	0.980769	0.470588	0.49827	9.9697	4.82094	2.19659	1	0	1	0	0	1	0	0	1	1	1	1	1	0	1	0	1	0	1	0	1	1	1	0	0	0	0	1	0	0	0	0	1	1	0	1	1	1	1	0	0
37435262	TGCAGAGTCCTATTGTCATAAAACGTGGAGAATACATTTATTTTTATTCGTTTTTGACACCTTTTTTTT	TGCAGAGTCCTATTGTCATAAAACGTGGAGAATACATTTATTTTTATTCGTTTTTGACACCTTTTTTTT	0.980769	0.470588	0.49827	9.5	4.30116	2.14828	1	0	1	0	1	0	0	0	1	1	1	1	1	0	1	1	0	1	0	0	1	1	1	1	0	1	0	1	0	0	0	0	0	0	0	1	1	1	1	0	0
37433706	TGCAGTACTTCACCACGGCAGCCTGATGTGCATGAGATCGGAAGAGCGGTTCAGCAGGAATGCCGAGAC	TGCAGTACTTCACCACGGCAGCCTGATGTGCATG	0.980769	0.470588	0.49827	9.3125	3.56579	2.66987	1	1	0	0	1	0	0	0	1	1	1	1	0	1	1	1	0	0	0	0	0	1	1	1	0	1	0	1	1	0	1	0	0	0	0	0	1	0	0	1	0
37407526	TGCAGCGTGATGCCATGTAAATGCCACAAAACCTGCTCCAACTAGTGACAAATGGCATGAGATCGGAAG	TGCAGCGTGATGCCATGTAAATGCCACAAAACCTGCTCCAACTAGTGACAAATGGCATG	0.980769	0.470588	0.49827	9.30769	6.20651	1.50863	1	0	0	0	0	0	0	0	0	0	0	0	0	0	1	0	1	1	1	1	1	1	0	0	1	1	1	1	1	0	1	1	1	0	1	0	1	0	0	1	0
37397132	TGCAGATCGAAATGAGTCGGACCCTTTGACACTGGAACTAGGTTGCTCGGCTTTCCTGCGGGCCACTGG	TGCAGATCGAAATGAGTCGGACCCTTTGACACTGGAACTAGGTTGCTCGGCTTTCCTGCGGGCCACTGG	0.980769	0.470588	0.49827	9.03333	5.35091	1.753	1	0	1	1	0	1	0	1	0	0	0	0	1	0	1	0	1	0	1	1	0	0	1	0	1	0	1	0	1	0	1	1	1	1	0	0	1	1	1	0	0
37405122	TGCAGCGGCAGTGTTTTTTTTACCGTGGTGCTGAGGCAGAGGCGTATGCAGGGTGGCGTGGGTAGAGCG	TGCAGCGGCAGTGTTTTTTTTACCGTGGTGCTGAGGCAGAGGCGTATGCAGGGTGGCGTGGGTAGAGCG	0.980769	0.470588	0.49827	8.90625	4.3255	2.07425	1	1	0	0	0	0	1	1	0	1	1	1	0	1	0	1	0	0	-	1	0	0	0	1	1	1	1	1	1	0	0	1	0	0	1	0	1	0	0	0	0
37406362	TGCAGACTTACATTCCCAACCTTTGGACCGTATCTCAGGGAGCATGAGATCGGAAGAGCGGTTCAGCAG	TGCAGACTTACATTCCCAACCTTTGGACCGTATCTCAGGGAGCATG	0.980769	0.470588	0.49827	8.86667	3.67635	2.45626	1	1	0	0	1	0	1	0	0	0	1	1	0	1	0	1	0	1	0	0	0	0	1	1	0	1	0	0	1	1	1	1	1	0	1	0	0	0	0	0	0
37404892	TGCAGCACTGATAATCCGCACCGAAAACCATAGCAAAATCCTTGACAAAACAGCACTAATTTTAGTGAA	TGCAGCACTGATAATCCGCACCGAAAACCATAGCAAAATCCTTGACAAAACAGCACTAATTTTAGTGAA	0.980769	0.470588	0.49827	8.58065	5.04032	1.73933	1	0	1	1	0	1	0	0	0	0	1	1	1	1	0	1	1	0	0	0	1	1	1	1	1	1	0	0	1	0	0	1	1	0	0	1	1	0	0	0	0
37437813	TGCAGCTGTGTGTAACAGAGAGGTGCATTGACAGCGCGTTACATTAACCTGTATAGGAGTTTAAGTACA	TGCAGCTGTGTGTAACAGAGAGGTGCATTGACAGCGCGTTACATTAACCTGTATAGGAGTTTAAGTACA	0.980769	0.470588	0.49827	8.29032	3.55776	2.38288	1	0	1	0	0	1	1	0	1	0	0	0	1	0	1	0	1	0	-	1	1	0	0	0	1	0	0	1	1	1	0	0	1	1	1	1	0	1	1	1	0
37400077	TGCAGGCTGCAATTTGCTGGGATATGTGGTACAGTGTGAATAAGCTGGCACACAACAGAAGAGAATACA	TGCAGGCTGCAATTTGCTGGGATATGTGGTACAGTGTGAATAAGCTGGCACACAACAGAAGAGAATACA	0.980769	0.470588	0.49827	8.0625	4.28615	1.94386	1	1	0	1	1	1	0	0	1	0	1	1	0	1	1	0	0	0	0	1	1	0	1	0	0	0	1	1	0	0	1	0	1	0	0	0	0	1	0	0	0
37405182	TGCAGCTATTTAAAGGAATATTCAAGCGTTTGGATAAAAAACTTAAAAGAAAGCTGTAGGGTCAGCAGC	TGCAGCTATTTAAAGGAATATTCAAGCGTTTGGATAAAAAACTTAAAAGAAAGCTGTAGGGTCAGCAGC	0.980769	0.470588	0.49827	7.93939	4.11898	1.89193	1	0	0	1	1	0	1	0	1	0	1	1	1	0	1	1	0	1	0	1	1	1	1	0	1	-	0	0	0	0	0	1	0	0	0	1	1	0	0	0	0
37400644	TGCAGGTTTTTCCCACCCTCATGGTTATTTCGTTATGCCATATAAATATCGTACCCTGATCTCATCTCT	TGCAGGTTTTTCCCACCCTCATGGTTATTTCGTTATGCCATATAAATATCGTACCCTGATCTCATCTCT	0.980769	0.470588	0.49827	7.30303	4.30282	1.69442	1	0	0	0	1	0	0	0	1	1	1	1	0	1	1	1	1	1	0	0	-	0	0	1	1	1	0	1	1	0	0	1	1	0	0	0	0	1	0	0	1
37427356	TGCAGTGCAGAGAGACAGACAGGTAATCACACACTGCTGGTGCCGCACCAGGGCAACACCGCTTTCTAC	TGCAGTGCAGAGAGACAGACAGGTAATCACACACTGCTGGTGCCGCACCAGGGCAACACCGCTTTCTAC	0.980769	0.470588	0.49827	7.03125	3.86882	1.82307	1	0	0	1	1	1	1	1	1	0	0	1	1	0	0	0	1	1	0	1	-	0	1	0	0	0	1	1	0	1	0	1	0	0	0	0	0	1	1	0	1
37419504	TGCAGCTCATCCTGGCCTCCTCCCCAACCGTCCCAGATCAGGCTGGCTGCTCCGGGCGGTTGCAGGCAT	TGCAGCTCATCCTGGCCTCCTCCCCAACCGTCCCAGATCAGGCTGGCTGCTCCGGGCGGTTGCAGGCAT	0.980769	0.470588	0.49827	6.78125	4.28467	1.68066	1	0	1	0	1	1	1	0	1	0	0	0	1	0	1	1	0	0	0	1	0	0	1	1	0	0	0	1	1	1	0	1	0	0	0	0	0	0	0	1	0
37421946	TGCAGGCATCTTCTCCTGGTGCTCGTCATATACCTACTGGTGGCTAAAGGTGAGTTAATTGGGGTCTAT	TGCAGGCATCTTCTCCTGGTGCTCGTCATATACCTACTGGTGGCTAAAGGTGAGTTAATTGGGGTCTAT	0.980769	0.470588	0.49827	6.5625	2.56098	2.60609	1	0	-	0	0	0	0	1	1	0	1	1	1	0	1	0	1	1	0	1	0	0	1	0	1	0	0	0	1	0	1	1	0	1	1	1	1	1	0	0	1
37395937	TGCAGAACCACTCCTTTATTGGGGGTGTCTTGCTAATTGCCTATAATTTCCACCTGTTGTAAATCAGTG	TGCAGAACCACTCCTTTATTGGGGGTGTCTTGCTAATTGCCTATAATTTCCACCTGTTGTAAATCAGTG	0.980769	0.470588	0.49827	6.54545	2.95513	2.24424	1	0	1	0	-	1	0	0	1	1	0	0	1	1	1	1	0	0	0	1	1	1	0	1	0	1	0	1	0	1	0	0	0	1	0	1	0	1	0	1	0
37420854	TGCAGGAACTGAACTTGCAAATGGTCTGGGAGCTGAGGTCCTTGTATTGGAAAGAGTTGTCTGTTACAA	TGCAGGAACTGAACTTGCAAATGGTCTGGGAGCTGAGGTCCTTGTATTGGAAAGAGTTGTCTGTTACAA	0.980769	0.470588	0.49827	6.41935	2.12169	3.0683	1	0	1	0	0	0	0	1	0	0	1	1	0	0	1	1	0	0	0	1	0	0	1	1	0	1	1	1	0	0	1	1	0	0	1	1	0	0	0	1	1
37406526	TGCAGGAGCTACCTCTACTGTAATATCTTGGGTTAATTAAAGGCATGAGATCGGAAGAGCGGTTCAGCA	TGCAGGAGCTACCTCTACTGTAATATCTTGGGTTAATTAAAGGCATG	0.980769	0.470588	0.49827	6.35484	3.71178	1.74101	1	1	0	0	0	0	1	0	0	1	1	1	0	1	0	1	0	1	0	0	0	1	1	1	0	0	0	1	1	1	0	0	0	0	0	0	1	0	0	0	1
37399106	TGCAGCTCATCTCCACTGTCACCTACCTCCCCAGCAGCTCTGTCCATGCCATGCCCCCCCTGCTTCCTA	TGCAGCTCATCTCCACTGTCACCTACCTCCCCAGCAGCTCTGTCCATGCCATGCCCCCCCTGCTTCCTA	0.980769	0.470588	0.49827	6.27273	2.89485	2.18264	1	1	1	0	0	1	0	1	1	0	1	1	0	1	1	0	0	1	0	0	1	1	0	0	0	0	-	0	0	1	1	0	0	0	1	1	0	1	0	0	1
37397800	TGCAGCAATATGTCGATCAAAACCAGATAGACCTCCAGCACATCTCAGGTGTCGGAACTTCGATTCTCA	TGCAGCAATATGTCGATCAAAACCAGATAGACCTCCAGCACATCTCAGGTGTCGGAACTTCGATTCTCA	0.980769	0.470588	0.49827	6.08824	3.23008	1.9591	1	0	-	0	0	1	0	1	1	1	1	1	0	1	1	0	0	1	0	0	1	0	0	0	0	0	1	0	0	1	1	0	0	0	0	1	1	1	0	0	1
37416714	TGCAGCATAGCCAAAACACTATCCTGACTTGCATCACCAGGTCAGACCGGGCAGGACATTTTATAGGTC	TGCAGCATAGCCAAAACACTATCCTGACTTGCATCACCAGGTCAGACCGGGCAGGACATTTTATAGGTC	0.980769	0.470588	0.49827	6.06667	4.6111	1.35632	1	0	1	0	0	0	0	1	1	0	0	0	1	0	1	0	0	0	-	1	0	0	1	0	0	1	1	0	1	0	1	1	0	1	1	1	0	0	1	1	0
37399593	TGCAGGACAATTTTGGAGCCTGAAAGGGAGCCTTTCACCCCTTATTACCCCCCCAACCCCACCTCAATA	TGCAGGACAATTTTGGAGCCTGAAAGGGAGCCTTTCACCCCTTATTACCCCCCCAACCCCACCTCAATA	0.980769	0.470588	0.49827	6.06061	3.3479	1.81485	1	0	1	0	0	1	0	0	1	1	1	0	1	1	1	1	1	0	0	1	1	1	0	1	-	0	0	0	0	0	0	0	1	1	0	1	0	1	1	1	0
37407203	TGCAGGTCGCCTGGGAGGTCGACGTGCAACACGTCGAATGTGTCGGAAGTTCGAATCTCAGCTGGTCGA	TGCAGGTCGCCTGGGAGGTCGACGTGCAACACGTCGAATGTGTCGGAAGTTCGAATCTCAGCTGGTCGA	0.980769	0.470588	0.49827	5.8125	3.57454	1.721	1	0	0	1	1	1	0	0	1	1	0	1	1	1	1	0	1	0	0	0	1	0	0	1	1	1	0	1	0	1	0	0	0	0	1	0	-	0	0	1	0
37404921	TGCAGCAGCTGCCCCGCGACAGGACACTATCAGCATAAAAGGTAAGTGTGTGTATGAGAGTGTGCATGA	TGCAGCAGCTGCCCCGCGACAGGACACTATCAGCATAAAAGGTAAGTGTGTGTATGAGAGTGTGCATGA	0.980769	0.470588	0.49827	5.5625	2.77193	1.98505	1	1	0	0	0	1	1	1	0	0	1	1	0	0	1	1	0	0	0	1	-	1	1	1	0	1	1	0	1	0	1	0	1	0	0	0	0	0	1	0	0
37406823	TGCAGAGCGGCCTCTCCACATGTCAGCGCCATGTCGATGTGAGTCTGAGGGGGCGCTGGGGAGAAACTA	TGCAGAGCGGCCTCTCCACATGTCAGCGCCATGTCGATGTGAGTCTGAGGGGGCGCTGGGGAGAAACTA	0.980769	0.470588	0.49827	5.36667	3.10358	1.76277	1	1	1	0	0	0	1	0	1	0	0	0	1	1	1	0	1	1	1	0	1	1	0	0	0	1	0	0	0	1	0	0	1	0	0	-	1	0	1	1	0
37407378	TGCAGTGTAAAGCACGGGGAGGGGAGGGGAGTGAGGAAGGAGCAACAGTCACTTAAGACTCAGACATCA	TGCAGTGTAAAGCACGGGGAGGGGAGGGGAGTGAGGAAGGAGCAACAGTCACTTAAGACTCAGACATCA	0.980769	0.470588	0.49827	5.23333	2.67934	1.8737	1	0	1	0	0	0	1	1	1	0	0	0	0	0	1	0	0	0	0	0	1	0	-	1	1	1	1	0	1	0	0	1	0	1	1	0	0	0	1	1	0
37399557	TGCAGGAAGCCACAGAAAATTTTAAAAAAGTACATTACAAAAGTGCCAAACTTTGGGAGAGATATTATT	TGCAGGAAGCCACAGAAAATTTTAAAAAAGTACATTACAAAAGTGCCAAACTTTGGGAGAGATATTATT	0.980769	0.470588	0.49827	5.18182	2.76838	1.89411	1	1	1	0	1	1	0	0	1	1	0	1	1	1	1	0	-	0	1	0	1	1	0	0	0	0	0	1	0	0	1	0	0	1	0	1	0	1	1	1	1
37397716	TGCAGCAAAGGATCAGAAGTGTTTTTTTTCATATTATACACTAAAGACTACAATGAGAATAACTAAAAC	TGCAGCAAAGGATCAGAAGTGTTTTTTTTCATATTATACACTAAAGACTACAATGAGAATAACTAAAAC	0.980769	0.470588	0.49827	5.03333	2.21334	2.20349	1	0	0	-	0	1	1	0	1	0	0	0	1	0	0	0	1	1	1	0	1	1	1	0	1	1	0	1	0	1	0	0	1	1	1	0	0	1	1	1	0
37396058	TGCAGAAGTCAGGAACAGGGTAAGGAGCCGCTCGCTGTACTCCCCTAACTTCCCTCCATCCAGCTGTGG	TGCAGAAGTCAGGAACAGGGTAAGGAGCCGCTCGCTGTACTCCCCTAACTTCCCTCCATCCAGCTGTGG	0.980769	0.470588	0.49827	5.03226	2.78804	1.79443	1	0	1	0	1	1	1	1	0	0	1	1	1	0	0	0	1	0	0	1	1	0	1	0	1	0	1	1	-	1	1	1	0	0	0	0	0	1	1	0	0
37444976	TGCAGTTTCACAAAGAGGCATAGTGCTGAAAACCTCCTATAAAAACTCATAGCAAGATGGCTTACTCCA	TGCAGTTTCACAAAGAGGCATAGTGCTGAAAACCTCCTATAAAAACTCATAGCAAGATGGCTTACTCCA	0.980769	0.470588	0.49827	5	3.07679	1.61115	1	1	1	0	0	0	1	0	0	1	0	0	1	1	0	1	1	0	0	1	1	0	1	0	1	1	0	0	1	1	0	0	1	1	0	-	0	0	1	0	1
37404329	TGCAGAATAAAAACCAAAACAATGGAGGTCTATAGGGAAAAACTCCACAAACTGCCTGAAAAAAACGCC	TGCAGAATAAAAACCAAAACAATGGAGGTCTATAGGGAAAAACTCCACAAACTGCCTGAAAAAAACGCC	0.942308	0.530612	0.498126	27.6389	10.2392	2.69035	1	1	1	0	0	0	0	0	0	1	1	1	0	1	1	1	0	0	0	-	0	0	1	1	0	1	0	1	0	0	-	1	0	0	1	1	1	0	0	1	1
37437705	TGCAGCTGCATCCCCCACCTCTCCATTATCTCTCCTATTTAGTGTATTACACTAGGCAGATTTTTAGGA	TGCAGCTGCATCCCCCACCTCTCCATTATCTCTCCTATTTAGTGTATTACACTAGGCAGATTTTTAGGA	0.942308	0.530612	0.498126	26.2353	12.2043	2.12919	1	0	0	1	0	0	0	1	0	1	1	0	0	1	0	1	0	-	1	1	0	0	0	1	1	0	-	1	1	1	0	1	0	0	1	1	1	1	0	1	0
37405806	TGCAGTATATCAATTTCTGTAGCAGATTTCCTGGTGTTTTTCTTCTAGGCTTCTCAATATGACATTACG	TGCAGTATATCAATTTCTGTAGCAGATTTCCTGGTGTTTTTCTTCTAGGCTTCTCAATATGACATTACG	0.942308	0.530612	0.498126	26.1316	9.78229	2.61175	1	1	1	0	1	1	0	1	1	0	0	1	1	1	1	1	0	0	0	1	1	1	0	1	0	0	1	0	-	0	1	0	0	1	1	1	0	0	1	-	0
37401270	TGCAGTCAGGAAGCGTTTGAATGGAGCAGCGGTTGTACTTGCGCGCTCAAGATATCGGAGTACATGCAA	TGCAGTCAGGAAGCGTTTGAATGGAGCAGCGGTTGTACTTGCGCGCTCAAGATATCGGAGTACATGCAA	0.942308	0.530612	0.498126	22.0833	12.1755	1.93109	1	0	1	-	1	1	0	0	1	1	0	0	1	1	1	0	1	0	1	1	1	0	1	0	0	0	0	0	1	0	1	1	1	1	-	1	0	1	1	1	0
37404666	TGCAGATCCGCAACGTGTGAACATAACATATTTCACATCTTGGGAAATTTAGGGCAAGTTAAATGTGAA	TGCAGATCCGCAACGTGTGAACATAACATATTTCACATCTTGGGAAATTTAGGGCAAGTTAAATGTGAA	0.942308	0.530612	0.498126	22.0588	8.24243	2.67512	1	1	0	0	1	0	0	1	0	0	1	1	0	1	0	1	0	1	1	0	0	1	0	1	1	1	-	1	-	-	1	0	0	0	0	0	1	0	0	0	0
37446830	TGCAGGTAGTGATTGGCGGTCTAGTAGCGCCTCTCTACAGTACAGTGCGGTACTACATGTTCTGTACTG	TGCAGGTAGTGATTGGCGGTCTAGTAGCGCCTCTCTACAGTACAGTGCGGTACTACATGTTCTGTACTG	0.942308	0.530612	0.498126	21.8182	9.52971	2.2846	1	1	1	1	1	0	0	1	0	0	1	1	0	0	0	1	-	1	0	0	1	1	0	1	0	0	-	1	-	0	0	1	1	1	1	0	0	1	0	1	0
37435477	TGCAGATCCAACAATCTTTAATAAAGACACTAGAGTTATTCTCTAAAGTCTTAAAGTTTAAACTGATCA	TGCAGATCCAACAATCTTTAATAAAGACACTAGAGTTATTCTCTAAAGTCTTAAAGTTTAAACTGATCA	0.942308	0.530612	0.498126	19.6765	8.295	2.29764	1	1	1	1	0	1	1	1	0	0	0	0	0	0	0	1	1	0	1	1	1	1	1	0	1	0	1	-	1	1	1	1	0	0	1	-	0	0	0	0	0
37443151	TGCAGTATTATACAGTAAACCCCAAAAAGGTCAAGTTTGCAGGAATACAAACTTTTCTGGACGTTTGGA	TGCAGTATTATACAGTAAACCCCAAAAAGGTCAAGTTTGCAGGAATACAAACTTTTCTGGACGTTTGGA	0.942308	0.530612	0.498126	19.4286	7.16853	2.60518	1	0	0	0	1	1	1	1	0	1	0	0	0	0	0	1	0	1	0	1	0	1	1	1	1	0	1	1	1	0	0	1	0	0	-	1	1	-	0	1	1
37399067	TGCAGCTATTGTATGTATCTGACCTTCAAGTGCCAGAGATAATTGACAGCTGGGGATCTGGAGGTCTTT	TGCAGCTATTGTATGTATCTGACCTTCAAGTGCCAGAGATAATTGACAGCTGGGGATCTGGAGGTCTTT	0.942308	0.530612	0.498126	19.2162	8.00721	2.42889	1	0	0	1	1	0	1	1	1	1	0	1	0	0	1	1	1	0	0	1	1	0	0	0	1	1	0	1	0	0	1	0	1	1	1	0	0	1	-	-	0
37425723	TGCAGTCAACCAGTGGTCTTGGTGGTCACGTGCCATAATACTGGCATCATGGCCCCCATCGCTAAGCAG	TGCAGTCAACCAGTGGTCTTGGTGGTCACGTGCCATAATACTGGCATCATGGCCCCCATCGCTAAGCAG	0.942308	0.530612	0.498126	19.129	9.49615	1.94244	1	1	0	1	0	0	1	0	0	0	0	0	0	0	0	1	1	1	1	0	1	1	1	0	1	1	0	0	0	-	0	1	1	1	0	1	-	1	1	0	0
37430848	TGCAGACTTCACCTTGGACTTCAACGCTCTACATTGAAAGAGGTATAATCCACTATTAAAATCTGGAAC	TGCAGACTTCACCTTGGACTTCAACGCTCTACATTGAAAGAGGTATAATCCACTATTAAAATCTGGAAC	0.942308	0.530612	0.498126	18.1053	4.59857	3.98157	1	0	1	1	1	1	1	1	1	1	1	-	0	0	1	0	0	1	0	-	0	0	1	0	0	1	1	-	0	0	0	1	0	1	0	0	1	0	1	1	1
37396009	TGCAGAAGAGGAAGAAGATGCATATGCTATACATCAAGTAAGGTTATTTATTTGAGGAGTTATTCATTA	TGCAGAAGAGGAAGAAGATGCATATGCTATACATCAAGTAAGGTTATTTATTTGAGGAGTTATTCATTA	0.942308	0.530612	0.498126	17.9062	8.12542	2.21643	1	1	0	-	1	0	0	0	0	0	1	1	0	0	0	1	0	1	1	0	0	1	-	1	1	0	1	1	1	0	-	1	1	0	0	0	1	1	0	0	1
37418639	TGCAGCGCTGGACTGGAGGTAAGTAGAACGGTGACTATGGACTATGGGCTATCCCCATCAGTCCCATAG	TGCAGCGCTGGACTGGAGGTAAGTAGAACGGTGACTATGGACTATGGGCTATCCCCATCAGTCCCATAG	0.942308	0.530612	0.498126	17.4054	7.07282	2.30001	1	0	1	0	0	1	1	0	1	1	0	1	1	1	1	0	1	0	0	1	1	1	1	1	1	1	0	0	0	0	0	1	0	-	1	1	0	0	1	1	0
37399963	TGCAGGCATTATATGTTCTAGGGGGAGAAAAACTGGGAGAATCACTTGTAGAGAGAAGGATCTGGGTGT	TGCAGGCATTATATGTTCTAGGGGGAGAAAAACTGGGAGAATCACTTGTAGAGAGAAGGATCTGGGTGT	0.942308	0.530612	0.498126	17.2353	7.4204	2.37	1	0	0	1	0	1	0	1	1	0	1	1	0	0	0	0	0	1	1	0	0	-	0	0	1	-	1	1	1	1	1	1	1	1	0	0	1	1	0	0	1
37404788	TGCAGATTTGTCTGTTTTTTTTGTCTAGTGTGATAAAGCTCTAGTTCCGATGCACAATAGTGCTGGTAA	TGCAGATTTGTCTGTTTTTTTTGTCTAGTGTGATAAAGCTCTAGTTCCGATGCACAATAGTGCTGGTAA	0.942308	0.530612	0.498126	17.2222	7.95861	2.08604	1	1	1	0	0	0	1	1	0	0	0	0	1	1	1	1	1	0	0	-	0	1	1	-	0	1	1	0	0	1	1	0	1	1	0	1	0	0	1	1	0
37400899	TGCAGTACGATGCCCAGATGCTGCTGATGTACAATGTATCCATATTCATGGAGTGGGGGCTGTGCACTG	TGCAGTACGATGCCCAGATGCTGCTGATGTACAATGTATCCATATTCATGGAGTGGGGGCTGTGCACTG	0.942308	0.530612	0.498126	16.8857	6.31448	2.67256	1	1	1	0	1	0	0	0	1	0	1	1	1	0	1	0	1	-	0	1	0	0	1	0	1	1	0	1	1	0	0	1	0	1	1	-	1	-	0	0	0
37444711	TGCAGTAGTGTACAGCGGGATGCGCTGCTGATCTATAGATGAATACTCGTAAGGAGGAATGTGCATGAG	TGCAGTAGTGTACAGCGGGATGCGCTGCTGATCTATAGATGAATACTCGTAAGGAGGAATGTGCATGAG	0.942308	0.530612	0.498126	16.3823	6.38018	2.45352	1	0	0	1	1	0	1	0	0	0	0	1	1	0	0	1	1	1	0	0	1	1	0	-	0	1	1	1	0	1	0	0	1	-	1	1	1	0	0	0	1
37444040	TGCAGTCATCAATAGTCTCCAACCTGTGGCTCTCCAGCTGTTTAAAAGTTACCACTCCTAGCATGTTCT	TGCAGTCATCAATAGTCTCCAACCTGTGGCTCTCCAGCTGTTTAAAAGTTACCACTCCTAGCATGTTCT	0.942308	0.530612	0.498126	15.7368	7.31503	2.17208	1	1	1	0	1	1	0	0	1	1	1	-	1	1	1	1	1	0	0	0	1	1	1	1	0	0	0	1	-	0	0	0	0	1	1	1	0	0	1	1	1
37402736	TGCAGTTTTTAGGATTTTTCAGAAATGAAGGAGCAGCTACTGGAATTTGGGGCCTCCTTTCAATTGATG	TGCAGTTTTTAGGATTTTTCAGAAATGAAGGAGCAGCTACTGGAATTTGGGGCCTCCTTTCAATTGATG	0.942308	0.530612	0.498126	15.5526	5.6833	2.73981	1	1	1	0	0	1	0	1	1	1	1	1	0	1	1	0	0	1	0	0	-	1	0	0	0	1	1	1	0	1	1	0	0	0	0	-	1	1	0	0	1
37407411	TGCAGTTCCCACCTCTGGGACACTCAACAAACAGGTCAATTTAAAAAGTGATGAACAGAACAAAGATTC	TGCAGTTCCCACCTCTGGGACACTCAACAAACAGGTCAATTTAAAAAGTGATGAACAGAACAAAGATTC	0.942308	0.530612	0.498126	15.4571	6.5393	2.50542	1	0	1	1	0	0	1	0	1	1	0	0	0	1	1	0	1	1	0	1	1	0	1	0	0	1	0	1	1	1	-	1	0	0	1	1	0	0	0	-	0
37433389	TGCAGTGGCAACAACCGCATCGCAAAACCATGGCAACTTGAAGTAAAATGCATGAGATCGGAAGAGCGG	TGCAGTGGCAACAACCGCATCGCAAAACCATGGCAACTTGAAGTAAAATGCATG	0.942308	0.530612	0.498126	15.3947	4.99231	3.12006	1	0	0	0	-	0	1	1	-	0	1	1	1	0	1	1	0	1	0	0	1	0	1	-	0	1	0	0	0	0	1	0	1	0	0	1	0	1	0	0	1
37435593	TGCAGATGCCCAAATCTTGTCCATAAAGCAGCTTATATATAGGATATTTTCAGAAAGATCTATGCATGA	TGCAGATGCCCAAATCTTGTCCATAAAGCAGCTTATATATAGGATATTTTCAGAAAGATCTATGCATGA	0.942308	0.530612	0.498126	15.3889	7.63136	2.04608	1	0	1	0	0	1	0	1	0	0	0	1	1	1	1	1	0	1	0	1	1	0	-	0	1	1	1	1	1	0	1	0	-	0	0	1	1	1	1	0	1
37398524	TGCAGCCATCATATGTCCTAGGGCAGTGGTCTCCAACCTGTGGCTCTCCAGCTGTTGAGAAACTACAAC	TGCAGCCATCATATGTCCTAGGGCAGTGGTCTCCAACCTGTGGCTCTCCAGCTGTTGAGAAACTACAAC	0.942308	0.530612	0.498126	15.1842	7.19596	2.12552	1	-	1	0	1	1	0	1	1	1	1	1	0	0	1	1	0	0	1	-	0	0	0	1	0	0	1	1	1	1	1	1	1	-	1	0	0	1	0	1	1
37427848	TGCAGTGGCCAGATGTTAGCTGGAAGTCAATAGAGAAATATAAACACACAATGCAGGCATTGCTTTTTC	TGCAGTGGCCAGATGTTAGCTGGAAGTCAATAGAGAAATATAAACACACAATGCAGGCATTGCTTTTTC	0.942308	0.530612	0.498126	14.9714	6.9549	2.22612	1	0	1	1	0	1	0	0	0	1	1	1	1	1	0	0	1	1	1	1	1	0	1	0	0	1	0	0	1	0	1	1	-	1	1	1	0	0	0	-	1
37433723	TGCAGTTCTGGCACTGGGTTGTTTTTTTGTTTTTTTTTTCACAGTGTTTGGCATGAGATCGGAAGAGCG	TGCAGTTCTGGCACTGGGTTGTTTTTTTGTTTTTTTTTTCACAGTGTTTGGCATG	0.942308	0.530612	0.498126	14.8421	9.69136	1.5916	1	0	1	1	1	1	0	0	1	1	0	0	1	1	1	1	1	0	1	0	1	0	0	0	-	1	1	0	1	-	1	1	0	1	1	1	-	0	1	1	0
37408184	TGCAGGCTTAAAGGCTGAAATCTCCCAGAATCTCCTGCTTGTTCAGCATCTACACAGCATGAGATCGGA	TGCAGGCTTAAAGGCTGAAATCTCCCAGAATCTCCTGCTTGTTCAGCATCTACACAGCATG	0.942308	0.530612	0.498126	14.6667	7.64126	2.02595	1	1	0	0	1	1	0	1	1	0	1	1	0	1	1	0	0	1	1	0	0	-	1	0	1	1	1	1	1	0	1	0	0	0	1	0	1	0	0	1	1
37397448	TGCAGATTTAAGATGTGGATTGCATTGTGTAGCATCTTGGTGGTCTGATGCTGAATCAAAGAAGTGACA	TGCAGATTTAAGATGTGGATTGCATTGTGTAGCATCTTGGTGGTCTGATGCTGAATCAAAGAAGTGACA	0.942308	0.530612	0.498126	14.6154	5.46605	2.55515	1	0	1	0	1	1	0	0	1	1	1	1	1	1	1	1	1	0	0	0	-	0	0	0	0	1	0	-	1	0	0	0	0	-	0	1	0	1	1	1	1
37443571	TGCAGATTTTTTGCGGATTTTAATCCGCTGCAAATACCTATTGGTGCAGATTTTTGCATGAGATCGGAA	TGCAGATTTTTTGCGGATTTTAATCCGCTGCAAATACCTATTGGTGCAGATTTTTGCATG	0.942308	0.530612	0.498126	14.3784	6.22268	2.36236	1	0	1	0	1	1	0	0	1	1	0	0	1	1	1	1	-	0	0	1	1	0	-	1	0	0	0	1	1	1	0	0	0	0	1	0	1	1	1	1	0
37441298	TGCAGACTTTATAGTCTCCATTTTGATTAAGTATCTGTATAAAGCATGAGATCGGAAGAGCGGTTCAGC	TGCAGACTTTATAGTCTCCATTTTGATTAAGTATCTGTATAAAGCATG	0.942308	0.530612	0.498126	14.0541	4.36786	3.38024	1	0	0	1	1	0	0	1	1	0	1	1	1	0	1	1	0	0	0	-	1	1	-	0	1	1	1	0	0	1	1	1	0	0	1	1	1	0	0	0	0
37400991	TGCAGTAGGGAGTCTGTTGTGCTTTCTCCACAGGTTGGTGGGAGCAACACTGGTCAAGGTGACAAGAGC	TGCAGTAGGGAGTCTGTTGTGCTTTCTCCACAGGTTGGTGGGAGCAACACTGGTCAAGGTGACAAGAGC	0.942308	0.530612	0.498126	13.6286	5.83137	2.49057	1	0	1	1	1	0	1	1	-	1	1	1	0	0	0	0	1	-	0	1	1	0	1	0	1	0	1	-	0	1	1	1	0	0	0	1	0	1	0	1	0
37437167	TGCAGCGAGTTATCTGATCCTAGGACACAACTAAAGCCATTAAAAAAGTTGAAATACGTTTCTGTGCTA	TGCAGCGAGTTATCTGATCCTAGGACACAACTAAAGCCATTAAAAAAGTTGAAATACGTTTCTGTGCTA	0.942308	0.530612	0.498126	13.4722	5.35146	2.58581	1	1	0	1	1	1	1	-	0	0	0	1	1	1	0	1	0	0	1	1	1	1	0	1	1	1	0	1	1	0	0	-	1	1	0	1	1	0	1	0	0
37416344	TGCAGCAGCCAGATGGTAGCTGGAAGTCAATGGAAAAAAATGTTTTGGTCAGTCGCATTTTTTTCCAAA	TGCAGCAGCCAGATGGTAGCTGGAAGTCAATGGAAAAAAATGTTTTGGTCAGTCGCATTTTTTTCCAAA	0.942308	0.530612	0.498126	13.4595	6.20634	2.23819	1	0	1	0	1	1	0	0	1	1	1	-	1	0	1	1	1	1	1	1	1	0	1	1	0	0	1	1	0	1	1	0	1	1	-	0	0	1	0	0	0
37404100	TGCAGTTCTGTCTGTGAGTGGGTCAGATATGCAGCATGAGATCGGAAGAGCGGTTCAGCAGGAATGCCG	TGCAGTTCTGTCTGTGAGTGGGTCAGATATGCAGCATG	0.942308	0.530612	0.498126	13.4571	5.65353	2.50771	1	0	1	-	1	0	-	1	1	1	1	1	0	0	0	0	1	1	0	1	1	0	1	0	1	0	1	-	0	1	1	1	0	0	0	1	0	1	0	1	0
37395967	TGCAGAACTCCTGTGTACACTGGTATATATCACTATATGGTGGTAATATTGTTCTTTGTATAGTGATCT	TGCAGAACTCCTGTGTACACTGGTATATATCACTATATGGTGGTAATATTGTTCTTTGTATAGTGATCT	0.942308	0.530612	0.498126	13.2353	4.56366	2.7427	1	1	1	1	0	1	0	0	1	0	0	0	1	0	1	0	1	0	1	1	-	0	1	-	0	0	0	1	0	0	1	0	1	1	0	1	0	1	1	1	1
37398453	TGCAGCCAATCAGTGGTTTCATCAGTCACTTTGCATTGCTATGACATCACCGATCACGAGCCGTTCACT	TGCAGCCAATCAGTGGTTTCATCAGTCACTTTGCATTGCTATGACATCACCGATCACGAGCCGTTCACT	0.942308	0.530612	0.498126	13.1892	3.71875	3.67193	1	1	1	0	-	0	1	1	1	0	1	1	0	1	0	1	1	0	1	0	0	-	0	0	0	0	0	1	1	1	1	0	0	1	0	0	1	1	1	1	0
37442394	TGCAGCAATTTACATTACTATACATTGGGATGAGGATGTTCCAAACATTGCGGGTGTAGCAGAAAAATA	TGCAGCAATTTACATTACTATACATTGGGATGAGGATGTTCCAAACATTGCGGGTGTAGCAGAAAAATA	0.942308	0.530612	0.498126	13.1053	3.86475	3.25159	1	0	1	0	1	1	0	0	1	1	-	1	1	1	1	0	1	1	0	-	1	0	1	0	1	0	0	0	1	0	0	1	0	-	1	1	1	1	1	1	0
37424936	TGCAGTACTGTAGTTTTTACACTTGGCAATATACAATAGTCTCCTGAATGCAGTAATACTCGGCCTTTG	TGCAGTACTGTAGTTTTTACACTTGGCAATATACAATAGTCTCCTGAATGCAGTAATACTCGGCCTTTG	0.942308	0.530612	0.498126	12.8919	5.26479	2.46578	1	0	1	1	1	1	0	1	1	1	0	0	1	1	1	0	1	0	0	1	1	0	0	0	1	1	1	0	0	0	1	1	1	1	0	-	0	1	1	-	0
37396649	TGCAGAGAAGTTAGAATGGATCGGCTATGGACTGGGAGATGGAAGAGTACAGGTCTTCATTAGCTTTGT	TGCAGAGAAGTTAGAATGGATCGGCTATGGACTGGGAGATGGAAGAGTACAGGTCTTCATTAGCTTTGT	0.942308	0.530612	0.498126	12.8108	5.45665	2.38817	1	0	1	1	0	1	0	0	1	0	0	1	1	-	1	1	1	0	1	1	1	1	0	1	0	-	0	1	0	0	0	0	1	1	1	1	0	1	1	1	0
37405285	TGCAGCTTTAACAGCTTCCGCTCTTCTTGGAAGAGTTTCCACAAGATGTTGGAACGTTTCTGTGGGAAT	TGCAGCTTTAACAGCTTCCGCTCTTCTTGGAAGAGTTTCCACAAGATGTTGGAACGTTTCTGTGGGAAT	0.942308	0.530612	0.498126	12.775	7.1221	1.81073	1	1	1	0	1	1	0	0	1	1	0	0	1	1	1	1	1	0	0	0	1	1	0	0	-	1	0	1	1	0	0	-	0	1	1	1	0	0	1	1	1
37397526	TGCAGATTTGGGTCTTTTCTACCGCTATGCCTGGCTCTTAAAAATGTTTTACTTTTTCTTGCATGAGAT	TGCAGATTTGGGTCTTTTCTACCGCTATGCCTGGCTCTTAAAAATGTTTTACTTTTTCTTGCATG	0.942308	0.530612	0.498126	12.7647	6.33876	2.03704	1	1	0	1	0	1	1	0	1	0	0	0	1	0	0	0	1	1	1	0	1	1	1	0	-	1	0	1	1	1	0	0	1	1	-	0	-	1	1	1	0
10079583	TGCAGTAGATAGGATGTTTATTATAAGGAATGGCATGAGATCGGAAGAGCGGTTCAGCAGGAATGCCGA	TGCAGTAGATAGGATGTTTATTATAAGGAATGGCATG	0.942308	0.530612	0.498126	12.6486	4.27574	2.97803	1	1	-	0	1	1	0	0	1	1	1	0	1	-	1	0	1	1	1	0	1	-	0	0	0	0	1	1	1	0	1	0	1	1	0	1	1	1	1	1	0
37407093	TGCAGCTTCCTTAGGTCTCCTTAACCTTGCATAAACTTCCTTATAAATTGACCTGACCATACATACAAA	TGCAGCTTCCTTAGGTCTCCTTAACCTTGCATAAACTTCCTTATAAATTGACCTGACCATACATACAAA	0.942308	0.530612	0.498126	12.4444	5.04119	2.55687	1	1	-	0	0	1	1	1	1	1	0	0	1	0	1	0	0	0	1	0	0	0	1	1	1	1	0	1	0	1	1	1	1	0	0	1	-	0	1	1	1
10110524	TGCAGCTACATGGAGCCTGTGAACAGGAGCTGACTCATTGACTTCTATGGGAGAGTTTTCTAGGCATGA	TGCAGCTACATGGAGCCTGTGAACAGGAGCTGACTCATTGACTTCTATGGGAGAGTTTTCTAGGCATGA	0.942308	0.530612	0.498126	11.8378	4.87971	2.58492	1	-	1	0	1	0	1	1	0	1	1	0	0	1	1	1	0	0	0	1	0	1	1	1	0	1	0	1	0	0	1	0	0	0	0	1	1	0	0	-	1
37415750	TGCAGCACATATGATTCACTAGAAGATCCAACCAATTATCAGGAACATTTTACCTGTAAAACACCTGTA	TGCAGCACATATGATTCACTAGAAGATCCAACCAATTATCAGGAACATTTTACCTGTAAAACACCTGTA	0.942308	0.530612	0.498126	11.7105	5.22599	2.23288	1	0	0	0	1	1	0	1	1	0	1	1	1	0	1	1	1	1	1	0	0	1	-	0	0	0	1	1	0	0	-	0	1	0	1	0	1	1	1	0	0
37437673	TGCAGCTGAGGCTCGACGCCGCGTCGGCCGGAATGCACGGAGGAGCCGTTCACTGTGAAAGGGAGCTGC	TGCAGCTGAGGCTCGACGCCGCGTCGGCCGGAATGCACGGAGGAGCCGTTCACTGTGAAAGGGAGCTGC	0.942308	0.530612	0.498126	11.579	5.58019	2.0949	1	0	-	0	0	0	1	1	0	1	1	1	0	1	1	1	0	0	0	1	0	0	1	1	0	1	0	1	0	1	1	1	0	0	0	1	1	0	0	1	1
37437262	TGCAGCGGCCAAATGTTAGTTGGAATTCAATAATGAAATATAAATTGCATATATAAATTGCATTTCTCT	TGCAGCGGCCAAATGTTAGTTGGAATTCAATAATGAAATATAAATTGCATATATAAATTGCATTTCTCT	0.942308	0.530612	0.498126	11.5429	5.59256	2.04767	1	1	1	0	1	1	0	1	0	0	0	0	1	1	0	1	1	1	0	0	1	0	1	1	1	0	-	0	1	0	1	1	0	-	1	-	0	1	0	0	0
37407160	TGCAGGCGCACAGATAGAGGAATATCTCTGCTAATAATAGAAGTACAGTGCAGTACTACATGTTCTTTA	TGCAGGCGCACAGATAGAGGAATATCTCTGCTAATAATAGAAGTACAGTGCAGTACTACATGTTCTTTA	0.942308	0.530612	0.498126	11.4054	4.42633	2.57153	1	0	1	0	1	0	0	1	0	1	1	-	1	1	1	0	1	1	0	1	-	0	1	0	0	1	1	0	0	0	0	0	1	0	0	-	0	0	1	1	0
37402530	TGCAGTTGTGTCATTGGCAGTATGACCACATGAGACTATTAACTATATATGGTTTAATAAACATGACTC	TGCAGTTGTGTCATTGGCAGTATGACCACATGAGACTATTAACTATATATGGTTTAATAAACATGACTC	0.942308	0.530612	0.498126	11.3529	5.01106	2.31552	1	0	0	1	0	1	0	1	1	0	1	1	0	0	0	0	0	1	1	0	0	1	0	0	1	-	1	1	1	1	1	1	1	1	0	0	1	1	0	0	1
37395954	TGCAGAACCTAATTGTCATAAGCAGAATTAGCAATAATTTCCCAATTTGTTGTTAGCGGTTACCAGGGC	TGCAGAACCTAATTGTCATAAGCAGAATTAGCAATAATTTCCCAATTTGTTGTTAGCGGTTACCAGGGC	0.942308	0.530612	0.498126	10.9459	5.41742	1.9556	1	1	1	0	1	1	0	1	0	1	-	1	0	1	1	0	1	0	0	0	1	0	1	1	0	-	0	1	1	1	1	-	0	0	1	0	0	1	1	0	0
37420386	TGCAGCTTCCATTATTTTCCGTGTCTGGCACTACCTGCGATGACTGTGGATGATCTCGGAGCTAGGAGG	TGCAGCTTCCATTATTTTCCGTGTCTGGCACTACCTGCGATGACTGTGGATGATCTCGGAGCTAGGAGG	0.942308	0.530612	0.498126	10.7429	5.67875	1.9849	1	1	1	0	1	0	0	1	1	1	0	0	1	1	0	0	0	0	1	1	0	1	-	0	0	1	1	0	1	0	-	1	1	1	1	1	0	1	0	-	1
37440572	TGCAGTTACTGCATTTGGACTAAACTACGCGTAAATGCGATGGCCAATAATCACGCAAATTTACTAGTA	TGCAGTTACTGCATTTGGACTAAACTACGCGTAAATGCGATGGCCAATAATCACGCAAATTTACTAGTA	0.942308	0.530612	0.498126	10.7143	4.98897	2.31396	1	0	1	1	1	0	1	1	1	1	1	1	0	0	0	0	1	-	0	1	1	0	1	0	1	0	1	1	0	1	1	1	0	0	0	1	0	1	0	1	0
37399220	TGCAGCTGAGAAACAGCATTTCCTCTTTGACAGCGGTTTTCCTTTCCCTGTAAAACTTCAAGTTCCTGG	TGCAGCTGAGAAACAGCATTTCCTCTTTGACAGCGGTTTTCCTTTCCCTGTAAAACTTCAAGTTCCTGG	0.942308	0.530612	0.498126	10.3714	4.5235	2.2858	1	1	0	1	1	1	0	0	1	1	0	0	1	1	1	0	0	1	-	1	0	1	0	0	1	0	0	0	0	-	1	0	1	1	0	1	-	1	1	1	1
37396741	TGCAGAGCAGCTCAGCCAGGATCAGTCTCCCAGGAAAAAAGCGAGAAAGTCTTTCAACAGATCATCAGG	TGCAGAGCAGCTCAGCCAGGATCAGTCTCCCAGGAAAAAAGCGAGAAAGTCTTTCAACAGATCATCAGG	0.942308	0.530612	0.498126	10.1351	4.9765	1.99744	1	0	1	0	1	1	1	1	1	0	0	1	0	1	1	0	0	1	0	0	1	1	0	0	0	0	0	0	0	0	1	1	1	1	1	0	1	-	0	1	-
37407522	TGCAGCCTCATCATCATCGAACCCTGCTTCCTCATCATCATAGAAGCATGAGATCGGAAGAGCGGTTCA	TGCAGCCTCATCATCATCGAACCCTGCTTCCTCATCATCATAGAAGCATG	0.942308	0.530612	0.498126	10.1111	3.66498	2.77324	1	0	1	0	-	0	1	1	0	0	1	1	1	0	1	0	0	1	0	0	1	0	1	0	-	1	0	1	1	0	0	1	1	1	1	0	0	0	-	1	0
37414343	TGCAGATTATAAACACTGATTTTATAAAACCTACCTCAAAGGAAAAAAGCAAGGAGTACACTGCCAGGT	TGCAGATTATAAACACTGATTTTATAAAACCTACCTCAAAGGAAAAAAGCAAGGAGTACACTGCCAGGT	0.942308	0.530612	0.498126	10.1053	4.78369	2.22722	1	1	0	1	0	1	1	1	1	0	1	0	0	1	1	1	0	0	1	1	1	1	0	1	0	0	1	1	0	1	1	1	0	0	1	0	-	1	1	0	0
37404891	TGCAGCACTGATAAGCTCTATTGAAATGGAGCTAATTCGTGCCGAAAACCGCTGCAAAAAACAAGTTTT	TGCAGCACTGATAAGCTCTATTGAAATGGAGCTAATTCGTGCCGAAAACCGCTGCAAAAAACAAGTTTT	0.942308	0.530612	0.498126	10.0286	4.77186	2.02647	1	0	1	0	0	0	0	0	0	1	1	1	0	0	1	1	0	1	0	-	0	1	1	1	0	1	1	0	1	0	1	1	0	0	0	1	1	0	0	-	1
37407544	TGCAGGATTTTATGATGATGAGGCGGCATGAGATCGGAAGAGCGGTTCAGCAGGAATGCCGAGACCGAT	TGCAGGATTTTATGATGATGAGGCGGCATG	0.942308	0.530612	0.498126	9.97222	3.53149	3.02875	1	0	1	0	1	0	1	1	0	0	-	1	1	0	1	0	0	-	0	0	1	0	1	0	1	1	0	1	1	0	0	1	1	1	1	0	0	0	1	1	0
37414821	TGCAGATTTGATGCAGTTTTTTTTAGCTAAAGCCAGAAAAGGATCCAGCAGGAAGGAGACATATAAGTC	TGCAGATTTGATGCAGTTTTTTTTAGCTAAAGCCAGAAAAGGATCCAGCAGGAAGGAGACATATAAGTC	0.942308	0.530612	0.498126	9.84375	4.95044	2.0451	1	1	0	1	0	0	0	1	0	0	0	0	0	0	1	0	1	1	1	-	1	0	1	1	0	0	1	1	0	0	1	0	-	0	0	0	1	1	1	0	1
37396583	TGCAGACTGTTTTGTGAGTGTTTTCCTCCCAATCTAGTCTGTGTGATTTTCCCTCCCTACATGCATGAG	TGCAGACTGTTTTGTGAGTGTTTTCCTCCCAATCTAGTCTGTGTGATTTTCCCTCCCTACATGCATGAG	0.942308	0.530612	0.498126	9.76316	3.645	2.74603	1	0	1	0	0	1	-	0	1	1	1	0	1	1	1	0	-	1	0	0	1	0	0	1	0	1	0	0	1	0	0	0	1	1	1	1	0	1	1	1	0
37435009	TGCAGAGAGGCGCTACTGGAGCACCAATCACTACATGCACTTCACTAATACAGGTAAAGAGAAGTACAG	TGCAGAGAGGCGCTACTGGAGCACCAATCACTACATGCACTTCACTAATACAGGTAAAGAGAAGTACAG	0.942308	0.530612	0.498126	9.68571	4.79745	2.08809	1	1	1	0	1	1	1	1	1	0	0	0	0	0	1	0	0	1	-	1	0	0	0	0	0	0	1	0	1	1	1	1	1	-	1	0	1	1	0	1	1
37445051	TGCAGCTCTTCAGTTAAGGCCACCATAAGGTACTTCTTGCCGCTAGTCGGATAAAATCTTCAGGGATGT	TGCAGCTCTTCAGTTAAGGCCACCATAAGGTACTTCTTGCCGCTAGTCGGATAAAATCTTCAGGGATGT	0.942308	0.530612	0.498126	9.61111	3.85341	2.51367	1	1	1	0	0	1	0	0	1	1	0	0	1	1	1	0	1	0	0	0	1	1	-	0	0	1	-	1	1	0	0	0	1	1	1	-	0	0	1	1	0
37401937	TGCAGTGGCTGTTGGCTATTGCCTGTCCTACAGTGCCACTGTAAACTGTGAGTCCTAAAGGGTGGTTAC	TGCAGTGGCTGTTGGCTATTGCCTGTCCTACAGTGCCACTGTAAACTGTGAGTCCTAAAGGGTGGTTAC	0.942308	0.530612	0.498126	9.22857	3.41497	2.74768	1	0	0	1	-	1	1	1	1	0	0	1	1	0	0	0	1	1	1	1	1	0	0	0	1	0	1	0	0	1	-	1	1	1	1	0	1	1	1	0	0
37406255	TGCAGTTTTAAGGGTTTAGTACTGCTGATAGAGTTCCCTTATATTAAGGACTACTCGAGGAGATTTACT	TGCAGTTTTAAGGGTTTAGTACTGCTGATAGAGTTCCCTTATATTAAGGACTACTCGAGGAGATTTACT	0.942308	0.530612	0.498126	9.17143	4.20534	2.13363	1	0	1	1	0	1	0	0	0	0	1	1	1	0	1	1	0	1	0	1	0	-	1	1	-	1	0	1	1	0	0	1	0	0	1	1	-	0	1	0	0
37406645	TGCAGTGCCACTTCGGGATGGGCCATGGTGGAAATTTAGGTGCATGCATGAGATCGGAAGAGCGGTTCA	TGCAGTGCCACTTCGGGATGGGCCATGGTGGAAATTTAGGTGCATGCATG	0.942308	0.530612	0.498126	9.16667	5.2731	1.79013	1	1	1	0	1	0	1	1	0	1	0	0	1	1	1	1	1	0	1	0	-	1	0	1	0	1	0	-	-	1	0	0	0	1	0	0	0	0	0	0	0
37441107	TGCAGCTGGTGTGTGACCATTGCAGCCAATCAGTGACTCCAGCGGTCATGTGCCATTCCCTTGATGTCA	TGCAGCTGGTGTGTGACCATTGCAGCCAATCAGTGACTCCAGCGGTCATGTGCCATTCCCTTGATGTCA	0.942308	0.530612	0.498126	9.08333	5.3974	1.66802	1	1	0	0	1	0	0	0	0	1	1	1	0	1	0	1	0	0	0	-	0	1	0	1	1	1	0	1	1	1	1	0	1	0	0	0	1	0	-	0	1
37396360	TGCAGACAGGAAAACCTTGTGTAGTTTTAGTTTTTCTTCAATTTCCTATATGGTTACAACCAAAGCTGC	TGCAGACAGGAAAACCTTGTGTAGTTTTAGTTTTTCTTCAATTTCCTATATGGTTACAACCAAAGCTGC	0.942308	0.530612	0.498126	8.7027	4.56701	1.85485	1	0	1	0	1	1	1	1	1	0	0	1	0	1	1	0	0	1	0	0	1	-	0	0	0	0	0	0	0	0	-	1	-	1	1	0	1	1	0	1	1
37404357	TGCAGAATATCGATAAACAGCTACTCACACACCTACCATTCCTGGGGGGGCGGCTGCTTAGTATTATAG	TGCAGAATATCGATAAACAGCTACTCACACACCTACCATTCCTGGGGGGGCGGCTGCTTAGTATTATAG	0.942308	0.530612	0.498126	8.58333	3.86131	2.20813	1	0	0	-	1	1	1	1	1	0	1	0	1	0	0	1	1	1	1	1	1	0	0	1	1	0	1	0	0	0	0	0	0	1	-	1	1	0	0	1	1
37396015	TGCAGAAGATGGTAGAAAACAGCAGTAATAGATCAGATTCAACAAGGCTAATAAGCAAGGTCTTGCCTA	TGCAGAAGATGGTAGAAAACAGCAGTAATAGATCAGATTCAACAAGGCTAATAAGCAAGGTCTTGCCTA	0.942308	0.530612	0.498126	8.57895	3.28979	2.63092	1	0	1	0	1	1	0	1	0	1	1	1	1	1	0	1	1	0	0	0	1	0	1	1	0	1	1	1	0	0	1	0	0	0	1	1	0	1	0	0	-
37401426	TGCAGTCCTGCCAGAGTCAAGCCCCCCCATAACAGTCCTCAGGGGAGACTCTTTGTTCCTCCCAATCTG	TGCAGTCCTGCCAGAGTCAAGCCCCCCCATAACAGTCCTCAGGGGAGACTCTTTGTTCCTCCCAATCTG	0.942308	0.530612	0.498126	8.57143	4.52476	1.88963	1	0	0	1	0	1	0	0	1	1	1	0	0	0	0	0	1	1	1	-	1	1	1	0	1	1	0	0	1	0	1	1	1	0	0	1	1	1	0	1	1
37419021	TGCAGCTAAAAGGACCATAGGAACCAGTTAACTGGAGATGACCCACTGACTTCTACAGAAAAGTGTATT	TGCAGCTAAAAGGACCATAGGAACCAGTTAACTGGAGATGACCCACTGACTTCTACAGAAAAGTGTATT	0.942308	0.530612	0.498126	8.5	3.50839	2.57141	1	0	1	1	1	0	1	1	1	0	1	0	1	0	0	0	-	1	-	0	1	0	0	0	1	0	1	0	0	0	1	-	1	1	0	1	0	1	1	1	1
37398694	TGCAGCCTCGGCCCCCCTATAGCTACACTGCTACAGAGGCTCCGCTAGAAGCATGTGCTGTATACTGTA	TGCAGCCTCGGCCCCCCTATAGCTACACTGCTACAGAGGCTCCGCTAGAAGCATGTGCTGTATACTGTA	0.942308	0.530612	0.498126	8.26471	4.94861	1.7671	1	0	0	1	0	0	1	1	0	0	0	0	1	0	1	1	-	1	1	1	0	0	-	1	1	0	1	0	0	1	1	1	0	0	0	0	1	1	-	1	0
37396419	TGCAGACCAAGTACATTTATACAGATCATAGAACTTGCAGTTGGGTTATATTCAAAATGTCGACATGTT	TGCAGACCAAGTACATTTATACAGATCATAGAACTTGCAGTTGGGTTATATTCAAAATGTCGACATGTT	0.942308	0.530612	0.498126	8.25	3.04936	2.78629	1	1	1	0	0	1	0	1	0	1	1	1	0	1	0	0	-	0	0	0	1	1	1	1	1	1	1	1	1	0	0	0	0	0	1	0	0	1	0	0	0
37417419	TGCAGCCAATCATTGAGTGGTGGGGTCTGAGAGCTGCCAGGATTTGATAGATGTTGGTGTAATTCTGTA	TGCAGCCAATCATTGAGTGGTGGGGTCTGAGAGCTGCCAGGATTTGATAGATGTTGGTGTAATTCTGTA	0.942308	0.530612	0.498126	8.2	3.36197	2.479	1	-	1	0	1	0	1	1	0	0	1	1	0	0	1	0	1	1	-	0	0	1	1	0	0	-	1	0	1	1	1	0	1	0	1	0	1	1	0	1	0
37412545	TGCAGAGCATAGTTTGTTCGGGAGAAAAACACCATAGGTGTCACCTTGATATTTAACATTTGCATGAGA	TGCAGAGCATAGTTTGTTCGGGAGAAAAACACCATAGGTGTCACCTTGATATTTAACATTTGCATGAGA	0.942308	0.530612	0.498126	8.17143	4.35225	1.8782	1	-	0	1	1	0	1	1	0	1	1	0	0	1	0	1	0	1	-	1	0	1	1	1	1	0	1	0	1	1	0	-	0	0	1	0	1	0	0	0	1
37427199	TGCAGTGATAAACATCACAGAACATGATGAAATCATAAAGATGTTACCTAGTTCTAGAAAAGTCCTATT	TGCAGTGATAAACATCACAGAACATGATGAAATCATAAAGATGTTACCTAGTTCTAGAAAAGTCCTATT	0.942308	0.530612	0.498126	8.15152	3.87784	2.06159	1	1	0	1	1	0	0	0	1	0	0	0	1	1	1	0	1	1	1	1	1	-	0	0	1	0	0	0	0	-	1	0	1	1	0	1	1	1	1	1	1
37438505	TGCAGGCTATGCTGTCTCAATTATTTTCATGAAAGTCTCCTGCCAGCAGCCCATGGCCCCTTTGTTCTA	TGCAGGCTATGCTGTCTCAATTATTTTCATGAAAGTCTCCTGCCAGCAGCCCATGGCCCCTTTGTTCTA	0.942308	0.530612	0.498126	8.11111	4.21491	1.97596	1	1	0	1	0	1	1	0	0	0	1	1	0	1	0	1	-	1	1	0	0	1	1	1	0	1	0	0	1	1	0	0	0	-	1	0	0	0	0	-	1
37423416	TGCAGGTCCACTGCTGTTTGTTATTTTAGTTTTTTTTTATTATTTTCTCTTCTAGGTGGTGTTGGAGAT	TGCAGGTCCACTGCTGTTTGTTATTTTAGTTTTTTTTTATTATTTTCTCTTCTAGGTGGTGTTGGAGAT	0.942308	0.530612	0.498126	8	3.34821	2.31327	1	0	0	0	1	1	1	1	1	0	1	1	1	0	0	1	1	0	1	1	1	0	0	1	0	1	1	1	0	1	0	0	1	1	-	0	1	1	1	1	0
37399614	TGCAGGACCATATACATATTTGCTGCATGAACACATCTTTCTGTTAAAGAGTGCAGCCCATGCTTTTAT	TGCAGGACCATATACATATTTGCTGCATGAACACATCTTTCTGTTAAAGAGTGCAGCCCATGCTTTTAT	0.942308	0.530612	0.498126	7.9697	3.47707	2.2851	1	-	0	1	1	0	0	1	0	0	1	1	0	0	0	1	0	1	1	0	0	1	1	-	1	0	1	1	1	0	1	-	1	0	0	0	1	1	0	0	1
37406985	TGCAGCATTTCTGCAAGCAAATCTGCACCAAATCTCATCAACTTTGCGGCTAATAAAATACACTGTGGA	TGCAGCATTTCTGCAAGCAAATCTGCACCAAATCTCATCAACTTTGCGGCTAATAAAATACACTGTGGA	0.942308	0.530612	0.498126	7.9697	3.51175	2.39366	1	-	1	1	0	0	1	0	0	0	0	0	1	0	1	0	-	0	0	1	1	0	-	0	1	0	1	0	0	1	1	1	0	0	1	1	1	0	1	1	1
37403389	TGCAGCCTTAGGATATGCTAACACGGCACCTTTTGGGGGCGTATTGGACGCATTTTGCATGAGATCGGA	TGCAGCCTTAGGATATGCTAACACGGCACCTTTTGGGGGCGTATTGGACGCATTTTGCATG	0.942308	0.530612	0.498126	7.91892	3.78745	2.05158	1	1	1	0	-	1	1	0	1	0	1	1	1	0	1	0	0	1	0	1	0	1	1	0	0	1	0	0	1	1	1	1	1	1	0	1	0	1	0	-	0
37406564	TGCAGGTGAAGCGCACGGGCTGGGTGTGAAAGGGAGCTGCTGCGCATGAGATCGGAAGAGCGGTTCAGC	TGCAGGTGAAGCGCACGGGCTGGGTGTGAAAGGGAGCTGCTGCGCATG	0.942308	0.530612	0.498126	7.82857	2.91288	2.72808	1	0	1	1	0	0	0	1	0	1	0	0	0	1	1	1	1	0	-	1	1	0	1	1	0	1	1	0	0	0	1	0	1	1	0	0	-	0	1	-	1
37432259	TGCAGCGTAATATAACATTCCGGTGATTTCGCTGCGCATGAGATCGGAAGAGCGGTTCAGCAGGAATGC	TGCAGCGTAATATAACATTCCGGTGATTTCGCTGCGCATG	0.942308	0.530612	0.498126	7.81081	5.09816	1.54956	1	0	-	1	0	1	1	1	1	0	0	1	1	0	0	1	0	1	1	1	0	0	0	0	1	0	1	1	0	1	1	1	0	1	1	-	1	1	0	1	0
37413812	TGCAGATCTGCACCAAAATCTGCACCTAAAACGTGGATTTTATTCTGGATTTAGGGATGGGATTTTGTA	TGCAGATCTGCACCAAAATCTGCACCTAAAACGTGGATTTTATTCTGGATTTAGGGATGGGATTTTGTA	0.942308	0.530612	0.498126	7.72727	4.85095	1.624	1	1	0	1	1	0	0	1	0	0	0	1	0	0	0	1	0	1	-	1	0	1	1	1	1	1	1	1	1	0	1	1	0	0	1	0	1	1	0	0	1
37445664	TGCAGCCTATGAGAGGCTGGGAGCGCACTAAAGACATCAGTGGCTCGACGTAGGCGGCACGATGACGTC	TGCAGCCTATGAGAGGCTGGGAGCGCACTAAAGACATCAGTGGCTCGACGTAGGCGGCACGATGACGTC	0.942308	0.530612	0.498126	7.62162	3.23287	2.41526	1	-	1	0	1	0	0	0	0	1	1	1	1	1	1	1	0	1	0	1	0	1	0	0	1	-	1	0	1	1	1	-	1	0	0	0	1	0	0	0	0
37398461	TGCAGCCACAGAGAATGGAGAGGTGGTTGTACATGCTCGGCTCTCTCTGTTCTCTTCTATGGGAGTTCC	TGCAGCCACAGAGAATGGAGAGGTGGTTGTACATGCTCGGCTCTCTCTGTTCTCTTCTATGGGAGTTCC	0.942308	0.530612	0.498126	7.54286	3.07379	2.48628	1	-	0	1	1	1	1	0	1	0	1	1	0	0	0	1	0	1	0	0	0	-	-	1	1	1	0	1	1	1	0	1	1	1	0	0	0	1	0	0	1
37405071	TGCAGCCTAGGGTGCTTGGTCCTGGTCCAGCAGGATAATCCCGGATTCCACGGGTTGTCCCGGTGCCCT	TGCAGCCTAGGGTGCTTGGTCCTGGTCCAGCAGGATAATCCCGGATTCCACGGGTTGTCCCGGTGCCCT	0.942308	0.530612	0.498126	7.34286	4.34211	1.70357	1	-	0	1	0	0	1	0	0	1	1	1	0	1	0	1	0	1	1	1	0	1	0	1	1	1	1	0	1	1	1	-	0	0	1	0	1	0	0	0	1
37436430	TGCAGCAGCCATAGCAGCTGCTGTGGGTCTCAGAGGTTGAGGCCACTGGGACCCACTAGGTCACTGGCC	TGCAGCAGCCATAGCAGCTGCTGTGGGTCTCAGAGGTTGAGGCCACTGGGACCCACTAGGTCACTGGCC	0.942308	0.530612	0.498126	7.28947	2.64484	2.81907	1	1	1	0	1	1	0	0	1	1	1	1	1	1	1	0	1	1	0	0	0	-	0	0	1	1	0	1	0	0	0	0	0	0	1	0	-	1	-	0	0
37430371	TGCAGAGGTGTAAAGCACGTCATCACTGGATTTTGGAGCAGGTGTACACAAGCCTGAGATCAGCATGAG	TGCAGAGGTGTAAAGCACGTCATCACTGGATTTTGGAGCAGGTGTACACAAGCCTGAGATCAGCATGAG	0.942308	0.530612	0.498126	7.275	3.50705	2.16193	1	1	1	0	1	1	1	1	1	1	0	1	1	1	1	1	-	0	0	-	1	0	0	0	0	0	-	1	0	1	1	0	0	1	0	1	0	0	1	1	0
37398062	TGCAGCAGCAGACACATATACATAAACACACCAGCCATTTAACCCCCTCACTCCACAGCAGACACATAC	TGCAGCAGCAGACACATATACATAAACACACCAGCCATTTAACCCCCTCACTCCACAGCAGACACATAC	0.942308	0.530612	0.498126	7.26316	2.82549	2.52069	1	1	0	0	1	1	1	1	0	1	1	1	1	1	0	1	-	0	0	1	1	1	0	1	0	0	0	0	1	1	0	0	1	1	0	1	-	1	-	1	1
37435343	TGCAGATAAATGCTCACAATATAAATGTACAAAAAATGTGCTGCAATTTAATTAGTCAACACGCATAGA	TGCAGATAAATGCTCACAATATAAATGTACAAAAAATGTGCTGCAATTTAATTAGTCAACACGCATAGA	0.942308	0.530612	0.498126	7.11429	3.53571	2.01415	1	0	0	-	1	1	0	1	0	0	0	0	1	0	1	1	1	1	1	1	0	0	1	-	1	0	1	0	1	0	1	1	1	1	0	0	1	1	1	0	0
37443710	TGCAGAACCGTATAGAAGAGGCTAAATCCCATCTCTGGTTAAGAGCTTTGATAACAATTCCATCAGCAT	TGCAGAACCGTATAGAAGAGGCTAAATCCCATCTCTGGTTAAGAGCTTTGATAACAATTCCATCAGCAT	0.942308	0.530612	0.498126	7.10811	4.57835	1.61088	1	-	0	0	0	0	1	0	1	1	1	1	0	0	1	1	0	1	-	1	0	0	0	1	0	0	1	1	1	1	0	0	1	0	-	1	1	0	0	0	0
37441502	TGCAGCTACCTTTTGTTCTCAGGGGAGATGAGCCGCCACTAAAAGCATGAGATCGGAAGAGCGGTTCAG	TGCAGCTACCTTTTGTTCTCAGGGGAGATGAGCCGCCACTAAAAGCATG	0.942308	0.530612	0.498126	7.05882	3.73333	1.88931	1	0	1	1	-	0	0	0	0	1	0	0	0	1	1	1	1	0	-	1	1	0	1	-	0	1	0	0	0	0	1	0	1	1	0	0	1	0	1	1	1
37441468	TGCAGCCTGAAGCTGGACAGGCAGCTCATCAACTTAGGCTATGATACCATGCATGAGATCGGAAGAGCG	TGCAGCCTGAAGCTGGACAGGCAGCTCATCAACTTAGGCTATGATACCATGCATG	0.942308	0.530612	0.498126	7	4.76678	1.51164	1	1	1	0	1	0	1	1	0	0	1	1	1	0	1	0	0	0	0	1	0	-	1	0	0	1	1	0	0	1	1	0	1	1	0	1	-	0	1	0	0
37417811	TGCAGCCCCCTTCAATGGCACCCTAGGTTACTGCCTAATCTGCCTAGCACTTAGTTGACCTGTGCCCAA	TGCAGCCCCCTTCAATGGCACCCTAGGTTACTGCCTAATCTGCCTAGCACTTAGTTGACCTGTGCCCAA	0.942308	0.530612	0.498126	6.83333	3.66288	1.84452	1	-	0	1	1	1	0	0	0	0	1	0	1	1	1	1	1	1	1	0	0	1	0	1	1	0	-	0	0	0	0	1	1	0	1	1	0	1	1	0	1
37402265	TGCAGTTAGTGTAGAGAGCTGTATTCCCCCTGTAAGGCTAAGTCCACACTACCGTTCGGGGGGGTTACG	TGCAGTTAGTGTAGAGAGCTGTATTCCCCCTGTAAGGCTAAGTCCACACTACCGTTCGGGGGGGTTACG	0.942308	0.530612	0.498126	6.81579	3.78261	1.80402	1	0	-	1	0	1	0	0	1	1	1	1	1	1	1	0	1	1	0	0	1	0	0	0	0	1	0	0	0	0	1	0	1	1	0	1	0	1	1	1	1
37442429	TGCAGCACGTGTGACCGATTATCAGTAACATTTTACTTGCAAAACATCTGTATTAGCGAAGTGCATGCA	TGCAGCACGTGTGACCGATTATCAGTAACATTTTACTTGCAAAACATCTGTATTAGCGAAGTGCATGCA	0.942308	0.530612	0.498126	6.775	3.48918	1.91936	1	0	1	0	1	1	1	0	1	1	1	1	1	1	1	1	1	0	0	0	0	1	1	0	1	0	0	-	1	-	0	0	0	1	-	1	0	1	1	1	0
37442443	TGCAGCAGAATTACCCACAACCGACGTGCACTTACCCTTAGGGTATGTTCACACGGCGTTTTTTTTTTT	TGCAGCAGAATTACCCACAACCGACGTGCACTTACCCTTAGGGTATGTTCACACGGCGTTTTTTTTTTT	0.942308	0.530612	0.498126	6.75758	2.95451	2.28888	1	-	0	1	0	0	0	0	1	0	0	1	1	0	1	0	1	1	1	1	1	1	1	0	1	0	-	0	0	1	-	0	1	1	0	1	1	0	1	1	1
37407092	TGCAGCTTCCTGTATTCTGCAATGGGCTTTCACCATTTTTTCTGGTCTCCACTGTGTGGATTTGCCCTC	TGCAGCTTCCTGTATTCTGCAATGGGCTTTCACCATTTTTTCTGGTCTCCACTGTGTGGATTTGCCCTC	0.942308	0.530612	0.498126	6.71875	4.05612	1.67735	1	-	1	0	0	0	1	0	0	0	1	1	0	0	0	0	1	1	1	1	1	1	0	0	1	1	1	1	1	1	1	0	1	-	1	1	0	0	0	1	0
37404333	TGCAGAATAAAGATAACTAGTCTTTTATAACGATGTATGAACTCAGTAAATGGTACTATTAAAAAGTAC	TGCAGAATAAAGATAACTAGTCTTTTATAACGATGTATGAACTCAGTAAATGGTACTATTAAAAAGTAC	0.942308	0.530612	0.498126	6.69444	3.58871	1.86489	1	1	0	1	0	1	0	1	0	1	1	0	1	1	0	1	0	1	0	-	1	1	1	-	0	0	-	0	0	0	1	1	1	1	0	1	1	0	0	0	1
37395802	TGCAGAAAATGGAGCTCATAGCAATTGCCACAGTTTACAGATAAACATTAACCCCTTAAGGCATGAGAT	TGCAGAAAATGGAGCTCATAGCAATTGCCACAGTTTACAGATAAACATTAACCCCTTAAGGCATG	0.942308	0.530612	0.498126	6.68421	3.51018	2.00836	1	1	0	0	0	1	1	1	1	0	1	1	0	1	0	1	0	1	-	0	0	1	1	1	0	0	1	0	0	1	1	0	0	1	1	0	0	1	0	0	-
37439329	TGCAGTACCACTCCTGAAGAACCCCACAATGCCTTTGTTGTCCACAAAGCCGAATAAAAGTCCAACCTG	TGCAGTACCACTCCTGAAGAACCCCACAATGCCTTTGTTGTCCACAAAGCCGAATAAAAGTCCAACCTG	0.942308	0.530612	0.498126	6.64103	3.91242	1.71335	1	1	1	0	1	1	0	1	1	-	1	0	1	1	1	1	-	0	0	1	1	0	0	0	0	-	1	0	0	0	1	0	0	1	1	1	1	1	1	1	1
37404598	TGCAGAGTGCCTGTGTACACTGGTATACCGTATTTTTCGCTCCATAAGATGCACCTGACCACAAGACGC	TGCAGAGTGCCTGTGTACACTGGTATACCGTATTTTTCGCTCCATAAGATGCACCTGACCACAAGACGC	0.942308	0.530612	0.498126	6.63158	3.08153	2.13679	1	0	1	1	0	1	1	1	0	0	1	1	1	0	1	1	0	1	0	0	0	1	0	1	0	0	1	0	1	1	1	0	0	-	0	-	1	0	-	1	0
37402338	TGCAGTTCATTGACAACCTGAAATCTTCTTGAATATTTGCTAAGCAATAATTAGCAGCCCAGCATGTCA	TGCAGTTCATTGACAACCTGAAATCTTCTTGAATATTTGCTAAGCAATAATTAGCAGCCCAGCATGTCA	0.942308	0.530612	0.498126	6.52778	3.4196	1.91814	1	0	1	1	0	1	0	1	-	0	0	1	1	0	1	0	1	0	1	1	-	0	1	0	0	0	1	0	0	0	1	0	-	1	1	1	1	1	1	1	1
37434182	TGCAGAAGAATTCACTTCAGATTTCTGCCACAGATTCCAAGACAAATTTTTCCGACAGAGTAATCCGTT	TGCAGAAGAATTCACTTCAGATTTCTGCCACAGATTCCAAGACAAATTTTTCCGACAGAGTAATCCGTT	0.942308	0.530612	0.498126	6.44444	2.89102	2.24059	1	1	0	1	0	1	1	0	1	1	0	0	1	-	0	1	1	0	1	0	-	1	1	1	1	0	0	1	1	1	0	0	1	1	1	0	-	1	1	0	1
37430794	TGCAGTGTCCGTTGTTTTGATGAAAAAATAAATTAAAAAAAAAATGGCACAATATGTTGCGTTTTTTGT	TGCAGTGTCCGTTGTTTTGATGAAAAAATAAATTAAAAAAAAAATGGCACAATATGTTGCGTTTTTTGT	0.942308	0.530612	0.498126	6.36111	3.17239	2.03609	1	0	1	1	0	0	1	0	0	1	0	0	0	1	1	1	0	1	0	1	0	0	-	1	0	-	0	1	0	1	0	1	0	0	1	1	0	0	0	1	1
37423139	TGCAGGTAATATACAGCAAAATCCACAACAGTATATTTCATTGTGGACTTTATGGAACTCATTACTAAA	TGCAGGTAATATACAGCAAAATCCACAACAGTATATTTCATTGTGGACTTTATGGAACTCATTACTAAA	0.942308	0.530612	0.498126	6.35135	3.04219	2.1494	1	1	0	1	0	1	1	1	1	1	0	0	1	-	1	0	1	1	-	1	1	1	0	0	0	0	0	-	0	0	1	0	1	1	0	1	1	1	1	1	1
37407225	TGCAGGTTGCGGCAAAAGTTTTTTATCCTCTTCTGCCCTTCGGTGCTGATCAGTGACGTATCAGGGTGC	TGCAGGTTGCGGCAAAAGTTTTTTATCCTCTTCTGCCCTTCGGTGCTGATCAGTGACGTATCAGGGTGC	0.942308	0.530612	0.498126	6.34286	3.02318	2.0952	1	1	1	0	1	1	0	0	1	1	0	0	1	1	1	0	1	0	0	0	1	1	0	0	0	1	0	1	1	1	0	0	1	1	1	-	0	0	1	1	0
37402161	TGCAGTGTTAATTCAGCAATGTATTTAATGAAAACGCCAAAATATTCCTTTTTATAGGATAAAATACAC	TGCAGTGTTAATTCAGCAATGTATTTAATGAAAACGCCAAAATATTCCTTTTTATAGGATAAAATACAC	0.942308	0.530612	0.498126	6.25641	3.15999	1.98496	1	-	-	0	1	1	0	0	1	1	1	1	1	1	1	1	1	-	0	0	1	0	0	1	0	0	0	1	0	0	0	0	0	1	0	1	0	1	1	1	0
37395834	TGCAGAAAGGATGCATCACACGCAGGAAGGGTTTTTAGTTCTGGATGCATTGGATGCCGATGAATCTTC	TGCAGAAAGGATGCATCACACGCAGGAAGGGTTTTTAGTTCTGGATGCATTGGATGCCGATGAATCTTC	0.942308	0.530612	0.498126	6.16216	3.13234	1.96173	1	0	1	1	0	1	0	1	1	1	0	0	1	1	1	0	1	0	0	0	1	0	0	0	1	0	0	0	0	1	1	-	0	1	1	1	0	1	1	1	1
37413107	TGCAGAGTCTGAGGTTTACTGCTATGGACTACCACTCCCGCTAGGCTTTCGAAGCTTGTGCCGATTTTG	TGCAGAGTCTGAGGTTTACTGCTATGGACTACCACTCCCGCTAGGCTTTCGAAGCTTGTGCCGATTTTG	0.942308	0.530612	0.498126	6.08571	2.79153	2.26956	1	0	-	0	1	1	0	1	1	0	1	0	1	0	0	0	0	1	1	1	1	0	1	0	1	0	0	1	0	0	1	1	1	0	0	0	1	1	1	1	-
37430896	TGCAGCGGTGGGCGCAACACTTTTTAAAACATTACACCGGGCACCTGGCACATAGAAGTTGTGGCATGA	TGCAGCGGTGGGCGCAACACTTTTTAAAACATTACACCGGGCACCTGGCACATAGAAGTTGTGGCATGA	0.942308	0.530612	0.498126	6.08333	3.54632	1.76102	1	0	-	1	1	1	1	0	-	0	0	0	1	1	1	0	1	0	0	1	1	1	1	0	1	0	0	0	0	1	0	-	1	0	1	1	1	0	1	1	0
37398072	TGCAGCAGCCACCCAGCTTTTGTATGCAAACAAGAGTGTTACCATTCACTGACAGCAAGCATTGTTGCA	TGCAGCAGCCACCCAGCTTTTGTATGCAAACAAGAGTGTTACCATTCACTGACAGCAAGCATTGTTGCA	0.942308	0.530612	0.498126	6.02632	3.8966	1.53843	1	1	1	0	0	0	0	0	1	1	1	1	1	1	1	0	1	1	0	1	0	0	-	0	0	1	0	1	1	1	0	1	0	-	1	1	1	1	0	0	0
37402377	TGCAGTTCTACATCAGCTCTTGATGAAAGGAAGCTCAGTAGTTTTATGTGTCTTGACTCCGTGTCAAGC	TGCAGTTCTACATCAGCTCTTGATGAAAGGAAGCTCAGTAGTTTTATGTGTCTTGACTCCGTGTCAAGC	0.942308	0.530612	0.498126	6	2.95334	1.98546	1	1	0	0	0	0	0	1	1	0	0	0	1	1	1	1	0	0	-	0	-	1	1	1	0	1	0	1	1	1	1	0	0	0	1	1	1	1	0	0	0
37439436	TGCAGTAGTGCTGGAGCGGGTGATTAGCCGCTGATCATGGGGACATCAGGAGAATGGCAGCAGGTAGTG	TGCAGTAGTGCTGGAGCGGGTGATTAGCCGCTGATCATGGGGACATCAGGAGAATGGCAGCAGGTAGTG	0.942308	0.530612	0.498126	6	3.17156	1.90128	1	-	0	-	0	1	1	0	1	0	0	0	1	0	0	0	1	1	-	0	1	1	1	0	1	1	0	1	1	1	0	0	1	1	1	0	1	1	1	1	0
37419321	TGCAGCTATAGCTCAACAGTTAAAATCAGCAGCATTAGAAAACATCTCAGTGTAGACCTAACCTTAGGG	TGCAGCTATAGCTCAACAGTTAAAATCAGCAGCATTAGAAAACATCTCAGTGTAGACCTAACCTTAGGG	0.942308	0.530612	0.498126	5.81579	3.40167	1.76215	1	1	0	0	1	1	0	0	1	1	1	1	1	0	1	1	1	0	-	0	0	1	1	1	1	1	0	1	0	0	0	0	0	0	1	1	1	1	1	1	0
37398847	TGCAGCGGATCCGACCCTCTGAACATACCCTTATTCACACAGCACACAGTTTAAATTGGAGCTCTGAAC	TGCAGCGGATCCGACCCTCTGAACATACCCTTATTCACACAGCACACAGTTTAAATTGGAGCTCTGAAC	0.942308	0.530612	0.498126	5.78947	2.90334	2.08368	1	1	0	0	1	1	0	1	1	1	1	1	0	1	1	0	1	0	0	-	-	1	0	1	0	0	1	1	1	0	1	1	1	1	0	0	1	1	0	0	1
37445593	TGCAGAAGTCTGTAAAGCTGTGACATACAGTGTCTGAAAAATCTTGCTCTTGTCACATCAAACAGTGAT	TGCAGAAGTCTGTAAAGCTGTGACATACAGTGTCTGAAAAATCTTGCTCTTGTCACATCAAACAGTGAT	0.942308	0.530612	0.498126	5.77143	4.61108	1.32163	1	1	0	0	0	1	1	1	1	0	1	1	0	0	0	0	0	-	1	0	0	1	1	0	0	1	1	1	1	1	1	0	1	-	0	0	0	1	0	0	1
37441331	TGCAGATAATATCCGAAAGTAAGCCTCTCATTGAGAGCACATGGAACTACAGATCGCATGAGATCGGAA	TGCAGATAATATCCGAAAGTAAGCCTCTCATTGAGAGCACATGGAACTACAGATCGCATG	0.942308	0.530612	0.498126	5.71429	2.36125	2.45703	1	0	1	0	0	1	1	0	1	0	0	0	1	0	1	0	1	0	-	1	1	0	1	0	1	0	0	1	1	1	0	1	1	1	1	1	0	1	-	1	0
37398611	TGCAGCCGTATAGCTTGCACCTGCGTAATTTGTTTTATGGCTTTTGGAGGTGCTGATCAATTTTTTTAT	TGCAGCCGTATAGCTTGCACCTGCGTAATTTGTTTTATGGCTTTTGGAGGTGCTGATCAATTTTTTTAT	0.942308	0.530612	0.498126	5.70588	2.7921	2.13189	1	1	0	1	1	0	1	0	0	0	1	1	0	0	0	1	0	1	0	1	0	1	0	0	1	1	0	-	1	1	0	1	1	0	0	0	0	-	0	0	1
37405056	TGCAGCCGGAGACACTGACCGCGCAGTGGACCGTAACATCTACAGAATGAACGTGGACAAGTTCCCACA	TGCAGCCGGAGACACTGACCGCGCAGTGGACCGTAACATCTACAGAATGAACGTGGACAAGTTCCCACA	0.942308	0.530612	0.498126	5.65714	3.34615	1.73887	1	1	0	1	0	0	1	1	0	0	1	-	0	1	0	1	0	1	0	0	0	1	0	1	1	1	-	1	0	1	1	0	0	0	1	0	1	0	0	0	0
37408718	TGCAGCTTCTCACCTCCCCCATGCATGAGATCGGAAGAGCGGTTCAGCAGGAATGCCGAGACCGATCTC	TGCAGCTTCTCACCTCCCCCATGCATG	0.942308	0.530612	0.498126	5.65714	2.4017	2.37319	1	1	0	0	1	0	1	1	1	0	0	0	1	0	1	0	0	1	1	0	1	-	1	0	0	1	1	-	0	0	1	0	1	0	1	1	1	0	0	0	0
37401517	TGCAGTCTCATAAAGCAGAGGATTTATATCGAGTTTTGAATGTCACCCAAAGGACATTTCTGTACCTTG	TGCAGTCTCATAAAGCAGAGGATTTATATCGAGTTTTGAATGTCACCCAAAGGACATTTCTGTACCTTG	0.942308	0.530612	0.498126	5.52778	2.97663	1.85829	1	1	0	-	1	1	1	0	1	0	1	1	0	0	0	1	0	1	0	0	0	1	-	1	1	0	0	1	1	1	0	1	1	1	0	0	0	1	0	0	1
37399607	TGCAGGACAGTCAGTCAGTCAGGTAAAAGACACTCAGGCTACGTCCACACTACCGTTTGATTTCCGTTT	TGCAGGACAGTCAGTCAGTCAGGTAAAAGACACTCAGGCTACGTCCACACTACCGTTTGATTTCCGTTT	0.942308	0.530612	0.498126	5.45946	2.96461	1.79684	1	1	1	0	1	1	0	0	1	1	0	-	1	1	1	0	1	1	1	0	-	1	0	0	0	1	0	1	0	0	0	0	0	1	1	1	0	1	1	-	0
37401967	TGCAGTGGTATCTCTGAGTAGTAGGATGTTGCATATTTCTCTGGGGAGAGGGACACCAGAAATGGCTCT	TGCAGTGGTATCTCTGAGTAGTAGGATGTTGCATATTTCTCTGGGGAGAGGGACACCAGAAATGGCTCT	0.942308	0.530612	0.498126	5.42105	2.51973	2.12965	1	1	0	0	0	1	0	1	1	-	1	1	0	1	0	1	0	1	0	0	0	0	1	1	0	1	0	1	1	0	1	0	0	0	1	1	0	1	1	-	0
37396070	TGCAGAAGTTGGAAACAACAGGCAATGAGGACTCTGTCACCCGACACCTGTGGTTAGGCTATTTCTCCT	TGCAGAAGTTGGAAACAACAGGCAATGAGGACTCTGTCACCCGACACCTGTGGTTAGGCTATTTCTCCT	0.942308	0.530612	0.498126	5.36842	2.58967	2.087	1	0	1	1	1	1	1	1	1	1	1	1	0	0	1	0	0	1	0	0	0	0	1	0	0	-	-	1	0	0	0	1	0	-	0	0	1	1	1	1	1
37411896	TGCAGACTGAGCCTTTAGAAAGCTGTCTGACCGAATGACAACAAAATGGCATTGAGCAGCTTGCATTGT	TGCAGACTGAGCCTTTAGAAAGCTGTCTGACCGAATGACAACAAAATGGCATTGAGCAGCTTGCATTGT	0.942308	0.530612	0.498126	5.32432	2.63094	2.06101	1	1	1	1	0	1	1	0	-	1	0	0	-	1	1	0	1	0	-	1	1	1	0	0	1	1	0	1	1	0	0	0	1	1	1	1	0	1	1	1	1
37446816	TGCAGGATCTCTCCCTCAGTGTGTCTGTGACACGGCATGAGATCGGAAGAGCGGTTCAGCAGGAATGCC	TGCAGGATCTCTCCCTCAGTGTGTCTGTGACACGGCATG	0.942308	0.530612	0.498126	5.3125	4.04998	1.34047	1	1	0	1	0	0	1	1	0	0	0	1	0	0	0	0	0	1	-	1	0	0	1	1	1	0	1	1	-	1	1	1	1	0	0	0	-	0	0	0	1
37434833	TGCAGACTAGAGATGAGCGGGTCCAGGTCCCCGAAATCTGACAGATCCGAATTTCGGGGATCCGGACCG	TGCAGACTAGAGATGAGCGGGTCCAGGTCCCCGAAATCTGACAGATCCGAATTTCGGGGATCCGGACCG	0.942308	0.530612	0.498126	5.30556	3.18695	1.70905	1	1	0	0	0	0	1	1	0	1	1	1	0	1	0	1	0	1	0	1	0	-	0	1	0	1	0	1	1	1	0	0	-	0	1	0	1	0	0	0	1
37418102	TGCAGCCTAATCAGTCTACTGGCTGATCAGGCCCTGCGCATGATACTTAGAAATCACCAATGCTCTGCT	TGCAGCCTAATCAGTCTACTGGCTGATCAGGCCCTGCGCATGATACTTAGAAATCACCAATGCTCTGCT	0.942308	0.530612	0.498126	5.11429	2.30244	2.1765	1	0	1	1	1	0	1	1	-	0	0	0	1	0	1	0	0	0	-	1	0	0	1	0	0	1	1	0	0	1	1	1	0	1	1	-	0	1	1	1	1
37431052	TGCAGTTCCTATTGACCGCGGCATCTAAGAGCTGTAACACTCAAAAAAAAAATTCCATACTCACCTTTC	TGCAGTTCCTATTGACCGCGGCATCTAAGAGCTGTAACACTCAAAAAAAAAATTCCATACTCACCTTTC	0.942308	0.530612	0.498126	5.06452	2.52645	2.05335	1	1	1	1	0	0	0	1	0	0	0	1	0	0	0	0	-	1	-	1	1	1	1	1	1	1	1	0	0	0	1	1	0	1	1	0	1	0	0	1	1
37408685	TGCAGTTTACAGAGCGTCTCCAGATGAAAGGAAGAATTTCAAGACCAGCACGTTCATGACTTCTGGTTC	TGCAGTTTACAGAGCGTCTCCAGATGAAAGGAAGAATTTCAAGACCAGCACGTTCATGACTTCTGGTTC	0.942308	0.530612	0.498126	5.06061	2.74071	1.8525	1	1	1	1	1	0	0	1	0	1	0	0	-	0	1	0	-	1	0	1	1	1	1	1	1	0	1	0	1	0	0	1	1	0	0	1	-	0	1	1	0
37404866	TGCAGCACATGTAAAATCCAGTATGTCGGAAGCACTATCTGGTCATTAAAAACCCATATAAGTAGACAT	TGCAGCACATGTAAAATCCAGTATGTCGGAAGCACTATCTGGTCATTAAAAACCCATATAAGTAGACAT	0.942308	0.530612	0.498126	5	2.98142	1.69879	1	1	0	1	-	0	1	1	0	1	1	1	0	1	0	1	0	0	0	1	0	1	0	1	1	1	0	0	1	0	0	1	1	0	1	0	-	0	0	0	1
37440651	TGCAGTTCATGCCCGTGTCGGGGCAGCTCCTATACGCGGCAGCTCCTATCACTAACAACTGCCTGTTCG	TGCAGTTCATGCCCGTGTCGGGGCAGCTCCTATACGCGGCAGCTCCTATCACTAACAACTGCCTGTTCG	0.942308	0.530612	0.498126	5	2.52763	2.00119	1	1	0	-	1	1	0	0	1	1	0	0	0	1	1	1	1	-	0	1	1	1	-	1	1	0	0	1	1	0	0	0	0	0	0	0	0	0	0	1	0
37407246	TGCAGTAATATCCGCACTGGATTACAGCACAAGGCAAGTGAATGAGATTTTACAAAATGTCATCCACAC	TGCAGTAATATCCGCACTGGATTACAGCACAAGGCAAGTGAATGAGATTTTACAAAATGTCATCCACAC	0.942308	0.469388	0.498126	30.2	11.3061	2.65368	1	0	1	1	0	1	1	1	0	0	0	0	0	0	0	0	1	0	1	1	1	0	1	0	0	1	1	0	1	1	1	1	1	0	1	0	0	0	0	0	0
37443299	TGCAGTGCCGATCCCTTGCAACATGGACACCAGCGGCGCCTGACAGACTCAATTGACTATAATGGGGTT	TGCAGTGCCGATCCCTTGCAACATGGACACCAGCGGCGCCTGACAGACTCAATTGACTATAATGGGGTT	0.942308	0.469388	0.498126	24.8823	8.80429	2.77376	1	0	1	0	1	1	0	1	1	1	0	0	1	1	1	0	1	0	0	0	1	0	1	1	0	1	0	0	0	0	0	0	0	1	-	-	-	1	1	1	1
37435934	TGCAGATTTTCTGTGGAAAATCCGCAACATATTTTCCCTATGTGAGTGTACTCTAAAACTATAGAGTGC	TGCAGATTTTCTGTGGAAAATCCGCAACATATTTTCCCTATGTGAGTGTACTCTAAAACTATAGAGTGC	0.942308	0.469388	0.498126	23.5758	9.8351	2.42753	1	0	1	0	0	0	1	1	1	0	0	0	1	1	1	0	1	0	0	-	1	0	1	0	0	0	1	0	0	1	1	0	1	1	1	1	0	0	1	0	0
37423921	TGCAGGTTATGCAAGCAAAGGGATTAATCACCAAGTTAAAGGAAATGTATATAAGTGTGTAAGCTAGCA	TGCAGGTTATGCAAGCAAAGGGATTAATCACCAAGTTAAAGGAAATGTATATAAGTGTGTAAGCTAGCA	0.942308	0.469388	0.498126	20.7941	8.04685	2.53998	1	0	1	0	1	1	0	1	1	1	1	0	0	1	1	0	1	0	1	1	1	0	1	0	0	0	1	0	0	0	-	1	0	0	0	0	0	-	1	1	0
37399285	TGCAGCTGCGTTATTTTTGCTACAATTCCATCCTGATTAAAACGTGATTCTAGCGACTATATAACAAAC	TGCAGCTGCGTTATTTTTGCTACAATTCCATCCTGATTAAAACGTGATTCTAGCGACTATATAACAAAC	0.942308	0.469388	0.498126	19.7059	8.65186	2.26827	1	1	0	0	1	1	1	0	1	0	1	0	1	1	0	1	0	1	0	0	1	1	0	1	0	0	0	1	0	1	0	0	0	1	0	1	0	-	1	1	-
37404716	TGCAGATGTCTTAGGGCTCTGGGGATAGAGGCTTGTCAGGCAGAAAATTCACTAGCAGAGACACCTTTG	TGCAGATGTCTTAGGGCTCTGGGGATAGAGGCTTGTCAGGCAGAAAATTCACTAGCAGAGACACCTTTG	0.942308	0.469388	0.498126	18.2059	6.32818	3.01154	1	0	1	0	1	0	0	1	1	1	-	1	1	0	1	1	-	1	0	0	1	0	0	1	1	1	0	1	1	0	0	0	0	1	0	0	0	0	0	0	0
37395712	TGCAGAAAAAAATAGTCAATTTAGTCACAGAAACATCAACCTACTACCTGTGAAATCGAGCAAAAAATG	TGCAGAAAAAAATAGTCAATTTAGTCACAGAAACATCAACCTACTACCTGTGAAATCGAGCAAAAAATG	0.942308	0.469388	0.498126	17.3636	6.35237	2.77367	1	0	0	-	0	1	0	0	0	1	1	1	0	1	1	-	0	0	0	1	1	1	1	1	0	1	1	-	0	0	1	0	1	0	0	0	0	1	0	0	0
37403770	TGCAGTAAAAACTATGCTAATTTTATTGCAACCACGTAGATTTTGCATGGTTTCTGCATGAGATCGGAA	TGCAGTAAAAACTATGCTAATTTTATTGCAACCACGTAGATTTTGCATGGTTTCTGCATG	0.942308	0.469388	0.498126	15.8438	5.50062	2.85188	1	1	0	1	1	1	0	1	0	0	1	1	1	1	0	0	0	1	0	0	1	0	1	0	0	0	1	0	0	0	1	1	0	1	-	1	0	1	0	0	-
37414331	TGCAGATTAGCTGTCTATGGTAATCTATAGGCACTGTACATCTCTATACTAACCACTAATAATGTCTGA	TGCAGATTAGCTGTCTATGGTAATCTATAGGCACTGTACATCTCTATACTAACCACTAATAATGTCTGA	0.942308	0.469388	0.498126	15.6061	7.40573	2.11465	1	1	0	0	1	1	1	1	1	0	1	0	0	0	1	0	0	0	0	0	1	1	1	0	0	0	0	0	1	0	-	0	1	0	1	0	1	1	0	1	0
37407614	TGCAGAAAAAAAAAAAGCTGCCGAGGATCTGCACAAGGAATAATCCCGTTACCATTCATTGGTCAATGG	TGCAGAAAAAAAAAAAGCTGCCGAGGATCTGCACAAGGAATAATCCCGTTACCATTCATTGGTCAATGG	0.942308	0.469388	0.498126	15.5333	6.74158	2.18355	1	0	1	-	0	0	0	0	0	1	0	0	0	1	1	0	1	0	1	1	1	0	1	1	0	1	0	0	0	0	1	0	1	-	0	0	0	0	1	1	1
37406424	TGCAGATTTGTGCAATTAAATCCACAGCAGAATAATGTAGCATGAGATCGGAAGAGCGGTTCAGCAGGA	TGCAGATTTGTGCAATTAAATCCACAGCAGAATAATGTAGCATG	0.942308	0.469388	0.498126	15.4118	6.6559	2.34767	1	0	0	0	-	0	1	0	1	0	1	1	1	0	1	1	0	1	0	0	1	-	0	1	0	1	0	0	0	0	1	0	1	0	0	1	0	0	0	0	1
37435633	TGCAGATGGCCTAGTGATTGAACACTCACCAAGCTTTTTAGTCTATATTCTTCTCTCGCATTCATTTTC	TGCAGATGGCCTAGTGATTGAACACTCACCAAGCTTTTTAGTCTATATTCTTCTCTCGCATTCATTTTC	0.942308	0.469388	0.498126	15.3636	5.15704	2.89381	1	0	1	0	0	0	1	1	1	0	0	0	1	0	1	1	0	0	0	0	0	0	1	1	0	1	1	1	0	0	1	0	1	1	-	1	0	1	0	0	0
37400918	TGCAGTACTGACCGCCTGTCTAATGTGTATGGGGACCTCCTGACAGGTGATGTCGAGGGGAGTGAAGGA	TGCAGTACTGACCGCCTGTCTAATGTGTATGGGGACCTCCTGACAGGTGATGTCGAGGGGAGTGAAGGA	0.942308	0.469388	0.498126	15.2667	7.67652	1.95134	1	0	0	1	1	0	0	1	0	0	1	1	0	0	0	1	0	1	1	1	0	1	0	-	-	0	1	0	0	0	1	1	0	0	1	0	1	1	0	0	1
37407598	TGCAGTGGTCCAATTAAAAGCCTGTGTTTGTGGTAAACTACTTTTCTGCATGAGATCGGAAGAGCGGTT	TGCAGTGGTCCAATTAAAAGCCTGTGTTTGTGGTAAACTACTTTTCTGCATG	0.942308	0.469388	0.498126	15.2333	6.48939	2.4403	1	1	-	1	0	0	1	1	0	0	0	0	0	0	1	0	0	1	0	1	0	1	1	0	0	1	0	1	1	1	1	1	0	0	-	1	0	0	0	-	0
37403305	TGCAGCATATGTACATTGTGCTTATCGGCATGAGATCGGAAGAGCGGTTCAGCAGGAATGCCGAGACCG	TGCAGCATATGTACATTGTGCTTATCGGCATG	0.942308	0.469388	0.498126	15	6.78233	2.18764	1	1	0	0	1	0	1	0	0	0	0	1	1	1	0	0	0	0	1	0	-	1	0	0	1	1	0	1	0	0	-	0	0	1	1	1	1	1	0	0	0
37439171	TGCAGTAAATGTGGTTGTATGCCAACTACAGCACCCCTGGCCTAAGAGTCACCAATCTGCGGCATGAGA	TGCAGTAAATGTGGTTGTATGCCAACTACAGCACCCCTGGCCTAAGAGTCACCAATCTGCGGCATGAGA	0.942308	0.469388	0.498126	14.3125	4.45419	3.21584	1	0	1	1	0	0	0	0	0	1	1	0	0	1	1	-	0	1	0	1	0	0	1	1	0	1	0	0	0	0	1	0	0	0	0	1	1	0	0	1	1
37411820	TGCAGACTATTATGGGCTTGTAAGGTAATACCTACCTGTAGGGTGCCACTATACAGGGCCCATTTACAA	TGCAGACTATTATGGGCTTGTAAGGTAATACCTACCTGTAGGGTGCCACTATACAGGGCCCATTTACAA	0.942308	0.469388	0.498126	14.2333	6.60648	2.04949	1	0	1	1	0	1	1	1	0	0	0	0	0	0	0	0	1	0	1	1	1	0	1	0	0	-	1	0	1	0	1	1	1	0	-	0	0	-	0	0	0
37402193	TGCAGTGTTTTGAGCGCTGTATGGTTCCCCCCTCCCGGCTGCTGTCTCACTATTAGGGGCTGTTCACAT	TGCAGTGTTTTGAGCGCTGTATGGTTCCCCCCTCCCGGCTGCTGTCTCACTATTAGGGGCTGTTCACAT	0.942308	0.469388	0.498126	14.0909	6.69855	2.08752	1	1	0	0	1	-	1	1	1	1	1	0	0	1	0	0	0	0	1	0	0	1	1	0	0	1	-	1	1	0	1	0	1	0	0	0	0	1	0	0	1
37408553	TGCAGTTTGACATAAAGGTGCTTTACCTCTCTATACAAGGAAAACGCATGAGATCGGAAGAGCGGTTCA	TGCAGTTTGACATAAAGGTGCTTTACCTCTCTATACAAGGAAAACGCATG	0.942308	0.469388	0.498126	13.7812	5.00459	2.91204	1	0	0	0	1	-	0	1	1	1	0	0	0	0	1	0	0	0	1	-	0	1	1	0	1	0	1	1	1	0	1	-	1	0	1	0	0	0	0	1	1
37406858	TGCAGATCCAACCACTCAGCATGGACAATCTACTGGCAAAACTCCTGTATTAGTGAAATTCATGCAGTG	TGCAGATCCAACCACTCAGCATGGACAATCTACTGGCAAAACTCCTGTATTAGTGAAATTCATGCAGTG	0.942308	0.469388	0.498126	13.75	6.30971	2.26691	1	1	0	0	0	1	0	0	0	1	1	1	1	1	0	0	0	1	0	0	1	1	1	0	1	1	0	1	0	-	1	0	1	-	-	0	1	0	0	0	0
37404350	TGCAGAATACATTTGGATTGGACTATTAACACTATTATAGAAAGCATTATTACTTTGCAGAATTTTTTT	TGCAGAATACATTTGGATTGGACTATTAACACTATTATAGAAAGCATTATTACTTTGCAGAATTTTTTT	0.942308	0.469388	0.498126	13.5	5.69442	2.3008	1	1	-	0	-	1	0	0	1	1	0	0	1	1	1	1	1	0	0	0	1	1	0	-	0	1	0	0	1	0	0	0	0	1	1	1	0	0	1	1	1
37428646	TGCAGTTAAGGATGTGTATACGTGTCCTTACTTGTCAATGTAAATCTGTGCATATTTTTTTGCCACAAG	TGCAGTTAAGGATGTGTATACGTGTCCTTACTTGTCAATGTAAATCTGTGCATATTTTTTTGCCACAAG	0.942308	0.469388	0.498126	13.4839	5.5467	2.32472	1	1	1	0	0	0	1	1	0	0	0	0	1	0	1	0	0	0	0	1	0	1	1	0	0	1	1	0	0	-	1	0	1	1	1	1	0	1	1	0	0
37436174	TGCAGCACAAGATCCGGCCAATTATCAGGAACATTTTACTAGTAAAACATCTACATTAGGCTAGGTCCA	TGCAGCACAAGATCCGGCCAATTATCAGGAACATTTTACTAGTAAAACATCTACATTAGGCTAGGTCCA	0.942308	0.469388	0.498126	13.3824	4.4788	3.03924	1	1	1	0	1	1	0	0	1	1	1	0	1	1	1	0	1	1	0	0	1	0	0	0	0	0	0	1	0	0	0	0	0	1	-	1	-	1	1	1	0
37396519	TGCAGACTAGTTCCCGTACAGAATCAAGTTTAAAAGCACTCTGCCTGATAATAAATCCTGATTCATTTG	TGCAGACTAGTTCCCGTACAGAATCAAGTTTAAAAGCACTCTGCCTGATAATAAATCCTGATTCATTTG	0.942308	0.469388	0.498126	13.3548	5.36144	2.40707	1	1	1	0	0	0	1	1	0	0	0	0	1	0	1	0	0	0	0	1	0	0	1	0	0	1	-	1	0	1	1	0	-	1	0	1	0	1	1	0	0
37408119	TGCAGTTTTTGATGCAGTTTTTTTAATCCAAAGCCAGAAGTGGATTTAGCAAGAAGACGTATAAGGCTT	TGCAGTTTTTGATGCAGTTTTTTTAATCCAAAGCCAGAAGTGGATTTAGCAAGAAGACGTATAAGGCTT	0.942308	0.469388	0.498126	13.2188	4.71523	2.83512	1	1	0	1	0	-	0	0	1	0	0	0	1	1	1	0	-	0	0	1	1	1	1	1	1	1	0	0	0	0	1	1	0	0	0	1	1	0	-	0	1
37401842	TGCAGTGCTCCAAGAGGTTCAAGCCGGCGGCTGTGCCACTCCTTCATCAGGTGGTCTGTTCCGTTCCTG	TGCAGTGCTCCAAGAGGTTCAAGCCGGCGGCTGTGCCACTCCTTCATCAGGTGGTCTGTTCCGTTCCTG	0.942308	0.469388	0.498126	12.625	5.81351	2.11548	1	0	1	0	-	0	1	0	0	1	1	1	0	1	0	1	0	0	0	1	1	0	0	1	1	-	1	0	0	0	0	0	1	0	1	-	0	1	0	1	1
37429751	TGCAGTTTCTGTGCACCACAGTCACCTGACCTGAACCTTATATAAAATCTTTGGTGGGATTTGAAGAAG	TGCAGTTTCTGTGCACCACAGTCACCTGACCTGAACCTTATATAAAATCTTTGGTGGGATTTGAAGAAG	0.942308	0.469388	0.498126	12.5938	6.08718	2.19314	1	-	0	0	0	1	0	0	0	1	1	1	1	1	0	0	0	1	0	0	1	1	1	0	1	-	0	1	0	1	1	0	1	1	0	0	1	0	0	0	1
37410395	TGCAGAAGCAGAGGCTACCAAAATACAAGCTAAAGCAGCACATGAGAAGGCAGAAATAGAAGCTCTAGA	TGCAGAAGCAGAGGCTACCAAAATACAAGCTAAAGCAGCACATGAGAAGGCAGAAATAGAAGCTCTAGA	0.942308	0.469388	0.498126	11.9429	3.8243	3.08916	1	1	1	0	0	1	1	1	1	1	1	0	1	-	1	0	1	0	0	1	0	-	1	1	0	0	1	0	0	0	0	0	0	0	0	1	0	1	1	-	0
37438907	TGCAGGTCGGGCTCTAGGTCCGATGTCTTTACAGATTGAGGTTGCCTTGGATTATTAGCTCTTGAGAGC	TGCAGGTCGGGCTCTAGGTCCGATGTCTTTACAGATTGAGGTTGCCTTGGATTATTAGCTCTTGAGAGC	0.942308	0.469388	0.498126	11.8485	6.62466	1.8017	1	0	1	0	0	0	1	1	1	0	0	0	1	1	1	0	1	0	0	1	1	0	1	0	0	0	-	0	0	1	1	0	1	1	1	1	0	0	1	0	0
37405970	TGCAGTGAACACAGGTTCACTATGTAGGGACCTGGCTGTGGGGAGACTGACTGAGCATGTGTGTCCACC	TGCAGTGAACACAGGTTCACTATGTAGGGACCTGGCTGTGGGGAGACTGACTGAGCATGTGTGTCCACC	0.942308	0.469388	0.498126	11.8125	5.05246	2.40798	1	1	1	0	0	0	1	1	0	1	0	0	1	1	0	1	1	1	0	0	1	0	1	-	0	1	0	1	1	0	0	0	1	-	0	1	-	0	1	0	1
37446354	TGCAGCCCCAGACTTAAAGGGACAGGACTCAATTGCTGACAGAATTTCTGCCGCATGTAACATGCATGA	TGCAGCCCCAGACTTAAAGGGACAGGACTCAATTGCTGACAGAATTTCTGCCGCATGTAACATGCATGA	0.942308	0.469388	0.498126	11.7647	5.15101	2.26566	1	1	1	-	0	1	0	1	0	0	1	1	1	0	1	1	0	0	0	-	0	1	1	1	0	0	1	1	1	0	1	0	0	0	0	1	0	0	0	1	1
37420311	TGCAGCTTATAACTCTGTGGCTCATTATGTGAGGGCAGTAAGGGGGATACCTATGTTTTGCTCAGAGCA	TGCAGCTTATAACTCTGTGGCTCATTATGTGAGGGCAGTAAGGGGGATACCTATGTTTTGCTCAGAGCA	0.942308	0.469388	0.498126	11.5	6.16561	1.88455	1	1	0	0	0	1	1	0	1	1	0	0	1	1	1	1	1	0	0	1	0	-	1	0	0	1	1	0	0	1	0	0	0	1	1	1	0	0	0	1	1
37446130	TGCAGTTGGAATGTCATCAGGATACAATATTCCCAGCAGACAATGGTCTTTCCTGGGACATTGTATCTA	TGCAGTTGGAATGTCATCAGGATACAATATTCCCAGCAGACAATGGTCTTTCCTGGGACATTGTATCTA	0.942308	0.469388	0.498126	11.4062	5.03028	2.23383	1	0	0	1	1	0	0	1	1	1	0	0	0	1	1	0	1	1	1	1	1	0	1	0	-	0	0	1	0	-	0	1	0	1	0	0	0	1	0	0	0
37411758	TGCAGACGTCTCACTACAATACAGCGGGAGACACTAGAATAAGACATTCTATAGTAAATCAGCCACCAG	TGCAGACGTCTCACTACAATACAGCGGGAGACACTAGAATAAGACATTCTATAGTAAATCAGCCACCAG	0.942308	0.469388	0.498126	11.1613	4.978	2.28063	1	1	0	0	1	0	0	1	0	1	0	0	1	0	1	0	-	1	1	1	0	0	-	0	0	-	1	1	0	0	1	0	1	0	1	0	1	1	0	1	1
37419644	TGCAGCTCTACAGTTTAGAAAAATATAGCAAAACCTACAGTTAGAAAGACAATTTGTTTTGCATGAGAT	TGCAGCTCTACAGTTTAGAAAAATATAGCAAAACCTACAGTTAGAAAGACAATTTGTTTTGCATG	0.942308	0.469388	0.498126	10.6207	5.75005	1.93946	1	0	0	1	1	0	1	1	0	0	1	0	0	0	0	0	1	1	1	0	1	0	0	0	1	0	1	0	0	0	1	-	1	1	0	1	0	1	-	0	1
37434084	TGCAGAAACTGTAAGGCTCAGTCCACACTGGCGTTCGCGAGTCTGTTCGGTTTTGAACGGAAAATGAAT	TGCAGAAACTGTAAGGCTCAGTCCACACTGGCGTTCGCGAGTCTGTTCGGTTTTGAACGGAAAATGAAT	0.942308	0.469388	0.498126	10.5294	5.27054	2.04113	1	0	1	1	0	0	0	1	1	1	0	0	1	1	1	1	1	0	1	0	0	0	0	-	1	0	0	0	0	0	0	1	0	1	1	1	1	1	0	1	0
37426571	TGCAGTCTATGTAATCACAGCAAGCATAGATTTAATTATCTGGCATTAGAACACACTGAAATAAGCCAA	TGCAGTCTATGTAATCACAGCAAGCATAGATTTAATTATCTGGCATTAGAACACACTGAAATAAGCCAA	0.942308	0.469388	0.498126	10.2647	3.88291	2.54911	1	0	1	0	1	1	0	0	1	1	0	0	1	1	1	1	1	0	0	0	1	0	0	1	0	1	0	-	0	0	0	0	0	1	0	1	0	1	1	1	-
37404827	TGCAGCAAAATTAATTAAAAGGCGCAGATTTTTAGTGCTGTGTGAATATACCCTAAGGGTATGTGCACA	TGCAGCAAAATTAATTAAAAGGCGCAGATTTTTAGTGCTGTGTGAATATACCCTAAGGGTATGTGCACA	0.942308	0.469388	0.498126	10.1667	3.99235	2.53843	1	1	0	0	1	0	0	1	0	0	0	1	0	-	0	1	0	0	-	0	0	1	0	1	1	1	1	1	1	-	1	0	1	0	0	0	1	0	0	0	0
37406872	TGCAGATGGCTTATTCCCATCTCCTAACCCGGAAGTAAATAGGCTTGGTTTTTAAGGGGTTAAGGGTGT	TGCAGATGGCTTATTCCCATCTCCTAACCCGGAAGTAAATAGGCTTGGTTTTTAAGGGGTTAAGGGTGT	0.942308	0.469388	0.498126	10.1	3.78902	2.7819	1	1	1	1	0	1	1	0	0	0	0	0	1	0	0	0	1	0	1	1	-	1	0	0	1	0	1	0	0	1	1	1	0	0	0	1	1	0	0	0	0
37403418	TGCAGCGTGACTGGTAGTTTTTTTTAAAACACAGCATGAGATCGGAAGAGCGGTTCAGCAGGAATGCCG	TGCAGCGTGACTGGTAGTTTTTTTTAAAACACAGCATG	0.942308	0.469388	0.498126	9.85294	5.0301	1.95013	1	0	1	0	-	1	0	1	1	1	0	0	1	1	1	0	1	1	0	0	1	0	1	0	0	0	1	0	0	0	1	0	0	1	1	1	0	1	-	1	0
37407504	TGCAGCAAAAAAATGTAAAAAAAAACAGAACTTTTTTTAATCCATTAAAATATAGCATGAGATCGGAAG	TGCAGCAAAAAAATGTAAAAAAAAACAGAACTTTTTTTAATCCATTAAAATATAGCATG	0.942308	0.469388	0.498126	9.84375	4.38113	2.28989	1	-	1	0	0	0	0	1	1	0	0	0	1	0	1	0	0	0	1	-	0	0	1	0	0	1	1	0	1	0	1	1	0	1	1	1	0	0	1	1	0
37437860	TGCAGCTTCCAAAAGAAGCCATGTGTGAAACCACACTAAAGGTGTTATTTCACAAACAAAATCTATCAC	TGCAGCTTCCAAAAGAAGCCATGTGTGAAACCACACTAAAGGTGTTATTTCACAAACAAAATCTATCAC	0.942308	0.469388	0.498126	9.83871	4.85331	1.97521	1	0	0	0	1	0	1	1	0	1	1	0	0	1	0	0	0	1	1	0	0	0	1	-	0	1	1	0	-	1	1	0	-	0	0	0	0	0	0	0	1
37396470	TGCAGACCTCACAACCATCCCAGATCCTGCGGGACAGTCTTGGATTTCAGGGTCTGTCCTGCTGTCCTG	TGCAGACCTCACAACCATCCCAGATCCTGCGGGACAGTCTTGGATTTCAGGGTCTGTCCTGCTGTCCTG	0.942308	0.469388	0.498126	9.72727	3.50128	2.84614	1	0	0	1	0	1	0	1	1	0	1	0	1	0	1	0	1	1	1	0	0	0	0	1	1	-	1	0	-	0	1	0	1	-	1	0	0	1	0	0	0
37408211	TGCAGTGTGAGAAACAGACATCTAAGGGTATGTGCACACGAGCATGAGATCGGAAGAGCGGTTCAGCAG	TGCAGTGTGAGAAACAGACATCTAAGGGTATGTGCACACGAGCATG	0.942308	0.469388	0.498126	9.57576	3.35776	2.84044	1	1	0	0	0	1	0	0	1	1	1	1	1	1	0	0	1	0	0	0	1	1	0	1	0	0	1	1	1	0	0	-	1	1	1	1	0	0	0	0	1
37430368	TGCAGAGGGTTTTCTGTAGCGAATCAGAATAAAATCCACATGCAAAAATCTGTACCAGTTGGTGCAGAT	TGCAGAGGGTTTTCTGTAGCGAATCAGAATAAAATCCACATGCAAAAATCTGTACCAGTTGGTGCAGAT	0.942308	0.469388	0.498126	9.42424	3.57627	2.66229	1	1	0	0	1	1	0	1	0	0	1	1	1	0	1	1	0	0	0	0	0	1	0	1	0	0	1	1	1	1	0	0	0	0	-	1	1	0	0	1	0
37402738	TGCAGTTTTTATATGTCAAAGATGGAATCACAATGGAAGTTTACTTTCAGAAAAAAGGAGTTATATGAT	TGCAGTTTTTATATGTCAAAGATGGAATCACAATGGAAGTTTACTTTCAGAAAAAAGGAGTTATATGAT	0.942308	0.469388	0.498126	9.03704	4.33318	2.11068	1	0	0	1	0	0	1	0	0	0	0	0	0	0	0	0	-	1	1	0	1	0	1	0	1	1	0	0	0	1	0	1	1	-	0	1	1	1	1	0	0
37402738	TGCAGTTTTTATATGTCAAAGATGGAATCACAATGGAAGTTTACTTTCAGAAAAAAGGAGTTATATGAT	TGCAGTTTTTATATGTCAAAGATGGAATCACAATGGAAGTTTACTTTCAGAAAAAAGGAGTTATATGAT	0.942308	0.469388	0.498126	9.03704	4.33318	2.11068	1	0	0	1	0	0	1	0	0	0	0	0	0	0	0	0	-	1	1	0	1	0	1	0	1	1	0	0	0	1	0	1	1	-	0	1	1	1	1	0	0
37430533	TGCAGCGTAGTTCATGATGTGAACTATGCTGTGGATTTCCCAGCGTTTTTTGGTGCTGATTAGAAGGAG	TGCAGCGTAGTTCATGATGTGAACTATGCTGTGGATTTCCCAGCGTTTTTTGGTGCTGATTAGAAGGAG	0.942308	0.469388	0.498126	8.84848	4.20044	2.09999	1	0	1	0	1	0	0	1	1	0	0	1	1	0	1	1	0	0	1	0	0	0	1	1	0	-	1	0	0	0	1	0	-	1	0	1	1	0	0	0	1
37428008	TGCAGTGGTCGGTAATAAGGACGATAATAATACCATTTATATTAGATATCACTTGCTCATCTTCTTCAG	TGCAGTGGTCGGTAATAAGGACGATAATAATACCATTTATATTAGATATCACTTGCTCATCTTCTTCAG	0.942308	0.469388	0.498126	8.625	3.77285	2.23108	1	0	0	1	1	0	1	1	0	0	1	1	0	0	0	1	0	1	0	1	0	0	1	0	1	1	1	1	-	1	1	1	1	0	0	0	0	1	0	0	0
37398824	TGCAGCGCGTCCATCACAAGTTTACGGCCAAAGAAAGTGTTTAAAAAAGGTACCAGCCTGTCCACTGTC	TGCAGCGCGTCCATCACAAGTTTACGGCCAAAGAAAGTGTTTAAAAAAGGTACCAGCCTGTCCACTGTC	0.942308	0.469388	0.498126	8.51724	3.73816	2.39061	1	0	0	0	0	0	1	0	0	0	0	0	0	0	1	0	1	0	1	0	-	1	1	0	0	0	1	-	0	1	1	-	1	0	1	0	1	1	0	1	0
37404239	TGCAGAAAATTCACAAGTTATTGTCGCGCACTCGTGTTTTTTTTTTAACGCATTGTGTAACGCATCAAC	TGCAGAAAATTCACAAGTTATTGTCGCGCACTCGTGTTTTTTTTTTAACGCATTGTGTAACGCATCAAC	0.942308	0.469388	0.498126	8.48387	3.24157	2.57222	1	1	0	0	1	0	1	1	0	0	1	1	0	0	0	1	0	0	-	1	0	0	1	1	0	1	1	1	0	1	0	1	1	0	-	0	0	0	0	0	1
37423557	TGCAGGTCTGTAAGATTGCAGGTGATGCAAAATTTAGTTAGTTTTTGTAATGTTTTACTACTTTAAAAA	TGCAGGTCTGTAAGATTGCAGGTGATGCAAAATTTAGTTAGTTTTTGTAATGTTTTACTACTTTAAAAA	0.942308	0.469388	0.498126	8.31034	4.94175	1.72934	1	0	1	1	0	0	0	0	0	0	1	1	1	0	0	0	1	1	1	1	0	0	-	0	0	0	0	1	1	0	1	1	1	-	1	-	1	0	0	1	0
37408303	TGCAGCACTGGAACAGAGGTAAGTAAATAGGTGATTATGGACTTTTTAAATATTTTTAACTAGACAAAA	TGCAGCACTGGAACAGAGGTAAGTAAATAGGTGATTATGGACTTTTTAAATATTTTTAACTAGACAAAA	0.942308	0.469388	0.498126	8.26667	3.52073	2.34158	1	0	0	1	1	0	0	0	0	0	1	1	0	0	1	0	1	0	1	0	-	0	0	1	0	1	0	1	0	0	0	0	1	1	0	0	1	0	1	0	-
37420872	TGCAGGAAGAGCTGAGAAAACTACAAGGTGAGAAGACTGGAGCGAGACTGATATACAATGTGACTGCTT	TGCAGGAAGAGCTGAGAAAACTACAAGGTGAGAAGACTGGAGCGAGACTGATATACAATGTGACTGCTT	0.942308	0.469388	0.498126	8.18182	3.31621	2.54662	1	0	-	0	1	0	1	0	0	1	1	1	0	1	0	1	0	0	0	1	1	0	0	1	1	0	1	0	0	0	0	0	1	0	1	1	0	1	0	-	1
37439553	TGCAGTATGTATCTATATCCACCTAGTGATCTTATGTAATATAGAGTTGTATAGCGCTGTGCTAACATA	TGCAGTATGTATCTATATCCACCTAGTGATCTTATGTAATATAGAGTTGTATAGCGCTGTGCTAACATA	0.942308	0.469388	0.498126	8.1	3.78021	2.15881	1	0	1	1	0	0	1	0	0	0	0	0	1	0	1	0	1	0	0	1	-	0	-	0	1	0	1	1	0	1	1	0	0	0	1	1	1	0	1	1	1
37408128	TGCAGAAGAGCTAACTTTTTAATCAGCATGAGATCGGAAGAGCGGTTCAGCAGGAATGCCGAGACCGAT	TGCAGAAGAGCTAACTTTTTAATCAGCATG	0.942308	0.469388	0.498126	8.02857	3.28186	2.42026	1	-	1	0	1	-	0	0	1	1	1	-	1	1	1	0	1	1	0	0	1	1	1	0	1	0	0	0	1	0	0	0	1	1	1	1	0	0	1	1	0
37403981	TGCAGTGCCTTAGTAGAAAGTGATCAATCTTGGATAGCATGAGATCGGAAGAGCGGTTCAGCAGGAATG	TGCAGTGCCTTAGTAGAAAGTGATCAATCTTGGATAGCATG	0.942308	0.469388	0.498126	7.93939	4.23506	1.89748	1	1	0	0	1	0	1	1	1	0	1	1	0	0	1	0	0	-	0	1	1	0	1	0	0	0	1	1	1	0	1	0	1	0	1	0	1	-	0	0	0
37398950	TGCAGCTAACCCTTCTCTTTTCCCAGCTGCATCGCTCCTTACTAAGACTGTAGCTACTGGCCTGCACCC	TGCAGCTAACCCTTCTCTTTTCCCAGCTGCATCGCTCCTTACTAAGACTGTAGCTACTGGCCTGCACCC	0.942308	0.469388	0.498126	7.87097	3.39584	2.41397	1	0	1	0	1	0	1	1	0	0	0	0	1	0	1	0	0	0	0	1	0	0	1	0	0	1	1	0	0	1	1	0	1	1	1	-	0	1	1	0	0
37404690	TGCAGATGCAACAATGTAGTGCTGGTTAGTAGCATAAGGGTTAATATGGAGTGCTAGTGCAACTCGAGT	TGCAGATGCAACAATGTAGTGCTGGTTAGTAGCATAAGGGTTAATATGGAGTGCTAGTGCAACTCGAGT	0.942308	0.469388	0.498126	7.82353	3.68998	2.1477	1	1	1	0	1	1	1	0	1	1	0	1	0	1	1	1	1	0	0	1	0	1	1	1	0	0	0	0	1	1	0	0	1	0	1	0	1	0	0	-	0
37418126	TGCAGCCTACATACATTACATCTCTGTACAGTGAAAGGATAGGCATGATATTACAATGAGCCATACCAA	TGCAGCCTACATACATTACATCTCTGTACAGTGAAAGGATAGGCATGATATTACAATGAGCCATACCAA	0.942308	0.469388	0.498126	7.8125	3.1468	2.40837	1	1	0	1	-	0	0	1	1	1	0	0	1	0	0	1	1	0	0	0	1	-	0	1	1	1	1	1	0	0	0	1	0	-	0	0	1	1	0	1	0
37400400	TGCAGGTCATATATTCATTTTGGTGCGATATATATTTATGGATATGCAGGACTTATGGGCTTTATGCCT	TGCAGGTCATATATTCATTTTGGTGCGATATATATTTATGGATATGCAGGACTTATGGGCTTTATGCCT	0.942308	0.469388	0.498126	7.75758	3.91601	2.01565	1	1	0	1	0	1	1	1	1	0	1	0	0	0	1	0	0	0	-	-	1	0	0	0	0	0	1	1	0	1	-	1	0	0	1	0	1	1	1	0	1
37397893	TGCAGCACATGTGATTGACTGGAAGATCTGTCTGATCATCATGAACATTTGACTTGTAAAATATTTGTA	TGCAGCACATGTGATTGACTGGAAGATCTGTCTGATCATCATGAACATTTGACTTGTAAAATATTTGTA	0.942308	0.469388	0.498126	7.75	3.16228	2.34535	1	0	1	0	0	1	1	0	1	0	0	0	1	0	1	0	1	0	-	1	1	0	0	0	-	0	0	1	1	1	0	0	1	1	1	1	0	1	1	1	0
37439180	TGCAGTAACAAAATATGATTTTCAGTTTGTGTTGTGCCGTGGCTGGCTCCTACAGTTGTAGAAAATTTG	TGCAGTAACAAAATATGATTTTCAGTTTGTGTTGTGCCGTGGCTGGCTCCTACAGTTGTAGAAAATTTG	0.942308	0.469388	0.498126	7.67742	4.25317	1.77344	1	1	0	1	0	1	1	1	0	0	0	0	1	1	0	0	0	1	0	1	-	0	1	0	0	1	1	0	0	0	-	1	1	1	1	1	0	0	0	0	1
37404860	TGCAGCACAGAAAAAAAAAGAAGTGACCCTTCACTTATTGATGCAGTTTCCTTGTGGATACCTCGCAAA	TGCAGCACAGAAAAAAAAAGAAGTGACCCTTCACTTATTGATGCAGTTTCCTTGTGGATACCTCGCAAA	0.942308	0.469388	0.498126	7.6	2.98759	2.59301	1	0	0	0	1	1	0	1	0	1	1	1	0	1	1	1	-	1	0	0	0	1	1	1	1	1	0	0	1	0	0	0	0	0	0	0	0	0	0	1	0
37397841	TGCAGCACAATTTGCACACAGATCGCAGTCTCGTCTTCCTGCATCTGAGCTAATGAGGCTAAGGAGCAA	TGCAGCACAATTTGCACACAGATCGCAGTCTCGTCTTCCTGCATCTGAGCTAATGAGGCTAAGGAGCAA	0.942308	0.469388	0.498126	7.56667	3.51836	2.20815	1	0	1	1	1	0	1	1	0	0	1	0	0	0	1	0	1	1	1	0	0	1	1	0	0	0	1	0	0	1	1	0	0	0	1	0	0	1	0	1	1
37397648	TGCAGCAAAAAAATGACATCTTGTGGGAGTTAAGGCTCAATACCTGGGATCTCTTAGACTTCACTCCCT	TGCAGCAAAAAAATGACATCTTGTGGGAGTTAAGGCTCAATACCTGGGATCTCTTAGACTTCACTCCCT	0.942308	0.469388	0.498126	7.54545	4.49977	1.63013	1	0	1	0	0	1	1	0	1	1	0	0	1	0	1	0	1	0	1	1	1	0	0	0	-	0	0	1	1	1	0	0	1	1	-	1	0	-	1	1	0
37398766	TGCAGCGACGATTTGTGGACTATATGCAGTCTATATCACAGCCGGAAAAAGCGAAATCGGCCATTCGGT	TGCAGCGACGATTTGTGGACTATATGCAGTCTATATCACAGCCGGAAAAAGCGAAATCGGCCATTCGGT	0.942308	0.469388	0.498126	7.48485	3.35858	2.24535	1	0	1	0	1	0	1	1	1	1	0	0	0	0	1	1	-	0	0	0	1	0	0	1	0	1	0	0	0	-	0	0	0	1	0	0	0	1	0	0	1
37410238	TGCAGAACTGAGGAGTTATGTGAGTGAATAGACAAATACTGAGGTCACCTAAACCTCTAGTAAAGTGTT	TGCAGAACTGAGGAGTTATGTGAGTGAATAGACAAATACTGAGGTCACCTAAACCTCTAGTAAAGTGTT	0.942308	0.469388	0.498126	7.45161	3.42513	2.21727	1	1	0	0	1	0	0	0	0	1	1	1	0	1	0	1	0	0	1	1	0	1	1	-	1	1	0	0	-	1	0	1	1	0	0	0	1	0	0	0	0
14655755	TGCAGTCTCAGACTCAGATAGTAGCTTCTGCGCATGAGATCGGAAGAGCGGTTCAGCAGGAATGCCGAG	TGCAGTCTCAGACTCAGATAGTAGCTTCTGCGCATG	0.942308	0.469388	0.498126	7.40625	2.43489	3.01879	1	1	0	-	0	0	1	0	1	0	1	0	1	0	1	0	0	1	0	0	1	-	1	1	1	0	0	0	0	0	-	1	1	0	1	1	0	0	0	0	0
37399091	TGCAGCTCACGCTGTCAGCTTTGAGCTGCGGGCAGGTGGCCAGGCTGAGGTGTTGCAGGTTCTGGTGCG	TGCAGCTCACGCTGTCAGCTTTGAGCTGCGGGCAGGTGGCCAGGCTGAGGTGTTGCAGGTTCTGGTGCG	0.942308	0.469388	0.498126	7.31034	3.43515	2.20072	1	0	0	1	1	0	0	1	-	0	0	0	1	0	0	0	0	0	0	1	1	0	1	0	1	0	1	1	0	1	1	1	0	0	0	1	0	-	0	-	1
37407787	TGCAGCAGACAAATGCATACACAAGATTTGGAGCTAGCTGGATATGCCTTTTGGGGCATCAGTCAAGCC	TGCAGCAGACAAATGCATACACAAGATTTGGAGCTAGCTGGATATGCCTTTTGGGGCATCAGTCAAGCC	0.942308	0.469388	0.498126	7.29032	2.77307	2.55587	1	0	0	-	0	0	0	0	0	0	1	1	1	1	0	0	1	1	0	0	1	0	1	1	0	1	0	1	0	0	1	1	1	1	1	1	0	0	1	0	0
37440901	TGCAGTTTCTGTTATTCTATTGGGGAACATAAAAACGGAAACCGGATCCGTTTAATGACGGATGCTGAC	TGCAGTTTCTGTTATTCTATTGGGGAACATAAAAACGGAAACCGGATCCGTTTAATGACGGATGCTGAC	0.942308	0.469388	0.498126	7.29032	3.30389	2.26542	1	1	0	-	1	0	1	0	0	1	1	1	0	0	0	0	0	1	0	-	0	1	0	0	1	0	0	0	1	1	0	-	0	0	1	0	1	0	0	0	1
37444326	TGCAGCAACTCCCCGGTGGTCTGTAATCACTTCCCCTCAGCCAGTAATCACTCCCACTCCCCTGCACTA	TGCAGCAACTCCCCGGTGGTCTGTAATCACTTCCCCTCAGCCAGTAATCACTCCCACTCCCCTGCACTA	0.942308	0.469388	0.498126	7.26667	4.31998	1.68728	1	0	1	1	0	1	1	1	0	1	0	0	0	0	0	0	1	0	0	1	1	0	1	0	0	0	1	0	0	1	-	1	1	0	-	0	0	0	1	0	0
[truncated: 24,698 more rows]
[truncated: 12 more columns]
