# Supplementary material for: Identifying sex-linked markers in Litoria aurea: a novel approach to understanding sex chromosome evolution in an amphibian
Source: Sci Rep. 2019 Nov 12;9:16591. doi: 10.1038/s41598-019-52970-4 (PMC6851140; doi:10.1038/s41598-019-52970-4)
Supplement: Supplementary file 4 — Dataset 3 [file 41598_2019_52970_MOESM4_ESM.xlsx]

## Sheet: Sex-Linked Loci
*	*	*	*	*	*	*	*	*	*	*	*	*	*	*	*	*	*	DLit18-3649	DLit18-3649	DLit18-3649	DLit18-3649	DLit18-3649	DLit18-3649	DLit18-3649	DLit18-3649	DLit18-3649	DLit18-3649	DLit18-3649	DLit18-3649	DLit18-3649	DLit18-3649	DLit18-3649	DLit18-3649	DLit18-3649	DLit18-3649	DLit18-3649	DLit18-3649	DLit18-3649	DLit18-3649	DLit18-3649	DLit18-3649	DLit18-3649	DLit18-3649	DLit18-3649	DLit18-3649	DLit18-3649	DLit18-3649	DLit18-3649	DLit18-3649
*	*	*	*	*	*	*	*	*	*	*	*	*	*	*	*	*	*	911000000000	911000000000	911000000000	911000000000	911000000000	911000000000	911000000000	911000000000	911000000000	911000000000	911000000000	911000000000	911000000000	911000000000	911000000000	911000000000	911000000000	911000000000	911000000000	911000000000	911000000000	911000000000	911000000000	911000000000	911000000000	911000000000	911000000000	911000000000	911000000000	911000000000	911000000000	911000000000
*	*	*	*	*	*	*	*	*	*	*	*	*	*	*	*	*	*	1	1	1	1	1	1	1	1	1	1	1	1	1	1	1	1	1	1	1	1	1	1	1	1	1	1	1	1	1	1	1	1
*	*	*	*	*	*	*	*	*	*	*	*	*	*	*	*	*	*	D	E	G	H	B	F	H	A	E	G	B	C	E	H	B	E	F	D	B	C	D	F	H	D	C	A	C	A	B	C	A	F
*	*	*	*	*	*	*	*	*	*	*	*	*	*	*	*	*	*	1	1	1	1	1	1	2	3	3	3	4	4	4	4	6	6	6	7	2	2	2	2	3	4	5	7	7	1	3	3	4	4
*	*	*	*	*	*	*	*	*	*	*	*	*	*	*	*	*	*	Keep paper label and return remaining DNA to Tariq [Original species: aurea]	Keep paper label and return remaining DNA to Tariq [Original species: aurea]	Keep paper label and return remaining DNA to Tariq [Original species: aurea]	Keep paper label and return remaining DNA to Tariq [Original species: aurea]	Keep paper label and return remaining DNA to Tariq [Original species: aurea]	Keep paper label and return remaining DNA to Tariq [Original species: aurea]	Keep paper label and return remaining DNA to Tariq [Original species: aurea]	Keep paper label and return remaining DNA to Tariq [Original species: aurea]	Keep paper label and return remaining DNA to Tariq [Original species: aurea]	Keep paper label and return remaining DNA to Tariq [Original species: aurea]	Keep paper label and return remaining DNA to Tariq [Original species: aurea]	Keep paper label and return remaining DNA to Tariq [Original species: aurea]	Keep paper label and return remaining DNA to Tariq [Original species: aurea]	Keep paper label and return remaining DNA to Tariq [Original species: aurea]	Keep paper label and return remaining DNA to Tariq [Original species: aurea]	Keep paper label and return remaining DNA to Tariq [Original species: aurea]	Keep paper label and return remaining DNA to Tariq [Original species: aurea]	Keep paper label and return remaining DNA to Tariq [Original species: aurea]	Keep paper label and return remaining DNA to Tariq [Original species: aurea]	Keep paper label and return remaining DNA to Tariq [Original species: aurea]	Keep paper label and return remaining DNA to Tariq [Original species: aurea]	Keep paper label and return remaining DNA to Tariq [Original species: aurea]	Keep paper label and return remaining DNA to Tariq [Original species: aurea]	Keep paper label and return remaining DNA to Tariq [Original species: aurea]	Keep paper label and return remaining DNA to Tariq [Original species: aurea]	Keep paper label and return remaining DNA to Tariq [Original species: aurea]	Keep paper label and return remaining DNA to Tariq [Original species: aurea]	Keep paper label and return remaining DNA to Tariq [Original species: aurea]	Keep paper label and return remaining DNA to Tariq [Original species: aurea]	Keep paper label and return remaining DNA to Tariq [Original species: aurea]	Keep paper label and return remaining DNA to Tariq [Original species: aurea]	Keep paper label and return remaining DNA to Tariq [Original species: aurea]
AlleleID	CloneID	AlleleSequence	TrimmedSequence	SNP	SnpPosition	CallRate	OneRatioRef	OneRatioSnp	FreqHomRef	FreqHomSnp	FreqHets	PICRef	PICSnp	AvgPIC	AvgCountRef	AvgCountSnp	RepAvg	Frog04	Frog05	Frog07	Frog08	Frog02	Frog06	Frog16	Frog17	Frog21	Frog23	Frog26	Frog27	Frog29	Frog32	Frog42	Frog45	Frog46	Frog52	Frog10	Frog11	Frog12	Frog14	Frog24	Frog28	Frog35	Frog49	Frog51	Frog01	Frog18	Frog19	Frog25	Frog30
37410301|F|0-36:A>C-36:A>C	100017340	TGCAGAAGAAATAGATGAGGTGGAGAGGTGGTAATGAATGTGTGCAGCTATCTTCGTTGTAGCTCATGG	TGCAGAAGAAATAGATGAGGTGGAGAGGTGGTAATGAATGTGTGCAGCTATCTTCGTTGTAGCTCATGG	36:A>C	36	1	1	0.653846	0.346154	0	0.653846	0	0.452663	0.226331	21.0625	16.3902	1	0	0	0	0	0	0	0	0	0	0	0	0	0	0	0	0	0	0	2	2	2	2	2	2	2	2	2	2	2	2	2	2
37412748|F|0-23:C>A-23:C>A	100022072	TGCAGAGGAAATGTGTAACAGACCAAATCCGAAATTACATACAGTAGTCACTAACAATTTAAACATGTG	TGCAGAGGAAATGTGTAACAGACCAAATCCGAAATTACATACAGTAGTCACTAACAATTTAAACATGTG	23:C>A	23	1	1	0.653846	0.346154	0	0.653846	0	0.452663	0.226331	15.8594	13.2683	1	0	0	0	0	0	0	0	0	0	0	0	0	0	0	0	0	0	0	2	2	2	2	2	2	2	2	2	2	2	2	2	2
37413561|F|0-5:A>G-5:A>G	100023618	TGCAGATATGTACAGAGTGAAGAGGAGGGTGAAAAGGGGAGAAGTCTGAGAGCTGCCAGGATGGATTTG	TGCAGATATGTACAGAGTGAAGAGGAGGGTGAAAAGGGGAGAAGTCTGAGAGCTGCCAGGATGGATTTG	5:A>G	5	1	1	0.653846	0.346154	0	0.653846	0	0.452663	0.226331	17.4844	11.1463	1	0	0	0	0	0	0	0	0	0	0	0	0	0	0	0	0	0	0	2	2	2	2	2	2	2	2	2	2	2	2	2	2
37413610|F|0-9:G>A-9:G>A	100023710	TGCAGATCAGCAGTGCTGTAGAATTGTATGTTGAGCATGGTTTCAAATTATGCAAAGTCCACACCACTG	TGCAGATCAGCAGTGCTGTAGAATTGTATGTTGAGCATGGTTTCAAATTATGCAAAGTCCACACCACTG	9:G>A	9	1	1	0.653846	0.346154	0	0.653846	0	0.452663	0.226331	15.1562	12.3171	1	0	0	0	0	0	0	0	0	0	0	0	0	0	0	0	0	0	0	2	2	2	2	2	2	2	2	2	2	2	2	2	2
37420092|F|0-14:C>T-14:C>T	100035701	TGCAGCTGGAGCTTCACACCACAAGCAGAGGAGAGCTGTAGCATCAGATAAGCAATAGGAAGTCCAGAG	TGCAGCTGGAGCTTCACACCACAAGCAGAGGAGAGCTGTAGCATCAGATAAGCAATAGGAAGTCCAGAG	14:C>T	14	1	1	0.653846	0.346154	0	0.653846	0	0.452663	0.226331	9	8.70732	1	0	0	0	0	0	0	0	0	0	0	0	0	0	0	0	0	0	0	2	2	2	2	2	2	2	2	2	2	2	2	2	2
37423680|F|0-23:C>A-23:C>A	100042956	TGCAGGTGCCTCATTACAGATGCCAACAGGCAGATTTAGGCACTGTTCACACTTGTCTTCTTGCTCTTG	TGCAGGTGCCTCATTACAGATGCCAACAGGCAGATTTAGGCACTGTTCACACTTGTCTTCTTGCTCTTG	23:C>A	23	1	1	0.653846	0.346154	0	0.653846	0	0.452663	0.226331	12.3906	9.29268	1	0	0	0	0	0	0	0	0	0	0	0	0	0	0	0	0	0	0	2	2	2	2	2	2	2	2	2	2	2	2	2	2
37424990|F|0-23:A>T-23:A>T	100045258	TGCAGTAGAAGGTGGCTATTGGCATCCTGTTCTTGTCGTGTAACCCAGGGACCTTCAATTGGGCCACTG	TGCAGTAGAAGGTGGCTATTGGCATCCTGTTCTTGTCGTGTAACCCAGGGACCTTCAATTGGGCCACTG	23:A>T	23	1	1	0.653846	0.346154	0	0.653846	0	0.452663	0.226331	10.625	7.97561	1	0	0	0	0	0	0	0	0	0	0	0	0	0	0	0	0	0	0	2	2	2	2	2	2	2	2	2	2	2	2	2	2
37426750|F|0-64:C>T-64:C>T	100048333	TGCAGTCTGTAAACATGGTTTAAATTTGTTATTGGTAAAAGGAGGCTAAGTATACCCAGGGTAGCTCTA	TGCAGTCTGTAAACATGGTTTAAATTTGTTATTGGTAAAAGGAGGCTAAGTATACCCAGGGTAGCTCTA	64:C>T	64	1	1	0.653846	0.346154	0	0.653846	0	0.452663	0.226331	9.90625	7.02439	1	0	0	0	0	0	0	0	0	0	0	0	0	0	0	0	0	0	0	2	2	2	2	2	2	2	2	2	2	2	2	2	2
37427397|F|0-54:T>G-54:T>G	100049448	TGCAGTGCAGTCTGATATACAGTATACTCCCTTATGCAGTTCAAGTGTCTCAAATTGACCATTATCTTT	TGCAGTGCAGTCTGATATACAGTATACTCCCTTATGCAGTTCAAGTGTCTCAAATTGACCATTATCTTT	54:T>G	54	1	1	0.653846	0.346154	0	0.653846	0	0.452663	0.226331	20.75	16.4146	1	0	0	0	0	0	0	0	0	0	0	0	0	0	0	0	0	0	0	2	2	2	2	2	2	2	2	2	2	2	2	2	2
37432844|F|0-18:C>A-18:C>A	100061251	TGCAGGTAAAACTAGTGTCTCAACAGCCAACTTGTACAGATATTGGTCACTGCATGAGATCGGAAGAGC	TGCAGGTAAAACTAGTGTCTCAACAGCCAACTTGTACAGATATTGGTCACTGCATG	18:C>A	18	1	1	0.653846	0.346154	0	0.653846	0	0.452663	0.226331	12.9844	9.80488	1	0	0	0	0	0	0	0	0	0	0	0	0	0	0	0	0	0	0	2	2	2	2	2	2	2	2	2	2	2	2	2	2
37410089|F|0-26:T>A-26:T>A	100016939	TGCAGAACATCTTTTCTATGAACTGGTGCCCAGAACTAAACTGCATATTCCAGATGGGGGTCGCATCAA	TGCAGAACATCTTTTCTATGAACTGGTGCCCAGAACTAAACTGCATATTCCAGATGGGGGTCGCATCAA	26:T>A	26	1	0.980769	0.653846	0.346154	0.019231	0.634615	0.037722	0.452663	0.245192	5.90476	4.60976	1	0	0	0	0	0	0	0	0	0	0	0	0	0	0	0	0	0	0	2	2	2	2	2	2	2	2	2	2	2	2	2	2
37445346|F|0-65:C>A-65:C>A	100089888	TGCAGCCCAAGCATCCATACATCCAAGCCAAGAGCATTCAAATGTACTCCATCCGCTCGATAAAACCCA	TGCAGCCCAAGCATCCATACATCCAAGCCAAGAGCATTCAAATGTACTCCATCCGCTCGATAAAACCCA	65:C>A	65	1	0.961538	0.653846	0.346154	0.038462	0.615385	0.073964	0.452663	0.263314	4.80645	3.58537	1	0	0	0	0	0	0	0	0	0	0	0	0	0	0	0	0	0	0	2	2	2	2	2	2	2	2	2	1	2	1	2	2
37426284|F|0-45:G>C-45:G>C	100047491	TGCAGTCCGCCTGTGTGGAAGCATTGTTAGGTAGTATTGGTGTTTGTAGAGTGACAGCATACACCTGTA	TGCAGTCCGCCTGTGTGGAAGCATTGTTAGGTAGTATTGGTGTTTGTAGAGTGACAGCATACACCTGTA	45:G>C	45	1	1	0.653846	0.346154	0	0.653846	0	0.452663	0.226331	7.53125	5.63415	1	0	0	0	0	0	0	0	0	0	0	0	0	0	0	0	0	0	0	2	2	2	2	1	2	2	2	2	2	2	2	2	2
37431502|F|0-36:C>A-36:C>A	100059142	TGCAGAGTCATAATTTCCTGAAAAAATTATAAAAGACCTCCTTGCATGAGATCGGAAGAGCGGTTCAGC	TGCAGAGTCATAATTTCCTGAAAAAATTATAAAAGACCTCCTTGCATG	36:C>A	36	1	0.980769	0.653846	0.346154	0.019231	0.634615	0.037722	0.452663	0.245192	6.49206	5.41463	1	0	0	0	0	0	0	0	0	0	0	0	0	0	0	0	0	0	0	2	2	2	2	2	2	2	2	2	2	2	1	2	2
37427159|F|0-11:C>T-11:C>T	100049037	TGCAGTGAGCTCTCATTATTATTAGGATACATTCACACGGCATCATTTTCATATGTTCCTGTCACTTAT	TGCAGTGAGCTCTCATTATTATTAGGATACATTCACACGGCATCATTTTCATATGTTCCTGTCACTTAT	11:C>T	11	1	1	0.634615	0.365385	0	0.634615	0	0.463757	0.231879	7.0625	6.775	1	0	0	0	0	0	0	0	0	0	0	0	0	0	0	0	0	0	0	2	2	2	2	2	2	2	2	2	2	2	2	2	2
37423890|F|0-53:G>T-53:G>T	100043327	TGCAGGTTACTCCCTCAGAGCCTGGAAACCACCTAGGAGATATCCTGCCCAGAGTGGAGTAAGTAGAGG	TGCAGGTTACTCCCTCAGAGCCTGGAAACCACCTAGGAGATATCCTGCCCAGAGTGGAGTAAGTAGAGG	53:G>T	53	1	0.961538	0.653846	0.346154	0.038462	0.615385	0.073964	0.452663	0.263314	15.5738	11.3415	1	0	0	0	0	0	0	0	0	0	0	0	0	0	0	0	0	0	0	2	2	1	2	2	2	2	1	2	2	2	2	2	2
37430169|F|0-32:A>T-32:A>T	100054204	TGCAGTTTTTCAAAACAAAGAATGGTCCTGTTAATTCTTGATGCAGTTTCCGCACAGAAACCACGTCAA	TGCAGTTTTTCAAAACAAAGAATGGTCCTGTTAATTCTTGATGCAGTTTCCGCACAGAAACCACGTCAA	32:A>T	32	1	1	0.596154	0.403846	0	0.596154	0	0.481509	0.240754	12.4688	8.81579	1	0	0	0	0	0	0	0	0	0	0	0	0	0	0	0	0	0	0	2	2	2	2	0	2	2	2	2	2	2	2	2	0
37414367|F|0-37:G>A-37:G>A	100025055	TGCAGATTATGACCACATGTAGGGTATTTCTGTTCCTGGCAAAATCCACATAACAGAATGCGCAGTATC	TGCAGATTATGACCACATGTAGGGTATTTCTGTTCCTGGCAAAATCCACATAACAGAATGCGCAGTATC	37:G>A	37	1	0.961538	0.615385	0.384615	0.038462	0.576923	0.073964	0.473373	0.273669	4.93443	3.5641	1	0	0	0	0	0	0	0	0	0	0	0	0	0	0	0	0	0	0	2	2	2	2	0	2	0	2	1	2	0	2	2	2
37440385|F|0-16:T>A-16:T>A	100076141	TGCAGTGTATTTTCTATTGGTTTCATTTGGGATACATGCGACTTTTTCATCACTTTTTATTCCAACTTT	TGCAGTGTATTTTCTATTGGTTTCATTTGGGATACATGCGACTTTTTCATCACTTTTTATTCCAACTTT	16:T>A	16	1	1	0.538462	0.461538	0	0.538462	0	0.497041	0.248521	13.4062	10.5429	1	0	0	0	0	0	0	0	0	0	0	0	0	0	0	0	0	0	0	2	2	2	2	0	0	2	2	0	2	2	2	0	0
37428127|F|0-12:A>G-12:A>G	100050705	TGCAGTGTACCAAGATACCAATGCATTACATGGGTAAACTAGTTGTGGATCTTCAAGTAGTGTTAAAAA	TGCAGTGTACCAAGATACCAATGCATTACATGGGTAAACTAGTTGTGGATCTTCAAGTAGTGTTAAAAA	12:A>G	12	1	1	0.519231	0.480769	0	0.519231	0	0.49926	0.24963	12.2188	8.33333	1	0	0	0	0	0	0	0	0	0	0	0	0	0	0	0	0	0	0	0	0	0	0	0	2	0	2	0	2	2	2	2	2
37419165|F|0-53:G>A-53:G>A	100034029	TGCAGCTACATAGCTTCCTGTGCTAGCGTGTATATGGAGTGAAGACTTTGTTCGGCTCCTCCTATTAGT	TGCAGCTACATAGCTTCCTGTGCTAGCGTGTATATGGAGTGAAGACTTTGTTCGGCTCCTCCTATTAGT	53:G>A	53	1	1	0.5	0.5	0	0.5	0	0.5	0.25	11.0938	6.82759	1	0	0	0	0	0	0	0	0	0	0	0	0	0	0	0	0	0	0	0	0	0	0	0	0	2	0	0	2	2	2	2	2
37434792|F|0-64:C>T-64:C>T	100064653	TGCAGACGACCCCATTTACTATGGAGTGCTACTTAGCAGTTGGTCTCCTTTAGCTCATGACTTACTTGG	TGCAGACGACCCCATTTACTATGGAGTGCTACTTAGCAGTTGGTCTCCTTTAGCTCATGACTTACTTGG	64:C>T	64	1	0.980769	0.5	0.5	0.019231	0.480769	0.037722	0.5	0.268861	7.56452	5.9	1	0	0	0	0	0	0	0	0	0	0	0	0	0	0	0	0	0	0	0	0	1	0	0	0	0	0	0	2	2	2	2	2
14653807|F|0-8:C>T-8:C>T	14653807	TGCAGCTGCCAAAAATCTCTTTAAAAAAGTACAAACATTAGTCTTCCTGATAATAATGAATCAAAGCAT	TGCAGCTGCCAAAAATCTCTTTAAAAAAGTACAAACATTAGTCTTCCTGATAATAATGAATCAAAGCAT	8:C>T	8	1	1	0.480769	0.519231	0	0.480769	0	0.49926	0.24963	27.7188	21.4286	1	0	0	0	0	0	0	0	0	0	0	0	0	0	0	0	0	0	0	0	0	0	0	0	0	0	0	0	2	2	2	2	2
35766631|F|0-48:C>A-48:C>A	100023724	TGCAGATCAATACCAATGAACAGATTACTGTTGGCAGCATAGGTCAGGCCCTGGTGGATCCAGCTCTAC	TGCAGATCAATACCAATGAACAGATTACTGTTGGCAGCATAGGTCAGGCCCTGGTGGATCCAGCTCTAC	48:C>A	48	1	1	0.480769	0.519231	0	0.480769	0	0.49926	0.24963	14.3594	13.1786	1	0	0	0	0	0	0	0	0	0	0	0	0	0	0	0	0	0	0	0	0	0	0	0	0	0	0	0	2	2	2	2	2
37414841|F|0-64:C>T-64:C>T	100025846	TGCAGATTTGCCAATTCATGCGAACTACGTTGTCTGCGGAATCTGTTTTAAAACCTACTAGATTCAAAA	TGCAGATTTGCCAATTCATGCGAACTACGTTGTCTGCGGAATCTGTTTTAAAACCTACTAGATTCAAAA	64:C>T	64	1	1	0.480769	0.519231	0	0.480769	0	0.49926	0.24963	22.6406	12.9286	1	0	0	0	0	0	0	0	0	0	0	0	0	0	0	0	0	0	0	0	0	0	0	0	0	0	0	0	2	2	2	2	2
37419084|F|0-52:G>A-52:G>A	100033879	TGCAGCTAAGAGAACGGACTTGTCTGTCGGGAGCCCTTGTGAGTAGACAGCAGCTAAGTTCCTGAAGAA	TGCAGCTAAGAGAACGGACTTGTCTGTCGGGAGCCCTTGTGAGTAGACAGCAGCTAAGTTCCTGAAGAA	52:G>A	52	1	1	0.480769	0.519231	0	0.480769	0	0.49926	0.24963	18.3438	9.67857	1	0	0	0	0	0	0	0	0	0	0	0	0	0	0	0	0	0	0	0	0	0	0	0	0	0	0	0	2	2	2	2	2
37422384|F|0-53:C>T-53:C>T	100040232	TGCAGGCTTTAGGCCAAGTCCACACTACTGTTTTGCTTTCTGTTTCTCTCTTCCGTTCAAGAAGAATAA	TGCAGGCTTTAGGCCAAGTCCACACTACTGTTTTGCTTTCTGTTTCTCTCTTCCGTTCAAGAAGAATAA	53:C>T	53	1	1	0.480769	0.519231	0	0.480769	0	0.49926	0.24963	12.0156	7.53571	1	0	0	0	0	0	0	0	0	0	0	0	0	0	0	0	0	0	0	0	0	0	0	0	0	0	0	0	2	2	2	2	2
37425039|F|0-65:A>T-65:A>T	100045330	TGCAGTAGAGTTGAAGAACTACTGTACCAATGAGAACATTGGTATATTTGTGTTTTGCCAAACTAATTG	TGCAGTAGAGTTGAAGAACTACTGTACCAATGAGAACATTGGTATATTTGTGTTTTGCCAAACTAATTG	65:A>T	65	1	1	0.480769	0.519231	0	0.480769	0	0.49926	0.24963	10.0781	6.10714	1	0	0	0	0	0	0	0	0	0	0	0	0	0	0	0	0	0	0	0	0	0	0	0	0	0	0	0	2	2	2	2	2
37425757|F|0-64:G>T-64:G>T	100046591	TGCAGTCAATAGATTGCAATCGATAGATAGTGCATTGCCATATTTTACTAGATCCAAGGAAAAGGAACT	TGCAGTCAATAGATTGCAATCGATAGATAGTGCATTGCCATATTTTACTAGATCCAAGGAAAAGGAACT	64:G>T	64	1	1	0.480769	0.519231	0	0.480769	0	0.49926	0.24963	27.4219	17.8571	1	0	0	0	0	0	0	0	0	0	0	0	0	0	0	0	0	0	0	0	0	0	0	0	0	0	0	0	2	2	2	2	2
37426660|F|0-36:G>A-36:G>A	100048170	TGCAGTCTCTAAAGAGTTCAATGAAAAGATGTCAATGATTTGTCCTTGCAGTAGATAAGTCACATGTCA	TGCAGTCTCTAAAGAGTTCAATGAAAAGATGTCAATGATTTGTCCTTGCAGTAGATAAGTCACATGTCA	36:G>A	36	1	1	0.480769	0.519231	0	0.480769	0	0.49926	0.24963	13.4219	8.42857	1	0	0	0	0	0	0	0	0	0	0	0	0	0	0	0	0	0	0	0	0	0	0	0	0	0	0	0	2	2	2	2	2
37427462|F|0-35:A>C-35:A>C	100049575	TGCAGTGCCACTTTGGGATGGTCCATGATATGTAGAGCTTTTGCTACGAAAATTGGCATCTGAATCGGA	TGCAGTGCCACTTTGGGATGGTCCATGATATGTAGAGCTTTTGCTACGAAAATTGGCATCTGAATCGGA	35:A>C	35	1	1	0.480769	0.519231	0	0.480769	0	0.49926	0.24963	15.9531	10.1786	1	0	0	0	0	0	0	0	0	0	0	0	0	0	0	0	0	0	0	0	0	0	0	0	0	0	0	0	2	2	2	2	2
37427713|F|0-15:A>T-15:A>T	100049990	TGCAGTGGACCACTAAGGTATTGCCTTTCACCCATTCACTACTCTAGATCAGAGAATTTACTATTGACC	TGCAGTGGACCACTAAGGTATTGCCTTTCACCCATTCACTACTCTAGATCAGAGAATTTACTATTGACC	15:A>T	15	1	1	0.480769	0.519231	0	0.480769	0	0.49926	0.24963	6.71875	4.28571	1	0	0	0	0	0	0	0	0	0	0	0	0	0	0	0	0	0	0	0	0	0	0	0	0	0	0	0	2	2	2	2	2
37428463|F|0-18:T>C-18:T>C	100051301	TGCAGTGTGTTTCATAGGTGAAGGACACAGGCAGTAAAAACCTTTCTTAGCCCTGCTATGTGTCTAAAC	TGCAGTGTGTTTCATAGGTGAAGGACACAGGCAGTAAAAACCTTTCTTAGCCCTGCTATGTGTCTAAAC	18:T>C	18	1	1	0.480769	0.519231	0	0.480769	0	0.49926	0.24963	21.0625	10.8571	1	0	0	0	0	0	0	0	0	0	0	0	0	0	0	0	0	0	0	0	0	0	0	0	0	0	0	0	2	2	2	2	2
37428650|F|0-15:A>C-15:A>C	100051628	TGCAGTTAAGGGCCTATATAGAGGCTGCTTTAACAGAGTACAAATGTTTAGAATACTTAACTAAACACA	TGCAGTTAAGGGCCTATATAGAGGCTGCTTTAACAGAGTACAAATGTTTAGAATACTTAACTAAACACA	15:A>C	15	1	1	0.480769	0.519231	0	0.480769	0	0.49926	0.24963	13.0625	9.25	1	0	0	0	0	0	0	0	0	0	0	0	0	0	0	0	0	0	0	0	0	0	0	0	0	0	0	0	2	2	2	2	2
37430069|F|0-66:T>C-66:T>C	100054040	TGCAGTTTTGACACATTAATCTGAACGTTTAGGCAAAAGCATGAAAGAGCAGCTACATGAAGACCCTAT	TGCAGTTTTGACACATTAATCTGAACGTTTAGGCAAAAGCATGAAAGAGCAGCTACATGAAGACCCTAT	66:T>C	66	1	1	0.480769	0.519231	0	0.480769	0	0.49926	0.24963	32.0938	21	1	0	0	0	0	0	0	0	0	0	0	0	0	0	0	0	0	0	0	0	0	0	0	0	0	0	0	0	2	2	2	2	2
37431691|F|0-5:A>G-5:A>G	100059401	TGCAGATTCTTTCCAGATTTAGGCATGGAAAGCATGAGATCGGAAGAGCGGTTCAGCAGGAATGCCGAG	TGCAGATTCTTTCCAGATTTAGGCATGGAAAGCATG	5:A>G	5	1	1	0.480769	0.519231	0	0.480769	0	0.49926	0.24963	17.7188	11.8929	1	0	0	0	0	0	0	0	0	0	0	0	0	0	0	0	0	0	0	0	0	0	0	0	0	0	0	0	2	2	2	2	2
37432455|F|0-23:G>A-23:G>A	100060578	TGCAGCTGTCCTTTAGTATGCACGATGGTCCTTAGGGATTTAAAGGGCCAGTGCATGAGATCGGAAGAG	TGCAGCTGTCCTTTAGTATGCACGATGGTCCTTAGGGATTTAAAGGGCCAGTGCATG	23:G>A	23	1	1	0.480769	0.519231	0	0.480769	0	0.49926	0.24963	16.5	12.0357	1	0	0	0	0	0	0	0	0	0	0	0	0	0	0	0	0	0	0	0	0	0	0	0	0	0	0	0	2	2	2	2	2
37432949|F|0-6:G>A-6:G>A	100061411	TGCAGTGAAAATCTGTCAAATTCACAACATTAGAGGCATTTGAAAATGTGCAGCATGAGATCGGAAGAG	TGCAGTGAAAATCTGTCAAATTCACAACATTAGAGGCATTTGAAAATGTGCAGCATG	6:G>A	6	1	1	0.480769	0.519231	0	0.480769	0	0.49926	0.24963	29.3594	20.3214	1	0	0	0	0	0	0	0	0	0	0	0	0	0	0	0	0	0	0	0	0	0	0	0	0	0	0	0	2	2	2	2	2
37433086|F|0-20:C>T-20:C>T	100061580	TGCAGTATATTCGTCACACCCTTACTGCAACATCACCAGCATGAGATCGGAAGAGCGGTTCAGCAGGAA	TGCAGTATATTCGTCACACCCTTACTGCAACATCACCAGCATG	20:C>T	20	1	1	0.480769	0.519231	0	0.480769	0	0.49926	0.24963	25.9219	17.1071	1	0	0	0	0	0	0	0	0	0	0	0	0	0	0	0	0	0	0	0	0	0	0	0	0	0	0	0	2	2	2	2	2
37433524|F|0-7:C>T-7:C>T	100062168	TGCAGTTCAAGTGCCCTCCTTTAGTTGTGGCATGAGATCGGAAGAGCGGTTCAGCAGGAATGCCGAGAC	TGCAGTTCAAGTGCCCTCCTTTAGTTGTGGCATG	7:C>T	7	1	1	0.480769	0.519231	0	0.480769	0	0.49926	0.24963	12.1562	7.53571	1	0	0	0	0	0	0	0	0	0	0	0	0	0	0	0	0	0	0	0	0	0	0	2	0	0	0	0	2	2	2	2	2
37439542|F|0-46:G>A-46:G>A	100074445	TGCAGTATGCTATTCCCCAATATAGGTTTATGATACAGTGTGGTCTGAAGGTTTCGATCTTGGAGGTAA	TGCAGTATGCTATTCCCCAATATAGGTTTATGATACAGTGTGGTCTGAAGGTTTCGATCTTGGAGGTAA	46:G>A	46	1	1	0.480769	0.519231	0	0.480769	0	0.49926	0.24963	38.2031	23.9286	1	0	0	0	0	0	0	0	0	0	0	0	0	0	0	0	0	0	0	0	0	0	0	0	0	0	0	0	2	2	2	2	2
37440246|F|0-33:A>G-33:A>G	100075856	TGCAGTGGAGTTTGTGTTGTTTGGCTAGTGAGAAAATTCATGAGTGTTAGGCCTCCTTCACACATTTTG	TGCAGTGGAGTTTGTGTTGTTTGGCTAGTGAGAAAATTCATGAGTGTTAGGCCTCCTTCACACATTTTG	33:A>G	33	1	1	0.480769	0.519231	0	0.480769	0	0.49926	0.24963	13.8438	12.1429	1	0	0	0	0	0	0	0	0	0	0	0	0	0	0	0	0	0	0	0	0	0	0	0	0	0	0	0	2	2	2	2	2
37440341|F|0-44:C>A-44:C>A	100076042	TGCAGTGGTGAACGGTCTTTTTCAAAGATCAAAATCATAAAAAACAGACTTAGAACAACAATGTCTCAA	TGCAGTGGTGAACGGTCTTTTTCAAAGATCAAAATCATAAAAAACAGACTTAGAACAACAATGTCTCAA	44:C>A	44	1	1	0.480769	0.519231	0	0.480769	0	0.49926	0.24963	11.4688	6.5	1	0	0	0	0	0	0	0	0	0	0	0	0	0	0	0	0	0	0	0	0	0	0	2	0	0	0	0	2	2	2	2	2
37445425|F|0-20:C>T-20:C>T	100090186	TGCAGTTCTAGGCTCCTCCTCCCAACATCGCAGCGCCGCCCATGAGACTACTGGCCGCCTCCTCACTGT	TGCAGTTCTAGGCTCCTCCTCCCAACATCGCAGCGCCGCCCATGAGACTACTGGCCGCCTCCTCACTGT	20:C>T	20	1	1	0.480769	0.519231	0	0.480769	0	0.49926	0.24963	7.9375	5.14286	1	0	0	0	0	0	0	0	0	0	0	0	0	0	0	0	0	0	0	0	0	0	0	0	0	0	0	0	2	2	2	2	2
37423522|F|0-9:G>A-9:G>A	100042668	TGCAGGTCTGGTTCTCCAACCTAATGCCTAACAAGAAAAATTACACACACATTTAGCAGAACACATTTT	TGCAGGTCTGGTTCTCCAACCTAATGCCTAACAAGAAAAATTACACACACATTTAGCAGAACACATTTT	9:G>A	9	1	0.961538	0.480769	0.519231	0.038462	0.442308	0.073964	0.49926	0.286612	6.35484	4.03571	1	0	0	0	0	0	0	0	0	0	0	0	0	0	0	0	0	0	0	0	0	0	0	0	0	0	0	0	1	1	2	2	2
37413084|F|0-17:G>A-17:G>A	100022735	TGCAGAGTCCTATACACGCTGGGGAGCTGCCAGAGCTGGTTGCTGCCGGGTGTCTGACACGCTGGAGGA	TGCAGAGTCCTATACACGCTGGGGAGCTGCCAGAGCTGGTTGCTGCCGGGTGTCTGACACGCTGGAGGA	17:G>A	17	1	0.980769	0.480769	0.519231	0.019231	0.461538	0.037722	0.49926	0.268491	5.77778	4.64286	1	0	0	0	0	0	0	0	0	0	0	0	0	0	0	0	0	0	0	0	0	0	0	0	0	0	0	0	2	2	1	2	2
37444658|F|0-14:C>T-14:C>T	100087219	TGCAGCTACATGGACCATAGGATCCTGTGAACAGGAGCTGACTTATTGACTTCTATGGGAGGGTGTTGT	TGCAGCTACATGGACCATAGGATCCTGTGAACAGGAGCTGACTTATTGACTTCTATGGGAGGGTGTTGT	14:C>T	14	1	0.980769	0.480769	0.519231	0.019231	0.461538	0.037722	0.49926	0.268491	10.3333	7.03571	1	0	0	0	0	0	0	0	0	0	0	0	0	0	0	0	0	0	0	0	0	0	0	0	0	0	0	0	2	2	1	2	2
37413097|F|0-38:G>A-38:G>A	100022760	TGCAGAGTCTATAGCACACAAGAGGGTGGCCGCCACATGATTTACCTACATGAAAACTTTTTAGTTGTC	TGCAGAGTCTATAGCACACAAGAGGGTGGCCGCCACATGATTTACCTACATGAAAACTTTTTAGTTGTC	38:G>A	38	1	1	0.461538	0.538462	0	0.461538	0	0.497041	0.248521	8.5625	5.96296	1	0	0	0	0	0	0	0	0	0	0	0	0	0	0	0	0	0	0	0	0	0	0	0	0	2	0	0	2	2	2	2	2
37421385|F|0-59:C>A-59:C>A	100038312	TGCAGGATACAATATTTCCTGAGACATTGTATCTTGACAGCAGACTCCCCATACAATGTCACAGACACT	TGCAGGATACAATATTTCCTGAGACATTGTATCTTGACAGCAGACTCCCCATACAATGTCACAGACACT	59:C>A	59	1	1	0.461538	0.538462	0	0.461538	0	0.497041	0.248521	9.57812	6.66667	1	0	0	0	0	0	0	0	0	0	0	0	0	0	0	0	0	0	0	0	0	0	0	0	0	0	0	0	2	2	0	2	2
37422943|F|0-66:A>G-66:A>G	100041553	TGCAGGGTCATTACATACAGAGCAACAGTATAACACTAATCCTACATCCTAAACATTTATGGTCACATT	TGCAGGGTCATTACATACAGAGCAACAGTATAACACTAATCCTACATCCTAAACATTTATGGTCACATT	66:A>G	66	1	0.961538	0.480769	0.519231	0.038462	0.442308	0.073964	0.49926	0.286612	5.01613	3.71429	1	0	0	0	0	0	0	0	0	0	0	0	0	0	0	0	0	0	0	0	0	0	0	0	0	0	2	0	2	2	2	2	2
37410788|F|0-26:C>T-26:C>T	100018218	TGCAGAATATGTTGGCAGAATATAACCAACAGAAAATGAAAATAAATTATAAACTAATAAAAGTAGCAT	TGCAGAATATGTTGGCAGAATATAACCAACAGAAAATGAAAATAAATTATAAACTAATAAAAGTAGCAT	26:C>T	26	1	0.980769	0.461538	0.538462	0.019231	0.442308	0.037722	0.497041	0.267382	8.98413	6.07407	1	0	0	0	0	0	0	0	0	0	0	0	0	0	0	0	0	0	0	0	0	0	0	0	0	0	0	0	2	1	2	2	2
37425406|F|0-20:C>T-20:C>T	100045987	TGCAGTATATTCGTCACACCCTTACTGCAACATCACCAGCATGCACACTTCCATAACAAATAAGTCTGC	TGCAGTATATTCGTCACACCCTTACTGCAACATCACCAGCATGCACACTTCCATAACAAATAAGTCTGC	20:C>T	20	1	0.980769	0.461538	0.538462	0.019231	0.442308	0.037722	0.497041	0.267382	5.98413	4.25926	1	0	0	0	0	0	0	0	0	0	0	0	0	0	0	0	0	0	0	0	0	0	0	0	0	0	0	0	2	2	2	2	0
37442536|F|0-53:G>A-53:G>A	100081073	TGCAGCCAAGTCCATCCCCACCATCAGGGGCTCTGGTGAACACCTGGCTTCAGGTTCGGTTCGCACCTT	TGCAGCCAAGTCCATCCCCACCATCAGGGGCTCTGGTGAACACCTGGCTTCAGGTTCGGTTCGCACCTT	53:G>A	53	1	0.980769	0.461538	0.538462	0.019231	0.442308	0.037722	0.497041	0.267382	4.87302	3.66667	1	0	0	0	0	0	0	0	0	0	0	0	0	0	0	0	0	0	0	0	0	0	0	0	0	0	0	0	2	2	0	2	2
37410161|F|0-44:G>T-44:G>T	100017063	TGCAGAACCGGATAGAACCGCCTGAATACCACCTCTGGTAATAAGCCTGCCTAAATAGATGCATTTTAG	TGCAGAACCGGATAGAACCGCCTGAATACCACCTCTGGTAATAAGCCTGCCTAAATAGATGCATTTTAG	44:G>T	44	1	1	0.423077	0.576923	0	0.423077	0	0.488166	0.244083	11.125	6.84	1	0	0	0	0	0	0	0	0	0	0	0	0	0	0	0	0	0	0	0	0	0	0	0	0	0	0	0	2	2	2	2	0
37411378|F|0-35:A>G-35:A>G	100019359	TGCAGACAGTCCAGCCATGCAGTGAAAAAGCAATGACAGAAGTCTGTTCTTCTCACATTCGTCTCTGAC	TGCAGACAGTCCAGCCATGCAGTGAAAAAGCAATGACAGAAGTCTGTTCTTCTCACATTCGTCTCTGAC	35:A>G	35	1	1	0.423077	0.576923	0	0.423077	0	0.488166	0.244083	7.59375	4.2	1	0	0	0	0	0	0	0	0	0	0	0	0	0	0	0	0	0	0	0	0	0	0	0	0	0	0	0	2	2	2	2	0
37411858|F|0-28:G>A-28:G>A	100020280	TGCAGACTCTAGGTTCATGCTGGGAGTTGTAGTTTTGAACACTAGAACTCTCAGTATGTGATAAAGGTT	TGCAGACTCTAGGTTCATGCTGGGAGTTGTAGTTTTGAACACTAGAACTCTCAGTATGTGATAAAGGTT	28:G>A	28	1	1	0.423077	0.576923	0	0.423077	0	0.488166	0.244083	10.7969	6.44	1	0	0	0	0	0	0	0	0	0	0	0	0	0	0	0	0	0	0	0	0	0	0	0	0	0	0	0	2	2	2	2	0
37418724|F|0-24:C>G-24:C>G	100033241	TGCAGCGGCAGTACAGACTGCGCGCTGCCAAGATAAAGAAGTGCGTCAGGCCCTTGTGTATACATCATG	TGCAGCGGCAGTACAGACTGCGCGCTGCCAAGATAAAGAAGTGCGTCAGGCCCTTGTGTATACATCATG	24:C>G	24	1	1	0.423077	0.576923	0	0.423077	0	0.488166	0.244083	13.3125	8.92	1	0	0	0	0	0	0	0	0	0	0	0	0	0	0	0	0	0	0	0	0	0	0	0	0	0	0	0	2	2	2	2	0
37436929|F|0-19:C>A-19:C>A	100068927	TGCAGCCCTAAAACTGTGGCCTGGATTCATAGACCATCCCTACCCTCCCTGCATTTCGAAAAAACATGT	TGCAGCCCTAAAACTGTGGCCTGGATTCATAGACCATCCCTACCCTCCCTGCATTTCGAAAAAACATGT	19:C>A	19	1	1	0.423077	0.576923	0	0.423077	0	0.488166	0.244083	12.2344	8.08	1	0	0	0	0	0	0	0	0	0	0	0	0	0	0	0	0	0	0	0	0	0	0	0	0	0	0	0	2	2	2	2	0
[truncated: 22 more columns]
