# Supplementary material for: Identifying sex-linked markers in Litoria aurea: a novel approach to understanding sex chromosome evolution in an amphibian
Source: Sci Rep. 2019 Nov 12;9:16591. doi: 10.1038/s41598-019-52970-4 (PMC6851140; doi:10.1038/s41598-019-52970-4)
Supplement: Supplementary file 5 — Dataset 4 [file 41598_2019_52970_MOESM5_ESM.xlsx]

## Sheet: Metadata
id	pop	sex
Frog01	Site 1	u
Frog02	Site 1	u
Frog03	Site 1	u
Frog04	Site 1	u
Frog05	Site 1	u
Frog06	Site 1	f
Frog07	Site 1	u
Frog08	Site 1	u
Frog09	Site 1	m
Frog10	Site 1	m
Frog11	Site 1	m
Frog12	Site 1	m
Frog13	Site 1	m
Frog14	Site 1	m
Frog15	Site 1	m
Frog16	Site 1	f
Frog17	Site 2	f
Frog18	Site 2	m
Frog19	Site 2	m
Frog20	Site 2	m
Frog21	Site 2	f
Frog22	Site 2	m
Frog23	Site 2	f
Frog24	Site 2	m
Frog25	Site 2	m
Frog26	Site 2	f
Frog27	Site 2	f
Frog28	Site 2	m
Frog29	Site 2	f
Frog30	Site 2	m
Frog31	Site 2	u
Frog32	Site 2	f
Frog33	Site 2	m
Frog34	Site 2	m
Frog35	Site 1	m
Frog36	Site 1	m
Frog37	Site 1	m
Frog38	Site 1	m
Frog39	Site 1	m
Frog40	Site 1	m
Frog41	Site 1	m
Frog42	Site 2	f
Frog43	Site 2	m
Frog44	Site 2	m
Frog45	Site 2	f
Frog46	Site 2	f
Frog47	Site 3	m
Frog48	Site 3	m
Frog49	Site 3	m
Frog50	Site 3	m
Frog51	Site 3	m
Frog52	Site 3	f
